# Supplementary material for: Flow-mediated endothelial remodeling and inflammation drive developmental vascular susceptibility in ldlr loss of function
Source: Nat Commun. 2026 May 21;17:6926. doi: 10.1038/s41467-026-72756-3 (PMC13388945; doi:10.1038/s41467-026-72756-3)
Supplement: Supplementary file 4 — Supplementary Data 1 [file 41467_2026_72756_MOESM4_ESM.zip]

Archive with 32 entries (31 files):
- zebrafish scRNA-seq cluster datasheets/
- __MACOSX/._zebrafish scRNA-seq cluster datasheets
- zebrafish scRNA-seq cluster datasheets/Epidermal_cluster_genelist.csv
- __MACOSX/zebrafish scRNA-seq cluster datasheets/._Epidermal_cluster_genelist.csv
- zebrafish scRNA-seq cluster datasheets/Myocyte_cluster_genelist.csv
- __MACOSX/zebrafish scRNA-seq cluster datasheets/._Myocyte_cluster_genelist.csv
- zebrafish scRNA-seq cluster datasheets/Hematopoietic_cluster_genelist.csv
- __MACOSX/zebrafish scRNA-seq cluster datasheets/._Hematopoietic_cluster_genelist.csv
- zebrafish scRNA-seq cluster datasheets/Erythrocyte_cluster_genelist.csv
- __MACOSX/zebrafish scRNA-seq cluster datasheets/._Erythrocyte_cluster_genelist.csv
- zebrafish scRNA-seq cluster datasheets/Chondrocyte_cluster_genelist.csv
- __MACOSX/zebrafish scRNA-seq cluster datasheets/._Chondrocyte_cluster_genelist.csv
- zebrafish scRNA-seq cluster datasheets/Retinal_neuroblast_cluster_genelist.csv
- __MACOSX/zebrafish scRNA-seq cluster datasheets/._Retinal_neuroblast_cluster_genelist.csv
- zebrafish scRNA-seq cluster datasheets/Renal_cluster_genelist.csv
- __MACOSX/zebrafish scRNA-seq cluster datasheets/._Renal_cluster_genelist.csv
- zebrafish scRNA-seq cluster datasheets/Neuron_cluster_genelist.csv
- __MACOSX/zebrafish scRNA-seq cluster datasheets/._Neuron_cluster_genelist.csv
- zebrafish scRNA-seq cluster datasheets/Innate_immune_cluster_genelist.csv
- __MACOSX/zebrafish scRNA-seq cluster datasheets/._Innate_immune_cluster_genelist.csv
- zebrafish scRNA-seq cluster datasheets/Retinal_photoreceptor_cluster_genelist.csv
- __MACOSX/zebrafish scRNA-seq cluster datasheets/._Retinal_photoreceptor_cluster_genelist.csv
- zebrafish scRNA-seq cluster datasheets/Stressed_trunk_EC_cluster_genelist.csv
- __MACOSX/zebrafish scRNA-seq cluster datasheets/._Stressed_trunk_EC_cluster_genelist.csv
- zebrafish scRNA-seq cluster datasheets/Neural_progenitor_cluster_genelist.csv
- __MACOSX/zebrafish scRNA-seq cluster datasheets/._Neural_progenitor_cluster_genelist.csv
- zebrafish scRNA-seq cluster datasheets/Trunk_EC_cluster_genelist.csv
- __MACOSX/zebrafish scRNA-seq cluster datasheets/._Trunk_EC_cluster_genelist.csv
- zebrafish scRNA-seq cluster datasheets/Epithelial_cluster_genelist.csv
- __MACOSX/zebrafish scRNA-seq cluster datasheets/._Epithelial_cluster_genelist.csv
- zebrafish scRNA-seq cluster datasheets/Cranial_EC_cluster_genelist.csv
- __MACOSX/zebrafish scRNA-seq cluster datasheets/._Cranial_EC_cluster_genelist.csv
