# Supplementary material for: Flow-mediated endothelial remodeling and inflammation drive developmental vascular susceptibility in ldlr loss of function
Source: Nat Commun. 2026 May 21;17:6926. doi: 10.1038/s41467-026-72756-3 (PMC13388945; doi:10.1038/s41467-026-72756-3)
Supplement: Supplementary file 4 — Supplementary Data 1 [file 41467_2026_72756_MOESM4_ESM.zip › zebrafish scRNA-seq cluster datasheets/Epidermal_cluster_genelist.csv]

	wt_p_val	wt_avg_log2FC	wt_pct.1	wt_pct.2	wt_p_val_adj	ldlr_p_val	ldlr_avg_log2FC	ldlr_pct.1	ldlr_pct.2	ldlr_p_val_adj	max_pval	minimump_p_val
epcam	0	3.84660046620724	0.569	0.012	0	0	3.63806061662407	0.591	0.029	0	0	0
cfl1l	0	3.66249143236601	0.534	0.024	0	1.4163122928316e-199	3.25538291970362	0.388	0.033	2.70175732980555e-195	1.4163122928316e-199	0
cyt1l	0	4.110214838105	0.395	0.008	0	2.79589007393819e-218	3.66413777666365	0.259	0.009	5.3334399050445e-214	2.79589007393819e-218	0
pkp3a	9.8742008347399e-137	1.04040410313382	0.17	0.003	1.88360255123498e-132	1.42262835803943e-303	1.36466275955767	0.268	0.004	2.71380585579603e-299	9.8742008347399e-137	2.84525671607882e-303
cdh1	4.69582178900017e-228	1.36513831062266	0.285	0.005	8.95774964469672e-224	6.51110941469866e-293	1.41169833337375	0.335	0.011	1.24205923194792e-288	4.69582178900017e-228	1.30222188293963e-292
gpa33a	1.68457941034304e-164	1.07704067048933	0.186	0.002	3.21350368317038e-160	8.10242820966518e-293	1.27817444649635	0.279	0.006	1.54561920527573e-288	1.68457941034304e-164	1.62048564193289e-292
cldnb	3.63574190620759e-275	3.41234675196785	0.356	0.008	6.9355412602816e-271	6.26165039811858e-292	3.10986317162858	0.438	0.025	1.1944724299451e-287	3.63574190620759e-275	1.25233007962359e-291
cldn7b	2.77288070180495e-288	1.58672890070073	0.316	0.004	5.28954722676312e-284	8.63141788149121e-292	1.51062466118112	0.344	0.012	1.64652927507326e-287	2.77288070180495e-288	1.72628357629823e-291
krt4	1.95905074439417e-291	5.38880304939072	0.688	0.057	3.73708520000632e-287	3.21751145064721e-203	5.30018579175036	0.576	0.087	6.13772484325463e-199	3.21751145064721e-203	3.91810148878815e-291
tmsb1	4.69999803294441e-282	3.80485047777917	0.53	0.028	8.96571624764476e-278	8.12600027608692e-212	3.38167969226523	0.418	0.037	1.55011581266634e-207	8.12600027608692e-212	9.39999606588871e-282
zgc:92380	3.67734331790377e-213	2.11648786088829	0.233	0.003	7.01490011323324e-209	5.37025243044208e-275	1.95462285526528	0.268	0.006	1.02442935363113e-270	3.67734331790377e-213	1.07405048608833e-274
spint2	4.30498580906704e-235	1.79297422888809	0.273	0.004	8.21219092937628e-231	5.92676122887509e-265	1.6914819357948	0.297	0.009	1.13058897202021e-260	4.30498580906704e-235	1.18535224577497e-264
cyt1	6.11308367538573e-264	4.70496853390577	0.498	0.027	1.16613184191658e-259	8.71489154450335e-163	4.44428393190132	0.371	0.039	1.66245271102946e-158	8.71489154450335e-163	1.22261673507714e-263
krt5	1.7563330415726e-253	3.04037722099725	0.364	0.01	3.35038091010388e-249	9.41986085854955e-201	3.24074169588383	0.332	0.022	1.79693265737691e-196	9.41986085854955e-201	3.51266608314498e-253
gsnb	3.09871097929792e-192	1.05497816854832	0.182	0.001	5.9111010641087e-188	1.45332998213684e-248	1.12440362832979	0.209	0.003	2.77237227392424e-244	3.09871097929792e-192	2.90665996427365e-248
cd9b	7.34540651361467e-197	1.55078731938004	0.308	0.01	1.40120974653714e-192	1.07388238091211e-247	1.67867269616516	0.365	0.019	2.04853802982795e-243	7.34540651361467e-197	2.14776476182423e-247
krt91	8.69976026082363e-237	4.12906989592411	0.423	0.02	1.65956626735472e-232	7.35728178436095e-177	4.15899497715722	0.421	0.046	1.40347507318469e-172	7.35728178436095e-177	1.73995205216455e-236
ptgs2a	1.95733912017483e-170	1.82025797645899	0.209	0.004	3.73382010564551e-166	3.48794412864426e-231	1.78239623603771	0.221	0.005	6.65360221980178e-227	1.95733912017483e-170	6.97588825728775e-231
fermt1	1.33956044543768e-125	0.589557678165648	0.138	0.002	2.55534550571692e-121	1.68111800798573e-212	0.447562346878421	0.156	0.001	3.20690071203358e-208	1.33956044543768e-125	3.3622360159715e-212
st14a	5.89297295968144e-99	0.724772766409461	0.166	0.006	1.12414352178883e-94	6.97673687364507e-209	0.886204828174358	0.241	0.008	1.33088232601653e-204	5.89297295968144e-99	1.39534737472902e-208
spint1a	4.86009534087193e-132	1.07369411109403	0.233	0.01	9.2711178722473e-128	1.98525992618269e-203	1.19245315162695	0.306	0.017	3.78708183518609e-199	4.86009534087193e-132	3.97051985236545e-203
si:dkey-262k9.2	1.01187128306853e-103	1.06731935496431	0.162	0.005	1.93024565958152e-99	1.16845628689154e-202	1.32393505304349	0.232	0.008	2.22894721287431e-198	1.01187128306853e-103	2.3369125737831e-202
cldni	4.469404976624e-198	3.49737460797467	0.296	0.009	8.52583693340794e-194	3.96668884462673e-198	3.42685824300407	0.288	0.016	7.56685564000996e-194	4.469404976624e-198	7.93337768925344e-198
aep1	2.12159587495775e-197	2.54958406665018	0.221	0.003	4.0471562910694e-193	3.40014253651371e-91	1.94688224154709	0.121	0.005	6.48611190265355e-87	3.40014253651371e-91	4.24319174991559e-197
f11r.1	5.02146374653455e-147	1.26436987930724	0.289	0.015	9.57894424288931e-143	2.42977616406784e-196	1.25633897827387	0.359	0.027	4.63504101057582e-192	5.02146374653455e-147	4.85955232813582e-196
cldn1	9.05047147849195e-126	0.736707688565868	0.111	0	1.72646793923712e-121	3.93450154003271e-191	1.08229739446207	0.168	0.003	7.5054551377664e-187	9.05047147849195e-126	7.86900308006524e-191
tjp3	3.20035594952626e-98	0.48342750556974	0.13	0.003	6.10499900931629e-94	2.09809382276481e-189	0.821693055809939	0.197	0.005	4.00232377630616e-185	3.20035594952626e-98	4.19618764552969e-189
lsr	8.24821354040722e-168	0.697068202988303	0.186	0.002	1.57342921496808e-163	2.7928620186797e-184	0.570386234947834	0.182	0.004	5.3276635868334e-180	8.24821354040722e-168	5.58572403735939e-184
rbp4	2.29719275414822e-183	3.27538466485983	0.253	0.006	4.38212489781314e-179	1.61179890004659e-131	3.13643661882325	0.203	0.012	3.07466758172888e-127	1.61179890004659e-131	4.59438550829656e-183
wu:fb18f06	5.09668313108711e-126	0.662799688413489	0.123	0.001	9.72243274086177e-122	3.2722455697042e-178	0.676642732343594	0.147	0.002	6.24213564876773e-174	5.09668313108711e-126	6.5444911394084e-178
zgc:193505	5.25259299405794e-100	1.83985119390602	0.154	0.005	1.00198463954649e-95	6.36387366010066e-176	2.09653922902368	0.168	0.004	1.2139725394008e-171	5.25259299405794e-100	1.27277473202015e-175
ppl	6.37465890898696e-74	1.83340118844723	0.13	0.006	1.21602993347835e-69	2.05287006642333e-172	1.78604878839764	0.188	0.006	3.91605493870914e-168	6.37465890898696e-74	4.10574013284666e-172
si:ch211-195b11.3	3.5807236140193e-160	2.04799621640657	0.19	0.003	6.83058836610323e-156	7.52987303985145e-169	2.44740018651042	0.174	0.005	1.43639858108206e-164	3.5807236140193e-160	1.50597460797028e-168
tmem54a	7.14267243123676e-130	0.626215512526276	0.142	0.002	1.36253619298272e-125	2.32071180390384e-167	0.526487045872717	0.153	0.003	4.42698983712697e-163	7.14267243123676e-130	4.64142360780776e-167
caspb	5.59420204574143e-130	0.841526028963879	0.119	0	1.06714998224563e-125	4.84214446484739e-166	0.816000247931609	0.121	0.001	9.23687478114289e-162	5.59420204574143e-130	9.68428892969455e-166
zgc:92313	3.19830037923366e-111	0.492771638633494	0.138	0.003	6.10107780342612e-107	8.89969632788401e-166	0.577744850752551	0.159	0.003	1.69770607150715e-161	3.19830037923366e-111	1.77993926557677e-165
tmem30b	2.75162002503293e-135	0.644158232079551	0.15	0.002	5.24899035975281e-131	1.86395910449414e-165	0.507150360329499	0.138	0.002	3.55568838773302e-161	2.75162002503293e-135	3.72791820898829e-165
ap1m2	1.15190216042665e-122	0.583639085892793	0.166	0.004	2.19736856122987e-118	7.56717863291987e-164	0.49461290004718	0.174	0.005	1.44351499601579e-159	1.15190216042665e-122	1.51343572658401e-163
oclna	1.59549397637014e-92	0.714319404518832	0.166	0.007	3.04356430932367e-88	1.6802348717614e-160	0.957116784262446	0.238	0.013	3.20521604137204e-156	1.59549397637014e-92	3.36046974352274e-160
krt97	7.27017531133841e-129	2.06434429037416	0.138	0.001	1.38685864239091e-124	1.570423158728e-158	2.59126204410038	0.188	0.007	2.99573921758953e-154	7.27017531133841e-129	3.14084631745593e-158
cldnh	4.37012747846454e-158	3.41151286846599	0.213	0.005	8.33645517791895e-154	1.4008828850476e-108	3.38957707783472	0.241	0.023	2.67232419151681e-104	1.4008828850476e-108	8.74025495692897e-158
klf5l	4.52389098622214e-99	0.340810316184327	0.126	0.003	8.62977444531735e-95	4.17607258361014e-156	0.709132532326442	0.185	0.007	7.96627606049471e-152	4.52389098622214e-99	8.35214516722019e-156
krtt1c19e	2.52871772923697e-153	2.93394917612846	0.261	0.011	4.82378194029245e-149	1.15289477407152e-96	3.07910564485374	0.197	0.017	2.19926207101884e-92	1.15289477407152e-96	5.05743545847383e-153
padi2	4.48405158550933e-128	0.891195841039488	0.154	0.003	8.55377680451759e-124	1.3407615315732e-152	0.581160543593256	0.159	0.004	2.55763669762904e-148	4.48405158550933e-128	2.68152306314644e-152
irf6	1.46306870684664e-107	0.632611014523406	0.146	0.004	2.79094986518065e-103	1.71385154358621e-152	0.599070947226271	0.162	0.005	3.26934320454505e-148	1.46306870684664e-107	3.42770308717243e-152
esrp2	1.26947565428569e-111	0.547242854226768	0.123	0.001	2.42165175811538e-107	1.21968544084053e-150	0.564805154719291	0.153	0.004	2.32667194694739e-146	1.26947565428569e-111	2.43937088168111e-150
tspan15	4.21287485755679e-51	0.551183930563673	0.119	0.008	8.03648007827532e-47	4.21810179005807e-144	0.692214032377521	0.171	0.006	8.04645097471477e-140	4.21287485755679e-51	8.43620358011594e-144
s100v1	7.50449936780883e-141	1.01367241304423	0.158	0.002	1.43155829940321e-136	6.71152708412455e-143	0.767058772949071	0.132	0.003	1.2802909065676e-138	7.50449936780883e-141	1.34230541682488e-142
zgc:153284	7.9940740860733e-141	1.16322963649181	0.158	0.002	1.52494957265934e-136	6.04564826056137e-130	0.751330609593937	0.126	0.003	1.15326786218469e-125	6.04564826056137e-130	1.59881481721463e-140
pvalb8	2.92501036601895e-135	4.26778012537733	0.166	0.003	5.57974977421775e-131	7.78199497517273e-135	3.59464411179249	0.182	0.009	1.48449336146395e-130	7.78199497517273e-135	5.85002073203795e-135
krt92	1.23103344138033e-87	1.35002571102936	0.111	0.002	2.34831939277712e-83	8.50586738414307e-135	1.30011902246506	0.15	0.005	1.62257926219913e-130	1.23103344138033e-87	1.70117347682859e-134
fat2	2.55853535174892e-87	0.773705133407693	0.103	0.002	4.88066203699625e-83	6.49174025136098e-131	0.775949965438559	0.144	0.004	1.23836437034962e-126	2.55853535174892e-87	1.2983480502722e-130
ponzr5	4.4552136394105e-130	1.95960308320889	0.123	0	8.49876553853947e-126	1.32915469705071e-129	2.23284397859559	0.112	0.002	2.53549550009393e-125	1.32915469705071e-129	8.91042727882118e-130
myh9a	5.15272390394064e-107	2.04406076728692	0.3	0.027	9.82933611915716e-103	5.04024668470085e-130	2.21632620288664	0.297	0.03	9.61477457573533e-126	5.15272390394064e-107	1.00804933694015e-129
tnks1bp1	6.78605906491562e-83	1.71028890238798	0.202	0.015	1.2945086272233e-78	3.1164598323836e-129	2.17657511510157	0.235	0.017	5.94495877625495e-125	6.78605906491562e-83	6.23291966476716e-129
plcd1b	3.39082384118909e-129	0.735075578896311	0.158	0.003	6.46833555945231e-125	1.07484185898736e-119	0.519329334672414	0.138	0.005	2.05036833020428e-115	1.07484185898736e-119	6.78164768237807e-129
aqp3a	1.49553594791411e-88	1.27241449095808	0.142	0.005	2.85288437424096e-84	7.57173338533368e-128	1.33169696046538	0.171	0.008	1.44438386058625e-123	1.49553594791411e-88	1.51434667706672e-127
col28a2a	2.86304433261069e-87	1.92745834213138	0.186	0.011	5.46154336888815e-83	7.91111239516163e-128	2.12029724908111	0.218	0.015	1.50912380050103e-123	2.86304433261069e-87	1.58222247903231e-127
zgc:101744	1.60657500496894e-96	2.34175737855123	0.194	0.011	3.06470247947875e-92	2.179706139058e-127	1.98450153470314	0.212	0.014	4.15800743086704e-123	1.60657500496894e-96	4.35941227811604e-127
lgals1l1	7.93972192679461e-123	2.06653287752299	0.182	0.005	1.51458135475534e-118	2.7997384075364e-81	1.70430499777618	0.135	0.009	5.34078098621644e-77	2.7997384075364e-81	1.58794438535889e-122
si:rp71-62i8.1	4.97587495607066e-120	0.48651113380773	0.13	0.001	9.49197906620039e-116	3.50333592474167e-91	0.412776962790252	0.109	0.004	6.68296361003721e-87	3.50333592474167e-91	9.95174991214113e-120
si:dkey-248g15.3	6.03368107095503e-61	2.24549417490258	0.123	0.007	1.15098500109538e-56	1.29140570986638e-117	2.67041238818621	0.165	0.008	2.4634855321411e-113	6.03368107095503e-61	2.5828114197327e-117
spaca4l	6.40569787137434e-99	2.29743269587728	0.225	0.015	1.22195092594337e-94	1.35706278636391e-117	2.03840544072759	0.215	0.016	2.5887329712678e-113	6.40569787137434e-99	2.71412557272787e-117
lama5	1.28790284196804e-58	0.795046291173868	0.178	0.017	2.45680346133823e-54	4.2577108041567e-117	1.03414910366059	0.271	0.027	8.12200913000932e-113	1.28790284196804e-58	8.5154216083135e-117
s100a10b	1.4517379685959e-95	2.72579050498717	0.462	0.081	2.76933534889354e-91	6.69250048022076e-117	2.77962805164501	0.382	0.058	1.27666139160691e-112	1.4517379685959e-95	1.33850009604418e-116
mapk12a	4.35463708006572e-103	0.817827540248061	0.15	0.004	8.30690569393336e-99	2.18671237641616e-115	0.557795499192423	0.141	0.005	4.17137252925147e-111	4.35463708006572e-103	4.37342475283226e-115
pof1b	6.43422902103038e-26	0.634207975831589	0.123	0.019	1.22739352805175e-21	1.85782954580443e-114	0.820971731075327	0.212	0.016	3.54399564157652e-110	6.43422902103038e-26	3.71565909160892e-114
si:dkey-222f2.1	1.73231070441948e-108	1.67792093386385	0.123	0.002	3.30455589975061e-104	9.62469450975564e-110	1.0925591799707	0.1	0.002	1.83600672468099e-105	1.73231070441948e-108	1.92493890195115e-109
prrg2	2.2461776172371e-95	0.500791412551832	0.138	0.004	4.28480842264149e-91	3.14419048576906e-106	0.515921003892449	0.153	0.008	5.99785777065305e-102	2.2461776172371e-95	6.28838097153812e-106
tuba8l2	5.86466952073014e-74	1.23496822714644	0.213	0.02	1.11874435777448e-69	8.54599773175848e-105	1.10069174021606	0.259	0.028	1.63023452731025e-100	5.86466952073014e-74	1.70919954635169e-104
scinla	4.98012975932058e-57	0.996402836078006	0.119	0.007	9.50009552887994e-53	1.02889713392872e-104	1.08306161090431	0.15	0.008	1.96272417268243e-100	4.98012975932058e-57	2.05779426785744e-104
tp63	3.47886950340607e-40	0.850808024219176	0.126	0.013	6.63629146469743e-36	1.13313196672352e-104	1.33322117801281	0.209	0.018	2.16156253972178e-100	3.47886950340607e-40	2.26626393344705e-104
rassf7b	7.14899141289857e-89	0.672837375329081	0.154	0.006	1.36374160192453e-84	3.96187645266868e-101	0.724925952773857	0.168	0.011	7.55767552111077e-97	7.14899141289857e-89	7.92375290533732e-101
tspan35	5.24770825834171e-79	0.623216326837594	0.107	0.003	1.00105282736126e-74	1.87011118687452e-100	0.946930836859394	0.126	0.005	3.56742410008183e-96	5.24770825834171e-79	3.74022237374906e-100
grp	2.92330685052283e-100	3.74520399003793	0.103	0.001	5.57650014805735e-96	2.19925859444678e-77	3.49251099955499	0.103	0.005	4.19530569476669e-73	2.19925859444678e-77	5.84661370104569e-100
capn2l	1.50833082419159e-84	0.55466662653173	0.103	0.002	2.87729188022788e-80	4.56233106061556e-100	0.496933119683887	0.1	0.002	8.70310273123024e-96	1.50833082419159e-84	9.12466212123126e-100
tmem238a	3.19395772235382e-64	0.357093831729506	0.126	0.007	6.09279375116214e-60	1.24523445898416e-99	0.307555677205628	0.138	0.007	2.37540925395819e-95	3.19395772235382e-64	2.49046891796831e-99
cavin2a	9.49590023270949e-47	0.510184380380496	0.107	0.007	1.81143792839166e-42	1.12140774938301e-94	0.496154920660722	0.135	0.007	2.13919742272304e-90	9.49590023270949e-47	2.24281549876603e-94
si:ch1073-190k2.1	2.25861905463957e-51	0.94521695492954	0.115	0.007	4.30854170863045e-47	3.94654584652996e-91	1.26458295625127	0.153	0.01	7.52843085684055e-87	2.25861905463957e-51	7.89309169306003e-91
si:ch211-202f5.3	6.6868814473181e-91	0.545769005645137	0.119	0.003	1.2755895048904e-86	1.79206863810953e-68	0.291974234222205	0.1	0.005	3.41855013405773e-64	1.79206863810953e-68	1.33737628946362e-90
anxa5b	9.062903334557e-65	1.11694384113206	0.158	0.012	1.72883944010009e-60	1.50210267108591e-89	1.11750877188548	0.174	0.014	2.86541105536348e-85	9.062903334557e-65	3.00420534217185e-89
icn2	1.32585294460472e-81	3.77902186334764	0.134	0.005	2.52919707712796e-77	3.45071571174561e-89	3.3363548195003	0.106	0.004	6.58258529172592e-85	1.32585294460472e-81	6.9014314234912e-89
macc1	7.46281812851872e-88	0.727439325519607	0.111	0.002	1.42360718619623e-83	3.26859669713867e-88	0.661253083945395	0.109	0.004	6.23517505946173e-84	7.46281812851872e-88	6.53719339427736e-88
SMIM22	5.38892112713262e-66	0.723386789146647	0.154	0.011	1.02799059421182e-61	1.89530341251956e-84	0.683670647725829	0.156	0.012	3.61548078972231e-80	5.38892112713262e-66	3.79060682503914e-84
col4a5	1.13503603758831e-41	1.35877598573507	0.198	0.031	2.16519474530345e-37	2.03637156823011e-83	1.73740558847426	0.309	0.053	3.88458240355576e-79	1.13503603758831e-41	4.07274313646021e-83
prr13	2.348595693571e-45	1.04208527854029	0.277	0.055	4.48018114505604e-41	2.22013427272908e-83	0.928892030709379	0.318	0.054	4.235128138658e-79	2.348595693571e-45	4.44026854545813e-83
nfkbiaa	3.24554493527417e-74	2.0882903992347	0.253	0.029	6.19120151852901e-70	3.62220399449046e-79	1.80332436799646	0.259	0.038	6.90971633989e-75	3.24554493527417e-74	7.24440798898098e-79
egfl6	2.74574093489731e-59	1.47048188548007	0.115	0.006	5.23777540741012e-55	5.75963101940522e-77	0.955580656810655	0.129	0.009	1.09870721326174e-72	2.74574093489731e-59	1.15192620388104e-76
col11a1a	3.4315526906112e-75	2.03290598783922	0.285	0.037	6.54602991260993e-71	7.76748548824951e-69	1.3691082066098	0.356	0.08	1.48172553173848e-64	7.76748548824951e-69	6.86310538122249e-75
si:ch211-243g18.2	1.46954141029248e-63	1.82266199526926	0.111	0.005	2.80329719427394e-59	5.64629975837432e-75	1.51928070399208	0.135	0.01	1.07708814190749e-70	1.46954141029248e-63	1.12925995167487e-74
elf3	1.94220232722441e-71	0.941573521757018	0.115	0.004	3.70494515941329e-67	5.87786499971364e-75	1.02844911834191	0.159	0.014	1.12126152734537e-70	1.94220232722441e-71	1.17557299994274e-74
s100u	1.88523719642405e-38	1.40719795539469	0.213	0.039	3.59627847589851e-34	2.17036746179755e-72	1.24167513992417	0.253	0.039	4.14019297012501e-68	1.88523719642405e-38	4.34073492359507e-72
aldob	4.35055202638863e-28	1.84280732921978	0.209	0.05	8.29911304553895e-24	2.46146064758212e-71	2.1134609476666	0.303	0.058	4.69548233132766e-67	4.35055202638863e-28	4.9229212951643e-71
col18a1a	2.51440726041873e-44	1.59947511467934	0.289	0.062	4.79648328997477e-40	9.87686627387323e-71	1.74311780009286	0.324	0.067	1.88411101040406e-66	2.51440726041873e-44	1.97537325477463e-70
dlx3b	1.6942326954603e-41	0.568399150833688	0.103	0.008	3.23191828986007e-37	3.34769644474677e-70	0.634876976309564	0.144	0.012	6.38606573799894e-66	1.6942326954603e-41	6.69539288949354e-70
itgb4	6.96970437852535e-41	1.45538549111859	0.17	0.024	1.32954080724749e-36	1.94989901965282e-69	1.88917383004859	0.226	0.034	3.71962736988971e-65	6.96970437852535e-41	3.89979803930559e-69
fa2h	9.5379033850445e-67	0.856039501015144	0.126	0.006	1.81945044973109e-62	3.5602306095052e-58	0.645073977493113	0.141	0.015	6.79149591069213e-54	3.5602306095052e-58	1.90758067700891e-66
col4a6	6.04560314707393e-38	1.36138579820211	0.217	0.041	1.15325925633582e-33	9.43521911715962e-65	1.4504447960058	0.3	0.062	1.79986239878937e-60	6.04560314707393e-38	1.88704382343193e-64
gpd1c	7.35740655247227e-20	0.479384837303149	0.107	0.019	1.40349887394961e-15	1.34207544744901e-63	0.592495502000224	0.174	0.021	2.56014312355374e-59	7.35740655247227e-20	2.684150894898e-63
egr2a	8.47771222561792e-25	0.778114550438584	0.142	0.027	1.61720838415887e-20	1.3403669231169e-60	0.859928989557519	0.179	0.023	2.55688394253779e-56	8.47771222561792e-25	2.68073384623379e-60
perp	1.76960514458711e-18	1.11962858510914	0.3	0.12	3.37569877381437e-14	2.58721747614271e-60	1.25018827137618	0.412	0.116	4.93537605748984e-56	1.76960514458711e-18	5.17443495228541e-60
s100v2	6.95090847604848e-37	1.22475894247737	0.17	0.026	1.32595530089101e-32	9.03122432762931e-60	1.26477589435611	0.232	0.041	1.72279635273857e-55	6.95090847604848e-37	1.80624486552584e-59
si:dkey-16p21.8	2.14736577957457e-23	0.842433085646664	0.229	0.065	4.09631496111645e-19	2.86816854715474e-57	1.22756053083458	0.303	0.067	5.47131832055238e-53	2.14736577957457e-23	5.73633709430952e-57
txn	3.4022212237025e-53	1.72679560895605	0.206	0.027	6.49007720633488e-49	2.68282777278685e-56	1.79002252270857	0.206	0.034	5.11776225936819e-52	3.4022212237025e-53	5.36565554557367e-56
pfn1	4.23427957065142e-56	2.65202251797724	0.68	0.285	8.07731170897465e-52	1.38976267500859e-25	1.91601141030769	0.618	0.365	2.65111127884639e-21	1.38976267500859e-25	8.46855914130291e-56
cebpd	1.70504091773858e-40	1.61155065617525	0.336	0.087	3.25253605467812e-36	9.100537341713e-56	1.6382476378717	0.362	0.096	1.73601850330517e-51	1.70504091773858e-40	1.82010746834261e-55
icn	7.19750402727473e-55	3.77176252393747	0.53	0.176	1.37299586824293e-50	2.88996377335008e-50	3.64310582808138	0.421	0.146	5.51289489404262e-46	2.88996377335008e-50	1.43950080545495e-54
anxa2a	2.88719348593125e-20	0.672915895395833	0.142	0.031	5.50761029376245e-16	7.65373012477572e-55	0.865218301858814	0.162	0.021	1.46002555860222e-50	2.88719348593125e-20	1.53074602495514e-54
gstp1	9.61868090305431e-19	1.63493954282569	0.3	0.121	1.83485956906664e-14	1.14765536065005e-54	1.88182909739051	0.412	0.126	2.18926736597604e-50	9.61868090305431e-19	2.29531072130011e-54
six1b	6.04188566621498e-53	1.30797395512058	0.178	0.02	1.15255010968717e-48	8.1162795253152e-46	1.02908841928935	0.194	0.035	1.54826148224913e-41	8.1162795253152e-46	1.208377133243e-52
alox12	1.6821076964279e-21	0.46259706483157	0.107	0.018	3.20878864170587e-17	8.31913997615413e-51	0.463199559705379	0.129	0.014	1.58695914185116e-46	1.6821076964279e-21	1.66382799523082e-50
ap1s3b	1.4354302998916e-20	0.402731604595827	0.126	0.025	2.73822684007321e-16	3.28109983434236e-50	0.509395098753353	0.15	0.019	6.25902604399149e-46	1.4354302998916e-20	6.56219966868476e-50
ptprfb	9.55450203354593e-21	0.837505446132906	0.273	0.094	1.82261680791922e-16	1.56946968283175e-49	0.847140035227208	0.388	0.116	2.99392036696984e-45	9.55450203354593e-21	3.13893936566349e-49
fras1	2.14539499005483e-41	0.884063689728944	0.134	0.014	4.0925554830286e-37	3.05713675041823e-49	0.509889843034076	0.144	0.018	5.83179406509782e-45	2.14539499005483e-41	6.11427350083651e-49
pleca	1.90041850871968e-19	1.70881154221979	0.368	0.165	3.62523834723367e-15	3.18763019751478e-49	1.92615419935754	0.424	0.143	6.0807233647792e-45	1.90041850871968e-19	6.37526039502959e-49
dnase1l4.1	1.08002949634921e-23	0.931432331262912	0.285	0.091	2.06026426723576e-19	5.41551491194773e-48	1.29625557826463	0.329	0.09	1.03306362460315e-43	1.08002949634921e-23	1.08310298238954e-47
anxa1a	1.32973528443177e-47	1.78214477990338	0.217	0.034	2.53660302858205e-43	5.27537455471728e-44	1.78940691651911	0.226	0.051	1.00633045005787e-39	5.27537455471728e-44	2.65947056886356e-47
apoeb	1.28017803565315e-11	1.22199476179856	0.13	0.042	2.44206762081195e-07	3.13713974268886e-46	1.69177093186035	0.215	0.044	5.98440777315326e-42	1.28017803565315e-11	6.27427948537768e-46
nfe2l2a	4.30890523287175e-09	0.853890656021978	0.221	0.107	8.21966762222616e-05	3.02892843946441e-44	1.19283283178219	0.347	0.105	5.77798389112232e-40	4.30890523287175e-09	6.05785687892886e-44
thy1	2.61614953772829e-43	2.13609846167571	0.229	0.041	4.99056685817049e-39	2.14956805258353e-38	1.50836399552342	0.162	0.03	4.10051601710834e-34	2.14956805258353e-38	5.23229907545662e-43
sult2st1	8.00673711201562e-20	0.74623572865752	0.202	0.058	1.5273651714881e-15	8.37490634706318e-43	0.64760127852371	0.218	0.045	1.59759713476577e-38	8.00673711201562e-20	1.67498126941265e-42
tfap2c	4.47973123082166e-42	0.866460772642947	0.166	0.021	8.54553529591541e-38	7.16225407643155e-40	0.734319323598239	0.188	0.037	1.36627158762008e-35	7.16225407643155e-40	8.95946246164335e-42
ptprfa	3.410198859838e-30	0.54062002342278	0.123	0.016	6.50529534502698e-26	5.81550237309042e-42	0.489196026105108	0.144	0.022	1.10936523269073e-37	3.410198859838e-30	1.16310047461808e-41
phactr4a	1.0226285222936e-15	0.495585387322453	0.19	0.06	1.95076616912728e-11	1.02373730333488e-41	0.611727240456287	0.256	0.064	1.95288127984162e-37	1.0226285222936e-15	2.04747460666977e-41
sqstm1	1.46864851940605e-18	0.667811250840501	0.138	0.032	2.80159391561898e-14	1.30470162392547e-41	1.6669567867496	0.176	0.033	2.48884881780023e-37	1.46864851940605e-18	2.60940324785095e-41
dspa	1.65746916887681e-12	0.537627304513965	0.237	0.095	3.16178818654941e-08	6.20058467528162e-40	0.627104471842735	0.274	0.071	1.18282353265672e-35	1.65746916887681e-12	1.24011693505633e-39
cd99	6.15490832429679e-15	0.708724571695599	0.158	0.047	1.17411031194285e-10	1.2703376359156e-39	0.640403387954763	0.182	0.035	2.42329607427259e-35	6.15490832429679e-15	2.54067527183119e-39
postnb	4.35988885621941e-36	2.05382835816565	0.292	0.075	8.31692398212415e-32	1.06635419812837e-38	2.04170888679488	0.288	0.085	2.03417726834968e-34	4.35988885621941e-36	2.13270839625674e-38
rab11fip1a	8.77074663629565e-21	0.436357246977683	0.107	0.018	1.67310762833976e-16	1.40248747018334e-38	0.610480109849262	0.144	0.023	2.67538509812175e-34	8.77074663629565e-21	2.8049749403667e-38
rhbdl2	4.91593470997548e-12	0.298646887768041	0.107	0.028	9.37763705274922e-08	8.92682470239275e-38	0.302249531666944	0.126	0.018	1.70288108022844e-33	4.91593470997548e-12	1.78536494047856e-37
col1a2	6.34667104138173e-16	1.62543965037258	0.245	0.096	1.21069096785398e-11	1.16988367306011e-37	1.8174178788494	0.365	0.127	2.23167009472946e-33	6.34667104138173e-16	2.33976734612023e-37
si:dkey-16l2.20	3.86635464000404e-24	0.610131347542672	0.138	0.025	7.3754581112717e-20	6.43393049235773e-37	0.382250529606737	0.135	0.021	1.22733658072216e-32	3.86635464000404e-24	1.28678609847155e-36
col2a1b	2.01809370858528e-31	1.58305777698647	0.217	0.047	3.84971555849729e-27	8.48859302476423e-37	1.35871441246252	0.268	0.075	1.61928400540403e-32	2.01809370858528e-31	1.69771860495284e-36
si:ch211-166a6.5	2.72616208017505e-09	0.496719032521391	0.158	0.063	5.20042678414192e-05	1.97714186339612e-35	0.774531834523394	0.194	0.044	3.77159581861445e-31	2.72616208017505e-09	3.95428372679226e-35
col1a1a	4.30200953579344e-15	1.72748483699674	0.257	0.106	8.20651339047956e-11	2.00895758303076e-34	2.10785669701209	0.365	0.139	3.83228748538948e-30	4.30200953579344e-15	4.01791516606153e-34
zgc:158343	2.14103711847739e-34	1.98773696162393	0.383	0.13	4.08424240720747e-30	2.74954231308101e-23	1.22455380772986	0.353	0.159	5.24502691643333e-19	2.74954231308101e-23	4.28207423695476e-34
capns1a	1.3225622929388e-23	1.21997411057142	0.304	0.11	2.52291983001005e-19	7.55281182556298e-34	1.07049298490267	0.315	0.11	1.44077438384439e-29	1.3225622929388e-23	1.51056236511259e-33
igfbp5b	6.54452189984629e-20	0.820472278345933	0.13	0.027	1.24843299761468e-15	1.01521183414453e-33	0.60190947422683	0.179	0.039	1.9366180948141e-29	6.54452189984629e-20	2.03042366828905e-33
alcamb	2.25415093649792e-16	0.803361181142623	0.202	0.067	4.30001832646343e-12	2.04847424982425e-33	0.951296418419428	0.285	0.091	3.90766947896473e-29	2.25415093649792e-16	4.09694849964852e-33
si:ch211-152c2.3	8.01479781337174e-24	1.42203647110348	0.126	0.022	1.52890283087879e-19	3.02093299527345e-32	1.04399237052165	0.153	0.031	5.76273178178362e-28	8.01479781337174e-24	6.04186599054691e-32
zgc:165573	4.49429759223412e-15	0.724345120597697	0.119	0.029	8.5733220869458e-11	5.88381710759569e-32	0.654039197386542	0.156	0.032	1.12239695144495e-27	4.49429759223412e-15	1.17676342151914e-31
rnf128a	3.89777418954546e-17	0.26821230069508	0.107	0.021	7.43539404397692e-13	7.74625512424755e-32	0.425822815705926	0.138	0.026	1.47767562750146e-27	3.89777418954546e-17	1.54925102484951e-31
glod5	3.46487182239645e-22	0.665683394305566	0.166	0.039	6.60958948840346e-18	8.57296218736506e-32	0.465083132422849	0.2	0.051	1.63537826686176e-27	3.46487182239645e-22	1.71459243747303e-31
col1a1b	1.60476126228547e-29	1.86424863450895	0.261	0.071	3.06124258393576e-25	2.09270606762435e-31	1.83028010431569	0.282	0.094	3.99204609460021e-27	1.60476126228547e-29	4.18541213524871e-31
zgc:175088	1.28719142514308e-14	0.917343142478961	0.15	0.045	2.45544636260293e-10	4.96539141004751e-31	0.595927288185994	0.188	0.046	9.47198065380663e-27	1.28719142514308e-14	9.93078282009498e-31
nocta	7.21903394737204e-08	0.403825217914324	0.138	0.056	0.00137710291580069	7.05234918933484e-31	0.601714293170884	0.238	0.068	1.34530613135751e-26	7.21903394737204e-08	1.41046983786698e-30
col16a1	4.50587281073493e-21	0.483870156006356	0.111	0.019	8.59540297375796e-17	1.50685926461704e-29	0.552180527449461	0.144	0.029	2.87448473318346e-25	4.50587281073493e-21	3.01371852923409e-29
rhoub	1.17094557481993e-11	0.478972741014907	0.126	0.039	2.2336957785265e-07	1.84846382533222e-28	0.337721069509298	0.153	0.033	3.52612959320374e-24	1.17094557481993e-11	3.69692765066445e-28
ets2	1.31699342338459e-22	0.847955757488141	0.209	0.058	2.51229665444845e-18	6.4866602924799e-28	0.855509820540894	0.259	0.086	1.23739531739347e-23	1.31699342338459e-22	1.29733205849599e-27
bcam	2.26965305485419e-15	1.19743128625799	0.269	0.108	4.32959016743985e-11	6.98823326147953e-28	1.09126689803791	0.329	0.125	1.33307537695983e-23	2.26965305485419e-15	1.39764665229591e-27
waslb	2.0293287340142e-08	0.262795053880655	0.138	0.054	0.000387114749300549	1.72017729533234e-27	0.4162924907594	0.221	0.065	3.28141020857597e-23	2.0293287340142e-08	3.44035459066468e-27
lgals3b	1.7921445129279e-15	0.901500904707457	0.202	0.072	3.41869487286126e-11	1.87486886288155e-27	0.906332175211397	0.247	0.083	3.57649984283285e-23	1.7921445129279e-15	3.74973772576311e-27
phlda2	2.97930070305486e-17	0.869323161600916	0.281	0.108	5.68331402114746e-13	2.91705159478603e-27	0.810565270778786	0.291	0.102	5.56456762221382e-23	2.97930070305486e-17	5.83410318957207e-27
si:ch211-105j21.9	5.50638767447307e-27	0.497233763186136	0.111	0.015	1.05039851278248e-22	4.34827639929511e-22	0.489624808267258	0.121	0.028	8.29477205929536e-18	4.34827639929511e-22	1.10127753489461e-26
cebpb	8.36586949704641e-23	1.53138928138738	0.32	0.118	1.59587326525657e-18	1.75874776324585e-26	0.912413263413649	0.429	0.191	3.35498723316779e-22	8.36586949704641e-23	3.51749552649171e-26
sparc	1.4316142640054e-25	1.86800668896726	0.391	0.166	2.73094737001669e-21	2.30319111111893e-25	1.69049283148508	0.397	0.189	4.39356736357047e-21	2.30319111111893e-25	2.86322852801079e-25
ckap4	1.96980286880187e-13	0.39244305616675	0.13	0.036	3.75759595252645e-09	2.00203561357494e-25	0.574688345856053	0.179	0.048	3.81908313645556e-21	1.96980286880187e-13	4.00407122714989e-25
eya1	8.5730601803966e-12	0.984299059235736	0.162	0.058	1.63539696001246e-07	3.12680486742384e-24	0.694139632146871	0.209	0.064	5.96469296509771e-20	8.5730601803966e-12	6.2536097348477e-24
atf3	2.06015749191498e-09	1.02994078006366	0.245	0.123	3.92995643157701e-05	3.13646863078436e-24	1.0932808382674	0.341	0.147	5.98312756008424e-20	2.06015749191498e-09	6.27293726156872e-24
tob1b	4.00318981538986e-16	1.53233300111509	0.348	0.173	7.6364848918377e-12	4.2695095376395e-24	1.15914797939663	0.45	0.234	8.14451639400111e-20	4.00318981538986e-16	8.539019075279e-24
dspb	4.3545300290543e-07	0.498394674327805	0.134	0.056	0.00830670148342399	4.94362657414757e-24	0.584310064282734	0.182	0.051	9.43046205284391e-20	4.3545300290543e-07	9.88725314829518e-24
FAM83G	8.86258476392798e-12	0.488915404183123	0.15	0.05	1.6906266695669e-07	9.94432069437351e-24	0.396665322359598	0.162	0.043	1.89697861565869e-19	8.86258476392798e-12	1.9888641388747e-23
jupa	8.51624216795609e-07	0.3982318988981	0.249	0.138	0.016245583559593	2.34200217930813e-23	0.619117498490203	0.315	0.126	4.46760335724818e-19	8.51624216795609e-07	4.68400435861626e-23
plcd1a	0.000282479349046623	0.351636035366956	0.111	0.056	1	2.49757217505586e-23	0.939231072044178	0.126	0.028	4.76436868113656e-19	0.000282479349046623	4.99514435011174e-23
fosl1a	0.000105587612281517	0.514719756301163	0.182	0.104	1	1.50275895879051e-22	0.653894769568709	0.291	0.112	2.86666298978879e-18	0.000105587612281517	3.00551791758104e-22
nipal3	4.55962034743945e-21	0.380250007523724	0.103	0.017	8.6979317747755e-17	2.08063220794783e-22	0.304816361149613	0.103	0.02	3.96901399988128e-18	4.55962034743945e-21	4.16126441589566e-22
nupr1b	2.0669162840698e-07	0.499697405799009	0.115	0.044	0.00394284950349156	2.41194814080232e-22	0.97244302907077	0.203	0.065	4.60103227339451e-18	2.0669162840698e-07	4.82389628160467e-22
itpr3	6.09160665590487e-18	1.90386906134666	0.111	0.023	1.16203488568041e-13	4.07062739897924e-22	1.63874254011241	0.124	0.029	7.76512882629279e-18	6.09160665590487e-18	8.14125479795851e-22
hbegfa	0.012916455198179	0.523193240361018	0.233	0.179	1	8.72566124086918e-22	0.841537561560538	0.344	0.152	1.6645071383082e-17	0.012916455198179	1.74513224817384e-21
tcima	4.19711644784628e-08	0.559541461877853	0.253	0.131	0.000800641933591157	9.28794814423518e-22	0.855332471962272	0.318	0.131	1.7717689879943e-17	4.19711644784628e-08	1.85758962884704e-21
pnp5a	1.49544760664327e-18	1.29589101447187	0.174	0.049	2.85271585443271e-14	2.05617448088493e-21	1.13527489126346	0.162	0.047	3.9223584397361e-17	1.49544760664327e-18	4.11234896176988e-21
itm2bb	3.55976666044378e-12	0.694686209935268	0.194	0.075	6.79061088146255e-08	2.67036553833511e-21	0.520457884228814	0.203	0.068	5.09398930092806e-17	3.55976666044378e-12	5.34073107667023e-21
gstt1a	1.19456275671375e-07	0.397784292072948	0.119	0.046	0.00227874791470715	8.71877773149566e-21	0.580294050734895	0.176	0.055	1.66319404006011e-16	1.19456275671375e-07	1.74375554629913e-20
gadd45ba	6.78990771996086e-09	0.971219844402254	0.328	0.192	0.000129524279665973	8.73527579458924e-21	0.976671360156336	0.385	0.188	1.66634121057584e-16	6.78990771996086e-09	1.74705515891784e-20
anxa11b	6.21302940810849e-10	0.766013226654242	0.308	0.167	1.18519748989078e-05	1.95006352092254e-20	0.729930727926658	0.35	0.164	3.71994117251184e-16	6.21302940810849e-10	3.90012704184509e-20
zgc:86896	3.83675837686742e-20	0.570172270562052	0.115	0.021	7.31900027971228e-16	1.70223936222527e-18	0.581951932797388	0.147	0.044	3.24719180738092e-14	1.70223936222527e-18	7.67351675373486e-20
pcdh7b	4.95863557986476e-20	0.432908082200671	0.142	0.031	9.45909323215002e-16	2.19716301513299e-15	0.335857929276119	0.138	0.044	4.19130816766769e-11	2.19716301513299e-15	9.91727115972956e-20
gclc	0.0483065048514608	0.364561819906516	0.115	0.082	1	6.45344812518079e-20	0.707651230069379	0.203	0.072	1.23105976435949e-15	0.0483065048514608	1.29068962503616e-19
plekha6	8.19039503021552e-12	0.369764113413021	0.146	0.048	1.56239975596391e-07	1.23681396345355e-19	0.323878861090694	0.206	0.071	2.35934631668398e-15	8.19039503021552e-12	2.47362792690709e-19
pcbd1	1.16240129568878e-14	0.563542061741153	0.126	0.033	2.21739671165591e-10	2.44261270845837e-19	0.415815218736259	0.159	0.048	4.65952800265518e-15	1.16240129568878e-14	4.88522541691673e-19
arid3c	0.00041740094147362	0.260816014685554	0.103	0.052	1	1.09805468336095e-18	0.252655139148004	0.147	0.042	2.09464911397936e-14	0.00041740094147362	2.19610936672191e-18
fxyd1	8.98994362491025e-12	0.413159324569758	0.107	0.029	1.71492164588788e-07	1.2584458406737e-18	0.366096635209886	0.138	0.038	2.40061128566915e-14	8.98994362491025e-12	2.5168916813474e-18
cd151l	0.00175415967230149	0.367844682939115	0.162	0.1	1	1.9807406890263e-18	0.390245981694	0.238	0.092	3.77846093838656e-14	0.00175415967230149	3.96148137805259e-18
gsta.1	1.51292191343255e-10	0.778081412365948	0.198	0.086	2.88604984206394e-06	2.01154189349854e-18	1.18998162530342	0.238	0.097	3.83721731603781e-14	1.51292191343255e-10	4.02308378699709e-18
itgav	5.61582173022931e-10	0.631990949165568	0.13	0.045	1.07127415325854e-05	2.113112949402e-18	0.531935515941854	0.171	0.055	4.03097426227926e-14	5.61582173022931e-10	4.226225898804e-18
tob1a	2.43986901006761e-18	1.31871003968062	0.344	0.154	4.65429412360497e-14	4.11069634163284e-18	0.96542389052837	0.406	0.219	7.84156434129882e-14	4.11069634163284e-18	4.87973802013521e-18
gadd45bb	1.09253494088301e-17	1.12051439568219	0.17	0.048	2.08411965322843e-13	2.47308207729458e-18	0.745193242191149	0.162	0.051	4.71765137064714e-14	1.09253494088301e-17	4.94616415458916e-18
selenow1	8.45648959198913e-14	1.44200983426807	0.498	0.349	1.61315995456785e-09	4.60128723813465e-18	1.14139301559482	0.526	0.342	8.77741553546566e-14	8.45648959198913e-14	9.2025744762693e-18
plecb	7.45229677647406e-05	0.537778303360149	0.344	0.244	1	5.08877486875725e-18	1.0556929857826	0.391	0.208	9.70734693964133e-14	7.45229677647406e-05	1.01775497375145e-17
serpinb1l3	4.0163483513279e-07	0.298388213401433	0.146	0.065	0.00766158611499309	5.47019556722351e-18	0.615559875589275	0.191	0.069	1.04349450640356e-13	4.0163483513279e-07	1.09403911344471e-17
capns1b	1.76391063825397e-08	0.766682320889163	0.281	0.158	0.000336483593353327	6.77356354624872e-18	0.659548397868305	0.306	0.141	1.29212498208241e-13	1.76391063825397e-08	1.35471270924975e-17
slc35c2	0.00819884829494867	0.51726572837053	0.115	0.073	1	1.24312788018527e-17	0.469252923495846	0.182	0.063	2.37139074424142e-13	0.00819884829494867	2.48625576037055e-17
itpkca	1.2120331011601e-10	0.938439626556291	0.119	0.038	2.312074343773e-06	1.61196747440405e-17	1.04640905913194	0.132	0.039	3.07498915417317e-13	1.2120331011601e-10	3.2239349488081e-17
chl1a	1.05915300571163e-06	0.386768534481166	0.123	0.051	0.0202044027369551	2.5579894480212e-17	0.476927234577099	0.124	0.034	4.87962067104525e-13	1.05915300571163e-06	5.11597889604241e-17
adipor2	0.00165908750314513	0.260357747015021	0.194	0.125	1	3.93218479627792e-17	0.612811587246428	0.288	0.13	7.50103571737976e-13	0.00165908750314513	7.86436959255585e-17
pitpnaa	1.27689979713205e-08	0.305455395395663	0.15	0.061	0.00024358140530091	4.43222754263751e-17	0.615085798607765	0.188	0.069	8.45491726033532e-13	1.27689979713205e-08	8.86445508527501e-17
itga6b	0.00158431507086975	0.466082827222326	0.115	0.064	1	1.04033502415994e-16	0.93146734987238	0.153	0.05	1.98454309208751e-12	0.00158431507086975	2.08067004831989e-16
pls3	3.2606954991087e-05	0.527725370956097	0.289	0.185	0.622010273409976	1.650657717329e-16	0.489761297128644	0.282	0.124	3.14879466157679e-12	3.2606954991087e-05	3.30131543465799e-16
gsto2	5.52978110583661e-07	0.310960800421836	0.15	0.067	0.0105486104374939	1.97176697004178e-16	0.331804168475973	0.182	0.066	3.7613426720517e-12	5.52978110583661e-07	3.94353394008356e-16
eml2	9.00417509988721e-13	0.467908127987293	0.115	0.031	1.71763644205448e-08	2.12877418614337e-16	0.43107186187993	0.135	0.041	4.06084963748709e-12	9.00417509988721e-13	4.25754837228675e-16
egr1	0.00384971088393986	0.382361891097421	0.324	0.249	1	2.92116027327924e-16	0.688304738943681	0.429	0.231	5.57240533730748e-12	0.00384971088393986	5.84232054655849e-16
actb1	7.97888985992046e-16	0.892955997433861	0.909	0.875	1.52205302967843e-11	5.37699165374497e-05	0.775448026841472	0.903	0.854	1	5.37699165374497e-05	1.59577797198409e-15
akap9	1.6324246560943e-10	0.684642284250797	0.146	0.052	3.11401327396549e-06	8.57787752087101e-16	0.560626772624202	0.147	0.049	1.63631591588135e-11	1.6324246560943e-10	1.7155755041742e-15
ahnak	3.34782336325452e-06	0.665880897464285	0.462	0.333	0.0638630784774432	2.01425922485461e-15	1.11870786548194	0.497	0.314	3.84240089733266e-11	3.34782336325452e-06	4.02851844970924e-15
glrx	3.58493670290314e-08	0.830113117369881	0.281	0.157	0.000683862525445802	2.11907984919679e-15	0.712993240525699	0.347	0.178	4.04235672032779e-11	3.58493670290314e-08	4.23815969839356e-15
asph	7.36881732327822e-05	0.668801987135585	0.245	0.158	1	2.60541877364248e-15	0.724762060119372	0.338	0.176	4.9700968526004e-11	7.36881732327822e-05	5.21083754728496e-15
ctnnd1	0.000246087880749474	0.387961530371577	0.292	0.199	1	3.19490992742738e-15	0.571567998175116	0.338	0.171	6.09461017756047e-11	0.000246087880749474	6.38981985485478e-15
fthl31	1.78226182054109e-08	0.750615017964764	0.119	0.043	0.000339984264886418	3.22971653252873e-15	1.53905722642511	0.165	0.06	6.1610072574518e-11	1.78226182054109e-08	6.45943306505747e-15
bzw1b	0.000522372678188336	0.530965905813698	0.372	0.284	1	5.32804084789958e-15	0.794418854894648	0.429	0.253	1.01637707214532e-10	0.000522372678188336	1.06560816957991e-14
si:dkey-112a7.4	6.12591447946449e-15	0.639709468280644	0.202	0.071	1.16857944610265e-10	1.53453651721568e-13	0.490158797449173	0.232	0.108	2.92728186024062e-09	1.53453651721568e-13	1.2251828958929e-14
tax1bp3	0.00640722378697122	0.361531890130036	0.142	0.092	1	8.42544553528523e-15	0.50966129545911	0.209	0.087	1.60723799031101e-10	0.00640722378697122	1.68508910705704e-14
zfand5a	0.366832997376229	0.366241638098934	0.166	0.152	1	9.16441594423864e-15	0.520433084513401	0.318	0.16	1.74820398552296e-10	0.366832997376229	1.83288318884772e-14
wipf2a	4.41682448936746e-08	0.389955189958629	0.13	0.051	0.000842553439591737	1.22434257570018e-14	0.262886099386301	0.138	0.045	2.33555589740566e-10	4.41682448936746e-08	2.44868515140034e-14
gnpnat1	1.99124706463258e-14	0.398586330055379	0.123	0.031	3.79850290049311e-10	2.11140147558693e-08	0.295065013928889	0.1	0.039	0.000402770945482963	2.11140147558693e-08	3.98249412926511e-14
lgr4	9.90434503673914e-05	0.29307312989996	0.154	0.083	1	2.95695515426185e-14	0.390373429902875	0.188	0.073	5.6406876522699e-10	9.90434503673914e-05	5.91391030852361e-14
pmaip1	3.15930720409219e-14	0.844676202923627	0.13	0.036	6.02669442252627e-10	4.73519811844302e-09	0.359660360488351	0.132	0.056	9.03286393074191e-05	4.73519811844302e-09	6.31861440818428e-14
frem2a	3.39407613627768e-14	1.0457251798127	0.142	0.042	6.4745396375633e-10	1.07864142508373e-12	0.739915512291037	0.106	0.033	2.05761638248972e-08	1.07864142508373e-12	6.78815227255522e-14
fuca1.1	7.98812298700753e-11	0.492798051724823	0.146	0.052	1.52381434100156e-06	3.40716978368654e-14	0.492862379645366	0.162	0.06	6.49951707936044e-10	7.98812298700753e-11	6.81433956737295e-14
zgc:162730	1.30055807739597e-07	1.03775041392875	0.375	0.261	0.00248094458844055	4.04334470691858e-14	0.74871317428009	0.435	0.26	7.71308436291788e-10	1.30055807739597e-07	8.086689413837e-14
utrn	0.0474534590631735	0.259965183692937	0.134	0.097	1	4.90372174843679e-14	0.290239820104799	0.232	0.101	9.35433960731801e-10	0.0474534590631735	9.80744349687332e-14
ywhaz	1.5587438608571e-08	1.07245679334658	0.411	0.294	0.000297345978897101	5.98313214404601e-14	0.912547162923024	0.462	0.303	1.14134228779822e-09	1.5587438608571e-08	1.19662642880917e-13
ap1s1	0.00652526709085443	0.337663575557174	0.138	0.091	1	6.51012569740219e-14	0.309342840729199	0.224	0.099	1.24187157803644e-09	0.00652526709085443	1.30202513948039e-13
fam3c	4.95191264021373e-08	0.366903575455054	0.115	0.042	0.00094462685524717	6.61696749326802e-14	0.410310394932983	0.138	0.047	1.26225271901581e-09	4.95191264021373e-08	1.32339349865356e-13
pabpc1b	4.2708132720048e-08	0.634960615244314	0.166	0.074	0.000814700339767635	7.69668283147865e-14	0.4927344776705	0.176	0.069	1.46821921693287e-09	4.2708132720048e-08	1.53933656629567e-13
gamt	1.23161377451518e-05	1.11863205725259	0.15	0.076	0.234942643626515	8.52185177089514e-14	0.79022007289473	0.171	0.065	1.62562844381596e-09	1.23161377451518e-05	1.70437035417896e-13
actn1	0.00095588164734774	0.421468422445355	0.142	0.084	1	8.66577737836072e-14	0.630434901252659	0.188	0.077	1.65308369269609e-09	0.00095588164734774	1.73315547567206e-13
cib1	1.11313532628597e-13	0.735106462002511	0.237	0.096	2.12341694842311e-09	7.27656657867639e-12	0.381915282898982	0.221	0.105	1.38807784054831e-07	7.27656657867639e-12	2.2262706525718e-13
ezrb	1.17623261766155e-08	0.596564385947499	0.202	0.096	0.000224378134145118	1.37045167621113e-13	0.440113039433253	0.244	0.115	2.61427361754034e-09	1.17623261766155e-08	2.74090335242206e-13
nav2b	3.63097672275649e-07	0.254588017124695	0.111	0.042	0.00692645119633028	2.32536515731783e-13	0.279851610686174	0.124	0.04	4.43586657409949e-09	3.63097672275649e-07	4.65073031463511e-13
fthl27	2.68614335087825e-13	1.73471566436917	0.652	0.603	5.12408705613534e-09	1.69353620009753e-09	2.27990923289012	0.653	0.566	3.23058965530604e-05	1.69353620009753e-09	5.37228670175576e-13
tmem59	8.22491770247142e-08	0.525703213889113	0.182	0.086	0.00156898530092345	1.03079303895552e-12	0.656051153426887	0.215	0.099	1.96634080111155e-08	8.22491770247142e-08	2.06158607790997e-12
higd1a	0.0044271343152169	0.393473121992907	0.269	0.203	1	1.43982671950518e-12	0.641881827402917	0.347	0.199	2.74661345012807e-08	0.0044271343152169	2.87965343900828e-12
anxa4	4.86290402486968e-06	0.782356980512336	0.225	0.132	0.0927647571784139	2.73173947940583e-12	0.861293052730777	0.25	0.123	5.21106623091456e-08	4.86290402486968e-06	5.4634789588042e-12
rac2	0.000147408199139757	0.619168952877103	0.174	0.102	1	3.72409984372393e-12	0.64126519343696	0.241	0.116	7.10409286188776e-08	0.000147408199139757	7.44819968743398e-12
rps6ka3a	0.000228633179526764	0.28751029698932	0.134	0.072	1	3.74273588306955e-12	0.264200686006841	0.168	0.068	7.13964297054347e-08	0.000228633179526764	7.48547176612506e-12
cst14a.2	2.97396307358592e-05	0.63559260112902	0.292	0.205	0.567313195917251	4.05986643853811e-12	0.686827890206734	0.362	0.218	7.74460121815531e-08	2.97396307358592e-05	8.11973287705975e-12
amd1	2.82512258645844e-07	1.0178410522297	0.237	0.137	0.00538920384592812	4.15790492195804e-12	0.688927195227546	0.276	0.147	7.93161942912715e-08	2.82512258645844e-07	8.31580984389876e-12
acsl1b	2.18701304269108e-09	0.557147476197581	0.15	0.059	4.1719460802375e-05	6.10845503542662e-12	0.717462149349494	0.171	0.072	1.16524888255798e-07	2.18701304269108e-09	1.22169100708159e-11
tmsb4x	8.31568583065343e-12	1.34658014652299	0.937	0.944	1.58630022905545e-07	0.740921370798214	0.966688896297766	0.9	0.927	1	0.740921370798214	1.66313716612377e-11
eno3	2.49778487654552e-05	0.913616687892088	0.249	0.155	0.476477443049822	8.72606383369856e-12	0.432840524241245	0.315	0.165	1.66458393691634e-07	2.49778487654552e-05	1.74521276673209e-11
sdc4	0.00746848881271887	0.416474420220386	0.407	0.343	1	1.11193050427831e-11	0.404262725479001	0.518	0.337	2.12111862996131e-07	0.00746848881271887	2.22386100854425e-11
capgb	5.87145105513285e-08	0.492542510199834	0.146	0.061	0.00112003800327714	1.58009497082507e-11	0.451262277537688	0.15	0.06	3.0141891663459e-07	5.87145105513285e-08	3.16018994162517e-11
hdlbpa	0.0475326700390604	0.449268115521723	0.352	0.319	1	1.84025206786252e-11	0.702759477454237	0.471	0.327	3.51046484465455e-07	0.0475326700390604	3.68050413569118e-11
sec23b	5.89554960742467e-05	0.624871831124927	0.138	0.073	1	2.03124524922701e-11	0.715613638602973	0.2	0.094	3.87480343742544e-07	5.89554960742467e-05	4.06249049841275e-11
matn4	2.31530951520678e-11	0.433448393670686	0.119	0.035	4.41668443120846e-07	2.65445833746526e-10	0.340464848606913	0.135	0.053	5.06364472454872e-06	2.65445833746526e-10	4.63061903035996e-11
tagln2	0.0207848141404772	0.482807708348696	0.277	0.226	1	2.50397818963415e-11	0.65138542005327	0.326	0.185	4.77658879454611e-07	0.0207848141404772	5.00795637920559e-11
ell2	0.00683784129977681	0.282794374520318	0.123	0.076	1	3.5902857692994e-11	0.292745059295554	0.176	0.077	6.84882913351554e-07	0.00683784129977681	7.1805715384699e-11
myo6a	4.76403726955274e-11	0.61419645549552	0.142	0.048	9.0878774953988e-07	7.64708878521789e-09	0.346177580746257	0.115	0.046	0.000145875865666816	7.64708878521789e-09	9.52807453887851e-11
pycard	1.24713084295229e-07	0.509362057574754	0.142	0.06	0.00237902679601578	6.49854988002962e-11	0.313430777036588	0.168	0.071	1.23966337511445e-06	1.24713084295229e-07	1.29970997596369e-10
vaspb	0.00141290364528487	0.63385649961319	0.249	0.183	1	6.9508948951658e-11	0.658376280371326	0.309	0.182	1.32595271020183e-06	0.00141290364528487	1.39017897898484e-10
cotl1	9.46978251289168e-11	1.44920692265198	0.431	0.293	1.80645571215922e-06	9.57599145808015e-05	1.20537552525565	0.379	0.302	1	9.57599145808015e-05	1.89395650248866e-10
mgst3a	0.00221677565782739	0.445474211067063	0.261	0.195	1	9.57987791848814e-11	0.517000846752367	0.356	0.218	1.8274575117308e-06	0.00221677565782739	1.91597558360585e-10
her9	0.0914071104115322	0.473798079276111	0.249	0.208	1	1.36060068521985e-10	0.694984659800812	0.347	0.206	2.59548186712539e-06	0.0914071104115322	2.72120137025457e-10
junbb	0.0881383928368604	0.294602191585551	0.296	0.263	1	1.48318712466249e-10	0.28954398662332	0.397	0.24	2.82932775900616e-06	0.0881383928368604	2.96637424910499e-10
chmp4bb	4.81236788739428e-07	0.794277005387587	0.265	0.158	0.00918007298199333	1.71243047418883e-10	0.555830081172111	0.297	0.168	3.26663237256262e-06	4.81236788739428e-07	3.42486094808442e-10
rbm38	1.71551839326371e-10	0.452781630881094	0.103	0.03	3.27252288698985e-06	2.36428262349905e-08	0.430769242408843	0.124	0.054	0.000451010553258678	2.36428262349905e-08	3.43103678623312e-10
abracl	0.000428137542862359	0.540423363309184	0.249	0.174	1	1.86443919136645e-10	0.508899857260212	0.315	0.182	3.55660420145064e-06	0.000428137542862359	3.72887838238528e-10
sod2	0.0010558548817784	0.395758552536735	0.134	0.079	1	2.16549993741198e-10	0.302258360033809	0.203	0.099	4.1309076806071e-06	0.0010558548817784	4.33099987435503e-10
sptlc2b	0.000115601069890714	0.672433750259739	0.217	0.137	1	5.21684205697518e-10	1.03577407420993	0.256	0.142	9.95164790788586e-06	0.000115601069890714	1.04336841112288e-09
ier2b	1.45825752269059e-06	0.673723847442668	0.542	0.429	0.0278177205028457	5.21995928530753e-10	0.553730001548014	0.532	0.394	9.95759433265264e-06	1.45825752269059e-06	1.04399185678902e-09
sptssa	0.00185162215134022	0.500976528594495	0.19	0.126	1	8.97433371039868e-10	0.391292312818849	0.241	0.128	1.71194389859565e-05	0.00185162215134022	1.79486674127435e-09
tmem263	1.08856228273852e-05	0.339247325432138	0.15	0.075	0.207654141055201	1.31862504110971e-09	0.279738620681222	0.194	0.094	2.51540912842088e-05	1.08856228273852e-05	2.63725008048063e-09
vps4b	5.56428653025989e-05	0.591703355470943	0.233	0.146	1	1.4049046062975e-09	0.44712433239905	0.262	0.145	2.67999602697312e-05	5.56428653025989e-05	2.80980921062125e-09
myl12.1	1.77562630614844e-09	0.798888188294486	0.628	0.555	3.38718474160877e-05	7.30592605226426e-05	0.520304661034514	0.629	0.533	1	7.30592605226426e-05	3.55125260914403e-09
etnk1	0.0113758434287776	0.678315874896109	0.107	0.067	1	2.46018709282179e-09	0.908384035162386	0.162	0.076	4.69305289826685e-05	0.0113758434287776	4.92037417959106e-09
litaf	6.18081837112709e-05	0.469670028086632	0.126	0.064	1	2.75521908835841e-09	0.481371648602198	0.165	0.077	5.25585593295251e-05	6.18081837112709e-05	5.51043816912558e-09
sri	0.00458956468680162	0.47146327830023	0.257	0.189	1	3.03125987098389e-09	0.574385726424529	0.318	0.195	5.78243132988886e-05	0.00458956468680162	6.06251973277922e-09
gpia	3.09002428665642e-05	0.568409649669841	0.162	0.088	0.589453032922579	3.26192593262013e-09	0.284912028671859	0.2	0.1	6.22244990906616e-05	3.09002428665642e-05	6.52385185460009e-09
tent5ba	4.04579302032712e-09	0.509960542181607	0.138	0.051	7.71775476557601e-05	4.71842919279192e-09	0.381099433660804	0.188	0.091	9.00087552816986e-05	4.71842919279192e-09	8.09158602428578e-09
aldh6a1	0.0381787402336433	0.341725438887839	0.206	0.161	1	4.12015785661734e-09	0.454114608303595	0.309	0.186	7.85961312728323e-05	0.0381787402336433	8.24031569625897e-09
casc4	0.000912454620860381	0.545693471275092	0.142	0.085	1	4.13808810674857e-09	0.349260571360787	0.203	0.101	7.89381687243357e-05	0.000912454620860381	8.27617619637333e-09
GCA	0.0115264248338137	0.470204768125382	0.261	0.204	1	4.9405505189128e-09	0.498865697896981	0.344	0.213	9.42459416987806e-05	0.0115264248338137	9.88110101341655e-09
fkbp9	0.101157376872296	0.383002415854039	0.182	0.145	1	4.94070235530594e-09	0.461873678400551	0.238	0.128	9.42488381298162e-05	0.101157376872296	9.88140468620133e-09
eif4ebp3l	0.000467120143649722	0.38815639456262	0.162	0.096	1	6.84393146504146e-09	0.266108122877292	0.206	0.106	0.000130554836627131	0.000467120143649722	1.36878628832435e-08
si:dkey-112e7.2	6.97707172837203e-05	0.591883870090961	0.233	0.149	1	7.75965842360913e-09	0.385023551032763	0.288	0.166	0.000148023244088768	6.97707172837203e-05	1.5519316787006e-08
zgc:153867	8.2964783723495e-09	0.950499198114858	0.597	0.526	0.000158263621430939	1.97223936643545e-06	0.542937174322422	0.597	0.503	0.0376224381541226	1.97223936643545e-06	1.65929566758674e-08
ppt1	5.0542475893733e-05	0.751210510350963	0.257	0.17	0.964148270148851	8.56897348853932e-09	0.423636501793088	0.3	0.179	0.000163461738267376	5.0542475893733e-05	1.71379469036513e-08
fkbp5	0.0110367914603113	0.250795201449531	0.213	0.155	1	8.82593547332733e-09	0.412889095826378	0.276	0.16	0.000168363545089192	0.0110367914603113	1.76518708687575e-08
evi5b	0.000358872286562323	0.327091649399443	0.107	0.054	1	9.40739153509842e-09	0.389961362423269	0.129	0.056	0.000179455400923537	0.000358872286562323	1.88147829816978e-08
cyb5a	0.134131833557103	0.316732159221128	0.13	0.103	1	9.43080237694111e-09	0.290130272623537	0.215	0.113	0.000179901986142529	0.134131833557103	1.88616046649421e-08
zgc:110339	0.00572991927723488	0.388744055229266	0.229	0.17	1	9.90161377506115e-09	0.348019766130469	0.309	0.19	0.000188883184373067	0.00572991927723488	1.98032274520803e-08
jdp2b	0.113437192041356	0.301469570734799	0.348	0.321	1	1.32787359636052e-08	0.255666146625743	0.438	0.294	0.000253305167241732	0.113437192041356	2.65574717508855e-08
atp6v0e1	0.0235768806133685	0.380967454957381	0.289	0.235	1	1.40565417977049e-08	0.409821529862304	0.371	0.234	0.000268142591333018	0.0235768806133685	2.81130833978233e-08
mcl1b	0.000322324374761503	0.60627208209888	0.324	0.244	1	1.4970536024839e-08	0.558437756789219	0.391	0.264	0.000285577945209829	0.000322324374761503	2.99410718255611e-08
net1	0.000746488377642362	0.67536215070906	0.178	0.113	1	1.69338368181452e-08	0.607857593395512	0.229	0.13	0.000323029871142938	0.000746488377642362	3.38676733495356e-08
mcl1a	0.0002222679095042	0.825450821885762	0.478	0.427	1	1.75799448888079e-08	0.698624235182686	0.547	0.432	0.0003353550286989	0.0002222679095042	3.51598894685614e-08
chmp2bb	0.000301185137734244	0.387143731346189	0.178	0.109	1	1.99486919223613e-08	0.314664719747748	0.232	0.128	0.000380541247110964	0.000301185137734244	3.98973834467722e-08
si:dkey-95p16.2	7.83222033844681e-05	0.390703848406959	0.182	0.107	1	1.99487045553559e-08	0.429596948468102	0.221	0.122	0.00038054148809797	7.83222033844681e-05	3.9897408712761e-08
mgst3b	0.0824716715982968	0.438667713907411	0.285	0.26	1	2.79546145658165e-08	0.628637952695194	0.409	0.282	0.000533262227457515	0.0824716715982968	5.59092283501723e-08
gramd1a	0.0941888397722183	0.625709456975444	0.123	0.095	1	2.79571285828338e-08	0.956602045933447	0.165	0.082	0.000533310184846137	0.0941888397722183	5.59142563840665e-08
si:ch73-234b20.5	0.122012154105813	0.297511779306478	0.119	0.092	1	2.83409107624467e-08	0.449101393789934	0.174	0.087	0.000540631213704433	0.122012154105813	5.6681820721686e-08
atp5if1b	0.00567036022344262	0.511732087132138	0.289	0.228	1	2.91701550106678e-08	0.422693241575308	0.397	0.267	0.0005564498769835	0.00567036022344262	5.83403091704377e-08
dsc2l	0.000251522184324932	0.328475345718949	0.138	0.075	1	3.48439712892359e-08	0.342894279476578	0.124	0.053	0.000664683596313464	0.000251522184324932	6.96879413643692e-08
ubb	0.881167551357745	0.570779059091298	0.328	0.355	1	5.27999848690705e-08	0.762134902652722	0.415	0.298	0.00100721251136239	0.881167551357745	1.05599966950302e-07
si:dkey-222f8.3	0.000479015263946258	0.288273875152916	0.134	0.074	1	6.32551020586944e-08	0.347800937423378	0.168	0.084	0.00120665432687166	0.000479015263946258	1.26510200116181e-07
chmp1b	0.130381437857146	0.384640900958398	0.217	0.188	1	8.02104772394626e-08	0.419510448484843	0.326	0.209	0.00153009506381999	0.130381437857146	1.60420948045204e-07
actb2	8.78426692737919e-08	0.583745196941287	0.909	0.874	0.00167568675906685	0.134038529654257	0.336085066539109	0.876	0.857	1	0.134038529654257	1.7568533083125e-07
eef1da	0.0044695542096973	0.476319910431362	0.375	0.323	1	9.55967804659237e-08	0.516677633755891	0.462	0.339	0.00182360418416796	0.0044695542096973	1.91193551793103e-07
si:dkeyp-115e12.6	0.00107644069768506	0.399759189974399	0.162	0.102	1	1.00908483195242e-07	0.451624630525231	0.156	0.077	0.00192493022543243	0.00107644069768506	2.01816956207962e-07
UBB	0.97367283723273	0.264749594006668	0.415	0.449	1	1.09138525317105e-07	0.904009468635658	0.503	0.388	0.0020819265089491	0.97367283723273	2.18277038722993e-07
arpc4	0.0457048249053241	0.426804700016883	0.253	0.21	1	1.2695448685306e-07	0.405702794380428	0.341	0.222	0.00242178379120897	0.0457048249053241	2.53908957588678e-07
flna	0.000519962439866307	0.606436507517032	0.292	0.212	1	1.76988601995137e-07	0.630753554745091	0.271	0.164	0.00337623457165924	0.000519962439866307	3.5397717266531e-07
tpm3	0.00048370889497105	0.592662702255959	0.439	0.364	1	2.07030279925743e-07	0.43029903962218	0.459	0.332	0.00394930961986348	0.00048370889497105	4.1406051698995e-07
selenop	0.0196760914159314	0.532925385676627	0.107	0.07	1	2.22381823897009e-07	0.886293391465219	0.135	0.063	0.00424215567265935	0.0196760914159314	4.44763598340343e-07
chmp5b	0.000295540455023574	0.561926523812103	0.292	0.212	1	2.2802531082693e-07	0.42317076606916	0.324	0.212	0.00434981082933451	0.000295540455023574	4.56050569658317e-07
npc2	0.00101427872988601	0.423397969875125	0.225	0.152	1	3.55430903459289e-07	0.276213649321635	0.276	0.169	0.00678019991438939	0.00101427872988601	7.1086168058745e-07
dag1	0.016792289905148	0.384565529027195	0.233	0.18	1	3.84236823255509e-07	0.250730946972104	0.309	0.194	0.00732970164042209	0.016792289905148	7.68473498873081e-07
jun	0.00693315545932902	0.359363045769978	0.494	0.419	1	4.20795260734613e-07	0.26681032326548	0.568	0.425	0.00802709039377348	0.00693315545932902	8.41590344400575e-07
prdx6	0.0468852527875868	0.363717819134888	0.17	0.13	1	4.69129754119202e-07	0.293028431210765	0.262	0.16	0.0089491191895779	0.0468852527875868	9.38259288155679e-07
aldh9a1a.1	0.0128035968970639	0.286324149438297	0.209	0.156	1	6.68090838317381e-07	0.346373442235348	0.274	0.169	0.0127445008317424	0.0128035968970639	1.33618123028939e-06
angptl4	0.000221031327409207	1.08973563696863	0.285	0.204	1	7.02011906097005e-07	0.371867771324285	0.374	0.248	0.0133915791207065	0.000221031327409207	1.40402331937329e-06
prelid3b	0.203941846532213	0.269860742207722	0.296	0.273	1	8.02360617357109e-07	0.443884854216745	0.379	0.27	0.0153058311367042	0.203941846532213	1.60472059093166e-06
gstr	0.0288284610548233	0.539571040139396	0.17	0.128	1	8.18375626915729e-07	0.462512748507346	0.226	0.134	0.0156113334590444	0.0288284610548233	1.63675058409279e-06
ucp2	0.00338787666359515	0.875330371435023	0.455	0.401	1	9.71524731507382e-07	0.803974515723597	0.474	0.358	0.0185328057782348	0.00338787666359515	1.94304851915446e-06
hadh	5.84827779190423e-05	0.415554046771705	0.174	0.099	1	9.75448770245058e-07	0.284594779220524	0.209	0.121	0.0186076607411947	5.84827779190423e-05	1.95089658898981e-06
micu1	0.000232087580808791	0.327373245301586	0.103	0.05	1	1.28586678334093e-06	0.302363836521076	0.115	0.053	0.0245291947590116	0.000232087580808791	2.57173191322848e-06
znf296	0.00058434210482988	0.325685723906599	0.107	0.056	1	2.15825861638431e-06	0.266518469740632	0.153	0.081	0.041170941366147	0.00058434210482988	4.31651257468836e-06
chchd10	0.639324650581891	0.442268630085719	0.119	0.113	1	2.66431224799535e-06	0.410867303349879	0.226	0.141	0.0508244204427593	0.639324650581891	5.32861739743095e-06
cast	0.119402637474532	0.473699469708787	0.17	0.14	1	2.72411525258987e-06	0.44733700049057	0.191	0.108	0.0519652225584044	0.119402637474532	5.44822308437584e-06
lasp1	0.015185946553512	0.491914965764468	0.344	0.297	1	3.05959861316174e-06	0.420540178181652	0.432	0.319	0.0583649031446734	0.015185946553512	6.1191878651798e-06
ddit3	0.00412872947591007	0.443207201684635	0.194	0.132	1	3.70080011863476e-06	0.251562738864276	0.253	0.157	0.0705964630630766	0.00412872947591007	7.40158654134799e-06
kctd5a	0.0469354723827149	0.485739065527827	0.336	0.303	1	3.87778833715121e-06	0.392341000657394	0.409	0.302	0.0739726903194966	0.0469354723827149	7.75556163706004e-06
pak2a	0.0097779404723163	0.512117970949269	0.217	0.166	1	4.49975015528491e-06	0.396357890008224	0.259	0.169	0.085837233962215	0.0097779404723163	8.99948006281837e-06
lonrf1l	0.00372722725639464	0.294714009949085	0.17	0.11	1	5.0386973159974e-06	0.359198684018044	0.147	0.078	0.0961181899999663	0.00372722725639464	1.00773692435241e-05
arpc5b	0.00767430702949654	0.53531726272846	0.186	0.132	1	5.19557602113819e-06	0.591134223378687	0.229	0.149	0.0991108081792321	0.00767430702949654	1.03911250482662e-05
sec61g	5.70243659039499e-06	0.669411375624351	0.597	0.559	0.108779680398375	0.00166635188590142	0.319826422197409	0.571	0.527	1	0.00166635188590142	1.14048406630069e-05
ndrg3a	0.00538051656764434	0.595739766585173	0.103	0.062	1	6.04311298722873e-06	0.379378341401402	0.153	0.084	0.115278423344375	0.00538051656764434	1.20861894552429e-05
chac1	0.201987378155633	0.515093823063624	0.455	0.465	1	7.94628675579696e-06	0.478746182537618	0.544	0.436	0.151583366153583	0.201987378155633	1.58925103681207e-05
smdt1b	0.00479886759640175	0.618583614419825	0.328	0.275	1	9.25843827631783e-06	0.28924641492526	0.385	0.279	0.176613968559039	0.00479886759640175	1.85167908339563e-05
hopx	0.0211483533567913	0.619599815133767	0.115	0.077	1	1.03599027380439e-05	0.833658386441093	0.144	0.08	0.197625504630925	0.0211483533567913	2.07196981485031e-05
fam53b	0.418232828439522	0.455935562157979	0.217	0.205	1	1.4003944080651e-05	0.388064243048371	0.3	0.205	0.267139237282498	0.418232828439522	2.80076920508521e-05
arpc2	1.48262709596662e-05	0.808745425562293	0.431	0.348	0.282825944826592	6.74343858815324e-05	0.396015638684067	0.444	0.352	1	6.74343858815324e-05	2.96523221010218e-05
edf1	0.201751636516819	0.341411602009385	0.375	0.366	1	1.58421969909605e-05	0.29732671602884	0.479	0.377	0.302205749799562	0.201751636516819	3.16841430067155e-05
arpc3	0.0125773384465196	0.651336873348044	0.403	0.366	1	3.15208221811973e-05	0.42670965390652	0.444	0.345	0.60129120392852	0.0125773384465196	6.30406508001636e-05
chmp2a	0.00526344809045421	0.358292247817301	0.261	0.196	1	3.40813360046738e-05	0.437253107619805	0.291	0.202	0.650135565625158	0.00526344809045421	6.81615104718837e-05
klf6a	0.941039255730304	0.285082397541967	0.372	0.386	1	3.71830902637848e-05	0.326505303772222	0.506	0.408	0.709304629871959	0.941039255730304	7.43647979453681e-05
zgc:92242	0.0458765680789896	0.265758033115434	0.162	0.123	1	3.86204010803288e-05	0.28207852500689	0.206	0.129	0.736722771008353	0.0458765680789896	7.72393106252781e-05
cavin1b	0.00129474115657546	0.515773502064511	0.111	0.061	1	4.04929853714351e-05	0.297916415043365	0.1	0.049	0.772444188945497	0.00129474115657546	8.0984331061006e-05
eif4ebp2	0.215950341845539	0.252820959664037	0.296	0.274	1	6.34323839218846e-05	0.298994330705861	0.368	0.269	1	0.215950341845539	0.000126860744176439
glo1	0.0107863081336285	0.367094663392074	0.237	0.179	1	0.00010977713560598	0.396736600786767	0.3	0.21	1	0.0107863081336285	0.000219542220192459
ccn2a	0.0172806038085371	0.482469902804255	0.17	0.122	1	0.000110372623270002	0.420555827062542	0.191	0.121	1	0.0172806038085371	0.000220733064424036
gapdhs	0.000165015232430109	0.81913204673234	0.466	0.402	1	0.00761160833023915	0.420453055520571	0.441	0.393	1	0.00761160833023915	0.000330003234833283
mycbp	0.0943190706764246	0.479978054525999	0.209	0.177	1	0.000168742104076908	0.298321321204377	0.259	0.182	1	0.0943190706764246	0.000337455734256128
glulb	0.000990541470698906	0.45946825057402	0.36	0.283	1	0.000273412934579651	0.287339626594318	0.353	0.275	1	0.000990541470698906	0.000546751114526507
nfkbiab	0.162338185714755	0.653999236018466	0.324	0.314	1	0.000273451358421842	0.445097357637445	0.444	0.36	1	0.162338185714755	0.000546827941198261
serp1	0.000312421449706402	0.619635333237438	0.269	0.193	1	0.0231187041667104	0.313171093267071	0.268	0.219	1	0.0231187041667104	0.000624745292250567
xbp1	0.375166451236566	0.387080953214543	0.387	0.399	1	0.000509947436761488	0.287245968834008	0.482	0.4	1	0.375166451236566	0.00101963482713472
si:ch211-195b15.8	0.00375801865542543	0.359721605344586	0.111	0.065	1	0.000573361237992343	0.403710027194614	0.188	0.125	1	0.00375801865542543	0.00114639373287545
ldhba	0.309382757232054	0.352625726725252	0.34	0.326	1	0.000762750102682288	0.422559843133641	0.432	0.355	1	0.309382757232054	0.00152491841764543
nupr1a	0.00100075145303663	0.563461727101523	0.174	0.111	1	0.00849631040920277	0.255832250476556	0.206	0.156	1	0.00849631040920277	0.0020005014026025
tktb	0.124850477546218	0.371381382044247	0.186	0.155	1	0.00112674496753318	0.296768838280131	0.241	0.172	1	0.124850477546218	0.00225222038084451
calm1b	0.00143472124767131	0.886782445930881	0.15	0.096	1	0.0460978356586232	0.670556422796798	0.15	0.119	1	0.0460978356586232	0.00286738407028411
sox2	0.00409354818250843	0.393872662981066	0.154	0.099	1	0.00166541109537269	0.282966739140748	0.182	0.126	1	0.00409354818250843	0.00332804859662879
mpc1	0.431699297407197	0.270283210075608	0.273	0.264	1	0.00173117099436645	0.296864964120387	0.35	0.283	1	0.431699297407197	0.00345934503572117
gpx4b	0.721223818443725	0.335352165049773	0.368	0.374	1	0.0031859928448033	0.357258755870862	0.435	0.368	1	0.721223818443725	0.00636183513919946
hspd1	0.288839154848261	0.369207769483298	0.245	0.225	1	0.00402827885459056	0.589796898489193	0.309	0.251	1	0.288839154848261	0.00804033067865077
uqcrfs1	0.269708634371618	0.45603804681922	0.372	0.37	1	0.00418715623856117	0.385479198443679	0.45	0.383	1	0.269708634371618	0.00835678019975622
carhsp1	0.171685421058836	0.317286371179782	0.194	0.165	1	0.0047600424465179	0.406732132802769	0.197	0.146	1	0.171685421058836	0.00949742688894314
sdhdb	0.952402565449794	0.33249394022431	0.202	0.202	1	0.00535248458609331	0.279348191947351	0.294	0.231	1	0.952402565449794	0.0106763200809423
ufm1	0.13884010353806	0.351887719072948	0.209	0.178	1	0.0057712112668292	0.278644820668246	0.247	0.189	1	0.13884010353806	0.011509115654172
hspe1	0.734233806994747	0.53159214806067	0.312	0.327	1	0.00723572399106715	0.553082323666365	0.418	0.356	1	0.734233806994747	0.0144190922804594
b2ml	0.00786490145317453	0.43469988416104	0.209	0.151	1	0.00971267902719997	0.376015742812266	0.209	0.157	1	0.00971267902719997	0.0156679462314809
hmgn3	0.662048401372751	0.510292082754483	0.261	0.286	1	0.0102641513955195	0.501068802206378	0.374	0.308	1	0.662048401372751	0.0204229499871689
uqcr10	0.552388705580839	0.310679742301869	0.368	0.412	1	0.0120050673075762	0.320473402155841	0.485	0.429	1	0.552388705580839	0.0238660129740929
ppib	0.512156967291988	0.276091083130968	0.53	0.585	1	0.0155014945294922	0.288988672958734	0.579	0.559	1	0.512156967291988	0.0307626927263365
cox6c	0.203658958141875	0.438563488281482	0.427	0.429	1	0.0155948141186601	0.317105265998699	0.474	0.412	1	0.203658958141875	0.0309464300099246
uqcrh	0.357551453334458	0.376868452091741	0.403	0.413	1	0.0304983826411453	0.306005062130265	0.471	0.43	1	0.357551453334458	0.0600666139385649
suclg1	0.831079154564483	0.273301332676033	0.285	0.302	1	0.0444562468986248	0.343182931883608	0.359	0.318	1	0.831079154564483	0.0869361359089382
uchl3	0.169276697456797	0.309643692905524	0.186	0.158	1	0.0722163538972472	0.25930726653781	0.203	0.166	1	0.169276697456797	0.139217506024282
COX5B.1	0.779423779710669	0.292882288732829	0.498	0.53	1	0.11395226239488	0.28673552582368	0.556	0.542	1	0.779423779710669	0.214919406684849
prdx1	0.498410168789918	1.06654521645613	0.107	0.123	1	0.207522640041373	1.1317481030754	0.141	0.118	1	0.498410168789918	0.371979633953005
h1-10	0.34672781340058	0.783155005956426	0.178	0.165	1	0.92450541374777	0.277331162218712	0.329	0.328	1	0.92450541374777	0.573235450215612
