# Supplementary material for: Flow-mediated endothelial remodeling and inflammation drive developmental vascular susceptibility in ldlr loss of function
Source: Nat Commun. 2026 May 21;17:6926. doi: 10.1038/s41467-026-72756-3 (PMC13388945; doi:10.1038/s41467-026-72756-3)
Supplement: Supplementary file 4 — Supplementary Data 1 [file 41467_2026_72756_MOESM4_ESM.zip › zebrafish scRNA-seq cluster datasheets/Myocyte_cluster_genelist.csv]

	wt_p_val	wt_avg_log2FC	wt_pct.1	wt_pct.2	wt_p_val_adj	ldlr_p_val	ldlr_avg_log2FC	ldlr_pct.1	ldlr_pct.2	ldlr_p_val_adj	max_pval	minimump_p_val
actn3b	0	2.22725190351783	0.614	0.001	0	0	2.70465512625169	0.509	0.001	0	0	0
tpma	0	6.52009337933411	1	0.015	0	0	6.99167186837822	0.991	0.013	0	0	0
myhz2	0	6.71082171495323	1	0.006	0	0	2.42401451928616	0.366	0.002	0	0	0
myhz1.3	0	6.58146714434703	1	0.008	0	0	3.99791073539423	0.786	0.009	0	0	0
ckma	0	6.5841824144296	1	0.013	0	0	6.70682854705949	1	0.016	0	0	0
ckmt2b	0	1.61238733276346	0.341	0	0	0	1.9664489775485	0.295	0.001	0	0	0
ank1a.1	0	1.44080226891209	0.341	0	0	8.63000148269503e-285	1.69641105891779	0.25	0.002	1.6462590828389e-280	8.63000148269503e-285	0
smyd1a	0	2.9850165259886	0.841	0.002	0	0	2.57444804064343	0.464	0.002	0	0	0
srl	0	2.37279057513505	0.659	0.001	0	0	2.62123921964432	0.464	0.002	0	0	0
tcap	0	1.91445645966573	0.432	0.002	0	0	2.54668104356231	0.438	0.003	0	0	0
atp2a1	0	5.56610516167055	1	0.008	0	0	7.05677552129049	0.991	0.008	0	0	0
si:ch73-367p23.2	0	4.03752309989428	0.932	0.003	0	0	4.97760749651021	0.893	0.004	0	0	0
pfkmb	0	1.58131728846389	0.364	0.001	0	0	1.59441817910425	0.259	0.001	0	0	0
cav3	0	2.23410853742199	0.591	0	0	0	2.33202123269801	0.402	0.002	0	0	0
mybphb	0	3.263892926554	0.841	0.003	0	0	3.88433582164202	0.723	0.008	0	0	0
hhatla	0	2.01654500275316	0.477	0.001	0	0	2.0426644017016	0.348	0	0	0	0
myom1a	0	2.38524033666016	0.523	0.001	0	0	3.64866633205217	0.714	0.002	0	0	0
casq1a	0	1.95280005813142	0.477	0.001	0	0	2.01313332284754	0.321	0.001	0	0	0
cavin4a	0	2.98381196043236	0.727	0.001	0	0	2.83797544598203	0.545	0.001	0	0	0
nmrk2	0	2.02547543255868	0.5	0.001	0	0	1.90494919855389	0.295	0.001	0	0	0
mylz3	0	6.96323214593038	1	0.021	0	0	7.1401994228882	1	0.019	0	0	0
slc25a4	0	3.06382002301695	0.727	0.002	0	0	3.52819259395732	0.705	0.001	0	0	0
acta1a	0	3.9448305316127	0.909	0.006	0	0	4.36661498593368	0.821	0.011	0	0	0
desma	0	2.19605468141139	0.545	0.003	0	0	3.07709586431958	0.571	0.006	0	0	0
neb	0	4.4890094556179	1	0.006	0	0	5.6858854379977	0.973	0.009	0	0	0
casq2	0	2.16483413454219	0.5	0.001	0	0	2.80718280970299	0.527	0.002	0	0	0
myl1	0	6.71755105088052	1	0.006	0	0	6.48122346114763	0.991	0.008	0	0	0
ttn.1	0	6.131333364027	1	0.018	0	0	7.66338388808667	0.982	0.021	0	0	0
xirp2b	0	1.62128264404391	0.409	0.001	0	1.35750259778597e-289	1.69851210135321	0.268	0.002	2.58957195553651e-285	1.35750259778597e-289	0
ACTC1	0	1.73182689014222	0.386	0.001	0	9.72739149218985e-276	1.34710351370969	0.196	0	1.85559720105014e-271	9.72739149218985e-276	0
actc1a	0	1.89070913272366	0.409	0.002	0	0	2.15852163374099	0.375	0.004	0	0	0
hsp90aa1.1	0	2.52846455099512	0.591	0.003	0	4.97472112575705e-45	1.29314452482939	0.161	0.01	9.48977801949415e-41	4.97472112575705e-45	0
si:ch211-266g18.10	0	2.19649825089495	0.5	0.002	0	0	2.83904751288555	0.545	0.004	0	0	0
ankrd9	0	2.05132395455184	0.545	0	0	0	2.26674317080805	0.384	0.001	0	0	0
acta1b	0	6.33313037912592	1	0.009	0	0	6.64337091923199	0.991	0.007	0	0	0
aldoab	0	3.6623582619271	0.886	0.012	0	0	4.38407986500859	0.92	0.01	0	0	0
si:ch211-255p10.3	0	2.55676047539431	0.636	0.005	0	0	3.73724213350644	0.652	0.007	0	0	0
mylpfb	0	6.21694061031501	1	0.01	0	0	6.40979809854916	0.982	0.004	0	0	0
ldb3b	0	2.26067420405388	0.636	0.002	0	0	2.87307047681677	0.536	0.002	0	0	0
myoz1b	0	2.9589668201361	0.727	0.001	0	0	3.42561028125912	0.696	0.001	0	0	0
rtn2a	0	2.52335128633676	0.636	0.004	0	0	2.77380492959143	0.536	0.004	0	0	0
ckmb	0	5.95200436037446	1	0.007	0	0	6.4886673801021	0.982	0.009	0	0	0
tnnc2	0	5.16736105743853	1	0.006	0	0	6.05095373471978	0.991	0.006	0	0	0
pgam2	0	2.39302392225688	0.568	0	0	0	3.00761904497556	0.554	0.001	0	0	0
actn3a	0	3.44314578968231	0.818	0.001	0	0	4.02850170727856	0.804	0.001	0	0	0
tmem38a	0	2.52109965682471	0.636	0.005	0	0	2.44068045788907	0.429	0.006	0	0	0
myom2a	0	2.68393762032711	0.705	0.002	0	0	3.41713583477401	0.696	0.001	0	0	0
cavin4b	0	1.81890292941066	0.477	0.001	0	0	2.34227239912151	0.375	0.001	0	0	0
obscnb	0	1.3133926598661	0.295	0	0	0	2.46134217277869	0.42	0.001	0	0	0
mybpc2b	0	3.02945132777123	0.727	0.007	0	0	3.2069081906783	0.616	0.015	0	0	0
SRL	0	2.85855291029436	0.705	0.004	0	0	3.46737774504582	0.705	0.004	0	0	0
pkmb	0	2.36437426831308	0.636	0.001	0	0	3.13485533912925	0.554	0.001	0	0	0
tnni2a.4	0	7.25301331163013	1	0.016	0	0	7.25209126068813	0.991	0.012	0	0	0
prr33	0	2.00083849813248	0.545	0	0	0	2.58066931433315	0.473	0.001	0	0	0
tnnt3a	0	6.0034858836797	1	0.008	0	0	6.16939472337427	0.964	0.005	0	0	0
ttn.2	7.88185195312631e-284	6.12101222106277	1	0.027	1.50354207857837e-279	0	7.58394556593765	0.982	0.033	0	7.88185195312631e-284	0
klhl31	9.86720974483336e-273	1.25023627149739	0.273	0	1.88226893092441e-268	0	1.92157690599442	0.33	0	0	9.86720974483336e-273	0
mylpfa	5.46874190199633e-269	7.61599651349576	1	0.029	1.04321720522482e-264	0	7.56967117201586	1	0.026	0	5.46874190199633e-269	0
ryr3	3.08107450801824e-268	2.3316556109883	0.636	0.009	5.87745773149559e-264	0	3.54534102564435	0.732	0.011	0	3.08107450801824e-268	0
ryr1b	2.56658510223246e-244	1.84183233663871	0.432	0.004	4.89601774101864e-240	0	3.02935133167866	0.527	0.006	0	2.56658510223246e-244	0
tnnt3b	2.94860777305617e-242	6.25257474116677	1	0.033	5.62476418788196e-238	0	6.82105349926991	1	0.027	0	2.94860777305617e-242	0
atp2a1l	6.03263593965121e-224	1.08764998273803	0.273	0.001	1.15078563184786e-219	0	2.52090331863734	0.429	0.001	0	6.03263593965121e-224	0
prx	2.81416962580163e-218	1.91465486269125	0.409	0.004	5.36830997817918e-214	0	3.07591577998099	0.598	0.006	0	2.81416962580163e-218	0
ldb3a	1.24353700721867e-213	1.7751608765541	0.409	0.004	2.37217119497033e-209	0	2.28063964440478	0.402	0.005	0	1.24353700721867e-213	0
myhz1.1	5.31676712628931e-211	3.09694234670338	0.705	0.017	1.01422649701095e-206	0	7.81790813785302	0.973	0.022	0	5.31676712628931e-211	0
pvalb1	5.37023297802888e-207	7.55618534978624	1	0.041	1.02442564288879e-202	0	8.02036348105699	0.982	0.035	0	5.37023297802888e-207	0
gapdh	1.10334063561137e-205	3.40921397624488	0.886	0.03	2.10473259649224e-201	0	4.3152761987684	0.884	0.031	0	1.10334063561137e-205	0
CABZ01078594.1	1.64358282413769e-204	2.12641483075193	0.523	0.008	3.13529859532506e-200	0	2.69232622317275	0.482	0.009	0	1.64358282413769e-204	0
pvalb2	6.5666020659138e-202	7.80497733228853	1	0.042	1.25264501009372e-197	0	8.14823103494357	0.991	0.026	0	6.5666020659138e-202	0
actc1b	1.47365694813186e-180	8.64800572315937	1	0.048	2.81114799425633e-176	0	8.52295706924741	1	0.043	0	1.47365694813186e-180	0
hrc	2.83351284453822e-159	1.22697817520401	0.364	0.005	5.40520910224112e-155	0	2.25548275070235	0.384	0.004	0	2.83351284453822e-159	0
trdn	1.24519257841611e-155	0.999258031006807	0.227	0.001	2.37532936258657e-151	0	2.18412435770318	0.384	0.003	0	1.24519257841611e-155	0
myom1b	2.72290250688278e-153	1.06883960584099	0.205	0.001	5.19420882212959e-149	0	1.7984393625431	0.268	0.001	0	2.72290250688278e-153	0
nme2b.2	7.40132826545107e-129	3.13950646153298	0.841	0.047	1.41187737991745e-124	0	4.6457282580977	0.857	0.047	0	7.40132826545107e-129	0
hspb9	1.44183139367398e-106	0.711730016548125	0.136	0.001	2.75043756657249e-102	0	1.5407458210376	0.241	0.001	0	1.44183139367398e-106	0
si:dkey-211f22.5	4.46965250070671e-134	0.959647136087115	0.205	0.001	8.52630911034813e-130	6.31511125402525e-306	1.54219438509707	0.259	0.001	1.20467062281786e-301	4.46965250070671e-134	1.26302225080501e-305
ampd1	1.73165759259065e-298	1.3164338232258	0.295	0	3.30331002362592e-294	7.63672087209372e-147	0.773894038063477	0.125	0.001	1.4567808735606e-142	7.63672087209372e-147	3.46331518518116e-298
unc45b	7.19916017319609e-294	1.58695604790307	0.386	0.002	1.37331179463889e-289	3.53498391790336e-117	1.21208357768032	0.17	0.003	6.74333532179245e-113	3.53498391790336e-117	1.43983203463914e-293
capn3b	9.95748388830213e-294	1.12248171884384	0.273	0	1.89948962653251e-289	4.28419486634817e-192	1.03545443951411	0.143	0	8.17253012704577e-188	4.28419486634817e-192	1.99149677766034e-293
fitm1l	3.44629615338799e-221	1.05554343533074	0.227	0	6.57415454220293e-217	3.038339336912e-286	1.41407874228456	0.223	0.001	5.79593611909332e-282	3.44629615338799e-221	6.07667867382394e-286
myoz1a	1.49287459893492e-283	1.32709267294276	0.341	0.001	2.84780758492826e-279	2.06696734861762e-122	0.955493797798536	0.134	0.002	3.94294691422298e-118	2.06696734861762e-122	2.98574919786972e-283
ak1	3.89352777104388e-108	4.19123887122559	0.932	0.076	7.42729357604331e-104	2.68479705849964e-268	4.77543774561559	0.866	0.059	5.12151886879392e-264	3.89352777104388e-108	5.36959411699883e-268
jph2	4.09603088073971e-179	1.01625233328142	0.205	0.001	7.81358850809906e-175	2.7551008839888e-268	1.41824450293669	0.205	0.001	5.25563044629704e-264	4.09603088073971e-179	5.51020176797717e-268
nrap	1.36505188819216e-267	1.18033596992491	0.25	0	2.60397298191537e-263	9.43885354247766e-177	1.29057932803293	0.161	0.001	1.80055570176304e-172	9.43885354247766e-177	2.73010377638404e-267
CU693479.1	3.07267928918144e-85	0.843430552502952	0.205	0.003	5.86144301204251e-81	6.02276486999885e-266	1.68024529162784	0.232	0.001	1.14890262660098e-261	3.07267928918144e-85	1.20455297399968e-265
eef2l2	3.71656447966226e-265	2.22639883327298	0.568	0.007	7.08971840140373e-261	3.50482890740637e-88	1.45071532753258	0.241	0.012	6.6858116237684e-84	3.50482890740637e-88	7.43312895932444e-265
zgc:158296	3.18249315354232e-215	1.10318876033167	0.205	0	6.07092393969733e-211	3.3011037215665e-259	1.32340084534547	0.179	0	6.29718545926025e-255	3.18249315354232e-215	6.60220744313243e-259
casq1b	4.60201159983548e-215	0.810968000191213	0.205	0	8.77879732784616e-211	3.3011037215665e-259	1.27060690399012	0.179	0	6.29718545926025e-255	4.60201159983548e-215	6.60220744313243e-259
tgm2a	1.55524031066714e-254	1.29757554721953	0.273	0.001	2.96677641662864e-250	1.34093644029067e-168	0.913557676353215	0.134	0.001	2.55797035349849e-164	1.34093644029067e-168	3.11048062133401e-254
myoz2a	6.02016663201176e-120	0.705947837599815	0.136	0	1.14840698672256e-115	1.34446436307135e-247	1.2731472849426	0.179	0	2.5647002189949e-243	6.02016663201176e-120	2.6889287261424e-247
si:ch73-366l1.5	1.5507668219423e-81	1.29625760538354	0.273	0.006	2.95824278953713e-77	7.91399994940494e-244	2.08001509291879	0.357	0.007	1.50967463034849e-239	1.5507668219423e-81	1.58279998988093e-243
aimp1b	1.92166888316704e-235	1.23857953705241	0.318	0.002	3.66577556152944e-231	6.56367795939583e-141	1.35547787174706	0.214	0.005	1.25208720753435e-136	6.56367795939583e-141	3.84333776633382e-235
fbp2	7.43724668020279e-235	1.08837459959567	0.295	0.001	1.41872917671549e-230	5.23019526775964e-191	1.43457279615842	0.205	0.002	9.97712049277828e-187	5.23019526775964e-191	1.48744933604054e-234
txlnbb	6.7216076239565e-214	1.17787298184998	0.25	0.001	1.28221387034594e-209	5.59784000028643e-234	1.39183373347544	0.205	0.001	1.06784395845464e-229	6.7216076239565e-214	1.11956800005724e-233
adss1	2.43776863476108e-35	0.928450706148546	0.182	0.007	4.65028744767025e-31	1.46084267275685e-231	2.1314000528455	0.402	0.01	2.78670348255096e-227	2.43776863476108e-35	2.92168534551368e-231
pfkma	6.59491374923854e-106	0.694301839219109	0.182	0.002	1.25804574680474e-101	9.33660728511966e-216	1.46914106018905	0.232	0.002	1.78105120570943e-211	6.59491374923854e-106	1.86732145702396e-215
tmod4	8.79255927690482e-147	2.18107659902927	0.5	0.012	1.67726860766236e-142	3.09436076872992e-204	2.34769354498204	0.5	0.021	5.9028026024292e-200	8.79255927690482e-147	6.18872153745986e-204
txlnba	1.505430199305e-108	0.740735071608039	0.159	0.001	2.87175864819422e-104	2.2852881238902e-195	1.42874090301124	0.196	0.002	4.35941562513295e-191	1.505430199305e-108	4.57057624778031e-195
apobec2a	2.00767485060413e-130	1.04223511270561	0.159	0.001	3.82984054501243e-126	2.16561953271099e-191	1.36920048369075	0.205	0.002	4.13113582059948e-187	2.00767485060413e-130	4.33123906542204e-191
synpo2la	2.35924186769373e-165	1.02484045491963	0.205	0.001	4.50048978681256e-161	7.79153379048284e-191	1.29743949419558	0.205	0.002	1.48631298587251e-186	2.35924186769373e-165	1.55830675809656e-190
si:ch73-43g23.1	4.02359780271375e-21	0.769186040774603	0.182	0.013	7.67541516845674e-17	2.69629517922691e-184	1.855876352083	0.321	0.009	5.14345268389325e-180	4.02359780271375e-21	5.39259035845391e-184
atp1a2a	2.18355951237972e-68	0.59065174727788	0.136	0.002	4.16535812581555e-64	4.61738752912549e-180	1.46177508215955	0.214	0.003	8.80812845055979e-176	2.18355951237972e-68	9.23477505825108e-180
stac3	3.57351682035245e-179	0.836347491831567	0.205	0.001	6.81684068650433e-175	1.69283845813019e-124	1.14957150885998	0.143	0.002	3.22925864272915e-120	1.69283845813019e-124	7.14703364070495e-179
ppp1r3ab	2.14660258354989e-165	0.878039851016895	0.205	0.001	4.09485908837977e-161	3.13899425396449e-176	1.24604904782141	0.17	0.001	5.98794543886266e-172	2.14660258354989e-165	6.27798850792915e-176
rbfox1l	2.16225416431277e-114	1.05590466582341	0.273	0.004	4.12471604384304e-110	6.69455042262465e-174	1.53498470953707	0.268	0.006	1.27705243861988e-169	2.16225416431277e-114	1.3389100845249e-173
nexn	1.53265365455192e-164	1.64143054439807	0.386	0.005	2.92369011142325e-160	3.73365071532415e-111	2.05548487493066	0.321	0.017	7.12231210455234e-107	3.73365071532415e-111	3.06530730910378e-164
synpo2b	4.90600236145459e-120	0.555419857094561	0.136	0	9.35869010471077e-116	1.9499209044608e-164	1.04718368276115	0.125	0	3.71966911734943e-160	4.90600236145459e-120	3.89984180892152e-164
obsl1b	3.41477585819719e-74	0.523963428548491	0.114	0.001	6.51402642709696e-70	6.83261339587879e-164	1.34998461300607	0.152	0.001	1.30338933139784e-159	3.41477585819719e-74	1.36652267917575e-163
sgk2b	9.79073169440669e-156	0.960100164838804	0.227	0.001	1.86767997802502e-151	9.31325861471238e-150	1.18646721737082	0.17	0.002	1.77659721334253e-145	9.31325861471238e-150	1.95814633888132e-155
jph1b	4.03582955408685e-43	0.948009246427564	0.205	0.008	7.69874845737607e-39	4.33883366296132e-135	1.56886357609372	0.259	0.008	8.27675909546502e-131	4.03582955408685e-43	8.67766732592281e-135
si:dkey-16p21.8	4.32270742672009e-101	3.23476535934872	0.864	0.066	8.24599668721124e-97	7.20250856623227e-135	2.97230519103296	0.67	0.068	1.37395053409447e-130	4.32270742672009e-101	1.44050171324648e-134
gatm	2.10577719475291e-65	0.890122533141774	0.25	0.007	4.01698057671066e-61	1.39644144524392e-128	1.69425117449587	0.286	0.011	2.66385170094729e-124	2.10577719475291e-65	2.79288289048776e-128
cdnf	1.63239703660858e-68	0.769187052741329	0.136	0.002	3.11396058703453e-64	2.22046429276491e-126	0.857615725364708	0.125	0.001	4.23575768487835e-122	1.63239703660858e-68	4.44092858552973e-126
igfn1.1	9.28495315674347e-126	1.02486699544182	0.227	0.002	1.77119766418039e-121	5.47413478576287e-122	1.53638992157942	0.205	0.005	1.04424595173212e-117	5.47413478576287e-122	1.85699063134866e-125
trim63b	3.93818295665465e-70	0.882281232435024	0.182	0.003	7.51247780811442e-66	1.59365459275188e-123	1.43959967251745	0.223	0.006	3.04005550113349e-119	3.93818295665465e-70	3.18730918550377e-123
pygma	1.48393340668974e-81	1.20502508044589	0.25	0.005	2.83075136660135e-77	1.35834437921967e-122	1.63209398264471	0.196	0.005	2.59117773779944e-118	1.48393340668974e-81	2.71668875843932e-122
si:ch211-157b11.14	2.85532719372328e-62	0.783455910245148	0.182	0.004	5.44682215474653e-58	1.72016628299437e-119	1.08260740300087	0.161	0.003	3.28138920144005e-115	2.85532719372328e-62	3.44033256598883e-119
dhrs7cb	4.97746480401091e-35	0.624979639447121	0.114	0.003	9.49501186013121e-31	1.00074811979003e-110	0.898731972499505	0.125	0.002	1.90902711331146e-106	4.97746480401091e-35	2.00149623958006e-110
bhmt	2.71723679589934e-53	1.76480828761576	0.545	0.045	5.18340091185758e-49	2.05090790137533e-109	2.80129096989224	0.634	0.076	3.91231191266359e-105	2.71723679589934e-53	4.10181580275065e-109
gamt	3.23584070808797e-109	3.01339522219869	0.932	0.073	6.17268973474861e-105	1.11842510432135e-93	2.69052796811858	0.536	0.063	2.13350772900341e-89	1.11842510432135e-93	6.4716814161759e-109
pabpc4	9.91598989875608e-43	1.8674782911647	0.523	0.054	1.89157423308671e-38	1.17253673252203e-106	2.45892233699668	0.491	0.045	2.23673107095903e-102	9.91598989875608e-43	2.34507346504404e-106
alpk2	7.22044646584634e-106	0.727952773172711	0.182	0.002	1.37737236782485e-101	3.10895205068222e-97	0.799431666883871	0.107	0.001	5.9306369318814e-93	3.10895205068222e-97	1.44408929316927e-105
sh3bgr	2.99083111881378e-103	1.2752718176017	0.295	0.006	5.70530944224916e-99	7.36527530325854e-68	1.25987152997945	0.188	0.009	1.4049999168496e-63	7.36527530325854e-68	5.98166223762753e-103
myod1	3.21400606099499e-97	0.931661667611407	0.227	0.003	6.13103796195404e-93	1.66693644776624e-81	1.12352290847453	0.196	0.008	3.17984796775889e-77	1.66693644776624e-81	6.42801212198997e-97
eno3	1.02357526735709e-30	2.09932810677098	0.727	0.154	1.95257218001039e-26	9.76062143363147e-95	3.39609153548685	0.795	0.162	1.86193614467954e-90	1.02357526735709e-30	1.95212428672632e-94
myot	7.3826298414116e-59	0.610169073488187	0.159	0.003	1.40831046854768e-54	9.9934174753231e-93	0.805122626045825	0.134	0.003	1.90634431759263e-88	7.3826298414116e-59	1.9986834950646e-92
cmya5	2.29386758857588e-19	0.451748011866408	0.114	0.005	4.37578181196734e-15	1.11699703143486e-91	1.40247706781906	0.161	0.004	2.13078353716513e-87	2.29386758857588e-19	2.23399406286969e-91
klhl41b	1.61579936486802e-90	0.851487155014843	0.227	0.004	3.08229886842224e-86	3.08021133786633e-87	1.35874674428262	0.17	0.005	5.87581114811381e-83	3.08021133786633e-87	3.23159872973607e-90
phex	3.86391639835858e-72	0.678443456541643	0.159	0.002	7.37080692150882e-68	1.56711979106965e-58	0.886479483909892	0.116	0.004	2.98943771344446e-54	1.56711979106965e-58	7.72783279671718e-72
svilc	8.79817758953953e-64	0.569956453192999	0.136	0.002	1.67834035698056e-59	1.57914601671485e-71	0.753525025694685	0.116	0.003	3.01237894148525e-67	8.79817758953953e-64	3.15829203342972e-71
smyd2b	2.03308589710912e-70	0.863877569444929	0.182	0.003	3.87831465732536e-66	1.19162742350504e-64	0.757036358449331	0.125	0.004	2.27314847307822e-60	1.19162742350504e-64	4.06617179421823e-70
lims2	5.84098650565414e-29	0.675556429076821	0.159	0.007	1.11422658581858e-24	1.27094216843777e-67	1.00249464492241	0.134	0.004	2.42444928051189e-63	5.84098650565414e-29	2.54188433687552e-67
sgcg	8.69053591886444e-54	0.754617942862562	0.159	0.003	1.65780663188258e-49	4.98593625389338e-65	1.01726261883627	0.107	0.003	9.51117199792701e-61	8.69053591886444e-54	9.97187250778677e-65
abrab	1.62258644441731e-26	0.466610875080624	0.114	0.004	3.09524590137046e-22	1.62162299087077e-61	1.25190402134292	0.143	0.006	3.09340801738509e-57	1.62258644441731e-26	3.2432459817416e-61
prkg1b	7.93101571959675e-59	0.771337767564719	0.159	0.003	1.51292055867028e-54	1.46405373823032e-55	0.738539136178765	0.116	0.004	2.79282891104815e-51	1.46405373823032e-55	1.58620314391937e-58
si:dkey-74k8.3	3.78185991541591e-58	1.13995340238097	0.227	0.007	7.21427597464739e-54	2.21900657721848e-41	0.93568057499702	0.161	0.012	4.23297694670197e-37	2.21900657721848e-41	7.56371983083183e-58
ldha	0.00106081148315166	0.584470002594266	0.25	0.107	1	4.9237958072618e-53	2.54158123492456	0.554	0.121	9.39263288193261e-49	0.00106081148315166	9.84759161452363e-53
cfl2	1.08044324281322e-44	1.23669141498771	0.318	0.018	2.0610535299905e-40	4.78315498273281e-51	1.43188167716558	0.232	0.02	9.1243464450611e-47	1.08044324281322e-44	9.56630996546569e-51
tuba8l2	1.24035574808889e-26	0.966447040354301	0.295	0.026	2.36610262505437e-22	8.69279003733804e-48	1.7244743018329	0.295	0.035	1.6582366275226e-43	1.24035574808889e-26	1.73855800746762e-47
cacna2d1a	1.00198330543261e-24	0.621554823096742	0.136	0.006	1.91138335344324e-20	6.33845589535663e-41	0.939238430361354	0.107	0.005	1.20912384659823e-36	1.00198330543261e-24	1.26769117907133e-40
hacd1	3.48234912414215e-38	0.903858750933377	0.205	0.009	6.64292918921356e-34	1.63633815974139e-35	0.95081808171154	0.134	0.009	3.12147867352268e-31	1.63633815974139e-35	6.96469824828434e-38
smdt1a	1.92282986109507e-29	0.818522999056764	0.182	0.009	3.66799024302496e-25	1.63108908778786e-36	0.741689324382542	0.143	0.01	3.11146554386413e-32	1.92282986109507e-29	3.26217817557573e-36
eno1a	3.41022870068894e-07	1.06631968151997	0.318	0.101	0.00650535226943422	3.37428197222189e-35	2.08284352984437	0.429	0.101	6.43678029021047e-31	3.41022870068894e-07	6.74856394444378e-35
pmp22b	2.65371836362227e-15	0.975885442951608	0.682	0.193	5.06223315044583e-11	2.072503752834e-28	1.54779715109932	0.554	0.179	3.95350815890613e-24	2.65371836362227e-15	4.14500750566801e-28
spegb	7.68043805993895e-23	0.716039333140414	0.227	0.018	1.46512036431395e-18	1.18785959766394e-27	1.06828451237773	0.161	0.018	2.26596096850374e-23	7.68043805993895e-23	2.37571919532789e-27
gys1	2.87053486926309e-06	0.47854680779064	0.114	0.018	0.0547583231660626	3.63293343336836e-23	1.13989083947676	0.143	0.017	6.93018381749349e-19	2.87053486926309e-06	7.26586686673674e-23
xirp2a	9.54855925937901e-14	1.10650528120419	0.523	0.136	1.82148316431914e-09	1.22246244533498e-20	1.43172307380083	0.348	0.095	2.33196936072102e-16	9.54855925937901e-14	2.44492489066997e-20
zgc:101744	1.52037137347015e-19	0.648931351093405	0.205	0.018	2.90026043203166e-15	1.13176260955659e-09	0.587820073151119	0.107	0.022	2.15895035399015e-05	1.13176260955659e-09	3.04074274694031e-19
camk2n1a	2.38862481382028e-17	1.03558013563037	0.341	0.051	4.55654069484357e-13	1.09716675182258e-10	0.934082606591264	0.196	0.056	2.09295529577676e-06	1.09716675182258e-10	4.77724962764058e-17
rtn4a	8.78892900611328e-09	1.08127976912219	0.614	0.3	0.000167657609720617	3.06472197624096e-16	1.56646068739428	0.554	0.309	5.84626364187726e-12	8.78892900611328e-09	6.12944395248192e-16
capza1b	3.85099536368051e-06	0.872803946966945	0.614	0.362	0.0734615875575694	1.33087185285687e-14	1.5361170824845	0.589	0.385	2.53877114650976e-10	3.85099536368051e-06	2.66174370571371e-14
znf106a	1.8413196554052e-06	0.806837545954527	0.273	0.083	0.0351250137465097	5.09888257055897e-14	1.37294193074393	0.268	0.083	9.72662839159828e-10	1.8413196554052e-06	1.01977651411176e-13
bin1b	0.0162947840523474	0.327429838464113	0.114	0.042	1	2.74688299357229e-13	1.01780879237299	0.17	0.038	5.23995399853851e-09	0.0162947840523474	5.49376598714383e-13
ccng1	4.54053532920505e-12	1.14551475321568	0.795	0.374	8.66152519399156e-08	3.20208998356684e-07	1.17402794643759	0.473	0.331	0.0061083068526521	3.20208998356684e-07	9.08107065838947e-12
pgk1	7.87438845180847e-12	1.27141974975228	0.409	0.107	1.50211834106698e-07	2.96490477192764e-05	1.05154465722308	0.259	0.145	0.565585234292917	2.96490477192764e-05	1.57487769035549e-11
agla	1.09808559382126e-09	0.559184807772977	0.159	0.022	2.09470807877343e-05	3.91920354507296e-11	0.795825005447538	0.125	0.025	7.47627268258118e-07	1.09808559382126e-09	7.83840708999232e-11
tob1a	2.3591380415663e-10	1.46808960336118	0.477	0.161	4.50029172809188e-06	5.88260789081387e-06	0.957735449773899	0.366	0.226	0.112216628125165	5.88260789081387e-06	4.71827608257605e-10
tpi1b	1.14634068222645e-09	0.939348137207048	0.591	0.245	2.18675948541518e-05	7.73903741992071e-06	1.20383145812588	0.393	0.271	0.147629877822408	7.73903741992071e-06	2.29268136313881e-09
dmd	0.00149437396752186	0.288588023965394	0.114	0.031	1	1.28379463847318e-09	0.960188980745396	0.143	0.036	2.44896665235144e-05	0.00149437396752186	2.56758927529823e-09
sptb	3.98502507993346e-05	0.459101882776169	0.136	0.029	0.760183384248107	2.16127170291254e-09	0.844447220045614	0.143	0.036	4.12284190047597e-05	3.98502507993346e-05	4.32254340115399e-09
cox5aa	2.34134391317671e-09	0.875044595584844	0.818	0.481	4.46634764877589e-05	0.0135721125074056	0.424718066751346	0.527	0.499	1	0.0135721125074056	4.68268782087152e-09
mfsd2ab	0.320043563785022	0.25894760365757	0.114	0.078	1	3.63937866618821e-09	1.28168794399516	0.232	0.087	6.94247874362062e-05	0.320043563785022	7.27875731913133e-09
COX5B.1	0.119101918464502	0.270639970736855	0.614	0.528	1	9.98964245447257e-09	0.785030693789653	0.661	0.541	0.000190562419461519	0.119101918464502	1.99792848091522e-08
glud1b	1.09964776193839e-08	1.06031944575344	0.318	0.088	0.000209768807067368	4.92873569712016e-06	1.35405687877525	0.223	0.107	0.0940205621582641	4.92873569712016e-06	2.19929551178453e-08
cycsb	1.29366730847531e-08	0.874442950582392	0.773	0.426	0.00024677997576475	0.0180140173302064	0.502862371675105	0.464	0.437	1	0.0180140173302064	2.58733460021486e-08
atp5fa1	0.00146719014932884	0.386367602683189	0.795	0.553	1	1.42035030250564e-08	0.706449984287908	0.67	0.556	0.000270946023705976	0.00146719014932884	2.84070058483732e-08
atp5mc1	6.26898663654951e-08	0.845275358779043	0.795	0.482	0.00119587189078818	0.000113862107208879	0.593145119097685	0.571	0.512	1	0.000113862107208879	1.25379728800971e-07
usp2a	0.000258780795308674	0.403874988244338	0.114	0.026	1	2.15201681730932e-07	0.640012739366341	0.125	0.035	0.00410518728069927	0.000258780795308674	4.30403317150101e-07
tln2a	6.3749681011621e-07	0.670719164587273	0.182	0.038	0.0121608891497768	0.000211050141644915	0.686442668209939	0.125	0.051	1	0.000211050141644915	1.27499321383024e-06
fxr2	7.26711512560893e-07	1.13173246725476	0.386	0.152	0.0138627488136116	1.89966432867667e-06	1.32285029655567	0.286	0.155	0.0362379967338361	1.89966432867667e-06	1.45342249701216e-06
FO704772.3	8.12664343209084e-07	1.03577519515996	0.477	0.208	0.0155023850110565	3.91873457176404e-06	1.226488265262	0.348	0.207	0.0747537806909709	3.91873457176404e-06	1.62532802599483e-06
suclg1	1.58715100007475e-06	0.972790408328783	0.545	0.3	0.030276492477426	1.34695784514228e-05	1.19769260951845	0.42	0.318	0.256945678539341	1.34695784514228e-05	3.1742994811012e-06
atp5meb	7.0205441935934e-06	0.884634829514579	0.682	0.442	0.133923901036988	7.15161746747741e-06	0.945045434954823	0.518	0.445	0.136424254809599	7.15161746747741e-06	1.4041039099146e-05
dlst	1.77208515702319e-05	1.01426317087027	0.409	0.2	0.338042964553743	0.844729527362343	0.489983843046729	0.205	0.226	1	0.844729527362343	3.54413891118834e-05
cox8a	2.39978015688342e-05	0.520239305296593	0.841	0.542	0.457782062727081	0.0610927841064579	0.337213388433792	0.536	0.556	1	0.0610927841064579	4.79950272431882e-05
calm3a.1	2.40537647921193e-05	0.885025650748694	0.341	0.145	0.458849617174469	0.0621524067962212	0.758141303140962	0.188	0.144	1	0.0621524067962212	4.8106951000638e-05
atp5f1b	2.95316448335877e-05	0.521779654795313	0.886	0.601	0.563345656845519	6.07708867372386e-05	0.437009050807716	0.705	0.643	1	6.07708867372386e-05	5.90624175491288e-05
fxr1	3.57158157267888e-05	0.797216481552885	0.273	0.1	0.681314900804223	0.945554057872941	0.368339162806233	0.098	0.107	1	0.945554057872941	7.14303558340845e-05
cox7a2a	4.15910524491856e-05	0.68516835015011	0.636	0.418	0.793390916520664	0.00784065346879768	0.562092532249547	0.455	0.432	1	0.00784065346879768	8.31803750827273e-05
atp5mf	0.000123281839680711	0.606565327217765	0.682	0.472	1	0.0095244650979045	0.666101120913411	0.473	0.461	1	0.0095244650979045	0.000246548480949427
cox4i1	0.00363739397324983	0.380937204493775	0.795	0.601	1	0.000209417131325143	0.552736699435555	0.652	0.602	1	0.00363739397324983	0.000418790407115395
impdh2	0.000336114857328219	0.668466232381446	0.182	0.059	1	0.00870073614507658	0.672223950690976	0.134	0.075	1	0.00870073614507658	0.000672116741459121
uqcrq	0.000353048417689102	0.716505401432667	0.545	0.355	1	0.155168342663417	0.673600862097968	0.33	0.339	1	0.155168342663417	0.000705972192192971
zgc:193541	0.000428565806941633	0.523830949665095	0.682	0.484	1	0.214230627793672	0.383019878901154	0.438	0.483	1	0.214230627793672	0.000856947945232387
ENSDARG00000071353	0.128811370508953	0.445094785665705	0.182	0.12	1	0.000445806371604557	0.947532134074899	0.232	0.137	1	0.128811370508953	0.000891413999888151
atp5f1c	0.000592643169194555	0.741947817584137	0.545	0.368	1	0.38595516587958	0.453508817254185	0.357	0.39	1	0.38595516587958	0.00118493511246312
cox7c	0.000634110611420157	0.541203226545671	0.727	0.52	1	0.00312798136799003	0.640724727862376	0.5	0.483	1	0.00312798136799003	0.0012678191265728
ndufab1b	0.000681785705353988	0.757377295083057	0.477	0.307	1	0.813204630459208	0.3593880839916	0.286	0.33	1	0.813204630459208	0.00136310657895995
ssuh2rs1	0.000835003352581559	0.662296655360061	0.295	0.136	1	0.80582734895797	0.519818615341146	0.125	0.127	1	0.80582734895797	0.0016693094745643
pdhb	0.000860782794815941	0.69322006319611	0.341	0.178	1	0.751159010268762	0.424436271731884	0.17	0.204	1	0.751159010268762	0.00172082464261203
atp5f1d	0.00107493484162688	0.455038483502608	0.682	0.466	1	0.397581951483914	0.299117353460633	0.438	0.477	1	0.397581951483914	0.00214871419834003
chchd10	0.00128275431475818	0.877504684566011	0.25	0.112	1	0.0367102440767197	0.785767726645894	0.196	0.144	1	0.0367102440767197	0.00256386317088434
prelid3b	0.0554450324693007	0.426411855759162	0.364	0.274	1	0.00153269504260473	0.968391242820811	0.348	0.273	1	0.0554450324693007	0.00306304093111584
got1	0.092371578586283	0.379623661423818	0.114	0.058	1	0.00240167816124537	0.859327220074101	0.134	0.067	1	0.092371578586283	0.00479758826450054
si:ch211-242b18.1	0.078570157444188	0.296388637949155	0.159	0.087	1	0.00250111686774563	0.753063328868592	0.179	0.103	1	0.078570157444188	0.00499597814990514
cox7b	0.00260160711311013	0.370629410477875	0.705	0.491	1	0.0733574745590577	0.483885294485405	0.473	0.492	1	0.0733574745590577	0.00519644586664928
cox17	0.00266017600576906	0.414800257863997	0.273	0.128	1	0.652775694598528	0.503471076628026	0.143	0.14	1	0.652775694598528	0.00531327547515645
got2b	0.00278354135526793	0.561207044545817	0.364	0.208	1	0.75784878969816	0.340221415023139	0.196	0.238	1	0.75784878969816	0.00555933460805936
tdh	0.00300168491471665	0.61874288583213	0.295	0.154	1	0.330305792957258	0.416766441859395	0.205	0.188	1	0.330305792957258	0.00599435971710607
atp5md	0.00417410024910037	0.762399138914656	0.455	0.313	1	0.626638410563912	0.556814575818783	0.277	0.31	1	0.626638410563912	0.00833077738531121
atp5po	0.00441169933663816	0.631102436076882	0.568	0.442	1	0.724430613600248	0.4404020986976	0.393	0.471	1	0.724430613600248	0.00880393558223944
eef2k	0.00459553826845015	0.547917675471807	0.159	0.061	1	0.00830245799093381	0.813487976486194	0.143	0.082	1	0.00830245799093381	0.00916995756492352
nap1l4a	0.0266588217250255	0.328721537247894	0.136	0.06	1	0.0109243863768969	0.622567199323512	0.125	0.069	1	0.0266588217250255	0.0217294305360821
rtn3	0.0238195551304691	0.69946674235235	0.227	0.128	1	0.0130178193517944	0.673666807075173	0.196	0.132	1	0.0238195551304691	0.0258661750829129
sox6	0.0370878501854656	0.396767337132903	0.205	0.109	1	0.0147159260204075	0.350324970981346	0.196	0.124	1	0.0370878501854656	0.0292152935621769
cox6c	0.0153720889411048	0.417660157450473	0.545	0.428	1	0.281734504991791	0.435354570703365	0.384	0.416	1	0.281734504991791	0.0305078767637964
vapb	0.161694391513171	0.335412747832743	0.227	0.167	1	0.0167283277150417	0.837218238692602	0.25	0.192	1	0.161694391513171	0.0331768184819416
ndufs3	0.0171798185638994	0.579032037728253	0.386	0.278	1	0.749509623976362	0.619764594465986	0.268	0.308	1	0.749509623976362	0.0340644909619102
nutf2	0.0209125612391709	0.655170588868507	0.295	0.194	1	0.270749707835234	0.441406627298579	0.152	0.218	1	0.270749707835234	0.0413877872607597
atp5f1e	0.0210802955010387	0.419547725667809	0.568	0.455	1	0.780981175281547	0.286839741661091	0.366	0.428	1	0.780981175281547	0.0417162121436662
slc25a25a	0.0224571988712526	0.313402426745847	0.227	0.118	1	0.129172774499851	0.358392397797237	0.134	0.096	1	0.129172774499851	0.0444100719613622
coq10b	0.0257553142161083	0.441472043387137	0.205	0.109	1	0.522145337453116	0.695397119943298	0.134	0.126	1	0.522145337453116	0.0508472922218462
aldh7a1	0.026437622669927	0.688437930914942	0.227	0.132	1	0.103144684959981	0.906995884673706	0.196	0.164	1	0.103144684959981	0.0521762974474166
sdhdb	0.0273582518219007	0.718711113554826	0.295	0.202	1	0.877440527659972	0.5159654481039	0.196	0.234	1	0.877440527659972	0.0539680297010508
ndufb4	0.028015049244082	0.564221002615964	0.455	0.364	1	0.150541544072814	0.308534855395375	0.241	0.359	1	0.150541544072814	0.0552452555040157
ndufs5	0.0360404047583348	0.435532754888216	0.455	0.379	1	0.839208951308227	0.354630988021044	0.295	0.371	1	0.839208951308227	0.070781898741525
dtnba	0.166063294489429	0.341701172108301	0.114	0.066	1	0.0416327608115164	0.600978717226915	0.125	0.079	1	0.166063294489429	0.0815322348502439
ube2d3	0.0527306690915459	0.599242548924688	0.273	0.186	1	0.780136876311557	0.436113800224157	0.161	0.168	1	0.780136876311557	0.10268081472025
ndufa10	0.0566720705207462	0.604798885307968	0.295	0.216	1	0.0566306633258034	0.277129667970689	0.143	0.242	1	0.0566720705207462	0.110054294622886
ndufa12	0.0659301182159885	0.497566882400593	0.364	0.299	1	0.718031928727123	0.569343122624404	0.259	0.292	1	0.718031928727123	0.127513455944003
ndufb7	0.0673239887723677	0.349532289392976	0.455	0.389	1	0.657596765269966	0.452761212122284	0.339	0.396	1	0.657596765269966	0.130115458080513
ndufb6	0.126576902128052	0.398640304217625	0.341	0.282	1	0.0986590773524178	0.2740464939003	0.188	0.296	1	0.126576902128052	0.187584541160805
uqcrb	0.10312229990962	0.345501169451923	0.523	0.444	1	0.204460368221529	0.519143195030535	0.402	0.436	1	0.204460368221529	0.19561039108059
aimp1a	0.107209438520298	0.405248461930439	0.318	0.248	1	0.305644384947515	0.426225449948497	0.179	0.251	1	0.305644384947515	0.202925013332757
rpl26	0.647001392608899	0.252927732167195	0.136	0.124	1	0.124360859252114	0.336763689279753	0.107	0.178	1	0.647001392608899	0.233256095190304
uqcrc1	0.230609840015836	0.351680856650723	0.341	0.291	1	0.413330023946694	0.28125105384871	0.241	0.324	1	0.413330023946694	0.408038781719543
hibadhb	0.803929172192834	0.282061369783242	0.136	0.134	1	0.269303079652686	0.422686199009914	0.107	0.158	1	0.803929172192834	0.466082010594951
ogdha	0.328614814093927	0.539870225197272	0.25	0.22	1	0.627129778659965	0.692457126130147	0.214	0.228	1	0.627129778659965	0.549241932145868
larp1b	0.340644892557005	0.253121464511547	0.182	0.142	1	0.952733521414829	0.567007553501058	0.143	0.158	1	0.952733521414829	0.565250842288836
ndufa7	0.500661043697613	0.474707807435216	0.114	0.166	1	0.984288367724011	0.472400513817529	0.143	0.156	1	0.984288367724011	0.750660606718842
