# Supplementary material for: Flow-mediated endothelial remodeling and inflammation drive developmental vascular susceptibility in ldlr loss of function
Source: Nat Commun. 2026 May 21;17:6926. doi: 10.1038/s41467-026-72756-3 (PMC13388945; doi:10.1038/s41467-026-72756-3)
Supplement: Supplementary file 4 — Supplementary Data 1 [file 41467_2026_72756_MOESM4_ESM.zip › zebrafish scRNA-seq cluster datasheets/Hematopoietic_cluster_genelist.csv]

	wt_p_val	wt_avg_log2FC	wt_pct.1	wt_pct.2	wt_p_val_adj	ldlr_p_val	ldlr_avg_log2FC	ldlr_pct.1	ldlr_pct.2	ldlr_p_val_adj	max_pval	minimump_p_val
spi2	0	1.87574403579352	0.719	0.017	0	0	1.42318088254209	0.691	0.026	0	0	0
plxnc1	0	0.713488256918573	0.513	0.015	0	0	0.544080857467012	0.455	0.018	0	0	0
ptprr	0	0.684014711977196	0.483	0.016	0	0	0.745971183364413	0.522	0.017	0	0	0
psmb10	0	0.907571517674004	0.715	0.043	0	0	0.709722498826624	0.632	0.055	0	0	0
si:dkey-185m8.2	0	2.17141278899658	0.928	0.019	0	0	2.1040962220506	0.937	0.035	0	0	0
si:ch211-119e14.1	0	1.15111905028369	0.81	0.051	0	0	1.17522157929132	0.811	0.046	0	0	0
susd1	0	0.567531237602816	0.437	0.004	0	0	0.504308048180566	0.436	0.008	0	0	0
si:ch211-102c2.4	0	0.506286946783105	0.441	0.01	0	0	0.510268930905726	0.465	0.011	0	0	0
grap2a	0	0.803043273237815	0.601	0.009	0	0	0.747855400047507	0.547	0.01	0	0	0
rac2	0	1.54699822581397	0.89	0.065	0	0	1.60231261470271	0.899	0.069	0	0	0
coro1a	0	2.1765337339158	0.943	0.034	0	0	1.9576534305197	0.895	0.049	0	0	0
si:ch73-248e21.7	0	0.609501335099162	0.51	0.007	0	0	0.772497395501345	0.606	0.013	0	0	0
si:ch73-248e21.5	0	0.644893171926082	0.506	0.009	0	0	0.95169679817694	0.709	0.02	0	0	0
fmnl1a	0	1.64703865110313	0.829	0.013	0	0	1.33715156847961	0.735	0.02	0	0	0
arpc1b	0	1.63948861983841	0.89	0.071	0	0	1.68177891774516	0.922	0.089	0	0	0
si:ch73-208g10.1	0	1.09496425864205	0.776	0.021	0	0	1.07550106583671	0.731	0.017	0	0	0
s1pr5b	0	0.560516018554231	0.411	0.003	0	0	0.757891048240459	0.493	0.007	0	0	0
grap2b	0	0.674089038842524	0.563	0.012	0	0	0.899496018808422	0.669	0.015	0	0	0
rasal3	0	0.883489337811718	0.643	0.006	0	0	0.937143265409138	0.663	0.014	0	0	0
cd7al	0	1.2495644328696	0.669	0.011	0	0	1.08057338675456	0.669	0.018	0	0	0
si:ch211-161c3.6	0	3.07546241294747	0.954	0.043	0	0	2.83073617022091	0.931	0.11	0	0	0
mst1	0	0.652907952000642	0.532	0.006	0	0	0.667297146305894	0.491	0.009	0	0	0
rgs13	0	0.762850323961456	0.548	0.008	0	0	1.05980538816789	0.682	0.019	0	0	0
lpar5a	0	0.895002720832223	0.669	0.007	0	0	0.786084503700482	0.642	0.012	0	0	0
si:dkeyp-68b7.12	0	0.901122229895527	0.582	0.009	0	0	1.12380474243539	0.712	0.016	0	0	0
cldng	0	0.396900430969746	0.414	0.006	0	0	0.417736739686167	0.429	0.009	0	0	0
triobpa	0	0.481529389508783	0.422	0.008	0	0	0.340852520763231	0.333	0.01	0	0	0
wipf1a	0	0.847680444805856	0.631	0.008	0	0	0.820121696693673	0.613	0.012	0	0	0
si:rp71-68n21.9	0	0.810790714645532	0.616	0.007	0	0	0.829072910884868	0.642	0.012	0	0	0
itgb2	0	0.485281383504091	0.456	0.009	0	0	0.431644127408843	0.421	0.01	0	0	0
lcp1	0	1.35537892115626	0.798	0.025	0	0	1.46208763942812	0.829	0.036	0	0	0
ptpn6	0	0.616050607792082	0.517	0.011	0	0	0.686871241648394	0.602	0.015	0	0	0
pycard	0	1.01020235307849	0.688	0.032	0	0	1.08258980404876	0.716	0.032	0	0	0
slc16a10	0	1.17086578322912	0.795	0.04	0	0	0.978273060415419	0.752	0.047	0	0	0
TAGAP	0	0.620300266750297	0.521	0.01	0	0	0.745638422906088	0.589	0.014	0	0	0
wasb	0	0.935542105358453	0.567	0.011	0	0	1.24111992339292	0.726	0.018	0	0	0
CR847543.1	0	0.721290138635749	0.506	0.009	0	0	0.586076122660959	0.522	0.009	0	0	0
slc38a5a	0	0.760794356254825	0.601	0.021	0	0	0.559341462152589	0.537	0.025	0	0	0
wasa	0	1.1181528940994	0.776	0.016	0	0	1.10053527060476	0.794	0.019	0	0	0
crip1	0	1.72726002461587	0.852	0.041	0	0	1.42245165782862	0.815	0.055	0	0	0
CABZ01109481.1	0	0.547047261076702	0.513	0.008	0	0	0.49584332065561	0.495	0.011	0	0	0
tbc1d10c	0	0.537326415273037	0.449	0.008	0	0	0.613181226958252	0.501	0.011	0	0	0
btk	0	1.1032052514362	0.654	0.016	0	0	1.05536722532	0.646	0.018	0	0	0
elf1	0	0.963368191232931	0.726	0.031	0	0	1.07239238939856	0.832	0.047	0	0	0
ccdc88b	0	1.08075002059528	0.726	0.012	0	0	0.835208360957881	0.638	0.019	0	0	0
fermt3b	0	0.923632199270867	0.57	0.012	0	0	1.18063956502598	0.638	0.014	0	0	0
plek	0	0.892812898619284	0.7	0.013	0	0	0.939471218657112	0.688	0.013	0	0	0
ikzf1	0	1.18469699295723	0.722	0.009	0	0	1.11658065879265	0.653	0.016	0	0	0
ifi46	0	0.517581560952693	0.361	0.003	0	0	0.375461865963848	0.267	0.003	0	0	0
znf296	0	0.72446615161933	0.627	0.029	0	0	0.777341332389986	0.632	0.047	0	0	0
psme2	0	0.681481764128214	0.601	0.008	0	0	0.642960831658953	0.566	0.01	0	0	0
unc13d	0	0.990111973894153	0.707	0.009	0	0	0.886935579827154	0.686	0.017	0	0	0
tnfaip8l2a	0	0.700674518182479	0.601	0.011	0	0	0.605311439648058	0.549	0.014	0	0	0
tapbp.1	0	0.531565699151661	0.441	0.011	0	1.67141594648784e-253	0.267049178706216	0.291	0.012	3.18839305952021e-249	1.67141594648784e-253	0
ncaldb	0	0.486714410203045	0.426	0.005	0	0	0.62141941413853	0.488	0.013	0	0	0
laptm5	0	1.48228370343035	0.84	0.016	0	0	1.33846450013938	0.815	0.024	0	0	0
itgae.2	0	0.778951902267304	0.582	0.008	0	0	0.669998958623122	0.541	0.012	0	0	0
si:dkey-262k9.4	0	1.04094047945641	0.711	0.012	0	0	1.21405985952217	0.764	0.019	0	0	0
psma6l	0	0.713578577756251	0.582	0.003	0	0	0.597999812457872	0.516	0.007	0	0	0
dnmt3bb.1	0	1.91539758736045	0.913	0.068	0	0	1.79190139171675	0.903	0.081	0	0	0
arhgef3l	0	0.403420235235709	0.38	0.005	0	0	0.506449433108051	0.446	0.009	0	0	0
myb	0	1.55550290474068	0.848	0.039	0	0	1.55173594563283	0.848	0.062	0	0	0
si:ch211-226m16.2	0	0.947612707269712	0.688	0.026	0	0	0.82279950725875	0.665	0.04	0	0	0
agap2	0	0.847370183368975	0.677	0.015	0	0	0.878522431743907	0.695	0.021	0	0	0
dub	0	1.43251340195015	0.856	0.029	0	0	1.47821828631995	0.888	0.036	0	0	0
lcp2a	0	0.439462776814861	0.407	0.008	0	0	0.451003273119236	0.444	0.009	0	0	0
slc6a7	0	0.463929246364743	0.414	0.006	0	0	0.382209683123296	0.366	0.008	0	0	0
csf1rb	0	1.76496554727416	0.802	0.011	0	0	1.49206686281398	0.789	0.023	0	0	0
syk	0	1.47802933380928	0.814	0.019	0	0	1.47543200338284	0.846	0.034	0	0	0
parm1	0	0.457495962671443	0.456	0.007	0	0	0.501103168910445	0.446	0.006	0	0	0
psme1	0	1.09204105142312	0.753	0.009	0	0	0.893949313476608	0.667	0.013	0	0	0
nrros	0	0.872051585279623	0.635	0.02	0	0	0.60201781164737	0.6	0.024	0	0	0
dnase1l4.1	0	1.97182137018501	0.802	0.064	0	0	1.42901327676457	0.688	0.061	0	0	0
zgc:171686	0	0.787278816166142	0.555	0.01	0	0	0.835241533589122	0.604	0.016	0	0	0
arhgap45b	0	0.824947363359889	0.662	0.009	0	0	0.934806572180516	0.72	0.012	0	0	0
ptprc	0	1.1193944336106	0.764	0.011	0	0	1.21615143771535	0.796	0.019	0	0	0
si:dkey-286j15.3	0	0.397047349977758	0.373	0.005	0	0	0.305453580970037	0.341	0.01	0	0	0
parvg	0	0.583795017947777	0.563	0.014	0	0	0.649202906684084	0.606	0.013	0	0	0
zgc:152774	2.60879489778201e-306	0.390220820984382	0.376	0.007	4.97653714700896e-302	0	0.491076470235235	0.411	0.006	0	2.60879489778201e-306	0
pprc1	6.50201889424642e-303	1.31123110322751	0.772	0.064	1.24032512426645e-298	0	0.970464917047446	0.714	0.057	0	6.50201889424642e-303	0
blf	1.01285965702492e-300	2.00382797461062	0.586	0.031	1.93213108174073e-296	0	2.23479825669659	0.68	0.059	0	1.01285965702492e-300	0
si:dkeyp-120h9.1	3.61367930656209e-300	0.697373539027209	0.715	0.05	6.89345464519785e-296	0	0.661933303792335	0.657	0.061	0	3.61367930656209e-300	0
drll.2	2.02711509042093e-295	0.62082566238068	0.38	0.008	3.86692474648697e-291	0	0.774532341477296	0.444	0.009	0	2.02711509042093e-295	0
sypl2b	9.02440030252481e-295	0.625077208814175	0.529	0.024	1.72149460170963e-290	0	0.563895689304045	0.585	0.043	0	9.02440030252481e-295	0
cbfb	9.04312344170859e-295	0.797905797434624	0.73	0.054	1.72506622774033e-290	0	0.752699254531849	0.733	0.061	0	9.04312344170859e-295	0
mybbp1a	4.37158216605756e-285	1.18202617841365	0.863	0.089	8.3392301399714e-281	0	1.04693147106143	0.798	0.099	0	4.37158216605756e-285	0
fam49ba	5.71992811370545e-285	0.377892164010221	0.418	0.012	1.09113348697045e-280	0	0.437725920901155	0.465	0.018	0	5.71992811370545e-285	0
pik3cd	1.66160251479236e-283	0.412813356413196	0.38	0.009	3.16967295721791e-279	0	0.483364800338905	0.427	0.008	0	1.66160251479236e-283	0
napsa	2.9992791949303e-282	0.479894831835528	0.551	0.028	5.72142499224905e-278	0	0.307655070580824	0.429	0.021	0	2.9992791949303e-282	0
gpr183a	7.49959272289466e-278	0.445418423027082	0.338	0.006	1.43062230781939e-273	0	0.371002787224655	0.297	0.007	0	7.49959272289466e-278	0
sash3	6.26118753058965e-277	0.324900907038879	0.281	0.002	1.19438413333528e-272	0	0.323337049364645	0.318	0.004	0	6.26118753058965e-277	0
gata2b	1.43835216394349e-275	0.475862422058651	0.308	0.004	2.7438005879386e-271	0	0.611668113244062	0.354	0.005	0	1.43835216394349e-275	0
ighv1-4	1.88063349459544e-274	0.459680207236231	0.289	0.003	3.58749645429027e-270	0	0.562021131414438	0.349	0.008	0	1.88063349459544e-274	0
rpf2	1.47117974526878e-271	1.01336149192146	0.798	0.079	2.80642248207472e-267	0	0.86861996779913	0.735	0.092	0	1.47117974526878e-271	0
myo1f	2.63403014999615e-270	0.339652136903283	0.327	0.005	5.02467591413266e-266	0	0.332104083056558	0.324	0.008	0	2.63403014999615e-270	0
si:ch211-66k16.27	9.04954164761043e-270	0.700905454217415	0.62	0.042	1.72629056469816e-265	0	0.593658049605483	0.594	0.043	0	9.04954164761043e-270	0
si:dkey-239h2.3	1.29516085913497e-263	1.12827868239874	0.856	0.094	2.47064885488588e-259	0	0.788204023188252	0.722	0.094	0	1.29516085913497e-263	0
mrto4	6.69028873490455e-262	0.898850163989293	0.741	0.07	1.27623947907039e-257	0	0.617814192717619	0.663	0.079	0	6.69028873490455e-262	0
AK6	2.0673951440001e-260	0.851681042268798	0.703	0.061	3.94376297669459e-256	0	0.661563553576668	0.667	0.074	0	2.0673951440001e-260	0
plcg2	2.19925586085805e-260	0.502168459139845	0.471	0.022	4.19530048017282e-256	0	0.490022009464557	0.526	0.028	0	2.19925586085805e-260	0
zgc:174945	3.63848321550764e-260	0.3572344373425	0.266	0.002	6.94077058190238e-256	0	0.321106546543801	0.274	0.002	0	3.63848321550764e-260	0
LECT2	1.29435665112743e-259	0.395147197614441	0.304	0.005	2.46911474769069e-255	0	0.283350908360663	0.307	0.006	0	1.29435665112743e-259	0
mylka	2.06403664464795e-256	0.65359719519943	0.494	0.025	3.93735630333043e-252	0	0.641849272914663	0.514	0.023	0	2.06403664464795e-256	0
def6a	9.46618153208147e-256	0.372316565738503	0.346	0.008	1.80576878905986e-251	0	0.520100726730264	0.478	0.01	0	9.46618153208147e-256	0
ddx56	5.75690486721206e-255	0.583599672910257	0.612	0.044	1.09818717246937e-250	0	0.561737783361365	0.583	0.054	0	5.75690486721206e-255	0
ppifb	8.3272048319757e-253	0.911263884945397	0.745	0.073	1.58849759374768e-248	0	0.875344906290386	0.768	0.095	0	8.3272048319757e-253	0
prkcda	8.41199857703038e-253	0.333230110082722	0.338	0.008	1.60467284855432e-248	0	0.409025525970682	0.429	0.017	0	8.41199857703038e-253	0
CU019662.1	3.26580281566055e-252	0.258940634618687	0.278	0.003	6.22984545115406e-248	0	0.308880010406047	0.303	0.005	0	3.26580281566055e-252	0
ccl38.6	4.23861523756372e-251	1.03382669151395	0.327	0.007	8.08558242717655e-247	0	1.12512334979787	0.345	0.008	0	4.23861523756372e-251	0
fermt3a	9.68219228610736e-251	0.484323397427034	0.35	0.009	1.84697500049784e-246	0	0.514175166592275	0.434	0.01	0	9.68219228610736e-251	0
mpl	3.84112742810733e-249	0.308537232315264	0.266	0.003	7.32733468185754e-245	0	0.378111239039966	0.314	0.002	0	3.84112742810733e-249	0
CABZ01046432.1	2.63464793474034e-247	0.280326703394616	0.27	0.003	5.02585440031068e-243	0	0.36860755074484	0.335	0.005	0	2.63464793474034e-247	0
cebpb	2.17632337507656e-246	1.83190676197041	0.817	0.092	4.15155447029604e-242	0	2.01334123802604	0.88	0.155	0	2.17632337507656e-246	0
cad	2.40278096590121e-246	0.900360514827052	0.825	0.092	4.58354497055315e-242	0	0.837424631137022	0.789	0.096	0	2.40278096590121e-246	0
adkb	4.55088521635728e-246	0.544087376118454	0.612	0.046	8.68126863872314e-242	0	0.642884979192951	0.653	0.056	0	4.55088521635728e-246	0
ddx24	6.80520706008943e-245	1.11496114288888	0.852	0.103	1.29816129878266e-240	0	0.886031787801556	0.745	0.099	0	6.80520706008943e-245	0
wipf1b	2.8474316547856e-242	0.479856501393412	0.525	0.031	5.43176062466901e-238	0	0.560438470518566	0.535	0.036	0	2.8474316547856e-242	0
arhgdig	2.74183919611291e-241	1.8955822348774	0.951	0.15	5.23033245050499e-237	0	2.08382620654517	0.964	0.159	0	2.74183919611291e-241	0
itpka	6.81504341621665e-239	0.281288208922589	0.342	0.009	1.30003768207749e-234	0	0.380596549590232	0.366	0.014	0	6.81504341621665e-239	0
acap1	1.82225065053755e-237	0.405980042581524	0.487	0.027	3.47612534096543e-233	0	0.558579723445722	0.606	0.027	0	1.82225065053755e-237	0
zgc:64051	4.53164065621212e-235	0.396791821743903	0.384	0.014	8.64455771579024e-231	0	0.703136551226492	0.556	0.013	0	4.53164065621212e-235	0
myh11a	1.54132105134468e-233	0.496883884925064	0.456	0.023	2.94022403754511e-229	0	0.802920206930497	0.566	0.023	0	1.54132105134468e-233	0
bop1	2.17964770973345e-232	0.586838025979998	0.665	0.059	4.15789597108753e-228	0	0.501988282687975	0.608	0.062	0	2.17964770973345e-232	0
f13a1b	2.2514597359435e-232	1.09266998005762	0.658	0.058	4.29488459228583e-228	0	0.83470575392654	0.562	0.037	0	2.2514597359435e-232	0
cox17	9.94020150635717e-232	0.989299064866904	0.802	0.095	1.89619283935269e-227	0	0.899901293339397	0.789	0.096	0	9.94020150635717e-232	0
pdss1	1.5104538164133e-229	0.572209700746519	0.582	0.045	2.88134170019e-225	0	0.523783152465988	0.615	0.056	0	1.5104538164133e-229	0
abt1	7.14624941775139e-229	0.534599895727583	0.643	0.056	1.36321853893026e-224	0	0.50339396187523	0.573	0.055	0	7.14624941775139e-229	0
ftsj3	9.48334454893225e-229	0.662825206256635	0.658	0.059	1.80904280615432e-224	0	0.654959981895535	0.646	0.062	0	9.48334454893225e-229	0
il10ra	2.70416517164125e-227	0.308802104967136	0.255	0.003	5.15846548142285e-223	0	0.379953152909714	0.291	0.004	0	2.70416517164125e-227	0
si:ch211-282b22.1	3.3558463014467e-226	0.546593079392617	0.643	0.057	6.40161240463972e-222	0	0.437060154122873	0.575	0.055	0	3.3558463014467e-226	0
si:ch211-197h24.9	1.13332352499868e-221	0.459696175998409	0.487	0.03	2.16192795628748e-217	0	0.483065614852824	0.518	0.034	0	1.13332352499868e-221	0
nat10	1.50222688331289e-220	0.640205976339292	0.635	0.057	2.86564800260767e-216	0	0.578589799996798	0.577	0.054	0	1.50222688331289e-220	0
drll.1	6.56158845741283e-218	0.363713632561107	0.3	0.007	1.25168861413607e-213	0	0.399418798546599	0.299	0.004	0	6.56158845741283e-218	0
ccr9a	8.88694669829671e-218	1.1189051519185	0.266	0.005	1.69527395216708e-213	0	1.23205046774363	0.343	0.008	0	8.88694669829671e-218	0
rhogb	2.23947597627527e-217	0.37384168784111	0.544	0.039	4.2720243723427e-213	0	0.396902630131936	0.537	0.031	0	2.23947597627527e-217	0
dok2	3.80556389314514e-217	0.29774399954691	0.259	0.004	7.25949368256368e-213	0	0.351596960654798	0.343	0.006	0	3.80556389314514e-217	0
tsr2	7.10531985709289e-215	0.938734128543947	0.76	0.094	1.35541081593904e-210	0	0.860502776020592	0.758	0.109	0	7.10531985709289e-215	0
tmc8	8.68454636183836e-214	0.299252164133582	0.24	0.003	1.65666406398429e-209	0	0.453101824786189	0.398	0.006	0	8.68454636183836e-214	0
pgam1a	1.05147858388772e-213	0.918171519719446	0.76	0.092	2.00580054662421e-209	0	0.8758794271029	0.783	0.101	0	1.05147858388772e-213	0
si:dkey-27i16.2	8.7870948749167e-213	1.00821624899918	0.81	0.099	1.67622621833911e-208	0	1.29332802420544	0.838	0.082	0	8.7870948749167e-213	0
mych	8.95903356428351e-212	0.741981554347933	0.722	0.08	1.70902524272272e-207	0	0.869691001844558	0.754	0.084	0	8.95903356428351e-212	0
RASSF5	2.88499825067501e-211	0.525657146709189	0.658	0.063	5.50342266298765e-207	0	0.642053541844802	0.665	0.066	0	2.88499825067501e-211	0
pitpnaa	9.79558753288883e-206	0.383606154329628	0.532	0.041	1.86860627777387e-201	0	0.403882534829865	0.528	0.044	0	9.79558753288883e-206	0
pwp1	1.91157533403212e-205	0.756917939284146	0.783	0.099	3.64652110719966e-201	0	0.686377490961894	0.754	0.102	0	1.91157533403212e-205	0
gbp1	6.74984292167921e-204	0.303673105464617	0.308	0.01	1.28760003573953e-199	0	0.295215140715382	0.307	0.008	0	6.74984292167921e-204	0
taok3a	3.85461618312655e-203	0.264297934187648	0.361	0.016	7.3530658309322e-199	0	0.368709268281803	0.396	0.019	0	3.85461618312655e-203	0
litaf	7.92852076257244e-201	0.400223243060788	0.536	0.042	1.51244462066832e-196	0	0.45108312588389	0.568	0.047	0	7.92852076257244e-201	0
pip5k1ba	3.27961175998055e-196	0.349255749674361	0.221	0.003	6.25618739333891e-192	0	0.375134102671166	0.295	0.005	0	3.27961175998055e-196	0
abracl	1.16818284772987e-195	1.0968214678652	0.882	0.141	2.2284256003295e-191	0	1.10021052737731	0.848	0.142	0	1.16818284772987e-195	0
pdcd11	3.87528196870799e-193	0.897241081536774	0.833	0.122	7.39248788350737e-189	0	0.96468442542399	0.817	0.122	0	3.87528196870799e-193	0
mars1	1.11423572759471e-188	0.514165499743895	0.589	0.058	2.12551607395967e-184	0	0.543724558123026	0.648	0.075	0	1.11423572759471e-188	0
glrx	4.19024959419695e-187	1.01995667336525	0.84	0.128	7.99332012589009e-183	0	1.02613270388591	0.878	0.138	0	4.19024959419695e-187	0
si:dkey-217l24.1	7.74887031179499e-185	0.43463301024925	0.445	0.031	1.47817450067801e-180	0	0.657523436344968	0.541	0.043	0	7.74887031179499e-185	0
polr1a	1.57529295951618e-184	0.473818368432449	0.582	0.057	3.00502884957306e-180	0	0.502530286135312	0.577	0.054	0	1.57529295951618e-184	0
cables2b	5.15270438183275e-183	0.299002302944523	0.3	0.011	9.82929887878415e-179	0	0.34195167260827	0.335	0.012	0	5.15270438183275e-183	0
si:ch73-308l14.2	1.66507985742459e-180	0.845113181248811	0.783	0.115	3.17630633602314e-176	0	0.819776977027902	0.768	0.112	0	1.66507985742459e-180	0
rrp12	1.19368312655276e-177	0.645171444457518	0.665	0.081	2.27706993221205e-173	0	0.750713260977654	0.733	0.084	0	1.19368312655276e-177	0
pkma	3.52069201606974e-176	0.582983823535047	0.719	0.093	6.71607208985463e-172	0	0.672854401564161	0.747	0.096	0	3.52069201606974e-176	0
nop2	1.13803096376796e-174	1.30648635776728	0.871	0.163	2.17090786648376e-170	0	1.22491559648903	0.863	0.148	0	1.13803096376796e-174	0
drl	9.10519767451312e-174	0.505609804104119	0.247	0.007	1.73690750839012e-169	0	0.606611194535517	0.309	0.008	0	9.10519767451312e-174	0
cytip	2.09569076938053e-173	0.370175014704462	0.179	0.001	3.9977397116703e-169	0	0.491713201271007	0.257	0.002	0	2.09569076938053e-173	0
iqgap1	3.75966409709065e-172	0.655827050803572	0.795	0.115	7.17193523161012e-168	0	0.875839518760641	0.817	0.104	0	3.75966409709065e-172	0
sult6b1	3.45597519919654e-170	0.520373897688909	0.639	0.075	6.59261828998733e-166	0	0.538114881322982	0.642	0.069	0	3.45597519919654e-170	0
dnph1	4.04170648142634e-169	0.4014018087637	0.46	0.038	7.70995928396888e-165	0	0.564930446237732	0.581	0.052	0	4.04170648142634e-169	0
sept9b	1.3382871827299e-164	0.580769305859631	0.719	0.099	2.55291662977556e-160	0	0.681697301375503	0.724	0.086	0	1.3382871827299e-164	0
gmds	2.57824336284069e-163	0.449385330857723	0.57	0.062	4.91825703895489e-159	0	0.609492589911525	0.602	0.062	0	2.57824336284069e-163	0
fam49bb	6.13876300431724e-163	0.323418301031809	0.426	0.033	1.17103043070356e-158	0	0.533885489493013	0.528	0.04	0	6.13876300431724e-163	0
cxcr4b	1.10148949586933e-148	0.874423279401103	0.559	0.067	2.10120136232033e-144	0	1.64908390683295	0.798	0.088	0	1.10148949586933e-148	0
clic1	1.11534819277152e-121	0.362850787958097	0.57	0.082	2.12763821253096e-117	0	0.650657914967794	0.695	0.067	0	1.11534819277152e-121	0
gnl3	4.16151185770783e-214	1.11952347193647	0.909	0.139	7.93850001976345e-210	6.73618828873498e-308	0.936984475676574	0.827	0.134	1.28499527795908e-303	4.16151185770783e-214	1.34723765774696e-307
itm2bb	6.35236802640221e-172	0.317778183505416	0.563	0.056	1.21177772471649e-167	1.45135413185721e-306	0.3589763573104	0.526	0.043	2.76860314193081e-302	6.35236802640221e-172	2.90270826371439e-306
wdr75	7.03265724878312e-208	0.56727554581703	0.635	0.061	1.34154969677787e-203	3.86649475103768e-306	0.551229921088259	0.602	0.064	7.37572538707947e-302	7.03265724878312e-208	7.73298950207459e-306
ppan	4.8472768660725e-179	0.978458840144278	0.814	0.128	9.2466653497199e-175	7.17047445781238e-306	0.80029509463422	0.768	0.113	1.36783970757229e-301	4.8472768660725e-179	1.43409489156235e-305
ddx27	1.51071262927337e-198	1.00094249571646	0.814	0.117	2.88183541160189e-194	9.2208853450733e-306	0.887750716060664	0.794	0.122	1.75897608842618e-301	1.51071262927337e-198	1.84417706901446e-305
naf1	6.56712433714291e-293	0.47032906481486	0.532	0.024	1.25274463855338e-288	9.59446336441888e-305	0.357001724927998	0.446	0.031	1.83023983139655e-300	6.56712433714291e-293	1.91889267288376e-304
sod2	6.84355446133523e-212	0.554250417456736	0.608	0.055	1.30547644904431e-207	5.54803248880261e-304	0.496449519783461	0.621	0.068	1.05834267756399e-299	6.84355446133523e-212	1.10960649776051e-303
nop16	5.22158556122018e-203	1.06101357383348	0.837	0.125	9.96069661658362e-199	1.71344430710664e-303	0.924767457329479	0.815	0.133	3.26856636023663e-299	5.22158556122018e-203	3.42688861421306e-303
pfn1	2.43385853428429e-189	2.40624587095172	0.996	0.268	4.6428285400007e-185	6.06730946914665e-303	2.5779090209752	0.998	0.334	1.15739995433442e-298	2.43385853428429e-189	1.21346189382924e-302
twistnb	4.88911022763526e-225	0.972598821745779	0.795	0.096	9.32646667023703e-221	3.6622026369083e-302	0.785646789286203	0.695	0.091	6.98601775016626e-298	4.88911022763526e-225	7.3244052738161e-302
runx3	1.60450204738651e-142	0.753584624565152	0.232	0.009	3.0607481055945e-138	1.65585972872757e-301	0.977502124360284	0.305	0.01	3.15871801852072e-297	1.60450204738651e-142	3.31171945745511e-301
UTP14C	3.12085047816088e-206	0.834330958872821	0.829	0.114	5.95333437213969e-202	1.43763937310756e-300	0.824041553342791	0.781	0.121	2.74244086813999e-296	3.12085047816088e-206	2.87527874621499e-300
smfn	1.95114930508384e-215	0.567575541423443	0.665	0.066	3.72201241437794e-211	1.12973113105441e-299	0.510515194553005	0.632	0.073	2.1550751055994e-295	1.95114930508384e-215	2.25946226210877e-299
ptrh2	5.17133813299963e-169	0.567523783379281	0.593	0.068	9.86484462251009e-165	1.86848402616043e-299	0.590952354535877	0.634	0.074	3.56432012830363e-295	5.17133813299963e-169	3.7369680523207e-299
ascc1	4.17180320097923e-216	0.619649376068129	0.555	0.044	7.95813178618797e-212	6.06178017860117e-298	0.564381549594317	0.541	0.052	1.15634518686996e-293	4.17180320097923e-216	1.21235603572021e-297
lgals3b	1.70054546535894e-198	0.435297018266675	0.582	0.052	3.24396052971872e-194	1.68691742096879e-297	0.429757099080338	0.577	0.058	3.21796367224006e-293	1.70054546535894e-198	3.3738348419373e-297
hk2	1.13577761617217e-222	0.43949788369073	0.449	0.024	2.16660938061003e-218	2.61930350295923e-297	0.396746209047294	0.44	0.03	4.99658336224503e-293	1.13577761617217e-222	5.23860700591802e-297
capgb	3.36080178794374e-73	0.463105743975455	0.342	0.051	6.41106549068147e-69	4.08598495341776e-297	0.597776956752879	0.476	0.036	7.79442489713971e-293	3.36080178794374e-73	8.17196990683489e-297
rcl1	2.04554048770484e-262	0.640744667393094	0.673	0.054	3.90207303434575e-258	1.3459360998563e-296	0.505266251994694	0.589	0.063	2.56750770408588e-292	2.04554048770484e-262	2.69187219971239e-296
cox6b1	2.17497203203757e-198	1.33500070566121	0.875	0.144	4.14897664831487e-194	1.55573561493827e-295	0.977998222285732	0.865	0.147	2.96772125905624e-291	2.17497203203757e-198	3.11147122987635e-295
cox8b	6.57130608710198e-294	0.636778932648843	0.403	0.01	1.25354234917557e-289	6.04106142647842e-244	0.506709995308545	0.291	0.013	1.15239287771502e-239	6.04106142647842e-244	1.31426121742033e-293
m6pr	2.46547144172256e-176	0.598761486788607	0.669	0.081	4.70313332222995e-172	1.846914284539e-293	0.534661077657796	0.646	0.078	3.52317368918659e-289	2.46547144172256e-176	3.69382856907797e-293
zgc:110591	4.26808130377326e-137	0.252675468784393	0.338	0.024	8.14179189507786e-133	2.46464566408484e-292	0.257818835872026	0.381	0.021	4.70155806880823e-288	4.26808130377326e-137	4.92929132816937e-292
wdr43	2.59287550077954e-166	0.875383409453855	0.848	0.148	4.94616930528705e-162	5.24703158471056e-292	0.867963516276452	0.825	0.139	1.00092374509939e-287	2.59287550077954e-166	1.04940631694201e-291
gar1	1.16091298773672e-189	0.809122850994245	0.753	0.103	2.21455761540657e-185	2.27689890988967e-291	0.729569235519261	0.766	0.118	4.34341236050554e-287	1.16091298773672e-189	4.55379781977917e-291
noc3l	3.41979498815004e-191	0.616231103673073	0.624	0.066	6.52360091939502e-187	2.5320911724102e-289	0.612016119927989	0.661	0.085	4.83021712048971e-285	3.41979498815004e-191	5.0641823448202e-289
bxdc2	1.82966663566684e-170	0.970720837007238	0.875	0.154	3.49027207419806e-166	4.09362137641665e-289	0.875131420336309	0.855	0.151	7.8089921376524e-285	1.82966663566684e-170	8.18724275283252e-289
vaspa	4.40608691191244e-246	0.274708898280833	0.289	0.004	8.40505139316417e-242	1.29862948671551e-288	0.286045650309981	0.267	0.007	2.47726560885851e-284	4.40608691191244e-246	2.59725897343081e-288
gcnt4a	2.28473284522601e-200	0.467648786320633	0.555	0.046	4.35835637555313e-196	2.60556541276573e-288	0.41862641119236	0.512	0.044	4.97037658139191e-284	2.28473284522601e-200	5.21113082553111e-288
runx1	2.01290326297232e-155	0.25817841163346	0.209	0.005	3.839814264446e-151	7.36830383613702e-288	0.313225496927917	0.238	0.004	1.4055776397815e-283	2.01290326297232e-155	1.47366076722725e-287
cd3eap	2.29844660249512e-203	0.896040619903185	0.81	0.112	4.3845167389197e-199	3.50318644474117e-287	0.782602892832484	0.762	0.12	6.68267846198826e-283	2.29844660249512e-203	7.00637288948199e-287
wdr3	9.23684688751102e-196	0.608147085301989	0.722	0.086	1.7620209122616e-191	4.00823611411121e-287	0.560794461573793	0.661	0.084	7.64611121127855e-283	9.23684688751102e-196	8.01647222822193e-287
rrp8	2.36046986094048e-233	0.64290608448847	0.643	0.055	4.50283230673006e-229	1.8596897714633e-286	0.448016889126034	0.545	0.055	3.54754420804338e-282	2.36046986094048e-233	3.71937954292646e-286
CABZ01077217.1	5.45690738677639e-212	0.459932831610257	0.464	0.029	1.04095965310146e-207	2.66202759635714e-286	0.397751250259453	0.415	0.028	5.07808384281089e-282	5.45690738677639e-212	5.32405519271424e-286
tktb	1.09959461540531e-174	0.814232970084846	0.798	0.123	2.09758668834718e-170	7.5761248070708e-286	0.795067525646525	0.8	0.132	1.44522156819683e-281	1.09959461540531e-174	1.5152249614141e-285
b2m	5.40343198953204e-199	0.362971297478547	0.38	0.019	1.03075868632313e-194	3.1028792711791e-285	0.265946641841566	0.364	0.019	5.91905249770126e-281	5.40343198953204e-199	6.20575854235783e-285
pes	1.10624213969927e-194	1.07003736048819	0.833	0.126	2.11026750569032e-190	1.28996049868893e-284	0.942935403439812	0.794	0.134	2.46072864729901e-280	1.10624213969927e-194	2.57992099737778e-284
zbtb2b	3.7256221908699e-180	0.536610330567471	0.726	0.092	7.10699689130343e-176	5.46764781595767e-284	0.572985074934634	0.701	0.095	1.04300849737209e-279	3.7256221908699e-180	1.09352956319151e-283
nip7	1.06919794885252e-235	0.735863189243656	0.688	0.065	2.03960200723108e-231	6.1145575378146e-284	0.625330478114929	0.602	0.071	1.16641299591351e-279	1.06919794885252e-235	1.22291150756279e-283
rsl1d1	1.30679094608426e-182	1.11964765420892	0.882	0.155	2.49283440875033e-178	7.15898688005764e-284	1.04552175679531	0.857	0.159	1.36564833723979e-279	1.30679094608426e-182	1.4317973760114e-283
nle1	5.70060630679376e-189	0.465028703156158	0.555	0.051	1.08744765908398e-184	1.9348471964397e-283	0.401708725884618	0.537	0.054	3.69091451192837e-279	5.70060630679376e-189	3.8696943928792e-283
tsr1	1.33273933385643e-189	0.67757212900125	0.753	0.097	2.54233355326452e-185	2.50969370195027e-283	0.644204463353055	0.705	0.099	4.78749170584034e-279	1.33273933385643e-189	5.01938740390033e-283
utp3	3.31167031587422e-194	0.789771681857335	0.734	0.093	6.31734229456165e-190	3.95726540468105e-283	0.716253828556686	0.691	0.096	7.54887948596957e-279	3.31167031587422e-194	7.91453080936128e-283
bud23	4.40112952265915e-179	0.390261098990998	0.597	0.062	8.39559467742459e-175	2.16307959175734e-282	0.421837367129915	0.592	0.067	4.1262906292363e-278	4.40112952265915e-179	4.32615918351455e-282
lrrfip1a	1.1262708243183e-118	0.254179495328119	0.741	0.131	2.1484742244696e-114	1.62587595027043e-281	0.535942172979839	0.771	0.11	3.10152096273587e-277	1.1262708243183e-118	3.25175190054062e-281
eef1akmt1	1.89142765778432e-239	0.523171299620669	0.578	0.042	3.60808739998937e-235	8.50741258757433e-281	0.427754180296305	0.503	0.047	1.62287402520568e-276	1.89142765778432e-239	1.70148251751482e-280
psmc3ip	6.30666943330263e-155	0.368818040484045	0.441	0.039	1.20306026109681e-150	1.14594437871018e-280	0.453128728216794	0.491	0.045	2.18600349682753e-276	6.30666943330263e-155	2.29188875742023e-280
ssb	1.61954375634264e-183	1.21762961568795	0.886	0.164	3.08944166959921e-179	6.47944897396495e-280	1.10380491188858	0.867	0.173	1.23601968627355e-275	1.61954375634264e-183	1.29588979479288e-279
hgh1	2.07482989262763e-242	0.524124450221235	0.612	0.046	3.95794550317646e-238	1.008595994513e-279	0.461737253010102	0.509	0.049	1.923997719133e-275	2.07482989262763e-242	2.01719198902582e-279
polr1d	5.01194806177971e-182	0.735800255845126	0.757	0.107	9.56079212265098e-178	4.29811024165214e-279	0.645270355638384	0.731	0.11	8.19907509697562e-275	5.01194806177971e-182	8.59622048330395e-279
aprt	8.46382723416151e-215	0.430704703199098	0.544	0.041	1.61455968318865e-210	6.93365845471347e-279	0.37699267983684	0.522	0.051	1.32266468682114e-274	8.46382723416151e-215	1.38673169094261e-278
noc2l	3.34717845675029e-212	0.782085645418586	0.776	0.094	6.38507762409686e-208	7.28230501865846e-279	0.58183927968779	0.657	0.086	1.38917250535929e-274	3.34717845675029e-212	1.45646100373159e-278
snu13a	6.22000880143268e-182	0.360757640978951	0.483	0.039	1.1865288789613e-177	8.74614971245537e-279	0.373928924852802	0.48	0.042	1.66841551914799e-274	6.22000880143268e-182	1.74922994249091e-278
ostf1	5.46274727324565e-140	0.278456519281753	0.513	0.058	1.04207366984434e-135	1.11931065619155e-278	0.390082434625997	0.514	0.047	2.13519700775099e-274	5.46274727324565e-140	2.23862131238284e-278
llph	1.66824186906394e-193	0.879359570139075	0.749	0.101	3.18233818942638e-189	1.34089919839874e-278	0.67602201952302	0.733	0.113	2.55789931086544e-274	1.66824186906394e-193	2.68179839679718e-278
imp4	2.77556874837664e-204	0.616331033371943	0.662	0.069	5.29467494440327e-200	2.58504791784445e-278	0.492204354621162	0.615	0.075	4.93123740808007e-274	2.77556874837664e-204	5.17009583568836e-278
pop5	6.30970278262653e-185	0.32870858404146	0.498	0.041	1.20363890281384e-180	6.69787805490245e-278	0.329275650482353	0.512	0.049	1.27768721775319e-273	6.30970278262653e-185	1.33957561098046e-277
nol6	2.15036009235431e-189	0.540608920638191	0.574	0.055	4.10202691217509e-185	7.59274380629064e-278	0.470476400245554	0.541	0.056	1.448391808488e-273	2.15036009235431e-189	1.51854876125812e-277
casp20	1.10156502518249e-189	0.462493188340565	0.627	0.065	2.10134544203811e-185	8.0946587904937e-278	0.381371826424346	0.543	0.055	1.54413711087458e-273	1.10156502518249e-189	1.61893175809864e-277
rbbp9	1.43616913334756e-168	0.505462502052245	0.639	0.079	2.7396362387738e-164	8.3674331269059e-277	0.494079312483467	0.672	0.09	1.59617154328857e-272	1.43616913334756e-168	1.67348662538117e-276
tcf15	3.72214018654795e-132	0.517606715904385	0.236	0.01	7.10035461985887e-128	1.57896187416852e-276	0.647932210306805	0.337	0.016	3.01202767116386e-272	3.72214018654795e-132	3.157923748337e-276
smarcd2	3.64771310746795e-157	0.317325844445665	0.376	0.026	6.95837752380586e-153	1.8394962817366e-275	0.32798183438034	0.417	0.029	3.50902310704073e-271	3.64771310746795e-157	3.67899256347307e-275
exosc8	1.43099531522288e-165	0.389439940631159	0.586	0.066	2.72976666331916e-161	2.15123656370147e-275	0.411913222606929	0.581	0.066	4.10369886891693e-271	1.43099531522288e-165	4.30247312740274e-275
eif4ebp3	2.25869131770648e-267	0.480453560574119	0.525	0.028	4.30867955765689e-263	2.281356262705e-275	0.391026674267395	0.503	0.048	4.35191520673605e-271	2.25869131770648e-267	4.56271252540983e-275
pum3	5.39580667485413e-204	0.806563700367105	0.802	0.106	1.02930408129517e-199	1.14792350487758e-273	0.642798830721442	0.739	0.113	2.18977887790447e-269	5.39580667485413e-204	2.29584700975492e-273
CABZ01066694.1	3.53765105828798e-161	0.297601984969002	0.335	0.019	6.74842315879015e-157	4.81856891415917e-273	0.296601949467595	0.349	0.018	9.19190206065002e-269	3.53765105828798e-161	9.63713782831783e-273
riox2	4.59513002604985e-185	0.374088735409336	0.483	0.038	8.7656700376927e-181	2.08810832563577e-272	0.434580959111118	0.476	0.043	3.98327544198279e-268	4.59513002604985e-185	4.17621665127127e-272
nr4a3	2.13343685923115e-185	0.357039505668773	0.342	0.016	4.06974415266935e-181	1.84523603934856e-271	0.584039211168276	0.366	0.022	3.51997226866131e-267	2.13343685923115e-185	3.69047207869711e-271
pak1ip1	6.17518888952238e-160	0.509634046268567	0.646	0.084	1.17797903256529e-155	3.44825545640343e-271	0.594273207151447	0.682	0.096	6.57789210863518e-267	6.17518888952238e-160	6.89651091280655e-271
nolc1	6.2446221046178e-188	0.938476163809657	0.81	0.123	1.19122411267689e-183	6.14393692388421e-271	0.796150983881103	0.783	0.132	1.17201740760015e-266	6.2446221046178e-188	1.22878738477671e-270
lmo2	1.23200695585617e-121	0.748413926766926	0.787	0.155	2.35017646899123e-117	1.6529625422723e-270	0.899250111558769	0.794	0.127	3.15319134563863e-266	1.23200695585617e-121	3.30592508454447e-270
esf1	3.8915230422454e-194	0.717268295602866	0.688	0.08	7.42346935538732e-190	7.12463476756335e-270	0.568902611345573	0.632	0.082	1.35909532826038e-265	3.8915230422454e-194	1.42492695351263e-269
eno3	7.22498849135356e-141	0.675511517556402	0.757	0.128	1.37823880461061e-136	4.28227170427147e-269	0.588676834609246	0.798	0.129	8.16886150306826e-265	7.22498849135356e-141	8.56454340854265e-269
polr1e	1.6315600753173e-157	0.425251490267164	0.548	0.061	3.11236399967528e-153	1.62961074596041e-268	0.424813813158961	0.568	0.065	3.10864545899408e-264	1.6315600753173e-157	3.25922149192073e-268
rrp1	3.95302976932648e-171	0.810911513660488	0.753	0.112	7.54079958796719e-167	1.41732061467408e-267	0.69862257978527	0.724	0.112	2.70368080455227e-263	3.95302976932648e-171	2.83464122934785e-267
rrp9	7.58885148301718e-203	0.522638542526415	0.635	0.063	1.44764930890036e-198	1.66883790977208e-267	0.48252823124829	0.6	0.074	3.18347519668122e-263	7.58885148301718e-203	3.33767581954404e-267
si:ch211-217k17.7	4.19682700279188e-155	0.969752780050858	0.859	0.165	8.00586719052579e-151	1.70203373625865e-267	1.00557104313848	0.838	0.161	3.246799555287e-263	4.19682700279188e-155	3.40406747251725e-267
bms1	2.739277794974e-185	0.967166939880417	0.825	0.127	5.2254463216924e-181	2.65911269893332e-266	0.836669058924104	0.771	0.13	5.07252338448519e-262	2.739277794974e-185	5.31822539786663e-266
dnttip2	3.05574532057758e-178	0.550955649930833	0.635	0.073	5.82913977353379e-174	6.91122110514595e-266	0.532317864610906	0.598	0.074	1.31838453801764e-261	3.05574532057758e-178	1.38224422102908e-265
uhrf1	2.80047295387897e-137	0.765608137413697	0.791	0.145	5.34218220681953e-133	1.04721733259306e-265	0.815736307818408	0.798	0.135	1.99767178365452e-261	2.80047295387897e-137	2.09443466518609e-265
nhp2	1.40035838611609e-188	1.3204948866317	0.92	0.175	2.67132365735506e-184	1.17978125828802e-265	1.15144551901993	0.869	0.183	2.25055072831023e-261	1.40035838611609e-188	2.35956251657603e-265
cluha	1.51521229799705e-184	0.486600778243689	0.597	0.061	2.89041897965918e-180	1.38398175650578e-265	0.462445955999201	0.552	0.061	2.64008359871043e-261	1.51521229799705e-184	2.76796351301133e-265
aamp	9.54403789347615e-155	0.543187402005598	0.658	0.092	1.82062066855951e-150	6.77975794340519e-265	0.608381651878538	0.682	0.101	1.29330662528397e-260	9.54403789347615e-155	1.35595158868093e-264
cebpa	8.36770292865147e-265	0.977834129987114	0.54	0.03	1.59622301066955e-260	4.19946107111452e-190	0.556893319510956	0.371	0.037	8.01089193925807e-186	4.19946107111452e-190	1.67354058573027e-264
arpc5a	1.92763717085478e-118	0.642320668785423	0.798	0.167	3.67716066712257e-114	1.06548885306888e-264	0.802273064737828	0.817	0.145	2.03252653611419e-260	1.92763717085478e-118	2.13097770613768e-264
kars1	2.43774600705404e-151	1.13291584584024	0.924	0.215	4.65024428305628e-147	8.2536210654824e-264	1.00341564696638	0.914	0.202	1.57446075445142e-259	2.43774600705404e-151	1.65072421309643e-263
utp25	1.99730388810916e-142	0.403538711204284	0.559	0.07	3.81005689695703e-138	1.54286659664402e-263	0.461482041256935	0.575	0.068	2.94317231975813e-259	1.99730388810916e-142	3.08573319328771e-263
tomm20a	2.38619641247186e-162	0.906542503258863	0.825	0.146	4.55190827643132e-158	3.88739781846273e-263	0.824689812906475	0.806	0.147	7.41560007849951e-259	2.38619641247186e-162	7.77479563692536e-263
rabgap1l	3.25115286222311e-145	0.333740850647504	0.582	0.072	6.2018991999768e-141	5.87348586380073e-263	0.394731581660447	0.552	0.06	1.12042616337863e-258	3.25115286222311e-145	1.17469717276008e-262
impdh2	6.3797836481703e-239	0.526256823142797	0.544	0.035	1.21700752872497e-234	9.34175922400973e-263	0.380320650381677	0.491	0.047	1.7820339895721e-258	6.3797836481703e-239	1.86835184480191e-262
emg1	4.54705288660543e-202	0.498350511992225	0.574	0.051	8.67395808648852e-198	1.85462403064759e-262	0.402847524289196	0.526	0.056	3.53788080086334e-258	4.54705288660543e-202	3.70924806129491e-262
mphosph10	1.44317956200964e-175	0.94286380954213	0.81	0.129	2.75300933248958e-171	2.10137277093448e-261	0.827373083577625	0.789	0.14	4.00857869783462e-257	1.44317956200964e-175	4.20274554186869e-261
kpnb3	2.50809760281008e-120	0.696885345398752	0.833	0.18	4.78444698712052e-116	1.42417612104045e-260	0.806402695720391	0.851	0.159	2.71675836849676e-256	2.50809760281008e-120	2.84835224208068e-260
dkc1	5.53673462629446e-154	1.6426009606274	0.954	0.25	1.05618749731193e-149	1.98687629556662e-260	1.47264928538541	0.941	0.229	3.79016522142288e-256	5.53673462629446e-154	3.97375259113322e-260
heatr3	1.87267537179332e-186	0.333272935424807	0.483	0.037	3.57231553923294e-182	4.11834054889698e-260	0.355002634086443	0.408	0.031	7.85614643107588e-256	1.87267537179332e-186	8.2366810977934e-260
gstm.1	1.4647848540016e-186	0.683147865560934	0.749	0.099	2.79422358749345e-182	9.0262881992376e-259	0.602372494024239	0.737	0.118	1.72185473688656e-254	1.4647848540016e-186	1.80525763984742e-258
rfc2	2.67590598170333e-113	0.393514297989615	0.532	0.079	5.10455825069726e-109	4.67263164921833e-258	0.403113689882474	0.577	0.07	8.91351213404889e-254	2.67590598170333e-113	9.34526329843593e-258
sdad1	6.34163917175988e-172	0.520562845876648	0.631	0.074	1.20973108840491e-167	1.16379595451132e-257	0.54806944567547	0.632	0.087	2.22005716282579e-253	6.34163917175988e-172	2.32759190902247e-257
ddx18	8.54651260882744e-178	1.06212049665779	0.867	0.148	1.63033274525992e-173	1.98027694773377e-257	0.691029938832338	0.794	0.14	3.77757630549693e-253	8.54651260882744e-178	3.9605538954674e-257
prmt3	7.60265118241888e-202	0.30480740674216	0.456	0.029	1.45028173955823e-197	3.81774220044676e-256	0.343223476193426	0.423	0.035	7.28272502157225e-252	7.60265118241888e-202	7.63548440089295e-256
wdr12	2.81005428794363e-172	0.383909509056614	0.601	0.066	5.36045955968126e-168	5.97583147861544e-256	0.447059974701248	0.577	0.071	1.13994961286068e-251	2.81005428794363e-172	1.195166295723e-255
ctps1a	1.90214254169264e-155	0.587147864143031	0.764	0.12	3.62852711253288e-151	6.80872726466002e-256	0.589856008938044	0.731	0.118	1.29883281300655e-251	1.90214254169264e-155	1.36174545293194e-255
shmt1	3.6791206973633e-184	0.575424062939491	0.669	0.079	7.01829064229023e-180	2.73839660257306e-255	0.513856092451763	0.608	0.08	5.22376535906838e-251	3.6791206973633e-184	5.47679320514566e-255
fbl	5.86211253972171e-160	1.63904601261416	0.962	0.256	1.11825658807731e-155	5.6810967340917e-255	1.51785821527938	0.949	0.254	1.08372601299533e-250	5.86211253972171e-160	1.13621934681833e-254
si:dkey-222f8.3	4.13904877592389e-149	0.318868534933415	0.513	0.055	7.89564944495241e-145	1.19067492217773e-254	0.32793219949582	0.531	0.057	2.27133148154623e-250	4.13904877592389e-149	2.38134984435544e-254
hells	9.79743203875793e-127	0.875459729781983	0.772	0.149	1.86895813571346e-122	1.89057677053189e-254	0.926143467595549	0.705	0.111	3.60646424746662e-250	9.79743203875793e-127	3.7811535410636e-254
eed	8.23245989571846e-132	0.459316801853913	0.681	0.11	1.57042404970725e-127	2.38873328882068e-254	0.540982845655566	0.728	0.117	4.55674762175433e-250	8.23245989571846e-132	4.77746657764106e-254
wdr46	1.14399313391524e-165	0.625398183595107	0.688	0.094	2.18228130225672e-161	2.41077711506951e-254	0.597272838130985	0.688	0.105	4.5987984247066e-250	1.14399313391524e-165	4.82155423013889e-254
rrp15	4.70180681634868e-165	0.693171422531813	0.711	0.101	8.96916668286675e-161	5.06500763559309e-251	0.550348272137328	0.684	0.105	9.66200856565739e-247	4.70180681634868e-165	1.01300152711851e-250
dnmt3ba	6.16889646085041e-161	1.54541034476473	0.89	0.192	1.17677868887182e-156	5.82158299961296e-251	1.2605365378592	0.867	0.188	1.11052517300617e-246	6.16889646085041e-161	1.16431659992252e-250
s1pr4	1.26483117261068e-168	0.645878205912897	0.171	0.001	2.41279194487213e-164	6.61228257968768e-251	0.691431233592656	0.179	0.001	1.26135902490122e-246	1.26483117261068e-168	1.32245651593744e-250
znfl2a	1.17455818455849e-148	1.11486989593122	0.399	0.033	2.24058719286377e-144	2.22935317824998e-250	1.46036494515644	0.425	0.037	4.25271412282966e-246	1.17455818455849e-148	4.45870635649969e-250
pgk1	1.68881169903794e-172	0.525104709604974	0.665	0.081	3.22157719708477e-168	7.01694610405972e-250	0.480740909209946	0.703	0.109	1.33855263881043e-245	1.68881169903794e-172	1.4033892208119e-249
umps	2.82727958636922e-221	0.514814681181658	0.567	0.044	5.39331853895793e-217	8.3641717128405e-250	0.371967426786288	0.48	0.048	1.59554939594145e-245	2.82727958636922e-221	1.67283434256792e-249
BOLA2	7.16277447009124e-123	0.387323057836714	0.692	0.119	1.3663708579146e-118	1.03014097653538e-249	0.49662143028538	0.701	0.109	1.96509692683889e-245	7.16277447009124e-123	2.06028195307054e-249
sh3bgrl	2.83626921263217e-102	0.377810981078417	0.521	0.083	5.41046715001712e-98	2.83947500226565e-249	0.525658249553026	0.642	0.092	5.41658251432196e-245	2.83626921263217e-102	5.67895000453123e-249
lyar	1.96403319831e-177	0.994634103240833	0.837	0.143	3.74658972909615e-173	3.771424213142e-249	0.853655575561249	0.771	0.145	7.19436882898969e-245	1.96403319831e-177	7.54284842628375e-249
pycr1b	8.52119381626338e-201	0.750436968689328	0.757	0.092	1.6255029323904e-196	1.29393170692187e-248	0.634635680179721	0.722	0.118	2.46830412412416e-244	8.52119381626338e-201	2.58786341384368e-248
noc4l	2.25779096445515e-184	0.447225627008612	0.593	0.06	4.30696204379465e-180	1.55658399178864e-248	0.467523375275769	0.558	0.068	2.96933962273601e-244	2.25779096445515e-184	3.11316798357712e-248
fam207a	3.62364641739819e-168	0.51877466142092	0.692	0.091	6.91246790582878e-164	6.42340338924235e-248	0.45458130150322	0.659	0.096	1.22532843053187e-243	3.62364641739819e-168	1.28468067784841e-247
pan3	1.71939137297487e-99	0.621148036143349	0.677	0.141	3.27991098308687e-95	8.44982855937599e-248	0.969071589269014	0.749	0.129	1.61188929598656e-243	1.71939137297487e-99	1.68996571187513e-247
si:ch211-136m16.8	1.65813711663896e-146	0.450304694492774	0.361	0.026	3.16306236370048e-142	2.37083839313095e-247	0.532588029100908	0.394	0.029	4.52261131873661e-243	1.65813711663896e-146	4.74167678626167e-247
pgd	1.09835556622058e-147	0.53173483617932	0.639	0.089	2.09522307812237e-143	2.66573347838446e-247	0.466277387422618	0.642	0.091	5.0851531833662e-243	1.09835556622058e-147	5.33146695676883e-247
pmm2	2.62616213915891e-161	0.284172756933993	0.471	0.042	5.00966689665953e-157	3.3391685704212e-247	0.386349178767394	0.499	0.053	6.36979796493547e-243	2.62616213915891e-161	6.67833714084236e-247
angpt1	1.8747063811992e-154	0.293977702720149	0.27	0.011	3.57618989277559e-150	3.52083254205818e-247	0.281814581668268	0.32	0.017	6.71634015723019e-243	1.8747063811992e-154	7.04166508411631e-247
si:dkey-112e7.2	7.50745148324244e-164	0.765243497475333	0.772	0.121	1.43212144494333e-159	3.71543108643697e-247	0.557134517206239	0.764	0.131	7.08755634048716e-243	7.50745148324244e-164	7.43086217287389e-247
cdca7b	1.4261550745166e-109	0.488017975776094	0.654	0.119	2.72053342014787e-105	4.73826987539107e-246	0.577701060106283	0.663	0.098	9.03872361429601e-242	1.4261550745166e-109	9.4765397507819e-246
utp15	1.16997051839069e-180	0.511264762043909	0.627	0.07	2.23183576088209e-176	5.47149605057527e-246	0.46877833855621	0.594	0.079	1.04374258660774e-241	1.16997051839069e-180	1.09429921011494e-245
pwp2h	1.58142708989304e-214	0.643554752928385	0.703	0.074	3.01673031667996e-210	2.33555493798284e-245	0.492471583862908	0.613	0.085	4.45530459969607e-241	1.58142708989304e-214	4.67110987596518e-245
hspd1	2.29536031454389e-179	1.48217605007782	0.92	0.19	4.37862933602392e-175	2.16049525030449e-244	1.232967879995	0.899	0.209	4.12136073948085e-240	2.29536031454389e-179	4.32099050060869e-244
rrp7a	1.40484120380005e-150	0.376462684357551	0.593	0.074	2.67987508036898e-146	4.68201621127267e-244	0.426648680480161	0.571	0.073	8.93141412462375e-240	1.40484120380005e-150	9.36403242254535e-244
trnau1apa	3.13964653083356e-122	0.291656043126595	0.487	0.061	5.9891897222181e-118	1.51622186062601e-243	0.32470243907005	0.493	0.053	2.89234482133018e-239	3.13964653083356e-122	3.03244372125173e-243
nap1l4a	1.16902964912474e-161	0.37690693519593	0.46	0.04	2.23004095867035e-157	1.86768367671589e-243	0.365970854814316	0.453	0.044	3.56279338170324e-239	1.16902964912474e-161	3.73536735343157e-243
uqcc3	1.43258824604095e-158	0.390806249097626	0.536	0.057	2.73280533814772e-154	2.71580076923088e-243	0.426327605487442	0.568	0.073	5.18066154738482e-239	1.43258824604095e-158	5.43160153846174e-243
ddx21	7.7229321911918e-152	0.988628188006788	0.89	0.187	1.47322654479175e-147	3.5201240386979e-243	0.767127489317587	0.825	0.163	6.71498861622012e-239	7.7229321911918e-152	7.04024807739568e-243
tyms	3.82814186430859e-133	0.52908034658686	0.616	0.09	7.30256342035507e-129	4.54819766547657e-243	0.530055219647778	0.594	0.08	8.6761418666631e-239	3.82814186430859e-133	9.09639533095314e-243
mapre1a	5.63059268972405e-154	0.582695621745681	0.646	0.089	1.07409186149176e-149	4.08058894527457e-242	0.39961352514212	0.638	0.092	7.78413147200577e-238	5.63059268972405e-154	8.16117789054884e-242
ing5b	3.79857685177344e-159	0.282772606321403	0.403	0.03	7.24616520244301e-155	1.744266808606e-241	0.261916801382436	0.387	0.03	3.3273633640968e-237	3.79857685177344e-159	3.48853361721187e-241
adssl	6.19149717891722e-115	0.589179118403124	0.764	0.154	1.18109000185025e-110	2.2051195674509e-241	0.659653544213517	0.789	0.146	4.20648608686934e-237	6.19149717891722e-115	4.41023913490145e-241
eif6	4.63631421943115e-148	0.943717015795127	0.878	0.183	8.84423300498686e-144	3.9119882607692e-241	0.86187788668358	0.857	0.187	7.46250880624334e-237	4.63631421943115e-148	7.82397652153767e-241
mob1a	1.06932636225953e-125	0.391826951941015	0.646	0.103	2.03984696864628e-121	7.30174369859338e-241	0.537563950432662	0.699	0.113	1.39288062794367e-236	1.06932636225953e-125	1.46034873971859e-240
ccdc58	9.92656912723067e-167	0.471881151848697	0.589	0.067	1.89359232671052e-162	8.24164786152348e-240	0.418255548276007	0.552	0.07	1.57217674606422e-235	9.92656912723067e-167	1.64832957230467e-239
cebpz	5.10542061893876e-145	0.436790198156774	0.574	0.072	9.73910037268758e-141	2.77168887974876e-239	0.449248595480076	0.571	0.075	5.28727370700873e-235	5.10542061893876e-145	5.54337775949746e-239
npm1a	2.01021959711651e-176	2.16490062632072	0.981	0.267	3.83469490345945e-172	3.2022255445898e-238	1.88037766876219	0.943	0.283	6.10856544885951e-234	2.01021959711651e-176	6.4044510891789e-238
coil	2.19304822162581e-149	0.374531955445818	0.479	0.048	4.1834587875734e-145	5.57884604859816e-238	0.356270202068866	0.482	0.052	1.06422067223059e-233	2.19304822162581e-149	1.11576920971951e-237
tmx1	2.45137823351794e-147	0.33917428722448	0.563	0.068	4.67624911825883e-143	6.23682252654729e-238	0.382536707422834	0.602	0.083	1.18973626516416e-233	2.45137823351794e-147	1.24736450530933e-237
dhx37	2.20584694157717e-144	0.38471739695377	0.487	0.051	4.20787362575261e-140	2.41168425913276e-237	0.360360420110115	0.495	0.054	4.60052889272166e-233	2.20584694157717e-144	4.82336851826511e-237
fcf1	4.78552064775664e-151	0.563190256890854	0.681	0.1	9.12885918766057e-147	3.59560249417108e-237	0.43383024452881	0.667	0.104	6.85897131788075e-233	4.78552064775664e-151	7.19120498834159e-237
metap1	1.20475587893136e-133	0.502108048007028	0.677	0.109	2.29819231464946e-129	4.11435586344176e-237	0.584755194267628	0.697	0.117	7.84854524510149e-233	1.20475587893136e-133	8.22871172688338e-237
ENSDARG00000071353	2.66241240988357e-176	0.637830893931809	0.703	0.09	5.07881791309389e-172	4.94613304082932e-237	0.421487864687012	0.672	0.102	9.43524338868601e-233	2.66241240988357e-176	9.89226608165858e-237
nars1	8.86198206589386e-137	0.716736185970075	0.825	0.163	1.69051169888991e-132	5.05481609064546e-237	0.712801893807071	0.853	0.178	9.64256717451527e-233	8.86198206589386e-137	1.01096321812903e-236
ARF5	1.4163201301702e-124	1.10360544866607	0.924	0.233	2.70177228031268e-120	6.31902711837896e-237	1.22949291208977	0.933	0.234	1.20541761310197e-232	1.4163201301702e-124	1.26380542367571e-236
wdr36	8.42118688245539e-198	0.563498583876793	0.658	0.07	1.60642560969719e-193	1.09446342500548e-236	0.447018449899493	0.549	0.07	2.08779842954045e-232	8.42118688245539e-198	2.18892685001073e-236
znhit3	1.0559064211964e-220	0.311835939624039	0.456	0.026	2.01424708907425e-216	1.18693876125797e-236	0.251634522548769	0.377	0.029	2.2642043809757e-232	1.0559064211964e-220	2.3738775225159e-236
fam162a	2.93319192483599e-110	0.384941012401086	0.631	0.11	5.59535691581713e-106	1.36383640384585e-236	0.393930318209159	0.648	0.098	2.60165432397635e-232	2.93319192483599e-110	2.72767280769167e-236
utp4	2.79472505751142e-206	0.501289484823122	0.563	0.047	5.33121751970878e-202	3.03317318483732e-236	0.31533316147367	0.495	0.055	5.78608116739567e-232	2.79472505751142e-206	6.06634636967421e-236
sh3glb1a	1.31337703765994e-112	0.288014995499498	0.46	0.059	2.5053980370401e-108	2.38709900482627e-235	0.343590559774004	0.522	0.061	4.5536300616066e-231	1.31337703765994e-112	4.7741980096524e-235
ebna1bp2	1.82599382555542e-130	0.865827644205113	0.856	0.193	3.48326582162953e-126	3.79437981727639e-235	0.809447059822771	0.851	0.186	7.23815893943644e-231	1.82599382555542e-130	7.58875963455205e-235
arhgap4b	3.13732574814621e-170	0.3080332132778	0.293	0.012	5.98476259716371e-166	8.87227959780748e-235	0.269446455880805	0.312	0.018	1.69247605607775e-230	3.13732574814621e-170	1.77445591956134e-234
bysl	1.61458522934833e-156	0.967385214822862	0.882	0.177	3.07998278350487e-152	1.02785189176116e-234	0.813690430469205	0.853	0.183	1.96073026872359e-230	1.61458522934833e-156	2.05570378352223e-234
tpm1	9.74945069371256e-175	0.365581778207142	0.521	0.048	1.85980521433261e-170	1.39743357518962e-234	0.31089443164925	0.522	0.062	2.66574428803171e-230	9.74945069371256e-175	2.79486715037894e-234
rbm19	3.16059978723244e-152	0.53273715039996	0.673	0.096	6.0291601541246e-148	1.99150564362542e-234	0.524149881652648	0.657	0.103	3.79899616577984e-230	3.16059978723244e-152	3.98301128725053e-234
nol10	2.43368785222963e-133	0.369918201871643	0.525	0.066	4.64250294691324e-129	1.64577254876703e-233	0.421221670394485	0.556	0.073	3.13947571402799e-229	2.43368785222963e-133	3.29154509753376e-233
arf6b	4.8403576633925e-78	0.428058234641616	0.749	0.197	9.23346627868753e-74	7.41895657701485e-233	0.762691029390307	0.832	0.169	1.41524015663135e-228	4.8403576633925e-78	1.48379131540285e-232
nop10	1.10133443939758e-155	1.41622215580424	0.905	0.215	2.10090557659482e-151	2.65072294035748e-232	1.14495926919283	0.901	0.225	5.05651908102593e-228	1.10133443939758e-155	5.30144588071442e-232
heatr1	3.50390857642151e-232	0.630913044177954	0.567	0.041	6.68405600038167e-228	8.44434226561557e-225	0.351816545845125	0.469	0.052	1.61084273058883e-220	8.44434226561557e-225	7.00781715284275e-232
park7	1.9362661752049e-147	0.358901512287243	0.529	0.06	3.69362135582087e-143	7.19722438854762e-232	0.334509533185365	0.545	0.069	1.37294252435934e-227	1.9362661752049e-147	1.43944487770936e-231
nifk	3.06642602206689e-140	0.761302894178632	0.719	0.124	5.84951427969479e-136	1.28416063528795e-231	0.708259211285147	0.695	0.12	2.4496648278753e-227	3.06642602206689e-140	2.56832127057571e-231
ddx51	2.65638784514497e-148	0.401526068454484	0.555	0.066	5.06732545339854e-144	1.46900294459944e-231	0.342351796510251	0.507	0.059	2.80227001711789e-227	2.65638784514497e-148	2.93800588919874e-231
eif2a	1.12754600250103e-119	0.340457349044142	0.635	0.104	2.15090675437097e-115	1.82348403924252e-231	0.498340196500891	0.695	0.116	3.47847815325903e-227	1.12754600250103e-119	3.64696807848502e-231
mak16	2.30405778837919e-162	0.750694870494412	0.81	0.136	4.39522063711214e-158	3.03589863512634e-231	0.6277560227314	0.758	0.143	5.79128023636701e-227	2.30405778837919e-162	6.0717972702523e-231
prdx6	1.8157889091176e-150	0.534233919818444	0.692	0.103	3.46379892303273e-146	6.37802817623648e-231	0.568907935713301	0.716	0.126	1.21667265489887e-226	1.8157889091176e-150	1.27560563524722e-230
chchd10	1.06341342089514e-217	0.77285877895325	0.734	0.081	2.02856744169957e-213	7.25996020460046e-231	0.491913884486231	0.678	0.108	1.38491000862958e-226	1.06341342089514e-217	1.45199204092003e-230
pa2g4a	2.73159247719169e-141	1.06521279792985	0.916	0.224	5.21078580949086e-137	5.97811552131834e-230	1.10520214300418	0.884	0.218	1.14038531684669e-225	2.73159247719169e-141	1.19562310426359e-229
psme3	5.25496188023695e-124	0.590335626130591	0.768	0.151	1.002436528274e-119	9.365550833504e-230	0.606248080677296	0.76	0.143	1.78657247699922e-225	5.25496188023695e-124	1.87311016670076e-229
dhfr	6.67522147818878e-122	0.473262071877632	0.643	0.106	1.27336524917929e-117	3.57856975967485e-229	0.566109864501824	0.64	0.099	6.82647967355575e-225	6.67522147818878e-122	7.15713951934922e-229
exosc2	6.82270883250864e-147	0.474594377256609	0.658	0.095	1.30149993688935e-142	5.41178273339772e-229	0.456281405300484	0.663	0.106	1.03235167422295e-224	6.82270883250864e-147	1.08235654667946e-228
glod5	1.6231127942931e-185	0.348384111986739	0.414	0.026	3.09624996639351e-181	8.20748259238276e-229	0.26761003943288	0.398	0.034	1.56565937932293e-224	1.6231127942931e-185	1.64149651847653e-228
mob3a	1.00016433034781e-146	0.355577193724239	0.548	0.064	1.90791347657149e-142	3.96805817035356e-228	0.355122667327635	0.594	0.084	7.56946776576645e-224	1.00016433034781e-146	7.93611634070681e-228
nutf2l	4.15013305633671e-143	1.19912526781923	0.89	0.207	7.91679381826791e-139	3.30356693086975e-227	1.0174143492478	0.884	0.211	6.30188427732713e-223	4.15013305633671e-143	6.6071338617392e-227
iars1	9.56572026856193e-151	0.525640979972502	0.669	0.096	1.82475679843087e-146	8.85367326045256e-227	0.508122354969687	0.667	0.109	1.68892671116393e-222	9.56572026856193e-151	1.77073465209046e-226
nop58	9.59776746450365e-143	1.68004979809011	0.973	0.314	1.83087012152872e-138	1.13480637270994e-226	1.59599447630045	0.962	0.302	2.16475663658148e-222	9.59776746450365e-143	2.26961274541985e-226
adka	1.12101964365125e-127	0.459402391280677	0.722	0.126	2.13845707222912e-123	1.62474042253973e-226	0.535932999844638	0.749	0.137	3.09935483003678e-222	1.12101964365125e-127	3.24948084507918e-226
ltv1	1.1260593730502e-159	0.369331254065443	0.608	0.074	2.14807086003056e-155	4.59423364838495e-226	0.397227975716421	0.573	0.079	8.76396010765913e-222	1.1260593730502e-159	9.18846729676986e-226
npm3	2.56180307271949e-128	0.832161713594762	0.829	0.189	4.88689554151969e-124	9.46752758445075e-226	0.749964346002554	0.836	0.186	1.80602556200983e-221	2.56180307271949e-128	1.89350551689005e-225
pho	9.14558200027739e-125	0.751922693958552	0.806	0.16	1.74461122237291e-120	1.07256819230448e-225	0.835426853982668	0.747	0.138	2.04603108364003e-221	9.14558200027739e-125	2.14513638460888e-225
si:dkey-66i24.9	5.97722657352912e-114	0.298268032700517	0.335	0.031	1.14021574116642e-109	1.5368288357202e-225	0.290700708773769	0.4	0.036	2.93165468701986e-221	5.97722657352912e-114	3.07365767144017e-225
c1qbp	1.30610477990877e-173	1.34601880372471	0.886	0.177	2.49152547815396e-169	1.56459884214539e-225	1.14582386752614	0.869	0.211	2.98462875127655e-221	1.30610477990877e-173	3.12919768429073e-225
nol12	2.03779545955238e-139	0.435802841616262	0.574	0.076	3.88729861864212e-135	1.67298530687613e-225	0.362542060534559	0.545	0.072	3.19138677139691e-221	2.03779545955238e-139	3.34597061375215e-225
snu13b	1.84454175929351e-163	1.79738569052948	0.97	0.274	3.5186478600283e-159	4.46088743082731e-225	1.54385510300747	0.943	0.29	8.50958886304618e-221	1.84454175929351e-163	8.92177486165435e-225
gpatch4	1.72025070060779e-153	0.528704209434364	0.707	0.106	3.28155023647942e-149	5.18831628791255e-225	0.516459653365316	0.619	0.094	9.89723215082198e-221	1.72025070060779e-153	1.03766325758246e-224
timm8a	7.0617334823399e-146	0.523603065984328	0.677	0.102	1.34709627909116e-141	6.57410660387617e-225	0.410659081398624	0.669	0.109	1.25407657575542e-220	7.0617334823399e-146	1.31482132077513e-224
slc43a1a	5.9895366054471e-126	0.332840406460607	0.601	0.088	1.14256400285509e-121	2.97737118499325e-224	0.318132444635252	0.579	0.078	5.67963327249313e-220	5.9895366054471e-126	5.95474236998619e-224
adsl	5.74636696547357e-159	0.380122601217507	0.544	0.059	1.09617696233374e-154	5.80987344485838e-224	0.377672580154027	0.554	0.075	1.10829145834118e-219	5.74636696547357e-159	1.16197468897164e-223
trmt112	5.50143775858759e-156	0.803982676884288	0.806	0.144	1.04945426682817e-151	8.3255045100357e-224	0.684784263301494	0.766	0.153	1.58817324033441e-219	5.50143775858759e-156	1.66510090200704e-223
hspa9	4.18442445215666e-155	0.857731161318075	0.852	0.156	7.98220808493405e-151	8.68305914479608e-224	0.662373023576773	0.825	0.169	1.6563803624613e-219	4.18442445215666e-155	1.73661182895911e-223
serpinb1l3	2.2873121449621e-139	0.262515220843902	0.468	0.048	4.36327664772971e-135	1.32167990268223e-223	0.304178132008669	0.457	0.048	2.52123658235663e-219	2.2873121449621e-139	2.64335980536419e-223
mrps17	2.46229740500898e-151	0.388318941145446	0.627	0.082	4.69707852979513e-147	1.48074772083133e-223	0.389442739682134	0.592	0.086	2.82467435225785e-219	2.46229740500898e-151	2.96149544166256e-223
fen1	6.68984542230706e-123	0.68328680053242	0.802	0.16	1.2761549127593e-118	1.54482256487983e-223	0.782789528876328	0.76	0.143	2.94690352476477e-219	6.68984542230706e-123	3.0896451297595e-223
grwd1	2.3449643496173e-136	0.392867167009729	0.624	0.089	4.47325399332996e-132	1.7005364473385e-223	0.317825692920963	0.558	0.075	3.24394332694292e-219	2.3449643496173e-136	3.40107289467686e-223
b2ml	1.31420103983359e-130	0.550104787126026	0.722	0.124	2.50696990358655e-126	1.17740223071309e-222	0.493949321259964	0.709	0.122	2.24601249530829e-218	1.31420103983359e-130	2.35480446142618e-222
tmem14ca	6.71949257962993e-149	0.41009918174668	0.624	0.082	1.28181040449021e-144	1.26283394561707e-222	0.282035583461073	0.611	0.089	2.40898203465913e-218	6.71949257962993e-149	2.52566789123409e-222
zgc:162025	2.39551079741673e-161	0.513291246187812	0.643	0.083	4.56967639715216e-157	2.28357852228792e-222	0.415273300969733	0.598	0.087	4.35615438911644e-218	2.39551079741673e-161	4.56715704457591e-222
mrpl39	1.63716198625885e-122	0.444875689657311	0.665	0.113	3.12305020498737e-118	3.28028987497977e-222	0.557476164758062	0.699	0.124	6.25748096551142e-218	1.63716198625885e-122	6.56057974995942e-222
rrs1	3.74899222176802e-138	0.698310694465754	0.791	0.145	7.15157756224468e-134	4.57001370825209e-222	0.605462604862815	0.703	0.123	8.71775814986168e-218	3.74899222176802e-138	9.14002741650406e-222
gnl3l	4.66821994063615e-155	0.420418902988907	0.567	0.066	8.90509635875751e-151	6.36063875099794e-222	0.380406811963726	0.507	0.063	1.21335544814037e-217	4.66821994063615e-155	1.27212775019958e-221
tufm	5.29471231627116e-123	0.62895784912742	0.76	0.147	1.01001932145189e-118	6.79707527506588e-222	0.548160772603654	0.766	0.147	1.29661007947157e-217	5.29471231627116e-123	1.35941505501315e-221
C8H9orf64	1.87320083901649e-221	0.438485260528721	0.49	0.031	3.57331792050786e-217	1.38785367545665e-218	0.355897723785089	0.436	0.046	2.64746967130111e-214	1.38785367545665e-218	3.74640167803307e-221
ddx52	8.51437879119705e-155	0.530329925987549	0.624	0.081	1.62420289820875e-150	3.27751208450411e-221	0.443102571366145	0.575	0.082	6.25218205240004e-217	8.51437879119705e-155	6.55502416900816e-221
zgc:194246	1.22487097572709e-156	0.586365816473265	0.597	0.072	2.33656387329699e-152	7.73734975561016e-221	0.467856684166743	0.484	0.056	1.47597683938019e-216	1.22487097572709e-156	1.547469951122e-220
pam16	1.35089256458638e-178	0.599336864246498	0.696	0.088	2.57696265620498e-174	8.81985234879313e-221	0.479183035496574	0.627	0.1	1.68247503405578e-216	1.35089256458638e-178	1.76397046975864e-220
MYG1	5.71283443966838e-135	0.771471290046951	0.856	0.182	1.08978029771114e-130	9.58083567004484e-221	0.807805563405769	0.84	0.191	1.82764021241775e-216	5.71283443966838e-135	1.91616713400894e-220
esd	1.57993245697332e-130	0.451242076200016	0.681	0.112	3.0138791549223e-126	1.49374109910775e-220	0.525756421042203	0.688	0.121	2.84946052065794e-216	1.57993245697332e-130	2.98748219821545e-220
nup37	2.84244503162254e-122	0.289808342294539	0.494	0.063	5.42224814232316e-118	2.24862301227996e-220	0.332665223487103	0.52	0.066	4.28947325822525e-216	2.84244503162254e-122	4.49724602455991e-220
mtap	1.53619481033509e-104	0.312641231782803	0.551	0.09	2.93044522019522e-100	8.49775337008574e-220	0.417412231716068	0.608	0.092	1.62103143287756e-215	1.53619481033509e-104	1.69955067401717e-219
dus2	1.63718811881173e-187	0.352391936663856	0.521	0.044	3.12310005544526e-183	1.09492848220636e-219	0.294194593957339	0.451	0.049	2.08868557265685e-215	1.63718811881173e-187	2.18985696441268e-219
si:dkey-102m7.3	1.3236766730755e-219	0.778403483660052	0.654	0.062	2.52504562155882e-215	8.6362031086773e-159	0.29111762857685	0.333	0.036	1.64744210501128e-154	8.6362031086773e-159	2.64735334615099e-219
cib1	2.85254087568841e-143	0.274092698216415	0.597	0.078	5.44150697446321e-139	2.85352175666716e-219	0.318571647529936	0.568	0.078	5.44337810301828e-215	2.85254087568841e-143	5.70704351333428e-219
pinx1	3.72030650853063e-123	0.710040101984867	0.84	0.184	7.09685669567303e-119	2.53789994929002e-218	0.722604327957129	0.832	0.18	4.84129794326564e-214	3.72030650853063e-123	5.07579989857996e-218
naa15a	1.06076378228004e-128	0.544970759130134	0.798	0.154	2.02351299107741e-124	8.9712997683677e-218	0.559959099771874	0.796	0.161	1.71136514381382e-213	1.06076378228004e-128	1.79425995367359e-217
mdn1	9.81815087204483e-128	0.586906566320748	0.688	0.116	1.87291046035127e-123	1.06159484062374e-217	0.580199449054604	0.688	0.121	2.02509831797384e-213	9.81815087204483e-128	2.12318968124746e-217
ddx54	8.28119202594924e-147	0.513970268138413	0.612	0.082	1.57972019087008e-142	4.66485155860626e-217	0.47688683678651	0.573	0.084	8.89867083319731e-213	8.28119202594924e-147	9.32970311721272e-217
atic	1.73383476489889e-209	0.364751720082389	0.475	0.031	3.30746319752112e-205	1.42567604798691e-216	0.257120963646772	0.436	0.046	2.71961962913983e-212	1.73383476489889e-209	2.85135209597382e-216
srprb	8.16336966623993e-177	0.635370638317205	0.681	0.086	1.55724439753193e-172	2.71871366410061e-216	0.42908772177024	0.625	0.099	5.18621818563833e-212	8.16336966623993e-177	5.43742732820119e-216
qars1	3.67428984938715e-130	0.472775786263238	0.677	0.111	7.00907531669093e-126	5.09452008620991e-216	0.454514440990662	0.672	0.116	9.71830651645403e-212	3.67428984938715e-130	1.01890401724196e-215
mrps18b	9.06009380152737e-105	0.32551542873189	0.559	0.092	1.72830349357936e-100	5.44608477783974e-216	0.401542011062629	0.634	0.102	1.03889513222071e-211	9.06009380152737e-105	1.08921695556798e-215
ackr3a	2.9970579540811e-145	0.747334173861436	0.183	0.004	5.71718775320511e-141	5.71023107847558e-216	0.573759998782901	0.2	0.005	1.08928368053e-211	2.9970579540811e-145	1.1420462156951e-215
mcm3	6.78755716300436e-123	0.736395713654841	0.741	0.138	1.29479440441471e-118	1.11440623674503e-215	0.75150104574547	0.665	0.113	2.12584133721481e-211	6.78755716300436e-123	2.22881247349007e-215
siva1	1.38616470981722e-124	0.379315880025727	0.586	0.087	2.64424780044732e-120	1.74626639226842e-215	0.432311375431475	0.594	0.09	3.33117776989123e-211	1.38616470981722e-124	3.49253278453693e-215
CKS2	4.86203400229918e-111	0.338531191935807	0.498	0.071	9.27481606278592e-107	2.75883401353703e-215	0.413317963477626	0.512	0.066	5.26275176422325e-211	4.86203400229918e-111	5.51766802707397e-215
rpl7l1	1.78324664306996e-135	0.978317951702368	0.905	0.214	3.40172129632025e-131	3.18158725387067e-215	0.922707777470096	0.865	0.211	6.06919584548369e-211	1.78324664306996e-135	6.36317450774142e-215
ttf1	1.25843680740209e-168	0.494881207062518	0.563	0.059	2.40059405380023e-164	3.42417625360986e-215	0.361226155011924	0.499	0.062	6.53195862138618e-211	1.25843680740209e-168	6.84835250721959e-215
wdr74	1.35130603536228e-130	0.305756263749642	0.46	0.051	2.57775139305708e-126	6.39906776572589e-215	0.31609661082712	0.438	0.048	1.22068616698987e-210	1.35130603536228e-130	1.27981355314522e-214
ptgr1	1.23900718933163e-120	0.461852634529543	0.681	0.119	2.36353011436901e-116	1.53010128014985e-214	0.480876062833054	0.716	0.129	2.91882120201386e-210	1.23900718933163e-120	3.06020256029976e-214
imp3	2.38370375791753e-145	0.378064064745793	0.494	0.054	4.54715328860348e-141	1.68356668410244e-214	0.325232473695652	0.484	0.059	3.21157180659382e-210	2.38370375791753e-145	3.36713336820483e-214
si:ch1073-392o20.2	2.2799502552374e-124	0.398320579138735	0.673	0.108	4.34923310689086e-120	3.42929302244489e-214	0.416473054228	0.625	0.095	6.54171936961587e-210	2.2799502552374e-124	6.85858604488987e-214
tp53rk	1.9661251136728e-130	0.262222171974056	0.422	0.043	3.75058026684223e-126	8.04424235522521e-214	0.318068305111881	0.451	0.051	1.53451967168276e-209	1.9661251136728e-130	1.60884847104506e-213
ptpn1	3.43188066983832e-105	0.273186359267276	0.494	0.072	6.54665556578357e-101	1.04762590196256e-213	0.397252861481787	0.562	0.08	1.99845117058378e-209	3.43188066983832e-105	2.09525180392514e-213
dohh	2.05916786801321e-146	0.470364250890143	0.669	0.099	3.928068625022e-142	2.62879301428356e-213	0.399193633332965	0.663	0.112	5.01468555404732e-209	2.05916786801321e-146	5.257586028567e-213
utp11	2.36513038669444e-138	0.461616362622145	0.665	0.101	4.51172272565831e-134	7.50322133970377e-213	0.370700788094803	0.617	0.097	1.43131450276189e-208	2.36513038669444e-138	1.50064426794079e-212
tma16	4.03413928252889e-140	0.441707947846391	0.605	0.083	7.69552409535212e-136	8.0204320631209e-212	0.387566562116626	0.596	0.091	1.52997762036094e-207	4.03413928252889e-140	1.60408641262416e-211
exosc6	2.28539717672508e-138	0.69708945262965	0.741	0.129	4.35962365432077e-134	9.66598684515548e-212	0.565185777785309	0.688	0.127	1.84388365058186e-207	2.28539717672508e-138	1.93319736903108e-211
hprt1	2.55637901054948e-148	0.359354605901927	0.449	0.042	4.87654860052418e-144	1.66404139736615e-211	0.345527246419451	0.467	0.055	3.17432536961566e-207	2.55637901054948e-148	3.32808279473223e-211
trmt2a	1.06672334446304e-176	0.299818086017096	0.418	0.029	2.03488145189769e-172	1.85347096626853e-211	0.267726117920089	0.402	0.04	3.53568121525384e-207	1.06672334446304e-176	3.70694193253703e-211
utp6	9.05914675674071e-136	0.408510041010897	0.605	0.085	1.72812283531586e-131	1.95165551292845e-211	0.360800661784605	0.577	0.085	3.72297805646231e-207	9.05914675674071e-136	3.90331102585687e-211
rrp36	5.46729497493216e-179	0.522439672847852	0.631	0.071	1.04294118941806e-174	8.08687773956237e-211	0.321019184862303	0.547	0.077	1.54265279759892e-206	5.46729497493216e-179	1.6173755479125e-210
ddx10	1.05160550192596e-143	0.430354047970604	0.506	0.056	2.00604265547397e-139	8.91972830009677e-211	0.378444978483338	0.499	0.064	1.70152737052646e-206	1.05160550192596e-143	1.78394566001936e-210
msh6	1.93331801615029e-131	0.667281511521129	0.681	0.112	3.6879974476083e-127	9.60911345419307e-211	0.626550579533446	0.604	0.094	1.83303448252187e-206	1.93331801615029e-131	1.92182269083859e-210
kri1	3.11628879108365e-151	0.630820907407715	0.684	0.099	5.94463249787117e-147	2.4802853770119e-210	0.524794617374661	0.691	0.124	4.7313923851879e-206	3.11628879108365e-151	4.96057075402381e-210
rexo4	5.47149627224583e-157	0.466897233880065	0.582	0.069	1.04374262889361e-152	3.25253063656519e-209	0.357768710906453	0.52	0.07	6.20452744231176e-205	5.47149627224583e-157	6.50506127313024e-209
vrk1	2.72509578569168e-94	0.3260536840169	0.567	0.103	5.19839272078544e-90	2.66071446049231e-208	0.331770661259965	0.661	0.113	5.07557890483514e-204	2.72509578569168e-94	5.3214289209847e-208
atp5if1b	3.21019611511139e-154	1.15250323996859	0.894	0.197	6.12377010918648e-150	2.96223198067566e-208	0.932592042622086	0.884	0.231	5.65075372633689e-204	3.21019611511139e-154	5.9244639613514e-208
hspa14	2.60901701385843e-146	0.424166706167981	0.616	0.083	4.97696085563634e-142	3.35821562330136e-208	0.326805964637654	0.598	0.092	6.40613212300967e-204	2.60901701385843e-146	6.71643124660278e-208
gmps	2.64493527476357e-118	0.440815270556348	0.669	0.118	5.04547853013898e-114	3.43392602295737e-208	0.450058901063134	0.657	0.115	6.55055728139349e-204	2.64493527476357e-118	6.86785204591473e-208
yars1	2.25244281114624e-114	0.332739628737162	0.601	0.097	4.29675990654257e-110	5.37111526486277e-208	0.434888156684101	0.655	0.114	1.02459394792522e-203	2.25244281114624e-114	1.07422305297259e-207
mrpl9	1.7660544564541e-122	0.364190746476305	0.54	0.075	3.36892548113184e-118	1.26784468475496e-207	0.34471305196788	0.587	0.09	2.41854052063857e-203	1.7660544564541e-122	2.53568936950987e-207
krr1	1.11965801948238e-118	0.342341957001099	0.54	0.077	2.13585963796459e-114	1.53273707170887e-207	0.359495946002437	0.564	0.084	2.92384923799183e-203	1.11965801948238e-118	3.06547414341775e-207
sb:cb81	2.50119411947343e-105	0.440152317932443	0.62	0.111	4.77127790230752e-101	1.07234435509881e-206	0.692066630906226	0.684	0.123	2.04560409178649e-202	2.50119411947343e-105	2.14468871019759e-206
cers2b	3.50119313867566e-116	0.314420120197378	0.464	0.058	6.67887603133769e-112	4.31025838778116e-206	0.265768596084623	0.48	0.058	8.22224890053134e-202	3.50119313867566e-116	8.62051677556254e-206
rnaseh2a	9.3305759467637e-125	0.47986999965915	0.734	0.132	1.77990066760464e-120	5.69504846740324e-206	0.494781260143851	0.709	0.131	1.08638744564184e-201	9.3305759467637e-125	1.13900969348067e-205
ppat	4.99247856093104e-146	0.316998341658219	0.403	0.034	9.52365210283206e-142	1.00587177877994e-205	0.273903785232513	0.4	0.04	1.91880100520061e-201	4.99247856093104e-146	2.01174355755993e-205
GCA	1.61872849858085e-106	0.637462128186012	0.787	0.176	3.08788648389284e-102	2.13577381914156e-205	0.611321491060025	0.817	0.178	4.07420213739444e-201	1.61872849858085e-106	4.27154763828307e-205
gnl2	6.62290089687847e-116	0.400940490006978	0.669	0.118	1.26338457508854e-111	3.93649403795602e-205	0.439785851049065	0.621	0.103	7.50925602680491e-201	6.62290089687847e-116	7.87298807591188e-205
npepl1	8.72073329746555e-110	0.48090771866378	0.764	0.158	1.66356708382453e-105	1.2105834695068e-204	0.549753086271648	0.762	0.154	2.30930902643118e-200	8.72073329746555e-110	2.42116693901355e-204
ppp5c	8.76093461747446e-85	0.379764439536034	0.627	0.134	1.67123588762943e-80	1.61041100915904e-204	0.411401671301105	0.707	0.131	3.07202004107178e-200	8.76093461747446e-85	3.22082201831804e-204
znf593	1.25866782750081e-154	0.866564115511647	0.795	0.144	2.40103474774054e-150	2.40060757926935e-204	0.605736359166156	0.764	0.161	4.57939901821422e-200	1.25866782750081e-154	4.80121515853874e-204
cfap298	3.58202099243359e-204	0.446534671257828	0.555	0.046	6.83306324516632e-200	1.75893474465043e-203	0.386078811256672	0.44	0.051	3.35534391889516e-199	1.75893474465043e-203	7.16404198486734e-204
rangap1b	1.37722724905599e-99	0.354984062260386	0.643	0.124	2.6271987002992e-95	6.87000287285774e-204	0.436577691550001	0.653	0.114	1.31052174802634e-199	1.37722724905599e-99	1.37400057457157e-203
tdh	3.52047321735475e-144	0.561769285612199	0.749	0.125	6.71565470942592e-140	9.4415106649488e-204	0.543382155480755	0.752	0.15	1.80106257444563e-199	3.52047321735475e-144	1.88830213298973e-203
mrpl12	4.30980466255034e-125	0.842035277382305	0.833	0.191	8.22138337428102e-121	2.06203372868424e-203	0.748211253644968	0.832	0.196	3.93353554083805e-199	4.30980466255034e-125	4.12406745736856e-203
lrpprc	9.97080816995606e-139	0.431823537923269	0.662	0.099	1.90203136650082e-134	2.19135071897172e-203	0.458301367852451	0.657	0.115	4.18022063151045e-199	9.97080816995606e-139	4.38270143794353e-203
scamp2	4.76629680905224e-122	0.373746441885796	0.662	0.108	9.09218779294806e-118	7.78332167212102e-203	0.322205370500208	0.651	0.11	1.48474644217381e-198	4.76629680905224e-122	1.55666433442422e-202
dus3l	1.19110792019017e-145	0.380598338612962	0.46	0.046	2.27215746855476e-141	1.37936920611054e-202	0.307430257297303	0.451	0.054	2.63128469757648e-198	1.19110792019017e-145	2.75873841222106e-202
samd11	2.95357065288521e-135	0.446947216546433	0.529	0.065	5.63423137744382e-131	2.49549308962259e-202	0.529236015949881	0.564	0.085	4.76040261776405e-198	2.95357065288521e-135	4.99098617924525e-202
dcaf13	8.40169876862486e-139	0.364564268231265	0.624	0.088	1.60270805710288e-134	4.36467479854686e-202	0.375235608141928	0.583	0.091	8.32605364570798e-198	8.40169876862486e-139	8.7293495970937e-202
dscc1	3.5009585462181e-107	0.29340538195855	0.388	0.044	6.67842852276565e-103	4.87962575785634e-202	0.286990948034869	0.398	0.041	9.30837409568675e-198	3.5009585462181e-107	9.75925151571283e-202
usp36	2.2772158614897e-114	0.51293344213048	0.749	0.146	4.34401697737776e-110	6.55794338862982e-202	0.512441171444389	0.756	0.151	1.25099328081502e-197	2.2772158614897e-114	1.31158867772595e-201
gspt1l	2.33392802645326e-82	0.680192641870426	0.882	0.276	4.45220110326224e-78	9.572776624704e-202	0.845377748505889	0.912	0.238	1.82610286892854e-197	2.33392802645326e-82	1.91455532494075e-201
rfc3	9.2584022721978e-110	0.451805012802036	0.646	0.117	1.76613281744445e-105	1.68248068305312e-201	0.470504979295166	0.665	0.12	3.20950015099214e-197	9.2584022721978e-110	3.36496136610629e-201
rpa2	3.57178160340947e-106	0.557653108752743	0.753	0.161	6.81353058666391e-102	2.26130761289303e-201	0.594161709280719	0.758	0.152	4.31367040235475e-197	3.57178160340947e-106	4.52261522578614e-201
mcm6	1.0763886403629e-132	0.983240546175923	0.806	0.159	2.05331897035626e-128	4.82208661147994e-201	0.864511820733218	0.737	0.148	9.19861242005914e-197	1.0763886403629e-132	9.64417322295976e-201
ssbp1	2.94251973277101e-146	0.6234088452775	0.73	0.121	5.61315064223398e-142	5.29926288543807e-201	0.488510049084633	0.686	0.129	1.01088738802617e-196	2.94251973277101e-146	1.05985257708765e-200
trmt61a	1.07435297719924e-145	0.314608312166486	0.449	0.043	2.04943573930527e-141	5.36318942919486e-201	0.259436648114838	0.413	0.045	1.02308201551321e-196	1.07435297719924e-145	1.07263788583895e-200
orc4	1.89050275467424e-116	0.359324521580731	0.521	0.073	3.60632305481657e-112	6.35011653112419e-201	0.354462540812001	0.524	0.074	1.21134822947725e-196	1.89050275467424e-116	1.27002330622481e-200
mettl1	4.41075318312759e-153	0.296554103054635	0.456	0.042	8.41395277213419e-149	1.02408352148477e-200	0.338960409253293	0.451	0.055	1.95354172558435e-196	4.41075318312759e-153	2.04816704296959e-200
rbm28	1.32520160517115e-137	0.696626106134959	0.859	0.17	2.52795458202448e-133	1.75984227634606e-200	0.624741690407927	0.771	0.163	3.35707512635775e-196	1.32520160517115e-137	3.51968455269215e-200
ahcy	4.85783619334903e-126	1.25150662565895	0.962	0.287	9.26680832243262e-122	2.07991444429575e-200	1.17684322558922	0.954	0.296	3.96764479393856e-196	4.85783619334903e-126	4.15982888859152e-200
klhdc4	9.93194463943682e-183	0.408240626860967	0.586	0.058	1.89461775941897e-178	2.34821985231035e-200	0.343637162920304	0.52	0.073	4.47946419026722e-196	9.93194463943682e-183	4.69643970462064e-200
mrpl11	1.86046557364752e-146	0.834111310807182	0.791	0.147	3.54902412829002e-142	6.61900173944189e-200	0.608264459476517	0.789	0.175	1.26264077181593e-195	1.86046557364752e-146	1.32380034788837e-199
tfb2m	3.3731837254669e-158	0.309902205308895	0.479	0.045	6.43468527470066e-154	1.02535451911933e-199	0.321228106981994	0.463	0.058	1.95596628067203e-195	3.3731837254669e-158	2.05070903823868e-199
tomm40	1.49576197215011e-100	0.44578261563991	0.711	0.152	2.85331553807354e-96	1.15429131535162e-199	0.536701335127192	0.731	0.147	2.20192611316476e-195	1.49576197215011e-100	2.30858263070325e-199
pold1	1.98350980350662e-91	0.361676318271114	0.532	0.094	3.78374330116924e-87	3.61769296638148e-199	0.483304172154597	0.552	0.083	6.90111110266931e-195	1.98350980350662e-91	7.23538593276291e-199
nop56	4.86639527326521e-112	1.46050568301754	0.966	0.372	9.28313562328071e-108	4.84956251178164e-199	1.48991901291639	0.968	0.354	9.25102544747465e-195	4.86639527326521e-112	9.69912502356339e-199
abce1	3.53530429442453e-114	0.686980119985287	0.894	0.216	6.74394647204424e-110	4.45207412846756e-198	0.724385216378504	0.867	0.212	8.49277660746472e-194	3.53530429442453e-114	8.90414825693523e-198
churc1	1.53391490616004e-140	0.330377905858126	0.532	0.064	2.9260960749909e-136	1.5372463310857e-197	0.300950725367823	0.509	0.071	2.93245110117909e-193	1.53391490616004e-140	3.07449266217137e-197
eef1da	1.12791550915124e-131	1.42611834584939	0.951	0.293	2.15161162525691e-127	2.35632517986204e-197	1.29608163604467	0.933	0.305	4.49492591310482e-193	1.12791550915124e-131	4.71265035972407e-197
ifi45	3.75987424455234e-170	0.321111492919423	0.255	0.008	7.17233610890804e-166	2.37263552126183e-197	0.334558219309228	0.211	0.008	4.52603952035906e-193	3.75987424455234e-170	4.74527104252373e-197
ntmt1	3.62625994847856e-124	0.322617458364995	0.506	0.065	6.91745347771769e-120	2.595107398623e-197	0.331443836842809	0.503	0.07	4.95042687361323e-193	3.62625994847856e-124	5.19021479724596e-197
rpf1	3.28323579324853e-123	0.42460169296122	0.749	0.137	6.26310059920089e-119	3.44982972407102e-197	0.463521616896489	0.674	0.125	6.58089518163788e-193	3.28323579324853e-123	6.89965944814203e-197
ruvbl1	2.17936779018181e-114	0.635056259027249	0.821	0.183	4.15736199655082e-110	5.85018964929961e-197	0.637409751823638	0.825	0.189	1.11598217750039e-192	2.17936779018181e-114	1.17003792985992e-196
chtf8	8.00240481095244e-110	0.250258952533476	0.471	0.064	1.52653874173729e-105	8.37566719623302e-197	0.317913388297197	0.48	0.063	1.59774227435341e-192	8.00240481095244e-110	1.67513343924661e-196
abcf2a	2.40367257296601e-108	0.686431782456096	0.856	0.21	4.58524580018996e-104	1.2115882320935e-196	0.628285780081489	0.806	0.183	2.31122571154156e-192	2.40367257296601e-108	2.42317646418698e-196
rfc1	4.82208244262841e-88	0.313294518279505	0.532	0.097	9.19860446755795e-84	2.94076076353903e-196	0.37077072712261	0.596	0.098	5.60979523252705e-192	4.82208244262841e-88	5.88152152707822e-196
chchd1	2.24971291135048e-122	0.414230727177524	0.643	0.107	4.29155234969218e-118	5.17467281149177e-196	0.395576664917831	0.64	0.114	9.87120585520171e-192	2.24971291135048e-122	1.03493456229836e-195
mthfd2	6.50567356963981e-132	0.260890606743573	0.452	0.049	1.24102229014449e-127	9.47531133651183e-196	0.304833759949257	0.429	0.05	1.807510390553e-191	6.50567356963981e-132	1.89506226730238e-195
mphosph6	4.02861939442804e-120	0.382985415933554	0.57	0.086	7.68499435681092e-116	1.2333799292721e-195	0.380023490968598	0.575	0.092	2.35279555307945e-191	4.02861939442804e-120	2.46675985854418e-195
si:dkey-60d5.3	2.35178474899065e-90	0.440455435149496	0.148	0.006	4.48626458717456e-86	1.41810611429003e-195	0.712298630249711	0.185	0.005	2.70517922361967e-191	2.35178474899065e-90	2.83621222858014e-195
coa7	4.23505733301971e-180	0.380909104406261	0.479	0.038	8.07879536846839e-176	2.239107661402e-195	0.272225667841421	0.434	0.051	4.27132177489046e-191	4.23505733301971e-180	4.47821532280389e-195
rars1	9.38526037129448e-137	0.423160706786873	0.586	0.08	1.79033226842813e-132	4.14162516260124e-195	0.383028018376071	0.547	0.084	7.90056416017812e-191	9.38526037129448e-137	8.28325032520254e-195
rbm34	1.87484661998274e-140	0.500388447969599	0.605	0.084	3.57645741227907e-136	4.30118182393008e-195	0.328874169176837	0.56	0.087	8.20493444732902e-191	1.87484661998274e-140	8.60236364786034e-195
qtrt2	1.48836340171834e-158	0.297226387118247	0.384	0.027	2.83920202511791e-154	9.54371970486597e-195	0.250680613497806	0.343	0.03	1.82055997090023e-190	1.48836340171834e-158	1.90874394097321e-194
larp4ab	6.00721566870998e-136	0.488180586477999	0.768	0.132	1.14593646096312e-131	1.38903141819646e-194	0.513184628327677	0.659	0.121	2.64971633335157e-190	6.00721566870998e-136	2.77806283639285e-194
rnaseh2b	2.17051347225574e-113	0.346634551317918	0.54	0.08	4.14047149967506e-109	5.12063172018817e-194	0.412188654853843	0.518	0.075	9.76811706943095e-190	2.17051347225574e-113	1.02412634403765e-193
inka1b	2.45773079742523e-150	0.585024464685413	0.608	0.077	4.68836726916838e-146	5.32445785071556e-194	0.332085764882091	0.556	0.081	1.0156935796025e-189	2.45773079742523e-150	1.06489157014311e-193
C2H1orf35	1.20334356268952e-101	0.337377443878431	0.578	0.1	2.29549818018653e-97	6.46990232543632e-194	0.349661832102029	0.611	0.104	1.23419856760023e-189	1.20334356268952e-101	1.29398046508729e-193
ddx49	7.11255155937258e-97	0.254355322149026	0.494	0.078	1.35679033546591e-92	6.6336608182442e-194	0.40230479314227	0.516	0.075	1.26543713768826e-189	7.11255155937258e-97	1.32673216364883e-193
eif3jb	9.22461572701579e-99	0.493102554994601	0.802	0.186	1.75968769608553e-94	8.932163337366e-194	0.479386916232312	0.779	0.166	1.70389947823594e-189	9.22461572701579e-99	1.78643266747318e-193
nr4a1	3.72494614176111e-119	0.866058998247039	0.779	0.154	7.10570726002349e-115	1.61172516941963e-193	0.713264900441121	0.655	0.114	3.07452693318489e-189	3.72494614176111e-119	3.22345033883921e-193
si:dkeyp-55f12.3	3.44954529661393e-120	0.403721449532335	0.54	0.078	6.58035260782072e-116	1.72885519725986e-193	0.338500863252579	0.549	0.085	3.2979641742929e-189	3.44954529661393e-120	3.45771039451966e-193
fkbp4	3.1608603632566e-80	0.271624988285451	0.563	0.114	6.02965722894829e-76	1.85364436328838e-193	0.298726496486548	0.638	0.11	3.53601198740891e-189	3.1608603632566e-80	3.70728872657669e-193
mcm7	6.94822843039288e-140	0.452337090311492	0.677	0.102	1.32544405538175e-135	1.91596574134132e-193	0.411505593680373	0.602	0.102	3.65489624818271e-189	6.94822843039288e-140	3.83193148268259e-193
pno1	1.7801719411992e-124	0.9243568278156	0.856	0.21	3.39585599503158e-120	4.99016533860264e-193	0.841303971712296	0.844	0.224	9.51923939991839e-189	1.7801719411992e-124	9.98033067720509e-193
mrps18a	5.67899940407568e-123	0.416949613211603	0.631	0.101	1.08332592632148e-118	3.26957712532409e-192	0.340931449344101	0.636	0.113	6.23704532426823e-188	5.67899940407568e-123	6.53915425064809e-192
ccdc137	5.59371831017535e-156	0.365104783284996	0.46	0.042	1.06705770484905e-151	6.68309404726196e-192	0.287980440173413	0.451	0.057	1.27486702045569e-187	5.59371831017535e-156	1.33661880945242e-191
tnpo2	6.15828430784869e-105	0.403012566337716	0.73	0.147	1.17475431456522e-100	1.51328316673044e-191	0.5479360101115	0.768	0.165	2.88673896885498e-187	6.15828430784869e-105	3.02656633346092e-191
mrpl27	2.22077129222475e-121	0.442101066452808	0.605	0.096	4.23634331704793e-117	2.58872674841451e-191	0.421937811098895	0.629	0.113	4.93825514527553e-187	2.22077129222475e-121	5.17745349682914e-191
mthfd1b	1.51764222432193e-129	0.297382586224783	0.335	0.026	2.89505430711651e-125	2.71162106183152e-191	0.259535408629637	0.343	0.031	5.17268833754981e-187	1.51764222432193e-129	5.42324212366317e-191
znrd2	1.37950496578069e-164	0.406683853042476	0.548	0.057	2.63154367272324e-160	2.90355695125859e-191	0.288310024871241	0.467	0.062	5.53882524022088e-187	1.37950496578069e-164	5.80711390251722e-191
C5H9orf85	1.33430737153018e-135	0.319289168692021	0.46	0.049	2.54532474193097e-131	3.25834105706717e-191	0.257244349783452	0.432	0.052	6.21561140046134e-187	1.33430737153018e-135	6.51668211413453e-191
zgc:162944	2.31765871936323e-123	0.656346743422316	0.821	0.173	4.4211657730573e-119	3.31433752057965e-191	0.553547245395668	0.815	0.186	6.32243025425774e-187	2.31765871936323e-123	6.62867504115938e-191
kpnb1	1.77728582960876e-87	0.513526902447543	0.817	0.211	3.39035044856167e-83	5.76161382515249e-191	0.66943743756857	0.832	0.196	1.09908545328609e-186	1.77728582960876e-87	1.15232276503051e-190
orc3	1.88089934928143e-123	0.293407334281184	0.43	0.047	3.58800359868926e-119	6.68245993931064e-191	0.283094275955391	0.413	0.047	1.2747460580229e-186	1.88089934928143e-123	1.3364919878621e-190
rpia	1.25211416126106e-179	0.35190932271975	0.456	0.034	2.38853297402159e-175	7.71270586581978e-191	0.26652068249267	0.375	0.038	1.47127577096378e-186	1.25211416126106e-179	1.54254117316399e-190
ppargc1b	1.16456270447669e-138	0.412437378418629	0.502	0.057	2.22151981505973e-134	1.62303585456089e-190	0.320085710828915	0.507	0.073	3.09610319616036e-186	1.16456270447669e-138	3.24607170912183e-190
rrm1	2.15503779097597e-74	0.511057997021517	0.745	0.198	4.11095009006576e-70	2.16917266121815e-190	0.757802948935242	0.817	0.182	4.13791376853974e-186	2.15503779097597e-74	4.33834532243625e-190
dnmt1	1.29982532435072e-103	0.44075556786158	0.658	0.125	2.47954678873143e-99	3.3471456431891e-190	0.510867868662351	0.636	0.114	6.38501502894753e-186	1.29982532435072e-103	6.69429128637828e-190
rpe	5.71238251290243e-112	0.331437691266256	0.593	0.097	1.08969408816127e-107	6.2895278962916e-190	0.347398575850623	0.64	0.114	1.19979034149659e-185	5.71238251290243e-112	1.25790557925834e-189
mrpl16	5.00518851264312e-137	0.548864434785686	0.677	0.108	9.54789760671802e-133	9.1291417143611e-190	0.464878591863104	0.667	0.128	1.74147507343152e-185	5.00518851264312e-137	1.82582834287217e-189
mrpl18	1.66955046779534e-140	0.658373101279038	0.779	0.141	3.18483447236638e-136	1.32219439165349e-189	0.461697174261947	0.743	0.159	2.5222180215182e-185	1.66955046779534e-140	2.64438878330692e-189
mcm4	5.80130458964376e-119	0.644546425974748	0.715	0.132	1.10665686352044e-114	1.41960515709914e-189	0.642343754145075	0.669	0.127	2.70803879768232e-185	5.80130458964376e-119	2.83921031419823e-189
polr3h	1.09008957325668e-143	0.370677414942312	0.532	0.063	2.07945486994443e-139	2.93388441075724e-189	0.34335471644514	0.491	0.07	5.59667790196051e-185	1.09008957325668e-143	5.8677688215146e-189
znf622	9.0711445331313e-128	0.349598178240049	0.51	0.064	1.73041153114013e-123	6.92411446893713e-189	0.316813324985469	0.514	0.076	1.32084407609445e-184	9.0711445331313e-128	1.38482289378743e-188
neil1	5.07236381157262e-127	0.331297582578274	0.426	0.045	9.67604120695594e-123	7.65332951282678e-189	0.275201728787638	0.387	0.042	1.45994913786684e-184	5.07236381157262e-127	1.53066590256533e-188
ndufv3	7.58319683986907e-95	0.43379816798966	0.749	0.169	1.44657062917342e-90	9.20846042833673e-189	0.4162678932029	0.741	0.155	1.75660591130951e-184	7.58319683986907e-95	1.84169208566731e-188
bccip	5.68764017908087e-135	0.75673073400372	0.795	0.157	1.08497424056147e-130	1.15305275775528e-188	0.560398510524123	0.775	0.174	2.19956344069397e-184	5.68764017908087e-135	2.30610551551063e-188
plgrkt	5.75875389513662e-114	0.252322429381333	0.464	0.06	1.09853989303626e-109	1.30038584416638e-188	0.283605476382891	0.463	0.061	2.48061603633178e-184	5.75875389513662e-114	2.6007716883328e-188
prdx5	3.16431506432248e-123	0.524262836358031	0.764	0.146	6.03624741670157e-119	4.80345845194123e-188	0.459536384381187	0.777	0.17	9.16307734292308e-184	3.16431506432248e-123	9.60691690388257e-188
ifrd2	4.72537373581164e-115	0.309427773521864	0.521	0.074	9.01412293843428e-111	5.79337269273307e-188	0.298637193567358	0.516	0.076	1.10514377486576e-183	4.72537373581164e-115	1.15867453854662e-187
prkab1b	8.39799906824411e-107	0.32790817416504	0.612	0.106	1.60200230225825e-102	2.76858925879899e-187	0.279473376114229	0.642	0.115	5.28136087008495e-183	8.39799906824411e-107	5.53717851759793e-187
dnajc9	1.17396816032474e-105	0.483364810440848	0.741	0.153	2.23946166263548e-101	3.17573162013373e-187	0.612907040874913	0.695	0.139	6.0580256385671e-183	1.17396816032474e-105	6.35146324026733e-187
si:dkey-151g10.6	7.23886129167814e-114	1.00934608092031	1	0.972	1.38088518000052e-109	3.28689123532483e-187	0.931198928191253	1	0.975	6.27007372050564e-183	7.23886129167814e-114	6.57378247064968e-187
mrpl45	6.10293795711588e-120	0.382043998401743	0.616	0.099	1.16419644469943e-115	8.24666691926619e-187	0.356618929425561	0.623	0.112	1.57313418151922e-182	6.10293795711588e-120	1.64933338385322e-186
dhx16	5.57788198696318e-118	0.481115453755712	0.711	0.131	1.0640367678331e-113	1.03253970276978e-186	0.394858837962104	0.712	0.143	1.96967273700362e-182	5.57788198696318e-118	2.06507940553952e-186
actr2a	2.42355840198344e-77	0.355427279038842	0.749	0.19	4.6231800076236e-73	1.19591111936418e-186	0.46069898532423	0.813	0.183	2.28132005129911e-182	2.42355840198344e-77	2.39182223872843e-186
tox2	4.94363688447757e-88	0.543596112161362	0.745	0.176	9.43048172082941e-84	1.90632681363875e-186	0.709102731473442	0.811	0.185	3.63650902969729e-182	4.94363688447757e-88	3.81265362727757e-186
odc1	3.95660029626049e-152	0.950039385957536	0.848	0.163	7.54761072514651e-148	2.51009192235328e-186	0.571297363148247	0.811	0.185	4.78825135108111e-182	3.95660029626049e-152	5.02018384470652e-186
vars1	1.15405227452158e-122	0.352175132425507	0.635	0.101	2.20147011887737e-118	8.0903780588455e-186	0.371641876983144	0.621	0.112	1.54332051850537e-181	1.15405227452158e-122	1.61807561176907e-185
zgc:101858	2.30604943296615e-122	0.272221371190404	0.555	0.078	4.39901989832623e-118	1.38665315053601e-185	0.275944320319089	0.562	0.091	2.64517954996249e-181	2.30604943296615e-122	2.77330630107195e-185
cmss1	3.39806058187267e-128	0.335401920867585	0.449	0.05	6.48214036598031e-124	1.75190407123209e-185	0.267563497979585	0.432	0.054	3.34193220628234e-181	3.39806058187267e-128	3.50380814246428e-185
gins4	1.24435362497772e-110	0.283641934758137	0.449	0.058	2.3737289750075e-106	5.58179323949683e-185	0.288128882086365	0.448	0.058	1.06478287836641e-180	1.24435362497772e-110	1.11635864789934e-184
larp1b	9.50951023436342e-118	0.391063995403452	0.673	0.115	1.81403417230717e-113	7.3872866431922e-185	0.376567074442862	0.659	0.123	1.40919880005534e-180	9.50951023436342e-118	1.47745732863848e-184
atad5a	8.58727130782515e-71	0.268912593339013	0.559	0.123	1.63810787468073e-66	8.42858939861246e-185	0.443108726872593	0.619	0.11	1.60783771367931e-180	8.58727130782515e-71	1.68571787972249e-184
impa1	3.10695681510645e-111	0.344556050983441	0.654	0.117	5.92683082049706e-107	8.92903347571197e-185	0.378827943844307	0.646	0.121	1.70330242582681e-180	3.10695681510645e-111	1.78580669514239e-184
timm10	8.50281483756847e-110	0.514655947425393	0.681	0.132	1.62199695841456e-105	2.43008631677325e-184	0.405741335125986	0.684	0.135	4.63563265787666e-180	8.50281483756847e-110	4.86017263354653e-184
haus1	7.01506095018351e-99	0.279945002528733	0.361	0.042	1.33819302685701e-94	2.73885406521465e-184	0.28061192811412	0.429	0.054	5.22463801480347e-180	7.01506095018351e-99	5.47770813042943e-184
mcmbp	1.04674722849035e-130	0.401184410581108	0.513	0.064	1.9967750130682e-126	8.34639914231361e-184	0.39612726410222	0.455	0.061	1.59215910038774e-179	1.04674722849035e-130	1.66927982846273e-183
got2b	4.77169292158624e-126	0.829336516066631	0.81	0.178	9.1024814172179e-122	1.05362847879781e-183	0.698549137776275	0.808	0.199	2.00990168615471e-179	4.77169292158624e-126	2.10725695759562e-183
rfc4	5.31636011734511e-111	0.423172252789553	0.684	0.126	1.01414885598475e-106	1.68838051174873e-183	0.428954971728147	0.646	0.121	3.22075466421188e-179	5.31636011734511e-111	3.37676102349747e-183
pcid2	1.26161987481497e-121	0.380360022626001	0.548	0.078	2.40666607319704e-117	2.4717777405131e-183	0.295203980357196	0.547	0.088	4.71516321780279e-179	1.26161987481497e-121	4.94355548102619e-183
nup205	9.88826714806107e-108	0.397501731184252	0.574	0.094	1.88628584116413e-103	3.43044902740825e-183	0.361811116786679	0.571	0.095	6.54392456468398e-179	9.88826714806107e-108	6.86089805481637e-183
rap1b	6.83115442103051e-75	0.589430873318903	0.882	0.269	1.30311101735578e-70	1.38810368044267e-182	0.895048552142565	0.912	0.251	2.64794658081243e-178	6.83115442103051e-75	2.77620736088533e-182
aldh6a1	2.62732805899526e-136	0.533196033537828	0.76	0.132	5.01189100533936e-132	1.51599088240454e-182	0.390009138111253	0.733	0.154	2.89190420727491e-178	2.62732805899526e-136	3.03198176480908e-182
thumpd1	5.73172618373358e-146	0.566310174199351	0.688	0.106	1.09338408680902e-141	1.56944851856141e-182	0.342785700199153	0.613	0.11	2.99387999400774e-178	5.73172618373358e-146	3.13889703712283e-182
tmem126a	5.96122426996314e-129	0.285911177072325	0.479	0.056	1.13716314173817e-124	1.61946730540879e-182	0.281026196406833	0.459	0.062	3.08929583179782e-178	5.96122426996314e-129	3.23893461081751e-182
selenoh	7.41095085971008e-121	0.99701852755162	0.875	0.215	1.4137129859983e-116	2.94595780474272e-182	0.851825590437816	0.857	0.226	5.61970910832722e-178	7.41095085971008e-121	5.89191560948555e-182
mrps11	1.11588527275675e-128	0.454732330063394	0.681	0.114	2.12866274631078e-124	5.40568923915517e-182	0.420175206324218	0.644	0.122	1.03118927926124e-177	1.11588527275675e-128	1.08113784783106e-181
fam49a	3.60125227446101e-137	0.571246094823861	0.631	0.093	6.86974883876182e-133	1.10725252408023e-181	0.520776561665008	0.64	0.122	2.11219491493544e-177	3.60125227446101e-137	2.21450504816041e-181
hsd17b10	7.56848083267998e-146	0.428293785720112	0.605	0.081	1.44376340364203e-141	2.46719019623425e-181	0.316926734656637	0.571	0.096	4.70641201833645e-177	7.56848083267998e-146	4.93438039246855e-181
cmip	6.88170555488831e-78	0.255237526638433	0.658	0.149	1.3127541516505e-73	3.80086556612533e-181	0.426116228632612	0.716	0.146	7.25053115394067e-177	6.88170555488831e-78	7.60173113225061e-181
dut	3.90199948818522e-96	1.05988347872736	0.89	0.253	7.44345422366212e-92	4.88745603778667e-181	1.10738368421882	0.907	0.25	9.32331113768185e-177	3.90199948818522e-96	9.77491207557351e-181
rcc1	7.79054966713286e-181	0.476181747302666	0.586	0.06	1.48612525450226e-176	2.20961856789444e-172	0.297039434479091	0.484	0.074	4.21506838011544e-168	2.20961856789444e-172	1.55810993342659e-180
phb	1.36886037710507e-98	0.588815552726596	0.787	0.191	2.61123805536562e-94	8.86407722964276e-181	0.61849802077914	0.819	0.202	1.69091137232665e-176	1.36886037710507e-98	1.77281544592851e-180
riok1	2.1708376732744e-115	0.320302119773957	0.525	0.075	4.14108994553825e-111	2.57706402884099e-180	0.313967497588553	0.531	0.084	4.91600734141706e-176	2.1708376732744e-115	5.15412805768194e-180
aqr	2.1697937163658e-117	0.313328372323994	0.532	0.076	4.1390984933394e-113	3.77765039542715e-180	0.330953838505665	0.518	0.08	7.20624589431683e-176	2.1697937163658e-117	7.55530079085437e-180
dnajc2	3.81048315445576e-133	0.43607433926795	0.608	0.087	7.2688776654398e-129	5.02404666341022e-180	0.333047317616092	0.573	0.098	9.58387141512134e-176	3.81048315445576e-133	1.00480933268203e-179
ngdn	2.68240045556079e-133	0.468710104902244	0.665	0.105	5.11694710902777e-129	1.08705616862086e-179	0.357874770370322	0.621	0.115	2.07366834726115e-175	2.68240045556079e-133	2.17411233724169e-179
aifm1	1.29650301258157e-146	0.293867214745409	0.548	0.064	2.47320914680059e-142	3.44540260158201e-179	0.282267390090509	0.522	0.082	6.57245000277785e-175	1.29650301258157e-146	6.89080520316416e-179
urm1	1.15176743599993e-97	0.294866737241329	0.521	0.086	2.19711156091346e-93	4.30309072577306e-179	0.30128059273296	0.564	0.096	8.20857586848468e-175	1.15176743599993e-97	8.60618145154597e-179
cox7a2l	2.44052991093896e-110	0.697466493635756	0.821	0.201	4.65555485810717e-106	1.37338708730719e-178	0.575750850529506	0.857	0.218	2.61987320774719e-174	2.44052991093896e-110	2.74677417461433e-178
ipo9	5.4311995325854e-104	0.313622867177652	0.548	0.089	1.03605562283599e-99	1.90703283418366e-178	0.358921043539081	0.526	0.084	3.63785583448875e-174	5.4311995325854e-104	3.81406566836728e-178
cbr1l	1.91375676016217e-124	0.287250906920797	0.433	0.047	3.65068239568536e-120	2.01154038990102e-178	0.347411419207489	0.493	0.073	3.83721444777518e-174	1.91375676016217e-124	4.02308077980205e-178
sri	2.17169613143399e-93	0.333110945193841	0.745	0.164	4.14272754032348e-89	4.05524318497367e-178	0.385242326683987	0.756	0.162	7.73578189965577e-174	2.17169613143399e-93	8.1104863699474e-178
pus7	4.91937405834437e-151	0.357402265238843	0.483	0.048	9.38419795369772e-147	5.95530431305872e-178	0.273013454960315	0.434	0.056	1.13603385075908e-173	4.91937405834437e-151	1.19106086261177e-177
mrps33	4.65914085298415e-113	0.657528941446495	0.791	0.177	8.88777709115257e-109	7.22382484274864e-178	0.508219711366601	0.811	0.193	1.37801682700273e-173	4.65914085298415e-113	1.44476496854973e-177
uqcc1	4.15516425273082e-140	0.37221156066772	0.559	0.071	7.9263913285093e-136	1.08794290342123e-177	0.314328792932126	0.507	0.078	2.07535988256634e-173	4.15516425273082e-140	2.17588580684251e-177
nup43	1.84334234330242e-124	0.287378291797291	0.529	0.071	3.5163598540837e-120	2.30966297162749e-177	0.277311884028043	0.524	0.084	4.40591308467659e-173	1.84334234330242e-124	4.61932594325486e-177
eif1axa	6.40339491514776e-135	0.52116909792965	0.677	0.107	1.22151161401359e-130	6.09342946349914e-177	0.301233334850787	0.564	0.096	1.1623826044571e-172	6.40339491514776e-135	1.21868589269982e-176
mrpl52	9.71517081697058e-110	0.419978954635991	0.612	0.104	1.85326598504531e-105	6.4685596074067e-177	0.276702013426965	0.562	0.095	1.2339424307089e-172	9.71517081697058e-110	1.29371192148136e-176
cdkal1	2.40656476099727e-139	0.362938381691629	0.525	0.063	4.5907629380784e-135	1.41661590087884e-176	0.277826854026477	0.518	0.081	2.70233649251648e-172	2.40656476099727e-139	2.83323180175765e-176
ccdc43	8.83702570316537e-84	0.256232012001483	0.433	0.07	1.68575102313583e-79	1.42867296167801e-176	0.282183686557277	0.535	0.087	2.72533654169696e-172	8.83702570316537e-84	2.85734592335598e-176
txn2	5.07930212664075e-119	0.493428696436663	0.707	0.131	9.68927673677989e-115	1.57773064328681e-176	0.332009014537115	0.678	0.137	3.00967897513392e-172	5.07930212664075e-119	3.15546128657354e-176
srm	3.67242692427776e-108	0.302592513514174	0.517	0.077	7.00552160075225e-104	1.61737808820925e-176	0.321270029550319	0.474	0.069	3.08531044106797e-172	3.67242692427776e-108	3.23475617641859e-176
parp1	7.48346805225608e-103	0.611527126503033	0.84	0.201	1.42754636564837e-98	1.77351933636363e-176	0.516230016354167	0.823	0.195	3.38316548604725e-172	7.48346805225608e-103	3.54703867272729e-176
mtch2	3.45075161015868e-85	0.262340187080529	0.593	0.119	6.58265377153871e-81	2.86625742556326e-176	0.306718048119358	0.648	0.124	5.46767266500447e-172	3.45075161015868e-85	5.73251485112638e-176
knop1	2.16553895029505e-108	0.604737248953244	0.833	0.196	4.13098210158284e-104	6.84907586046894e-176	0.526185080328914	0.804	0.191	1.30652971114306e-171	2.16553895029505e-108	1.3698151720938e-175
drg1	3.1079242232279e-91	0.30593336534604	0.536	0.096	5.92867624822954e-87	9.00789676297998e-176	0.301948156511331	0.531	0.086	1.71834638650606e-171	3.1079242232279e-91	1.80157935259602e-175
mif	4.32434846078363e-120	0.829253947241292	0.81	0.184	8.24912712379086e-116	1.09905644902682e-175	0.713505151468538	0.815	0.21	2.09656008216357e-171	4.32434846078363e-120	2.1981128980536e-175
glrx5	5.03830032749493e-111	0.429073582419671	0.7	0.134	9.61106170472933e-107	1.55309821338315e-175	0.522137535233247	0.703	0.152	2.96269015184969e-171	5.03830032749493e-111	3.10619642676636e-175
ubr7	4.20390119020739e-111	0.579689925829901	0.783	0.167	8.01936191043961e-107	2.57149063574077e-175	0.527433317400817	0.745	0.167	4.90537553673908e-171	4.20390119020739e-111	5.14298127148142e-175
rps19bp1	6.17184252085089e-107	0.356803287493122	0.608	0.108	1.17734067927752e-102	3.45214526990755e-175	0.373753864419556	0.64	0.125	6.58531231687565e-171	6.17184252085089e-107	6.90429053981504e-175
ddx47	7.88370852723553e-95	0.342025432725784	0.605	0.115	1.50389623865545e-90	3.60595131521677e-175	0.370965946569	0.623	0.117	6.87871272890751e-171	7.88370852723553e-95	7.21190263043375e-175
srfbp1	9.44175858214983e-123	0.524156677240706	0.722	0.132	1.8011098671309e-118	4.74379266214781e-175	0.392651160584703	0.651	0.127	9.04925888231317e-171	9.44175858214983e-123	9.48758532429543e-175
mcm5	9.37735829648572e-86	0.592702596306817	0.711	0.167	1.78882486863762e-81	4.94914667290751e-175	0.736514970010714	0.699	0.148	9.44099219323836e-171	9.37735829648572e-86	9.89829334581495e-175
arpc4	3.59097862062805e-81	0.43610755021753	0.726	0.186	6.85015081671006e-77	6.77569302162983e-175	0.666056081330461	0.771	0.19	1.29253120080611e-170	3.59097862062805e-81	1.35513860432595e-174
thop1	2.35408482386367e-103	0.505117794569925	0.741	0.158	4.49065221000235e-99	7.5188115469295e-175	0.451768672595268	0.701	0.147	1.43428849069227e-170	2.35408482386367e-103	1.50376230938588e-174
eif2b2	8.29223918838452e-101	0.33610977779987	0.601	0.109	1.58182754757623e-96	1.31206478068584e-174	0.330353052468406	0.634	0.121	2.5028947756363e-170	8.29223918838452e-101	2.62412956137166e-174
slc1a5	1.92430251975673e-145	0.367739378984478	0.399	0.033	3.67079948668793e-141	1.31372467568232e-174	0.316195227565833	0.383	0.044	2.50606119133159e-170	1.92430251975673e-145	2.62744935136468e-174
isg20	1.36819531227907e-94	0.31576938263198	0.601	0.114	2.60996937770355e-90	2.6236809336721e-174	0.306381708454199	0.581	0.103	5.00493374907289e-170	1.36819531227907e-94	5.24736186734407e-174
ranbp1	8.62197410467845e-106	1.16130850211439	0.951	0.336	1.64472778020846e-101	4.98052643932282e-174	1.08635450364734	0.956	0.332	9.50085223565221e-170	8.62197410467845e-106	9.96105287864591e-174
mdc1	6.74641241299797e-77	0.277219242817508	0.468	0.085	1.28694563190349e-72	5.79058470282393e-174	0.300203105615425	0.516	0.081	1.10461193791069e-169	6.74641241299797e-77	1.1581169405648e-173
pdcd4a	1.42457072850295e-132	0.537510654404882	0.608	0.089	2.71751112169224e-128	1.45456012453066e-173	0.316019931594972	0.627	0.119	2.77471889355468e-169	1.42457072850295e-132	2.90912024906134e-173
STMP1	1.20497788484019e-108	0.307894267822691	0.688	0.13	2.29861581312114e-104	2.73508375168209e-173	0.40818537943227	0.672	0.137	5.21744576470875e-169	1.20497788484019e-108	5.47016750336431e-173
eif1ad	4.19705059098622e-94	0.352488815606138	0.726	0.161	8.00629370736532e-90	2.80609213364489e-173	0.430692966655264	0.764	0.175	5.35290135414099e-169	4.19705059098622e-94	5.61218426728986e-173
gtpbp4	3.6536792171602e-101	0.764322427099142	0.886	0.241	6.9697584746548e-97	4.00156983899671e-173	0.701885860464227	0.865	0.238	7.63339462487013e-169	3.6536792171602e-101	8.00313967799366e-173
lyn	3.15397438233528e-114	0.2935395727979	0.357	0.034	6.01652153174278e-110	4.49424143001248e-173	0.284747053754906	0.297	0.025	8.57321495189181e-169	3.15397438233528e-114	8.98848286002479e-173
mrpl48	4.06836936912658e-138	0.485538991294281	0.608	0.085	7.76082140854586e-134	5.38570202217402e-173	0.310477554857252	0.587	0.105	1.02737651774992e-168	4.06836936912658e-138	1.07714040443481e-172
mrps26	3.15015355984716e-107	0.340890253161382	0.692	0.132	6.00923293076444e-103	6.56581552933748e-173	0.357383533651905	0.697	0.146	1.25249497037642e-168	3.15015355984716e-107	1.31316310586749e-172
chaf1a	1.41426752142047e-71	0.49785980481953	0.867	0.25	2.6978567238617e-67	1.67787160992625e-172	0.752935527028428	0.867	0.22	3.20070788309531e-168	1.41426752142047e-71	3.35574321985255e-172
kif22	1.34432441230295e-75	0.316644100772077	0.563	0.119	2.56443324890911e-71	1.0767153497849e-171	0.432960411678129	0.604	0.112	2.05394220124968e-167	1.34432441230295e-75	2.15343069956977e-171
polr1c	7.08091372214983e-131	0.275093182744945	0.483	0.056	1.3507551016373e-126	2.40086414905107e-171	0.32125684271293	0.438	0.061	4.57988845072982e-167	7.08091372214983e-131	4.80172829810226e-171
ahctf1	5.26310192946102e-89	0.257254756218933	0.567	0.107	1.00398932406398e-84	3.81427156358262e-171	0.362965793076924	0.589	0.109	7.27610443469021e-167	5.26310192946102e-89	7.62854312716537e-171
lgals3a	6.59589016361268e-79	0.262875010011964	0.624	0.135	1.25823200761075e-74	4.54114602654908e-171	0.27551110073755	0.68	0.137	8.66269016024502e-167	6.59589016361268e-79	9.08229205309835e-171
lig1	3.02739441326913e-89	0.556375848480608	0.791	0.19	5.77505758275218e-85	6.4198034587237e-171	0.633325193649683	0.768	0.174	1.22464170778613e-166	3.02739441326913e-89	1.28396069174473e-170
chchd4a	6.94497279544335e-119	0.352199797461638	0.494	0.065	1.32482301045877e-114	1.28666465645658e-170	0.254028669791623	0.467	0.068	2.45444149865657e-166	6.94497279544335e-119	2.57332931291318e-170
si:dkey-261h17.1	4.09359590519508e-91	0.629348142651046	0.909	0.238	7.80894354875013e-87	6.85042618353992e-170	0.475121167441535	0.815	0.183	1.30678729877208e-165	4.09359590519508e-91	1.370085236708e-169
mrpl36	1.27242345803503e-111	0.594274590565528	0.703	0.143	2.42727498854763e-107	1.22990503497919e-169	0.475120474092259	0.766	0.183	2.3461668447263e-165	1.27242345803503e-111	2.45981006995833e-169
riok2	4.23352177460317e-128	0.339772601890818	0.548	0.074	8.075866137233e-124	2.33865083170621e-169	0.261703387419454	0.512	0.083	4.46121032656276e-165	4.23352177460317e-128	4.67730166341235e-169
glo1	1.14235785295433e-114	0.544365093702509	0.749	0.152	2.17916184029568e-110	2.42813246346868e-169	0.460554305365604	0.756	0.177	4.63190548731286e-165	1.14235785295433e-114	4.85626492693731e-169
lrrc47	2.07212388126299e-110	0.396732662906593	0.7	0.134	3.95278351589728e-106	8.59844552751446e-169	0.420185113809395	0.693	0.148	1.64023946882866e-164	2.07212388126299e-110	1.71968910550287e-168
rpa3	5.0755840592466e-89	0.596292189852977	0.837	0.212	9.68218415141882e-85	1.39448302618067e-168	0.525460819501947	0.808	0.192	2.66011582074225e-164	5.0755840592466e-89	2.78896605236128e-168
mcm2	2.77714723597207e-83	0.881777212391551	0.791	0.212	5.29768606734033e-79	3.00387387655788e-168	1.00713969543595	0.739	0.175	5.7301898069218e-164	2.77714723597207e-83	6.00774775311576e-168
chtf18	1.90805056249955e-86	0.257405001846884	0.418	0.063	3.63979725302415e-82	3.98249872157679e-168	0.306056175864301	0.451	0.065	7.59701456127989e-164	1.90805056249955e-86	7.96499744315357e-168
CABZ01115113.1	3.10452490635166e-108	0.493136843866956	0.703	0.139	5.92219171135643e-104	2.64458510898626e-167	0.366428587119094	0.674	0.141	5.04481055390218e-163	3.10452490635166e-108	5.28917021797253e-167
eif4a2	2.00531823974718e-127	0.392744926720563	0.567	0.079	3.82534507414173e-123	4.51979680134444e-167	0.321391002833161	0.482	0.075	8.62196437824466e-163	2.00531823974718e-127	9.03959360268912e-167
utp20	6.53991089342504e-138	0.300133466779924	0.388	0.033	1.24755340202976e-133	6.00781930909071e-167	0.299199921798731	0.331	0.034	1.14605161140214e-162	6.53991089342504e-138	1.20156386181812e-166
magt1	5.64677150921875e-115	0.355208953574124	0.692	0.124	1.07717813309857e-110	1.4767411668713e-166	0.271068890535565	0.638	0.125	2.81703144992369e-162	5.64677150921875e-115	2.95348233374265e-166
hirip3	4.20742023371267e-101	0.490653846439364	0.719	0.147	8.02607483783029e-97	1.73444402739945e-166	0.394744263219753	0.697	0.148	3.30862542666719e-162	4.20742023371267e-101	3.46888805479886e-166
nup62l	4.38582989957927e-82	0.291681250084251	0.646	0.143	8.36640911643741e-78	1.95210117518138e-166	0.334886277111112	0.693	0.148	3.723828201776e-162	4.38582989957927e-82	3.90420235036272e-166
eif4e1c	4.97967234198593e-104	0.672317777567633	0.878	0.23	9.49922295957236e-100	3.61520224715665e-166	0.678673207942416	0.834	0.227	6.89635980667603e-162	4.97967234198593e-104	7.23040449431314e-166
arhgdia	1.07495917217495e-77	0.912808594021263	0.932	0.355	2.05059211684093e-73	5.81119018733169e-166	1.02013533071456	0.947	0.325	1.10854264013539e-161	1.07495917217495e-77	1.16223803746635e-165
hars	4.89332940806261e-108	0.597698498991184	0.791	0.183	9.33451517882023e-104	5.83054495364968e-166	0.562649117617945	0.811	0.211	1.11223475535821e-161	4.89332940806261e-108	1.16610899072994e-165
mrpl46	2.33483707421718e-165	0.420745388756871	0.643	0.079	4.4539352027767e-161	6.79010831750078e-166	0.261733315027764	0.507	0.083	1.29528106264645e-161	2.33483707421718e-165	1.35802166350014e-165
aars1	5.27935567323285e-113	0.509754631846067	0.776	0.16	1.0070898882259e-108	1.0574893775987e-165	0.45946944600275	0.745	0.172	2.01726673670727e-161	5.27935567323285e-113	2.11497875519744e-165
tprg1	3.99885298585553e-103	0.347417216461853	0.175	0.007	7.62821195581801e-99	1.3797030157674e-165	0.310638355872336	0.187	0.008	2.63192147287789e-161	3.99885298585553e-103	2.75940603153481e-165
nol11	3.11593661169612e-99	0.311295810950472	0.51	0.081	5.94396068047152e-95	1.66447140242587e-165	0.251463284550191	0.505	0.082	3.17514564726759e-161	3.11593661169612e-99	3.32894280485168e-165
eif2s1a	2.59576536259312e-94	0.43853927372073	0.757	0.174	4.95168200568264e-90	2.07238160671139e-165	0.421148419048232	0.771	0.181	3.95327515296264e-161	2.59576536259312e-94	4.14476321342287e-165
ncapd2	5.08952376659552e-83	0.448179531406542	0.639	0.141	9.70877553715762e-79	2.08520715918081e-165	0.520665881034324	0.667	0.14	3.97774117685332e-161	5.08952376659552e-83	4.17041431836157e-165
mrpl24	1.40734029954382e-105	0.386505363442069	0.635	0.116	2.68464235540979e-101	5.15788420929555e-165	0.313331443309744	0.653	0.132	9.83917991765218e-161	1.40734029954382e-105	1.03157684185913e-164
mrps15	9.85841475810812e-115	0.364580545608864	0.612	0.1	1.8805911992567e-110	6.22209965098119e-165	0.359857714195933	0.598	0.115	1.18692772942117e-160	9.85841475810812e-115	1.24441993019621e-164
fdx2	4.45669853264543e-104	0.291139992921499	0.593	0.102	8.50159812087442e-100	1.07941064837482e-164	0.32096958459799	0.558	0.103	2.0590837528398e-160	4.45669853264543e-104	2.15882129674967e-164
rpa1	1.61193182834317e-107	0.318631048305502	0.684	0.127	3.07492115574742e-103	1.21189490966698e-164	0.376231856385346	0.636	0.128	2.31181072968073e-160	1.61193182834317e-107	2.42378981933394e-164
mlx	1.6609807087928e-84	0.381660432564437	0.54	0.105	3.16848680009314e-80	1.26869916530256e-164	0.343134319385748	0.52	0.087	2.42017052773117e-160	1.6609807087928e-84	2.5373983306052e-164
stip1	1.64129366347653e-76	0.42902208373913	0.787	0.22	3.13093179244782e-72	3.33216181270488e-164	0.515709609441402	0.808	0.208	6.35643187391583e-160	1.64129366347653e-76	6.66432362540994e-164
lrwd1	2.22755563702067e-106	0.29133426826419	0.308	0.028	4.24928513318062e-102	4.25195407728949e-164	0.252224072634052	0.312	0.03	8.11102759783743e-160	2.22755563702067e-106	8.50390815457884e-164
hat1	1.20399775941016e-83	0.2906963585294	0.624	0.132	2.29674612585081e-79	4.97300300155094e-164	0.354592640665393	0.669	0.139	9.48650052575857e-160	1.20399775941016e-83	9.94600600310203e-164
pa2g4b	1.12645404865782e-104	0.996846842215678	0.916	0.275	2.14882374321966e-100	6.12101205724845e-164	0.921741385183765	0.907	0.293	1.16764426004071e-159	1.12645404865782e-104	1.2242024114497e-163
prim2	9.236687538257e-80	0.272088832166869	0.475	0.086	1.7619905147979e-75	1.34445173226828e-163	0.372933171000731	0.522	0.09	2.56467612447497e-159	9.236687538257e-80	2.68890346453652e-163
dap3	4.26118146956041e-109	0.316098059434577	0.559	0.089	8.12862977133344e-105	1.66717982640721e-163	0.273938452795617	0.577	0.106	3.18031223685439e-159	4.26118146956041e-109	3.33435965281438e-163
mrpl28	7.0095968180719e-95	0.353734141071787	0.669	0.139	1.3371506890154e-90	4.33900852561671e-163	0.396116642895487	0.68	0.146	8.27709266346644e-159	7.0095968180719e-95	8.67801705123333e-163
polr3e	2.04361280807927e-113	0.270960559131334	0.456	0.057	3.89839579269202e-109	5.45054588625203e-163	0.269745359511806	0.432	0.061	1.03974613326144e-158	2.04361280807927e-113	1.09010917725041e-162
mtrex	6.91897339592666e-104	0.302039077628034	0.597	0.104	1.31986336500697e-99	6.70980395884122e-163	0.354687865498403	0.592	0.114	1.27996220318855e-158	6.91897339592666e-104	1.34196079176823e-162
trim35-28	1.22681764598006e-124	0.29275656387669	0.49	0.061	2.34027734147155e-120	1.48454232586224e-162	0.257191009509556	0.425	0.059	2.83191294081482e-158	1.22681764598006e-124	2.96908465172445e-162
smc4	3.3126485578257e-78	0.464730255608659	0.681	0.164	6.3192083889083e-74	1.69332015608942e-162	0.513581791985068	0.718	0.161	3.23017752975618e-158	3.3126485578257e-78	3.38664031217881e-162
tars1	5.0223279656665e-82	0.440304669594702	0.791	0.203	9.58059282730542e-78	5.13212498662659e-162	0.39988030212625	0.794	0.193	9.79004162448888e-158	5.0223279656665e-82	1.02642499732534e-161
atad2	6.07052989212328e-77	0.266254762712571	0.506	0.098	1.15801428222144e-72	5.73909209727847e-162	0.342997399931214	0.552	0.099	1.09478920847684e-157	6.07052989212328e-77	1.14781841945568e-161
prdx3	9.06875348526961e-81	0.32859833081633	0.726	0.182	1.72995541485003e-76	7.62245371968184e-162	0.402989679531266	0.813	0.2	1.45405927156651e-157	9.06875348526961e-81	1.52449074393641e-161
exosc3	1.65322043928624e-122	0.393812109487421	0.548	0.078	3.15368330998243e-118	1.15327635508064e-161	0.283202439296779	0.528	0.092	2.19998997495182e-157	1.65322043928624e-122	2.30655271016127e-161
nubp2	7.23581534964165e-131	0.29764927127705	0.464	0.052	1.38030413609764e-126	1.23416572092915e-161	0.257406232417277	0.427	0.061	2.35429452924444e-157	7.23581534964165e-131	2.46833144185825e-161
coa6	1.9219899325375e-106	0.460423731968663	0.707	0.142	3.66638799530854e-102	1.89603776998111e-161	0.34702248516412	0.674	0.145	3.61688165001597e-157	1.9219899325375e-106	3.79207553996216e-161
rpl3	3.16889210190007e-89	0.876885597357251	1	0.87	6.04497857358457e-85	5.29144266007504e-161	0.88451160211768	1	0.872	1.00939560183591e-156	3.16889210190007e-89	1.05828853201501e-160
thrap3b	1.85047062600813e-98	0.778744423270948	0.897	0.254	3.5299577661731e-94	1.08559903290086e-160	0.699791582842644	0.891	0.262	2.07088871516167e-156	1.85047062600813e-98	2.17119806580177e-160
nup210	2.90814750064426e-118	0.351988662297931	0.57	0.086	5.54758217222899e-114	4.82390392943181e-160	0.261514872132086	0.52	0.089	9.20207913578412e-156	2.90814750064426e-118	9.64780785886386e-160
mrpl30	1.16398463024257e-92	0.486988046011918	0.73	0.171	2.22041708065073e-88	6.38474755335278e-160	0.362179069855868	0.758	0.179	1.21795444327758e-155	1.16398463024257e-92	1.27694951067054e-159
mrpl2	1.91326971578902e-90	0.348009888924626	0.631	0.131	3.64975330983913e-86	2.42236966064781e-159	0.28912386720495	0.674	0.145	4.62091236465177e-155	1.91326971578902e-90	4.8447393212955e-159
clns1a	8.05539427911994e-80	0.310026997690173	0.677	0.156	1.53664701268492e-75	2.48582862409395e-159	0.362236880145357	0.703	0.157	4.74196668332162e-155	8.05539427911994e-80	4.9716572481879e-159
hspe1	9.6612549577536e-118	1.27905525959544	0.939	0.294	1.84298099574108e-113	2.49520945352674e-159	1.01267836361615	0.937	0.32	4.75986155354762e-155	9.6612549577536e-118	4.99041890705363e-159
TXN	3.59393827279051e-83	1.22979683456403	0.966	0.512	6.85579664917518e-79	2.50487710384642e-159	1.30904640571268	0.975	0.496	4.77830356329743e-155	3.59393827279051e-83	5.00975420769272e-159
si:dkey-95p16.2	1.56196678980737e-124	0.403775624887561	0.582	0.086	2.97960784823654e-120	2.77375379442255e-159	0.299009167312612	0.543	0.098	5.29121273824045e-155	1.56196678980737e-124	5.54750758884509e-159
ncl	1.74968440538907e-106	1.55461401765862	0.985	0.45	3.33769797172018e-102	3.51566058221415e-159	1.435913147365	0.975	0.454	6.70647412663171e-155	1.74968440538907e-106	7.0313211644284e-159
si:ch211-214j24.10	1.12246018058286e-97	0.311838065969062	0.612	0.114	2.14120504047986e-93	6.33161020991701e-159	0.299338874475477	0.604	0.119	1.20781796364377e-154	1.12246018058286e-97	1.26632204198338e-158
exosc7	1.72351934434129e-127	0.287940919975367	0.49	0.059	3.28778550126544e-123	6.43554086700038e-159	0.271143856670021	0.415	0.058	1.22764377578899e-154	1.72351934434129e-127	1.28710817340007e-158
txnrd3	2.13080836676096e-92	0.380794027278856	0.616	0.119	4.0647300404332e-88	1.21587866867686e-158	0.371146063961271	0.627	0.129	2.31941014836797e-154	2.13080836676096e-92	2.43175733735377e-158
hdr	1.68278207080754e-55	0.577354500152688	0.156	0.014	3.21007507827247e-51	1.29068059425765e-158	0.939261390356722	0.253	0.019	2.4621023016059e-154	1.68278207080754e-55	2.58136118851539e-158
nasp	1.08526794784536e-89	0.861837681929425	0.894	0.258	2.0702571373098e-85	1.30189437275878e-158	0.808400123387235	0.853	0.233	2.48349370547464e-154	1.08526794784536e-89	2.60378874551752e-158
gars1	8.201599149485e-100	0.587941206753031	0.806	0.195	1.56453705375576e-95	5.7738524061997e-158	0.523912901673737	0.802	0.209	1.10142008500665e-153	8.201599149485e-100	1.15477048123996e-157
tp53	9.97804743589959e-62	0.26713365699293	0.779	0.229	1.9034123288722e-57	8.46969610526621e-158	0.466468152539598	0.815	0.205	1.61567922904058e-153	9.97804743589959e-62	1.69393922105325e-157
c1d	2.18913639449282e-87	0.303493751712745	0.669	0.144	4.17599658613449e-83	1.21627276919385e-157	0.271865031596411	0.674	0.145	2.32016193451419e-153	2.18913639449282e-87	2.43254553838765e-157
ssrp1a	4.06748861082811e-89	0.654225962300649	0.863	0.233	7.75914127401569e-85	1.52706293091775e-157	0.62750310397321	0.836	0.221	2.9130252470187e-153	4.06748861082811e-89	3.05412586183557e-157
timm13	1.80850602056991e-125	0.55018758556143	0.688	0.122	3.44990608483916e-121	2.80432920881527e-157	0.347390459718892	0.678	0.151	5.34953839873602e-153	1.80850602056991e-125	5.60865841763052e-157
nup50	8.13980632824506e-96	0.471480411872295	0.764	0.175	1.55274945517603e-91	3.10112420374472e-157	0.429815042899116	0.773	0.188	5.91570453106342e-153	8.13980632824506e-96	6.20224840748946e-157
eif4bb	4.76462999759924e-91	0.855155172761598	0.901	0.297	9.08900818342031e-87	2.5851684235143e-156	0.834682483917699	0.878	0.286	4.93146728469588e-152	4.76462999759924e-91	5.17033684702854e-156
farsa	4.27100726192157e-88	0.364127592827315	0.719	0.165	8.14737345284159e-84	3.23723311364702e-156	0.362422793509522	0.716	0.167	6.17534588759305e-152	4.27100726192157e-88	6.4744662272942e-156
banf1	5.31813279598679e-84	0.746122120024408	0.871	0.259	1.01448701216244e-79	9.66848617294418e-156	0.830497190934811	0.893	0.271	1.84436042235083e-151	5.31813279598679e-84	1.93369723458885e-155
rwdd1	5.40310664469806e-77	0.46257405904047	0.772	0.214	1.0306966235426e-72	1.73751587596811e-155	0.487166135979161	0.783	0.201	3.31448528499676e-151	5.40310664469806e-77	3.4750317519363e-155
si:ch1073-296i8.2	5.28411797236088e-105	0.321824609106878	0.464	0.064	1.00799834440756e-100	1.74223682085231e-155	0.252517885961061	0.419	0.06	3.32349095945786e-151	5.28411797236088e-105	3.48447364170465e-155
ruvbl2	1.18386034160152e-80	0.256191176033075	0.517	0.098	2.25833198763906e-76	1.81374746437095e-155	0.273552742031154	0.558	0.104	3.45990466303402e-151	1.18386034160152e-80	3.62749492874182e-155
gins2	2.60691140230623e-118	0.389299072856985	0.529	0.075	4.97294419103937e-114	2.20854116576817e-155	0.363377718062112	0.444	0.069	4.21301312781937e-151	2.60691140230623e-118	4.41708233153634e-155
nap1l1	1.20943341562278e-78	0.802856185924027	0.89	0.297	2.30711518364202e-74	2.538424262931e-155	0.779497772401988	0.909	0.279	4.84229812396718e-151	1.20943341562278e-78	5.07684852586192e-155
naa40.1	2.01515180916852e-75	0.382685488210976	0.749	0.196	3.84410359116987e-71	4.0026772225782e-155	0.423746816631316	0.754	0.183	7.63550706979018e-151	2.01515180916852e-75	8.00535444515663e-155
g3bp1	4.48356251506572e-81	0.724514754124395	0.897	0.291	8.55284385373937e-77	4.49078592290274e-155	0.645094237004492	0.891	0.256	8.56662322652927e-151	4.48356251506572e-81	8.98157184580533e-155
dnajc21	1.71535975126952e-154	0.379752882644096	0.559	0.063	3.27222026152173e-150	9.17772019749481e-155	0.258684556689196	0.44	0.067	1.75074190487411e-150	1.71535975126952e-154	1.83554403949897e-154
rpp38	6.94380491424403e-129	0.37078194281975	0.468	0.054	1.32460022544119e-124	1.03643819048411e-154	0.271865282719491	0.427	0.064	1.9771094921675e-150	6.94380491424403e-129	2.07287638096829e-154
asf1ba	8.22060486917428e-93	0.401256706988175	0.57	0.106	1.56816258484369e-88	2.03409904484699e-154	0.394877569841107	0.547	0.102	3.88024733795012e-150	8.22060486917428e-93	4.06819808969401e-154
prpf39	4.66927914331018e-86	0.436081487557672	0.829	0.214	8.9071168937785e-82	3.19174433655037e-154	0.429938243708283	0.798	0.203	6.08857149640348e-150	4.66927914331018e-86	6.38348867310083e-154
metap2b	1.48653751240514e-71	0.507957792243567	0.89	0.292	2.83571895866404e-67	3.1970952970203e-154	0.589295922972405	0.916	0.276	6.09877898859592e-150	1.48653751240514e-71	6.39419059404066e-154
unga	9.75383589682789e-99	0.353710135058958	0.422	0.058	1.86064173567889e-94	1.47366846462375e-153	0.302242506071585	0.387	0.053	2.81116996311627e-149	9.75383589682789e-99	2.9473369292475e-153
usp1	2.19547031008624e-96	0.321394753872919	0.658	0.131	4.18807916352051e-92	1.71193840143885e-153	0.312305521637766	0.625	0.131	3.26569369458475e-149	2.19547031008624e-96	3.42387680287769e-153
aimp1a	1.51401447790773e-80	0.461270277269785	0.798	0.22	2.88813401805678e-76	3.6687472688799e-153	0.512242786359056	0.804	0.211	6.99850229011529e-149	1.51401447790773e-80	7.33749453775999e-153
coa3a	1.64788493178632e-116	0.491780042347394	0.757	0.149	3.14350529587558e-112	7.492594401466e-153	0.369097990941622	0.716	0.169	1.42928730802365e-148	1.64788493178632e-116	1.49851888029322e-152
slbp	1.09195647748909e-76	0.453050988085434	0.776	0.205	2.08301617645818e-72	1.16447096103241e-152	0.607054193301217	0.781	0.196	2.22134480526543e-148	1.09195647748909e-76	2.32894192206485e-152
rcor1	4.73762548731639e-78	0.315217460497533	0.726	0.176	9.03749437960475e-74	1.83462864643299e-152	0.370596885350552	0.709	0.164	3.49973760593557e-148	4.73762548731639e-78	3.66925729286601e-152
eef1a1l1	1.01595327036093e-70	0.722837710035601	1	0.966	1.9380324585405e-66	2.55733628575332e-152	0.793209759847059	1	0.963	4.87837469870304e-148	1.01595327036093e-70	5.1146725715067e-152
serbp1a	1.14481617833114e-92	1.10525463964217	0.996	0.717	2.18385134178447e-88	2.67705133108699e-152	1.03716809342643	0.998	0.715	5.10674311918154e-148	1.14481617833114e-92	5.35410266217407e-152
mrpl54	1.02376352583214e-102	0.612422550646787	0.749	0.172	1.95293130187739e-98	5.30878791857971e-152	0.393644872639342	0.722	0.173	1.01270438334827e-147	1.02376352583214e-102	1.06175758371593e-151
ccdc25	8.53941333404239e-94	0.444730366518085	0.684	0.149	1.62897848760193e-89	1.08074036867196e-151	0.414916101708598	0.678	0.157	2.06162032727863e-147	8.53941333404239e-94	2.16148073734394e-151
supt16h	4.51780842562443e-75	0.46343941157876	0.81	0.226	8.61817135272117e-71	6.33598125057405e-151	0.525115197088834	0.821	0.222	1.20865178335951e-146	4.51780842562443e-75	1.26719625011483e-150
itpa	4.40647980543159e-115	0.269845117184159	0.513	0.072	8.4058008768413e-111	7.8232698187421e-151	0.263948411243725	0.549	0.106	1.49236695062324e-146	4.40647980543159e-115	1.56465396374845e-150
dusp2	1.02189871489309e-120	0.961442729720751	0.513	0.071	1.94937398853006e-116	1.34774080569892e-150	0.87669424006227	0.499	0.088	2.57095036095126e-146	1.02189871489309e-120	2.69548161139783e-150
rbb4l	6.23757106095484e-85	0.476201954348234	0.783	0.198	1.18987905558774e-80	1.48115041401892e-150	0.480094473939388	0.789	0.204	2.82544252978249e-146	6.23757106095484e-85	2.96230082803782e-150
clpp	4.66585723916166e-90	0.302794504177196	0.593	0.117	8.90058926942477e-86	2.34123494160561e-150	0.302054387734089	0.697	0.162	4.46613977460687e-146	4.66585723916166e-90	4.68246988321115e-150
timm8b	1.48864721486155e-107	0.436988637120442	0.707	0.142	2.8397434270699e-103	3.98976803532718e-150	0.35255695694731	0.705	0.165	7.61088150419012e-146	1.48864721486155e-107	7.97953607065446e-150
ccdc59	7.43997517736461e-110	0.354281019779891	0.635	0.111	1.41924966483407e-105	4.72135889989146e-150	0.29944844056259	0.545	0.104	9.00646423743295e-146	7.43997517736461e-110	9.44271779978275e-150
nol7	1.14491146048141e-119	0.464369916603084	0.646	0.109	2.18403310201433e-115	5.35603131097388e-150	0.29522534242068	0.602	0.124	1.02171653288138e-145	1.14491146048141e-119	1.0712062621948e-149
pclaf	5.51286509750994e-90	0.884680539022988	0.791	0.2	1.051634146001e-85	1.27591998840449e-149	0.805186364138793	0.764	0.194	2.43394496988041e-145	5.51286509750994e-90	2.55183997680906e-149
tomm40l	6.41338072113021e-94	0.402059659317793	0.696	0.152	1.2234165063628e-89	2.38492662711381e-149	0.381821974493062	0.688	0.159	4.5494860338823e-145	6.41338072113021e-94	4.76985325422752e-149
lasp1	8.61498861295671e-71	0.571803588377671	0.852	0.27	1.64339522780762e-66	1.08164501427191e-148	0.728806360906563	0.907	0.284	2.06334602922509e-144	8.61498861295671e-71	2.16329002854377e-148
rbmx2	3.29601415943681e-85	0.311665132994542	0.688	0.153	6.28747661054166e-81	3.16575433695376e-148	0.36818273266385	0.634	0.136	6.03899297317299e-144	3.29601415943681e-85	6.33150867390767e-148
pmp22b	6.35589360658697e-100	0.779933463906142	0.764	0.167	1.21245026439253e-95	3.41861252443385e-148	0.72446625129849	0.676	0.151	6.52134525161001e-144	6.35589360658697e-100	6.83722504886769e-148
timm23a	2.52771401649048e-104	0.286933689913883	0.612	0.109	4.82186725785724e-100	3.42194580877974e-148	0.265836432760636	0.621	0.131	6.52770382482823e-144	2.52771401649048e-104	6.84389161755952e-148
mcts1	4.02296179219284e-104	0.586955600160171	0.814	0.19	7.67420191478707e-100	3.74991891651913e-148	0.437975095573217	0.76	0.194	7.1533453251519e-144	4.02296179219284e-104	7.49983783303834e-148
phb2b	8.08221245251784e-101	0.484695313594148	0.681	0.142	1.5417628474423e-96	4.43584686392569e-148	0.385547538111495	0.693	0.165	8.46182147762465e-144	8.08221245251784e-101	8.87169372785138e-148
zgc:158803	1.57611196384484e-72	0.268471908619488	0.711	0.18	3.00659118223042e-68	5.40551755634784e-148	0.380543960654731	0.722	0.173	1.03115652904891e-143	1.57611196384484e-72	1.08110351126959e-147
exosc5	1.81255945491905e-110	0.291686405391014	0.567	0.089	3.45763841620358e-106	1.49595755639778e-147	0.25740358119899	0.505	0.092	2.8536886345844e-143	1.81255945491905e-110	2.99191511279558e-147
atp5if1a	1.82601530181563e-101	1.13019023984745	0.981	0.387	3.4833067897435e-97	3.49343836952576e-147	0.90253934174697	0.964	0.364	6.66408303370733e-143	1.82601530181563e-101	6.98687673905136e-147
slirp	7.46234866986842e-87	0.548698462720482	0.806	0.216	1.4235176322641e-82	2.25736600286479e-146	0.500124708687808	0.787	0.215	4.30615138706488e-142	7.46234866986842e-87	4.51473200572967e-146
ccdc12	1.04841561873941e-84	0.31575697910827	0.711	0.165	1.99995763430729e-80	2.71540934646507e-146	0.286266897167015	0.703	0.166	5.17991486931677e-142	1.04841561873941e-84	5.43081869293005e-146
prpf19	7.93836419293856e-82	0.350941481414398	0.734	0.178	1.51432235344496e-77	3.56094965536507e-146	0.347255184541771	0.754	0.187	6.79286756257441e-142	7.93836419293856e-82	7.12189931073022e-146
akap1b	2.12116291025664e-91	0.252807202998305	0.536	0.094	4.04633036760557e-87	3.57972416051874e-146	0.25822733183886	0.499	0.09	6.82868180860554e-142	2.12116291025664e-91	7.15944832103742e-146
commd7	2.81795414774039e-72	0.363427216548528	0.563	0.125	5.37552933222958e-68	4.09760037464529e-146	0.257937804998742	0.617	0.131	7.81658247467336e-142	2.81795414774039e-72	8.1952007492905e-146
nudc	1.64079044730456e-81	0.613652149494432	0.897	0.279	3.12997185727818e-77	4.13997051739972e-146	0.560123454835974	0.869	0.262	7.8974077589917e-142	1.64079044730456e-81	8.27994103479942e-146
surf2	1.18755951529352e-90	0.272456095939234	0.513	0.088	2.26538853137392e-86	4.99817587924857e-146	0.277659838693464	0.501	0.091	9.53452030725458e-142	1.18755951529352e-90	9.99635175849721e-146
esco2	4.03277155054481e-67	0.362140352435226	0.46	0.093	7.69291500981928e-63	6.6823929656783e-146	0.424915879939595	0.518	0.097	1.27473328213279e-141	4.03277155054481e-67	1.33647859313565e-145
cks1b	2.14637608045836e-92	0.379217390826733	0.643	0.128	4.09442701108237e-88	1.03060483677922e-145	0.312825495265524	0.646	0.141	1.96598178664004e-141	2.14637608045836e-92	2.06120967355846e-145
gadd45gip1	1.5945875687865e-96	0.553024009302661	0.802	0.194	3.04183524621713e-92	1.06200428610489e-145	0.41646909977209	0.785	0.202	2.02587937617368e-141	1.5945875687865e-96	2.12400857220978e-145
mrpl35	2.2866356569023e-98	0.362158008571641	0.646	0.126	4.36198617910683e-94	1.26535637545581e-145	0.281509014705737	0.651	0.145	2.41379382181951e-141	2.2866356569023e-98	2.53071275091163e-145
cnbpa	1.27325960407059e-90	1.08476908064455	0.932	0.355	2.42887002072505e-86	1.73438825853076e-145	1.01190734044653	0.947	0.373	3.30851904197327e-141	1.27325960407059e-90	3.46877651706158e-145
pbdc1	8.06542679730254e-99	0.650320820712045	0.806	0.206	1.53856081585343e-94	4.42959170832219e-145	0.475052589431427	0.781	0.213	8.4498891427954e-141	8.06542679730254e-99	8.85918341664428e-145
mrps25	1.27613056884323e-110	0.48973249483377	0.779	0.168	2.43434667312535e-106	8.88313919130215e-145	0.352270563601725	0.756	0.192	1.6945476321328e-140	1.27613056884323e-110	1.77662783826045e-144
phf20b	1.75172434642857e-95	0.598877448345844	0.753	0.176	3.34158936324714e-91	1.88692874915357e-144	0.405566403718652	0.731	0.18	3.59950528188535e-140	1.75172434642857e-95	3.77385749830721e-144
czib	1.92129060645741e-77	0.361191215943692	0.624	0.142	3.66505396087816e-73	2.87536562175727e-144	0.296967230733496	0.686	0.161	5.48504746006417e-140	1.92129060645741e-77	5.75073124351446e-144
tomm6	6.71861293003657e-111	0.909465863747231	0.89	0.243	1.28164260253378e-106	3.85700151697396e-144	0.590950088288058	0.813	0.237	7.35761609377952e-140	6.71861293003657e-111	7.71400303394795e-144
cse1l	1.60901533314073e-95	0.391232115422014	0.684	0.143	3.06935764949927e-91	6.28638683287891e-144	0.402658716984255	0.657	0.15	1.19919115223998e-139	1.60901533314073e-95	1.2572773665758e-143
eif5a2	7.70053106050622e-81	1.09383194534593	0.992	0.516	1.46895330510217e-76	6.58017850380468e-144	1.1293871664455	0.979	0.476	1.25523485138578e-139	7.70053106050622e-81	1.31603570076092e-143
mrpl4	4.47225207002561e-87	0.268092042203059	0.593	0.118	8.53126804878084e-83	7.95802347530007e-144	0.287278841491483	0.602	0.128	1.51807255814824e-139	4.47225207002561e-87	1.59160469506e-143
hikeshi	8.80996291571398e-88	0.288820249174534	0.631	0.131	1.6805885258016e-83	1.95070707245168e-143	0.280275813076481	0.648	0.145	3.72116881140883e-139	8.80996291571398e-88	3.90141414490327e-143
rplp1	7.75727742803307e-84	0.868592064241001	1	0.945	1.47977824217159e-79	4.01674508704992e-143	0.821391687942621	1	0.955	7.66234292805643e-139	7.75727742803307e-84	8.0334901740998e-143
smc2	1.31619529262232e-88	0.441343716248892	0.662	0.141	2.51077414020634e-84	4.80370800299262e-143	0.467151660751879	0.659	0.15	9.16355338650872e-139	1.31619529262232e-88	9.60741600598533e-143
abcf1	8.87888016200711e-69	0.691473040579673	0.954	0.373	1.69373517970448e-64	6.88756885180471e-143	0.867363004798128	0.918	0.322	1.31387263417027e-138	8.87888016200711e-69	1.37751377036094e-142
timm17a	3.23443810127507e-96	0.381923469439449	0.605	0.116	6.17001412199232e-92	1.42693399029445e-142	0.250048088477142	0.602	0.129	2.72201927988568e-138	3.23443810127507e-96	2.85386798058887e-142
sub1b	1.50329725021916e-101	0.455730744447247	0.764	0.166	2.86768983451807e-97	1.89910442725201e-142	0.36303856066352	0.709	0.175	3.62273160542593e-138	1.50329725021916e-101	3.79820885450404e-142
acp1	5.78479483690116e-77	0.255906370131534	0.627	0.141	1.10350746308727e-72	2.28851117553974e-142	0.307864920762974	0.659	0.151	4.36556391845961e-138	5.78479483690116e-77	4.57702235107954e-142
jpt2	1.20557172681666e-72	0.345970810635083	0.757	0.2	2.29974862607546e-68	2.41675789685413e-142	0.404286528543102	0.802	0.213	4.61020736403894e-138	1.20557172681666e-72	4.83351579370839e-142
eprs1	2.02947999031979e-103	0.337228087119319	0.643	0.12	3.87143602953404e-99	5.73048525056344e-142	0.288208418973634	0.615	0.134	1.09314736639748e-137	2.02947999031979e-103	1.14609705011271e-141
ppm1g	3.42843019759721e-76	0.658811163202022	0.859	0.262	6.54007344493643e-72	7.0257367116486e-142	0.543579862771191	0.869	0.255	1.34022953511409e-137	3.42843019759721e-76	1.4051473423297e-141
nucks1b	1.25561166910512e-64	0.521917576761049	0.863	0.285	2.39520481998493e-60	1.61464287236502e-141	0.588544823852635	0.895	0.267	3.0800927433235e-137	1.25561166910512e-64	3.22928574472997e-141
usp10	2.92792718559038e-63	0.519318845092381	0.92	0.327	5.5853138992322e-59	2.91971114212947e-141	0.624499799860638	0.909	0.289	5.56964097472617e-137	2.92792718559038e-63	5.83942228425879e-141
hint1	1.95872229763555e-100	1.01001611348541	0.924	0.317	3.73645865496958e-96	4.43101111272637e-141	0.829569987262227	0.905	0.323	8.45259679863683e-137	1.95872229763555e-100	8.86202222545253e-141
pin4	8.39965272679688e-83	0.392556366954655	0.76	0.191	1.60231775416377e-78	6.60077435461578e-141	0.335642455263852	0.716	0.176	1.25916371588651e-136	8.39965272679688e-83	1.32015487092316e-140
hsp90ab1	2.02061037052447e-86	0.829789960989296	1	0.958	3.85451634281247e-82	8.97241612148026e-141	0.776804796709521	0.998	0.957	1.71157809933357e-136	2.02061037052447e-86	1.79448322429603e-140
pdap1a	5.91273740233894e-69	0.722954079874938	0.916	0.363	1.12791378687018e-64	9.8913235210626e-141	0.805459429371376	0.937	0.329	1.8868688748779e-136	5.91273740233894e-69	1.97826470421248e-140
prelid3b	9.37164350651596e-89	0.561036551621826	0.875	0.244	1.78773471530299e-84	1.11200010309946e-140	0.436755601101781	0.834	0.236	2.12125139667254e-136	9.37164350651596e-89	2.22400020619897e-140
cdkn2aipnl	3.86370186796466e-82	0.53620753823339	0.764	0.209	7.37039768332938e-78	1.14467389982505e-140	0.468097181547607	0.785	0.218	2.18357993130626e-136	3.86370186796466e-82	2.28934779965006e-140
ipo7	1.38905702833513e-95	0.811072986691319	0.897	0.259	2.64976518725209e-91	2.17558353307666e-140	0.660566110717217	0.846	0.259	4.15014314769704e-136	1.38905702833513e-95	4.35116706615334e-140
btf3l4	4.14643363541297e-83	0.602043303723239	0.84	0.244	7.90973680291379e-79	2.60392646303573e-140	0.477919283976499	0.829	0.239	4.96725012088695e-136	4.14643363541297e-83	5.2078529260714e-140
ppid	8.11206650839997e-80	0.548964514824918	0.867	0.258	1.54745780714238e-75	2.85818863021201e-140	0.505987245768402	0.84	0.242	5.45228063099242e-136	8.11206650839997e-80	5.71637726042393e-140
vbp1	1.27965457663758e-66	0.266541337538951	0.73	0.201	2.44106907039385e-62	3.23161564905953e-140	0.343037101542273	0.733	0.185	6.16463001214597e-136	1.27965457663758e-66	6.46323129811906e-140
rplp0	1.40525654853609e-81	1.03021909165914	1	0.883	2.68066739198744e-77	4.67917426978619e-140	1.00337318472733	1	0.91	8.92599283704414e-136	1.40525654853609e-81	9.35834853957226e-140
eif3ja	1.47196253754063e-68	0.419839136643564	0.867	0.268	2.8079157366125e-64	7.96389565304545e-140	0.447439651810085	0.878	0.256	1.51919273477495e-135	1.47196253754063e-68	1.59277913060913e-139
dek	5.85584417656577e-74	0.284591050143795	0.726	0.179	1.11706083512169e-69	7.92243957781136e-139	0.353833970798436	0.777	0.195	1.51128457386329e-134	5.85584417656577e-74	1.58448791556231e-138
rif1	5.71665265645498e-80	0.345689288142668	0.563	0.115	1.09050866074535e-75	8.41959369116738e-139	0.319986017501018	0.518	0.101	1.60612169252709e-134	5.71665265645498e-80	1.68391873823349e-138
ak2	2.70254727463021e-84	0.648202705151551	0.844	0.244	5.15537918108459e-80	9.28961306232684e-139	0.585482940054688	0.832	0.255	1.77208658776947e-134	2.70254727463021e-84	1.85792261246538e-138
sf3b3	6.04429310787655e-70	0.263424754066312	0.703	0.179	1.15300935325853e-65	1.45028354219008e-137	0.298019168584353	0.722	0.178	2.76656088508181e-133	6.04429310787655e-70	2.9005670843802e-137
mrps10	2.82558358282172e-95	0.451712843568536	0.711	0.157	5.39008324259072e-91	1.60969007102084e-137	0.35684551127494	0.699	0.176	3.07064477947936e-133	2.82558358282172e-95	3.21938014204163e-137
lsm8	1.54375366577842e-61	0.429960462048899	0.825	0.271	2.94486449283891e-57	1.79657639922548e-137	0.513899103030756	0.874	0.262	3.42714913916252e-133	1.54375366577842e-61	3.59315279845106e-137
prpf8	1.77062484017486e-80	0.54532814953001	0.871	0.252	3.37764394511757e-76	1.79998082987238e-137	0.494258717697499	0.851	0.248	3.43364343106456e-133	1.77062484017486e-80	3.59996165974487e-137
gskip	3.29486482911647e-95	0.319132598918781	0.601	0.114	6.28528414802258e-91	1.86332995679793e-137	0.258204264476115	0.581	0.126	3.55448822558774e-133	3.29486482911647e-95	3.72665991359579e-137
asf1bb	3.82418856184113e-83	0.296141562887518	0.578	0.117	7.29502210056813e-79	2.31051558658784e-137	0.259853814032355	0.581	0.123	4.40753953297496e-133	3.82418856184113e-83	4.62103117317568e-137
cd63	3.827417944936e-79	0.784955540366869	0.875	0.279	7.30118247175991e-75	3.42554527844728e-137	0.521591450452159	0.853	0.245	6.53457017316604e-133	3.827417944936e-79	6.85109055689455e-137
bzw1b	1.39770360301037e-64	0.412213471885173	0.848	0.259	2.66625939310258e-60	3.53637781840023e-137	0.365899365722675	0.821	0.223	6.74599432638028e-133	1.39770360301037e-64	7.0727556368005e-137
polr2h	3.58529924016058e-91	0.280350226289415	0.605	0.118	6.83931683053033e-87	3.65677921936392e-137	0.273196416757171	0.587	0.128	6.97567203885861e-133	3.58529924016058e-91	7.31355843872775e-137
arpp19b	3.63444001373067e-86	0.379335967948113	0.734	0.173	6.93305777019264e-82	5.89522489229093e-137	0.319122040707809	0.737	0.187	1.12457310045342e-132	3.63444001373067e-86	1.17904497845819e-136
rpl11	3.29459965698742e-79	0.948772663815543	1	0.883	6.28477830566921e-75	8.1546093270379e-137	0.889775758650419	1	0.908	1.55557327522575e-132	3.29459965698742e-79	1.63092186540761e-136
sdhdb	7.74878987557274e-79	0.324560546615146	0.711	0.176	1.47815915666426e-74	1.73271933557953e-136	0.330997056094898	0.754	0.198	3.3053354045515e-132	7.74878987557274e-79	3.46543867115897e-136
reep5	1.86809228293977e-88	0.424228138392321	0.749	0.181	3.5635728389359e-84	2.45750516727625e-136	0.395997112211978	0.718	0.188	4.68793685709618e-132	1.86809228293977e-88	4.91501033455254e-136
rplp2l	2.52688020271448e-87	0.833150559652573	1	0.933	4.82027667469814e-83	1.45475961215475e-135	0.750429658927268	0.996	0.936	2.77509943614639e-131	2.52688020271448e-87	2.90951922430948e-135
ptges3b	3.4993202700246e-88	0.888360372781942	0.905	0.306	6.67530334709893e-84	1.46705984795862e-135	0.778496338212047	0.907	0.321	2.79856336596587e-131	3.4993202700246e-88	2.93411969591722e-135
rpl37.1	3.17184441408347e-79	0.879613070228704	1	0.867	6.05061040430562e-75	7.7042619598924e-135	0.819595916998942	0.998	0.862	1.46966501146907e-130	3.17184441408347e-79	1.54085239197844e-134
pcna	1.29960844001653e-70	0.9738251622511	0.943	0.345	2.47913306017552e-66	9.97917397435881e-135	1.06928431215309	0.943	0.328	1.90362722734869e-130	1.29960844001653e-70	1.9958347948718e-134
nedd8l	4.42798518831497e-66	0.277583767023164	0.658	0.167	8.44682454522964e-62	1.7008418229391e-134	0.282608269487497	0.709	0.176	3.24452586143862e-130	4.42798518831497e-66	3.40168364587822e-134
polr2eb	4.71792351951565e-101	0.67347506141835	0.859	0.228	8.99991090582806e-97	4.33457930649527e-134	0.533563556897487	0.823	0.247	8.26864348507038e-130	4.71792351951565e-101	8.66915861299054e-134
si:dkey-33c12.4	3.58538225208742e-91	0.338527700966556	0.749	0.17	6.83947518408197e-87	5.61977876233486e-134	0.252733570601419	0.703	0.176	1.072028996703e-129	3.58538225208742e-91	1.12395575246697e-133
ppih	4.27311678135646e-72	0.278065419940721	0.646	0.155	8.15139757211558e-68	5.69745349445155e-134	0.287822331208116	0.674	0.163	1.08684622860158e-129	4.27311678135646e-72	1.13949069889032e-133
si:zfos-1192g2.3	1.00745444191937e-72	0.26180621283415	0.65	0.154	1.92182009340539e-68	1.39743650650295e-133	0.254752584940287	0.699	0.172	2.66574987980503e-129	1.00745444191937e-72	2.79487301300591e-133
h1-10	2.97624299819387e-133	0.989153257073665	0.749	0.135	5.67748114335463e-129	1.93134174217487e-112	0.959645041811227	0.857	0.291	3.68422750737278e-108	1.93134174217487e-112	5.95248599638779e-133
arpc2	1.13201208612402e-61	0.563862449866222	0.882	0.325	2.15942625549018e-57	9.65407747964872e-133	0.705803694962598	0.899	0.319	1.84161182001779e-128	1.13201208612402e-61	1.93081549592979e-132
zc3h15	2.54750538302455e-65	0.301009003961481	0.772	0.221	4.85962126865763e-61	1.05549249285706e-132	0.266880196598292	0.756	0.199	2.01345747937413e-128	2.54750538302455e-65	2.11098498571416e-132
naa10	7.18356925625001e-75	0.676068178570613	0.852	0.285	1.37033767132225e-70	1.12226839143016e-132	0.573483093043855	0.867	0.281	2.14083918349217e-128	7.18356925625001e-75	2.24453678286034e-132
tomm70a	1.07102287657777e-101	0.364473670136824	0.707	0.145	2.04308323935976e-97	1.73062639722911e-132	0.250231184208912	0.657	0.156	3.30134291535424e-128	1.07102287657777e-101	3.46125279445828e-132
cotl1	1.45823980104184e-60	0.642140180455617	0.817	0.273	2.78173824446742e-56	7.170450301624e-132	0.897750747148987	0.834	0.269	1.3678350995378e-127	1.45823980104184e-60	1.43409006032478e-131
dlst	2.51702798679892e-72	0.273128601397836	0.7	0.176	4.80148258761761e-68	9.20809336382269e-132	0.285194139245426	0.733	0.191	1.75653589008282e-127	2.51702798679892e-72	1.84161867276452e-131
snrnp200	1.37395800985098e-70	0.333987704995651	0.787	0.218	2.62096229959173e-66	1.47005138265206e-131	0.360037975970977	0.802	0.219	2.80427001754707e-127	1.37395800985098e-70	2.94010276530405e-131
tia1l	1.05048968143045e-59	0.251357273346686	0.722	0.207	2.00391411629673e-55	1.74206524638849e-131	0.313547596708746	0.766	0.207	3.32316366401068e-127	1.05048968143045e-59	3.48413049277706e-131
e2f8	1.30161214658543e-87	0.357507087071332	0.529	0.096	2.48295533082637e-83	4.28102901127227e-131	0.388108272584648	0.52	0.107	8.16649094190298e-127	1.30161214658543e-87	8.56205802254434e-131
h2ax	5.28770915154432e-72	0.345494741830045	0.662	0.164	1.00868339774859e-67	7.58832591699543e-131	0.339344215262643	0.672	0.165	1.44754905192605e-126	5.28770915154432e-72	1.51766518339906e-130
aldoaa	8.91773007718723e-74	0.832756518866778	0.89	0.339	1.70114618952424e-69	8.89410523759664e-131	0.768287923579859	0.895	0.317	1.69663951512394e-126	8.91773007718723e-74	1.77882104751931e-130
nop53	6.15130836417695e-78	0.73688381774798	0.905	0.309	1.17342358355039e-73	9.68691537467949e-131	0.664840639090154	0.886	0.298	1.84787597687386e-126	6.15130836417695e-78	1.93738307493594e-130
eif4ebp1	3.79609942744091e-84	0.730098644453248	0.817	0.239	7.24143926778627e-80	1.61857852325137e-130	0.512943231728189	0.821	0.251	3.08760039095432e-126	3.79609942744091e-84	3.23715704650271e-130
ndufa9a	2.18183287287064e-76	0.251662806652463	0.707	0.169	4.16206438828803e-72	3.34387203039919e-130	0.259517000551504	0.72	0.183	6.37877028518949e-126	2.18183287287064e-76	6.68774406079822e-130
eif3ha	2.9744907745592e-71	0.777405400657526	0.897	0.362	5.67413860154913e-67	3.34714549107334e-130	0.789261608651184	0.914	0.349	6.38501473877151e-126	2.9744907745592e-71	6.69429098214663e-130
fkbp3	2.28851684438668e-58	0.464490019599195	0.848	0.286	4.36557473235203e-54	3.65549601695741e-130	0.534952934629451	0.878	0.273	6.97322420194795e-126	2.28851684438668e-58	7.31099203391481e-130
sod1	4.16022689730222e-81	0.452829610427291	0.795	0.212	7.93604882929372e-77	1.83372450101892e-129	0.490354715180953	0.8	0.238	3.49801285814369e-125	4.16022689730222e-81	3.66744900203777e-129
snrpb2	9.60664101954361e-83	0.429417781990867	0.757	0.186	1.83256284088814e-78	2.17357548565822e-129	0.290121324534257	0.699	0.177	4.14631259644162e-125	9.60664101954361e-83	4.3471509713164e-129
mrpl44	5.35183675363453e-97	0.325566771740518	0.589	0.108	1.02091637912332e-92	2.29591075558966e-129	0.252261616175525	0.575	0.128	4.37967935736283e-125	5.35183675363453e-97	4.59182151117943e-129
copz1	3.42253653515885e-70	0.602188809334164	0.84	0.272	6.52883069446902e-66	2.48150071023472e-129	0.635851522004093	0.838	0.272	4.73371075484376e-125	3.42253653515885e-70	4.96300142046945e-129
mrps14	1.98788503660088e-73	0.28441241356471	0.669	0.164	3.79208949581983e-69	2.7080003860651e-129	0.274217672230916	0.703	0.179	5.16578153645779e-125	1.98788503660088e-73	5.41600077213021e-129
rps3a	1.68590633124478e-81	0.989386601106231	1	0.861	3.21603491748255e-77	3.35385071093486e-129	0.893075621879035	0.998	0.89	6.39780561617933e-125	1.68590633124478e-81	6.70770142186987e-129
rtn4a	1.24945434252005e-69	0.531608749311427	0.844	0.274	2.38345910379125e-65	3.65637299371115e-129	0.424081338771919	0.882	0.274	6.97489712280338e-125	1.24945434252005e-69	7.31274598742211e-129
eif2s1b	5.59123718483093e-73	0.671649863795013	0.909	0.334	1.06658440537835e-68	8.04189024847903e-129	0.720183230692691	0.903	0.335	1.53407098379986e-124	5.59123718483093e-73	1.6083780496958e-128
cdca7a	1.35504010853879e-74	0.329066116671867	0.468	0.088	2.58487451104861e-70	1.46648756704085e-128	0.46230119034671	0.434	0.077	2.79747168288713e-124	1.35504010853879e-74	2.93297513408165e-128
tubg1	1.42166515866255e-90	0.311425533135993	0.506	0.087	2.71196845666468e-86	2.38438122842828e-128	0.273928756158416	0.467	0.089	4.54844563134978e-124	1.42166515866255e-90	4.76876245685658e-128
bcas2	2.70638513595219e-64	0.358305240031704	0.764	0.225	5.1627002853424e-60	3.41224748341783e-128	0.427900664529188	0.817	0.241	6.50920329936786e-124	2.70638513595219e-64	6.82449496683554e-128
rpl4	1.88496984295335e-79	1.01367404272826	0.989	0.72	3.5957684724178e-75	5.99857684532822e-128	0.93803353890148	0.996	0.716	1.14428851901481e-123	1.88496984295335e-79	1.19971536906566e-127
mrps24	7.16213070351362e-85	0.359674952033987	0.738	0.177	1.36624805300226e-80	1.51282111375514e-127	0.263479373556521	0.72	0.19	2.8858575565993e-123	7.16213070351362e-85	3.0256422275103e-127
micos10	1.28598083615894e-86	0.378961102522391	0.76	0.185	2.45313704305679e-82	1.58880710993873e-127	0.250407432418971	0.722	0.188	3.03080844291911e-123	1.28598083615894e-86	3.17761421987754e-127
gtf2f1	3.0955619817056e-62	0.389377774891776	0.779	0.24	5.90509403630161e-58	1.752926916578e-127	0.4126205262629	0.819	0.236	3.34388338606419e-123	3.0955619817056e-62	3.50585383315608e-127
timm9	2.73401801758391e-79	0.335607306942104	0.722	0.179	5.21541277034306e-75	2.29748190790704e-127	0.276074100443897	0.733	0.195	4.38267648752346e-123	2.73401801758391e-79	4.59496381581396e-127
tomm7	3.08155355779131e-65	0.420038106201557	0.814	0.263	5.87837156684271e-61	4.39976994248684e-127	0.40492719372925	0.846	0.258	8.3930011422879e-123	3.08155355779131e-65	8.79953988497387e-127
ndufa12	3.07541536973755e-58	0.356368180673685	0.825	0.273	5.86666235931135e-54	1.39172647901824e-126	0.348978722842443	0.851	0.253	2.6548574313752e-122	3.07541536973755e-58	2.78345295803653e-126
mrps36	2.01344396610219e-63	0.285273468781443	0.715	0.204	3.84084570973654e-59	1.39393710095183e-126	0.302446132819945	0.737	0.198	2.65907441377572e-122	2.01344396610219e-63	2.78787420190373e-126
fli1a	8.46628538628375e-49	0.287793228610311	0.878	0.289	1.61502860028749e-44	2.5161667911351e-126	0.412426509859444	0.829	0.22	4.79983977076931e-122	8.46628538628375e-49	5.03233358227023e-126
hypk	4.81913219265098e-80	0.809640266604958	0.935	0.351	9.19297657070102e-76	2.83312503110344e-126	0.666499214979429	0.918	0.332	5.40446930933292e-122	4.81913219265098e-80	5.66625006220693e-126
prdx4	2.0703894656281e-65	0.415524304817654	0.76	0.228	3.94947494463216e-61	7.8770773364102e-126	0.346689000460725	0.798	0.229	1.50263127269361e-121	2.0703894656281e-65	1.575415467282e-125
eif4g1a	1.94791462790304e-62	0.715588990733494	0.935	0.366	3.71584194418784e-58	1.87748087869153e-125	0.768816138427778	0.941	0.34	3.58148252419196e-121	1.94791462790304e-62	3.75496175738312e-125
stmn1a	1.65588468288189e-74	0.736557517336486	0.943	0.31	3.15876562106548e-70	4.18482356987155e-125	0.718489237721055	0.941	0.309	7.98296944188698e-121	1.65588468288189e-74	8.369647139743e-125
prmt1	1.96846503721574e-60	0.593704916316544	0.947	0.368	3.75504390499275e-56	3.67240666365291e-124	0.633347054906892	0.949	0.333	7.0054829515843e-120	1.96846503721574e-60	7.344813327306e-124
sars1	2.18502255716209e-68	0.424325475056955	0.772	0.226	4.1681490300424e-64	4.12122704231749e-124	0.367407047148991	0.808	0.236	7.86165270592484e-120	2.18502255716209e-68	8.2424540846349e-124
igf2bp3	4.14271780144429e-62	0.422111451291575	0.882	0.289	7.90264847803513e-58	4.42003850986981e-124	0.451922075540145	0.899	0.282	8.43166546142765e-120	4.14271780144429e-62	8.84007701973988e-124
rps25	6.88488038276948e-82	0.940425755502017	1	0.864	1.31335978181711e-77	6.01466875299708e-124	0.821365370157226	1	0.864	1.14735821132172e-119	6.88488038276948e-82	1.20293375059943e-123
kpna2	1.14239608356655e-81	0.811213797554548	0.532	0.104	2.17923476901156e-77	9.11156540607084e-124	0.748800267154906	0.547	0.12	1.73812221686207e-119	1.14239608356655e-81	1.82231308121419e-123
lsm3	1.76818082567133e-54	0.382011370351291	0.825	0.282	3.37298174305063e-50	2.6787478690504e-123	0.414682801807512	0.861	0.266	5.10997943500055e-119	1.76818082567133e-54	5.35749573810088e-123
denr	8.34503531334254e-67	0.553022285600369	0.878	0.302	1.59189893637322e-62	2.81945156168544e-123	0.498326749563839	0.863	0.288	5.37838579907114e-119	8.34503531334254e-67	5.63890312337104e-123
sf3b4	3.30236046008587e-57	0.277407994883766	0.703	0.201	6.29958281365981e-53	8.29524914770068e-123	0.288814285269688	0.688	0.176	1.58240172741538e-118	3.30236046008587e-57	1.65904982954012e-122
mrpl20	2.82145377943886e-90	0.536200390500084	0.783	0.2	5.38220522965756e-86	1.29668555385479e-122	0.363038727410702	0.756	0.214	2.47355736253339e-118	2.82145377943886e-90	2.59337110770951e-122
cdv3	2.85414546536061e-58	0.593019267763459	0.935	0.379	5.4445678897219e-54	1.29839000228321e-122	0.610600383051526	0.922	0.332	2.47680876835546e-118	2.85414546536061e-58	2.59678000456644e-122
rpl9	7.40436364428712e-72	0.862374543537033	1	0.869	1.41245640878421e-67	1.12630747312684e-121	0.819543616938443	0.996	0.884	2.14854413573676e-117	7.40436364428712e-72	2.2526149462537e-121
etf1b	9.87706061443229e-72	0.691104842878113	0.916	0.322	1.8841480828091e-67	4.70657352449752e-121	0.634125867788322	0.918	0.325	8.97825965533148e-117	9.87706061443229e-72	9.41314704899529e-121
rps24	1.87977339377461e-81	0.876280726046171	1	0.9	3.58585572596444e-77	5.87003563646787e-121	0.762104347388827	1	0.906	1.11976799801261e-116	1.87977339377461e-81	1.1740071272936e-120
cbx1a	4.92290586972142e-50	0.384961161562681	0.848	0.306	9.39093523708058e-46	3.94040324895415e-120	0.406461139197188	0.838	0.255	7.51671323770494e-116	4.92290586972142e-50	7.88080649790814e-120
rps2	1.25824879943901e-67	0.938536272988608	1	0.888	2.40023540980986e-63	5.26076474503112e-120	0.926907738656663	0.998	0.905	1.00354348276214e-115	1.25824879943901e-67	1.05215294900624e-119
dbi	5.87515695612088e-67	0.659742726888227	0.859	0.315	1.12074494094962e-62	1.31921411833497e-119	0.616428388701783	0.901	0.322	2.51653285213579e-115	5.87515695612088e-67	2.63842823666993e-119
tpi1b	1.9109678665415e-63	0.283811868280227	0.757	0.222	3.64536230221457e-59	4.46933693468505e-119	0.361977374575954	0.792	0.237	8.5257071366052e-115	1.9109678665415e-63	8.93867386937034e-119
uqcrq	6.3717821208941e-66	0.555662656558836	0.916	0.328	1.21548115738176e-61	4.47435645383058e-119	0.377877308225475	0.903	0.3	8.53528237132722e-115	6.3717821208941e-66	8.94871290766115e-119
ppa1b	3.65304564847093e-86	0.522081404214283	0.779	0.203	6.96854987902315e-82	9.59914630550152e-119	0.386958388356598	0.771	0.223	1.83113314923747e-114	3.65304564847093e-86	1.91982926110031e-118
rpl5a	2.62542653327634e-66	0.842228607106552	0.996	0.747	5.00826365487794e-62	1.20427344845471e-118	0.862440783461917	0.992	0.738	2.29727203027221e-114	2.62542653327634e-66	2.40854689690943e-118
mki67	4.07401581815103e-65	0.538076355444643	0.81	0.238	7.7715925747049e-61	1.26939444407583e-118	0.766370433116758	0.825	0.249	2.42149684151906e-114	4.07401581815103e-65	2.53878888815164e-118
cycsb	6.36627638856039e-87	1.15940581858228	0.943	0.402	1.21443088388178e-82	1.79980435561513e-118	0.872700122662159	0.949	0.402	3.43330678877142e-114	6.36627638856039e-87	3.59960871123034e-118
pfdn4	2.66512903359059e-64	0.60072455701341	0.882	0.327	5.08400014447741e-60	5.9903380239127e-118	0.619292144955747	0.886	0.322	1.14271688144159e-113	2.66512903359059e-64	1.19806760478251e-117
zgc:110540	3.91090415762981e-51	0.252309243296893	0.468	0.114	7.46044077109463e-47	1.12631311003654e-117	0.47784018073345	0.533	0.12	2.14855488870571e-113	3.91090415762981e-51	2.25262622007311e-117
rpl14	3.3422934021452e-77	0.840091285621015	1	0.864	6.37575889393219e-73	2.90992331813629e-117	0.72632742718879	1	0.862	5.55096972167678e-113	3.3422934021452e-77	5.81984663627272e-117
khsrp	1.53268097456108e-55	0.383408836065366	0.856	0.288	2.92374222707271e-51	3.81884584202339e-117	0.334855655988886	0.869	0.264	7.28483032824381e-113	1.53268097456108e-55	7.63769168404692e-117
kctd5a	1.59005848904888e-52	0.320490033624968	0.814	0.278	3.03319557370964e-48	3.95500427182195e-117	0.388491630936403	0.855	0.269	7.54456614892754e-113	1.59005848904888e-52	7.91000854364376e-117
sat1a.2	3.30429639793611e-59	0.626089860726093	0.951	0.399	6.30327580870292e-55	1.88234209725889e-116	0.745865276445268	0.947	0.375	3.59075578473107e-112	3.30429639793611e-59	3.76468419451779e-116
ldhba	1.41789633364787e-78	0.640270131229342	0.897	0.297	2.70477904606668e-74	2.86394962910045e-116	0.532800002977309	0.907	0.321	5.46327031247202e-112	1.41789633364787e-78	5.72789925820081e-116
rpl13	1.28818860886871e-66	0.797116913182128	1	0.919	2.45734859027794e-62	4.22987417106051e-116	0.761603071009229	1	0.932	8.06890796871503e-112	1.28818860886871e-66	8.45974834212093e-116
anp32b	2.28823397326783e-69	0.782408901125264	0.958	0.366	4.36503512740571e-65	4.67763611840773e-116	0.736402836138566	0.928	0.344	8.92305865947459e-112	2.28823397326783e-69	9.35527223681529e-116
ubap2b	1.2308553196303e-54	0.271070946860431	0.848	0.278	2.34797960772676e-50	5.06810322883913e-116	0.253997377101514	0.829	0.244	9.66791371933352e-112	1.2308553196303e-54	1.01362064576782e-115
rps17	8.51800820262199e-73	0.931120512381676	0.992	0.729	1.62489524473217e-68	5.21365024853272e-116	0.897641789458176	0.992	0.708	9.94555921410101e-112	8.51800820262199e-73	1.04273004970655e-115
tfam	2.14787378548065e-69	0.262644786544079	0.696	0.179	4.09728403318288e-65	7.01184090921876e-115	0.265288517835889	0.701	0.192	1.33757877184257e-110	2.14787378548065e-69	1.40236818184372e-114
snrpa1	1.46066397942087e-69	0.360915049451414	0.837	0.246	2.78636260714325e-65	1.39612220431916e-114	0.369634208843324	0.811	0.244	2.66324271695923e-110	1.46066397942087e-69	2.79224440863838e-114
romo1	1.56416822824558e-66	0.609191532593969	0.837	0.309	2.98380731220128e-62	1.87917966716568e-114	0.55647925574666	0.88	0.322	3.58472313308524e-110	1.56416822824558e-66	3.75835933433127e-114
rps8a	1.3862197133374e-71	0.945528857572225	1	0.887	2.64435272516242e-67	4.73080289830254e-114	0.855557876884602	0.996	0.902	9.02447960880193e-110	1.3862197133374e-71	9.46160579660488e-114
rpl36a	5.40509378438636e-67	0.852915975614973	1	0.861	1.03107569030954e-62	5.86310873226536e-114	0.792546357625786	1	0.856	1.11844662176694e-109	5.40509378438636e-67	1.17262174645309e-113
rpl6	4.89982105233543e-74	1.01124293699762	0.996	0.757	9.34689863943507e-70	6.90361479559995e-114	0.952385864267502	0.998	0.75	1.31693355840865e-109	4.89982105233543e-74	1.38072295911998e-113
rps19	3.89269028456373e-67	0.749200777264982	1	0.915	7.42569598683377e-63	3.95685016056703e-112	0.710529695021854	0.994	0.915	7.54808736629766e-108	3.89269028456373e-67	7.91370032113397e-112
rps9	1.78876579355122e-75	0.890289094717915	0.996	0.9	3.4122496277783e-71	8.2757380919172e-112	0.786167160375511	1	0.92	1.57867979841412e-107	1.78876579355122e-75	1.65514761838345e-111
ube2l3b	6.14516691340251e-68	0.341449025592513	0.738	0.207	1.17225204040066e-63	1.4086241839742e-111	0.295722521011594	0.758	0.223	2.68709149334918e-107	6.14516691340251e-68	2.81724836794836e-111
eif4h	2.46532304560025e-58	0.487386225403548	0.901	0.321	4.70285024178703e-54	1.99256420679477e-111	0.517080553145348	0.88	0.309	3.8010154808817e-107	2.46532304560025e-58	3.98512841358957e-111
eif5b	2.89015477964432e-56	0.632959257522204	0.958	0.395	5.51325925764951e-52	2.44702724924313e-111	0.66083385455716	0.945	0.369	4.66794918065619e-107	2.89015477964432e-56	4.8940544984862e-111
hspa8	4.70355787775602e-66	0.714484183903714	0.996	0.903	8.97250700760738e-62	4.20279153558422e-111	0.722200720385853	1	0.892	8.01724513328046e-107	4.70355787775602e-66	8.40558307116857e-111
rpl23	1.35980723956024e-78	0.966453985041912	1	0.884	2.59396829018511e-74	5.18737136892509e-111	0.802628443396877	0.998	0.903	9.89542962336151e-107	1.35980723956024e-78	1.03747427378501e-110
smdt1b	1.07196438968426e-60	0.365126439908273	0.795	0.251	2.0448792697617e-56	7.08761783023794e-111	0.262056916896689	0.804	0.248	1.35203397729619e-106	1.07196438968426e-60	1.4175235660476e-110
bahcc1b	1.20529723466517e-49	0.356263613703544	0.802	0.279	2.29922500484728e-45	1.04653946596864e-110	0.528415016618319	0.878	0.291	1.99637868528177e-106	1.20529723466517e-49	2.0930789319373e-110
rpl38	5.5311617240876e-71	0.902536919798874	0.996	0.769	1.05512441048695e-66	3.19581566679273e-110	0.793829978103908	0.996	0.759	6.09633796597382e-106	5.5311617240876e-71	6.39163133358542e-110
rps10	6.68542100923898e-66	0.799212037873921	1	0.902	1.27531091172243e-61	6.49216210503759e-110	0.769906984628463	0.998	0.904	1.23844484315697e-105	6.68542100923898e-66	1.29843242100753e-109
eif3c	1.5830255088367e-58	0.651406053261868	0.916	0.381	3.01977946065688e-54	1.9354182027714e-109	0.619561240153276	0.939	0.367	3.69200376360673e-105	1.5830255088367e-58	3.87083640554283e-109
rps15a	1.04192718524268e-61	0.869939124379481	0.989	0.841	1.98758029856893e-57	6.34619029052343e-109	0.857564882512706	0.994	0.838	1.21059925982025e-104	1.04192718524268e-61	1.26923805810467e-108
ppig	6.69902189346053e-55	0.33991443820601	0.837	0.276	1.27790541639653e-50	1.80162365666552e-108	0.419659101070669	0.848	0.271	3.43677728745515e-104	6.69902189346053e-55	3.60324731333101e-108
rpl15	1.02689447893887e-66	0.960723028234947	0.996	0.826	1.95890390802379e-62	2.73010427317898e-107	0.883192282492091	0.996	0.85	5.20794691151622e-103	1.02689447893887e-66	5.46020854635797e-107
rps27a	2.00857572828404e-69	0.838620904133188	1	0.906	3.83155905927463e-65	5.19636060303468e-107	0.739913356521095	0.996	0.918	9.91257748634896e-103	2.00857572828404e-69	1.03927212060693e-106
rps4x	1.23217336959287e-65	0.850268428152403	0.996	0.864	2.35049391983536e-61	6.99720578981993e-107	0.791338680953683	0.998	0.883	1.33478697646605e-102	1.23217336959287e-65	1.399441157964e-106
pnn	2.39688223462013e-48	0.375165859682524	0.89	0.339	4.57229255076136e-44	1.02565715068e-106	0.460713289732989	0.888	0.307	1.95654358063717e-102	2.39688223462013e-48	2.05131430136002e-106
aurkb	2.69461872330086e-68	0.289847604620662	0.57	0.129	5.14025467656873e-64	2.20967645223995e-106	0.310247340106318	0.562	0.137	4.21517880029293e-102	2.69461872330086e-68	4.41935290447992e-106
hdlbpa	3.18428774365105e-64	0.365082951506633	0.909	0.29	6.07434729978873e-60	5.15683078306099e-106	0.306702473267416	0.897	0.295	9.83717040176715e-102	3.18428774365105e-64	1.0313661566122e-105
rpl12	1.38640247209553e-60	0.823303392380999	1	0.834	2.64470135576943e-56	6.06843141868005e-106	0.803729086783202	0.998	0.862	1.15761397742741e-101	1.38640247209553e-60	1.21368628373599e-105
si:ch211-222l21.1	1.31926163488238e-50	0.722634542700852	1	0.924	2.51662349470164e-46	8.61922285381355e-106	0.85252577083456	1	0.915	1.64420295159347e-101	1.31926163488238e-50	1.72384457076271e-105
lbr	1.96290775949969e-55	0.258561291170919	0.852	0.27	3.74444284202161e-51	8.86856021899847e-106	0.346873799240611	0.884	0.276	1.69176654737615e-101	1.96290775949969e-55	1.77371204379968e-105
baz1b	8.78008173316296e-54	0.487848185173611	0.89	0.319	1.67488839141817e-49	9.62031272671603e-106	0.529758784701906	0.867	0.294	1.83517085574835e-101	8.78008173316296e-54	1.92406254534321e-105
eef2b	2.835925100495e-61	0.782092585640417	0.992	0.79	5.40981072170426e-57	2.02112580847773e-105	0.757432956267932	1	0.778	3.85549959225212e-101	2.835925100495e-61	4.04225161695546e-105
sf3a2	1.28499972509613e-59	0.502062911592728	0.905	0.327	2.45126547559337e-55	2.4665114864615e-105	0.463996476481475	0.888	0.316	4.70511731157395e-101	1.28499972509613e-59	4.93302297292304e-105
rpl34	1.32449287103028e-63	0.749386934705742	0.996	0.832	2.52660260077736e-59	3.00911950011379e-105	0.705658617972373	0.996	0.81	5.74019635841706e-101	1.32449287103028e-63	6.0182390002276e-105
pabpc1a	2.65090208283067e-58	0.816363339425752	0.996	0.669	5.05686081320779e-54	8.80735661480266e-105	0.85098989135897	0.998	0.639	1.68009134783975e-100	2.65090208283067e-58	1.76147132296052e-104
si:ch211-71m22.1	2.21385322450764e-61	0.253935288531828	0.354	0.061	4.22314641107078e-57	2.18969672070674e-104	0.283565849448371	0.278	0.039	4.17706546442019e-100	2.21385322450764e-61	4.37939344141353e-104
atp5md	3.21521057999905e-49	0.359530484975906	0.798	0.289	6.13333570240619e-45	5.48899085832835e-104	0.338343375103162	0.819	0.275	1.04707989613472e-99	3.21521057999905e-49	1.09779817166568e-103
sumo3b	2.772915344339e-47	0.537858017509023	0.848	0.34	5.28961331086109e-43	8.55506157556723e-104	0.576908698434203	0.884	0.323	1.6319635461552e-99	2.772915344339e-47	1.71101231511345e-103
dlgap5	2.92587465121923e-51	0.27198982656942	0.536	0.143	5.58139848466581e-47	2.09490207158026e-103	0.382550912560877	0.581	0.15	3.9962351917465e-99	2.92587465121923e-51	4.18980414316057e-103
rpl10a	2.66792331749061e-68	0.970229824983257	1	0.828	5.08933052044509e-64	2.41620131045715e-103	0.871778868314329	0.998	0.855	4.60914561982806e-99	2.66792331749061e-68	4.83240262091427e-103
polr2l	5.82071132913687e-53	0.397595764886022	0.848	0.308	1.11035889314615e-48	2.42377075755258e-103	0.35422332951082	0.848	0.287	4.62358509710731e-99	5.82071132913687e-53	4.84754151510513e-103
phf5a	4.77114886848105e-60	0.504931770682172	0.901	0.32	9.10144358151444e-56	2.42994893020846e-103	0.340389281675245	0.836	0.275	4.63537057926566e-99	4.77114886848105e-60	4.85989786041698e-103
nme2b.1	2.25754630006397e-58	0.865220229401019	0.996	0.78	4.30649532200202e-54	1.02652228977803e-102	0.852943241367096	0.996	0.803	1.95819391998056e-98	2.25754630006397e-58	2.05304457955606e-102
si:ch211-156b7.4	1.00276332513184e-82	0.472659618501781	0.787	0.199	1.91287131902151e-78	3.32152925480864e-102	0.401484098813154	0.792	0.243	6.33614920647296e-98	1.00276332513184e-82	6.64305850961734e-102
cct8	3.76970371724273e-46	0.298855180615198	0.859	0.316	7.19108681101223e-42	1.36205846744461e-100	0.342726640599503	0.855	0.29	2.59826273249735e-96	3.76970371724273e-46	2.72411693488922e-100
mdh2	2.73861586192959e-47	0.282911463824129	0.817	0.298	5.22418361821689e-43	2.35002047911721e-100	0.327542212704783	0.855	0.298	4.482899065964e-96	2.73861586192959e-47	4.70004095823449e-100
tcp1	1.00032240855558e-49	0.57514935464185	0.916	0.413	1.90821502656063e-45	2.45480917979571e-100	0.673665624305711	0.922	0.393	4.68279399137829e-96	1.00032240855558e-49	4.90961835959145e-100
eif2s2	1.23745312117488e-57	0.777319498770113	0.966	0.486	2.36056557395321e-53	3.45130807452556e-100	0.726928893541682	0.966	0.454	6.58371528296496e-96	1.23745312117488e-57	6.90261614905118e-100
eif3s6ip	1.39767597608566e-61	0.572755633816672	0.89	0.335	2.666206691981e-57	4.95497767292483e-100	0.496471574672931	0.869	0.329	9.4521154088714e-96	1.39767597608566e-61	9.90995534584966e-100
rpl36	1.62307044865052e-63	0.797402443942824	0.996	0.788	3.09616918784572e-59	5.2533787502374e-100	0.705942022235234	0.998	0.783	1.00213453039529e-95	1.62307044865052e-63	1.05067575004747e-99
rpl23a	7.12213929187157e-61	0.83256199277828	1	0.813	1.35861929131742e-56	1.38821139586796e-99	0.781974318852572	0.996	0.809	2.64815205875771e-95	7.12213929187157e-61	2.77642279173594e-99
ndufab1b	9.40408578237164e-73	0.636014905196186	0.844	0.281	1.79392340384521e-68	1.50572409659098e-99	0.421305500549724	0.819	0.295	2.87231928665695e-95	9.40408578237164e-73	3.01144819318194e-99
mibp2	2.66937414787411e-65	0.895849837960732	0.935	0.429	5.09209812448466e-61	2.06959925131937e-99	0.831045507259011	0.926	0.436	3.94796753181682e-95	2.66937414787411e-65	4.13919850263879e-99
rpl5b	5.93433009220432e-59	0.79719298159811	0.981	0.693	1.1320328083889e-54	2.44420013339639e-99	0.791890699444097	0.992	0.659	4.66255617446695e-95	5.93433009220432e-59	4.88840026679274e-99
eif3s10	3.58071925919909e-53	0.624000117347659	0.954	0.408	6.83058005884819e-49	3.5478978695401e-99	0.620122369005939	0.941	0.382	6.7679699759347e-95	3.58071925919909e-53	7.0957957390802e-99
rpl24	5.68810603334472e-60	0.748142411917705	1	0.885	1.08506310692084e-55	1.19082474226775e-98	0.706967911606044	0.998	0.888	2.27161727834997e-94	5.68810603334472e-60	2.3816494845355e-98
eif3i	2.08801503036412e-50	0.376268908045508	0.867	0.315	3.9830974719226e-46	1.40688693462201e-98	0.406750801884011	0.859	0.298	2.68377751648495e-94	2.08801503036412e-50	2.81377386924405e-98
kdm6bb	1.23106012897996e-50	0.321512661861031	0.916	0.328	2.34837030204216e-46	1.85147514594699e-98	0.418101372702075	0.907	0.317	3.53187398840847e-94	1.23106012897996e-50	3.70295029189403e-98
adh5	1.04479160416208e-60	0.503967017125215	0.897	0.323	1.99304446409959e-56	2.22179951962928e-98	0.402870815331235	0.891	0.322	4.23830476364481e-94	1.04479160416208e-60	4.4435990392586e-98
rpl13a	1.74140725959951e-62	0.824768397950842	1	0.877	3.32190848841202e-58	2.58675931066685e-98	0.767281286853614	1	0.886	4.93450206102809e-94	1.74140725959951e-62	5.17351862133368e-98
rps15	1.5810586417505e-67	0.859298008791096	0.996	0.874	3.01602746500326e-63	3.00528840251703e-98	0.740401091912866	0.998	0.869	5.73288815664149e-94	1.5810586417505e-67	6.01057680503401e-98
rpl30	1.01010339932517e-67	0.816480619984791	1	0.855	1.92687324455269e-63	3.26022985340134e-98	0.710221849623015	0.996	0.851	6.2192144683484e-94	1.01010339932517e-67	6.52045970680269e-98
ndufab1a	5.82811484605267e-61	0.448452382148448	0.798	0.263	1.11177118803301e-56	3.71823285238969e-98	0.318130536049676	0.823	0.282	7.09290098921858e-94	5.82811484605267e-61	7.43646570477937e-98
rps13	2.49990070133883e-65	0.871464037371017	1	0.853	4.76881057787396e-61	6.50189265984052e-98	0.744197962700343	0.992	0.874	1.24030104379118e-93	2.49990070133883e-65	1.3003785319681e-97
uqcr10	6.8003613602463e-62	0.699652118630207	0.924	0.383	1.29723693308058e-57	1.45318902966728e-97	0.601153225631027	0.943	0.397	2.77210339299331e-93	6.8003613602463e-62	2.90637805933459e-97
zgc:171772	9.52475494331333e-59	0.722513872728092	1	0.859	1.81694225298645e-54	2.06250559499459e-97	0.680166177679913	0.996	0.849	3.93443567301168e-93	9.52475494331333e-59	4.1250111899892e-97
rnps1	3.47501526841663e-53	0.261402321698685	0.821	0.272	6.62893912603157e-49	4.0497658253789e-97	0.250463547044792	0.811	0.263	7.72533328849279e-93	3.47501526841663e-53	8.09953165075792e-97
rps6	2.72479339728515e-63	0.801920207976209	0.996	0.823	5.19781588466116e-59	1.01542852907673e-96	0.726927035589757	0.998	0.832	1.93703146206676e-92	2.72479339728515e-63	2.03085705815346e-96
cox5ab	1.2584891872205e-43	0.435791438579491	0.909	0.395	2.40069397354182e-39	3.31556944627422e-96	0.479183581488289	0.937	0.378	6.32478027571269e-92	1.2584891872205e-43	6.6311388925485e-96
rpl18	2.17695064546271e-59	0.759016345839057	1	0.892	4.15275105128467e-55	3.6110697367276e-96	0.711373683038535	1	0.9	6.88847662978157e-92	2.17695064546271e-59	7.22213947345519e-96
rpl35a	8.35206321420123e-60	0.786191855127417	0.996	0.838	1.59323957874103e-55	4.10836015796148e-96	0.698536703708251	0.994	0.832	7.83710783732731e-92	8.35206321420123e-60	8.21672031592291e-96
rps28	2.36405442266374e-76	0.882663820370873	0.996	0.812	4.50967021667336e-72	4.31525303681414e-96	0.697237545602436	0.994	0.802	8.23177669302666e-92	2.36405442266374e-76	8.63050607362819e-96
CABZ01058261.1	1.32858705398873e-65	0.466835262854	0.597	0.146	2.5344126641889e-61	9.49286294788258e-96	0.427817353741208	0.564	0.152	1.81085853593808e-91	1.32858705398873e-65	1.8985725895765e-95
mad2l1	2.99910010157567e-55	0.312340201271371	0.532	0.134	5.72108335376575e-51	9.97522180440874e-96	0.398865925062225	0.533	0.138	1.90287331140901e-91	2.99910010157567e-55	1.99504436088178e-95
eif3k	4.2606545922471e-55	0.661655697121078	0.943	0.424	8.12762470017057e-51	1.87631775108662e-95	0.623876263520871	0.922	0.391	3.57926374197284e-91	4.2606545922471e-55	3.7526355021733e-95
rps14	8.66890260259175e-65	0.866917177706334	0.996	0.878	1.6536798604704e-60	2.800329193167e-95	0.738404003759407	0.996	0.891	5.34190796888536e-91	8.66890260259175e-65	5.60065838633395e-95
cct7	3.04744881594915e-60	0.722883836337099	0.92	0.412	5.8133133613046e-56	1.1031599252104e-94	0.63978268913863	0.933	0.413	2.10438787333136e-90	3.04744881594915e-60	2.20631985042082e-94
dnaja2a	3.14170267061602e-49	0.348653967016279	0.863	0.321	5.99311201446712e-45	1.15664639224258e-94	0.338373167308899	0.865	0.308	2.20641865784194e-90	3.14170267061602e-49	2.31329278448514e-94
cyc1	2.15510469000832e-53	0.331207022128698	0.863	0.301	4.11107770665988e-49	2.97884041229617e-94	0.30290971732089	0.886	0.316	5.68243597049617e-90	2.15510469000832e-53	5.95768082459233e-94
rpl29	3.82089034293377e-66	0.827586240770656	0.989	0.743	7.28873041818046e-62	3.79232689976601e-94	0.734344194016065	0.989	0.714	7.23424279399364e-90	3.82089034293377e-66	7.58465379953202e-94
uba1	2.69533579029946e-56	0.575480341060916	0.894	0.339	5.14162255357525e-52	1.89681766102145e-93	0.477179344653251	0.88	0.322	3.61836937016451e-89	2.69533579029946e-56	3.79363532204289e-93
polr2d	2.96557038956063e-49	0.338022084317695	0.817	0.289	5.65712207512586e-45	9.36420833740113e-93	0.274148674870281	0.865	0.298	1.78631638244264e-88	2.96557038956063e-49	1.87284166748022e-92
rps7	1.08742403388277e-56	0.878912712119523	1	0.866	2.07437008703478e-52	1.42753599833827e-92	0.804434087491162	0.996	0.899	2.72316767043007e-88	1.08742403388277e-56	2.85507199667651e-92
rpl28	2.28650929257625e-60	0.778128756274063	0.996	0.865	4.36174512651845e-56	2.43877258000605e-92	0.698119334738446	0.994	0.882	4.65220257361953e-88	2.28650929257625e-60	4.87754516001217e-92
rpl7	2.5777874273381e-57	0.934668804435383	1	0.847	4.91738729639016e-53	3.39984349587555e-92	0.840342984053017	0.996	0.872	6.4855414527322e-88	2.5777874273381e-57	6.79968699175111e-92
arpc3	2.62264176401521e-34	0.253318376635618	0.825	0.345	5.00295142903542e-30	1.10320032130107e-91	0.443076083912562	0.838	0.316	2.10446493291391e-87	2.62264176401521e-34	2.20640064260212e-91
rps16	1.34914153936359e-56	0.819148406098393	0.996	0.812	2.57362240048999e-52	2.00281184889063e-91	0.764171352607919	0.987	0.837	3.82056388294376e-87	1.34914153936359e-56	4.00562369778128e-91
ola1	7.97414133002027e-55	0.514750292856396	0.878	0.337	1.52114720011467e-50	2.70360707806543e-91	0.423889721670131	0.895	0.354	5.15740086211762e-87	7.97414133002027e-55	5.40721415613089e-91
rps11	6.78577802795137e-59	0.803937042334714	0.996	0.854	1.294455016612e-54	1.01911486264592e-90	0.728228560489113	0.998	0.848	1.94406351198336e-86	6.78577802795137e-59	2.03822972529185e-90
rpl17	1.85956729876369e-59	0.887260067984328	0.996	0.867	3.54731057912162e-55	1.08529486519746e-90	0.772541198609037	0.998	0.898	2.07030848485068e-86	1.85956729876369e-59	2.17058973039492e-90
gdi2	6.34551501852583e-45	0.469426447638546	0.913	0.392	1.21047044493399e-40	1.54210259348478e-90	0.528908005910897	0.918	0.389	2.94171490733157e-86	6.34551501852583e-45	3.08420518696961e-90
polr2f	1.52312889482014e-54	0.286808174991464	0.829	0.278	2.9055206797589e-50	2.06537560235583e-90	0.267286939139972	0.813	0.277	3.93991049905398e-86	1.52312889482014e-54	4.13075120471171e-90
rps26l	6.04324545808315e-57	0.794090108401059	0.989	0.804	1.15280950358394e-52	2.23579722967146e-90	0.727179279734796	0.994	0.789	4.26500679532128e-86	6.04324545808315e-57	4.47159445934288e-90
rpl27	7.65441669606478e-60	0.860529008790711	1	0.831	1.46015652894132e-55	1.31619379837883e-89	0.740895264225393	0.994	0.831	2.51077128978745e-85	7.65441669606478e-60	2.63238759675769e-89
eif3g	6.93110194846895e-43	0.497264173149025	0.856	0.381	1.32217700768994e-38	2.0387121428652e-89	0.555496199322179	0.893	0.366	3.88904728372965e-85	6.93110194846895e-43	4.07742428573041e-89
psma8	7.14757746497917e-46	0.567554082983291	0.92	0.422	1.36347187721943e-41	2.27779464241442e-89	0.60415326791866	0.931	0.405	4.34512105986974e-85	7.14757746497917e-46	4.55558928482885e-89
rpl18a	5.43918870272578e-57	0.881106417460161	1	0.856	1.03757963693197e-52	3.09668705836463e-88	0.794882905161902	0.981	0.881	5.90724023253637e-84	5.43918870272578e-57	6.19337411672933e-88
ywhaqa	4.8072728629404e-46	0.52705968840762	0.867	0.358	9.17035371334511e-42	5.16053714932673e-88	0.511938594225711	0.899	0.354	9.84424066605568e-84	4.8072728629404e-46	1.03210742986534e-87
rpsa	2.0481896159229e-54	0.674550800060293	1	0.893	3.90712651133451e-50	1.00158306553695e-87	0.622316838447778	1	0.906	1.91061985581829e-83	2.0481896159229e-54	2.0031661310739e-87
cox6c	1.35987561930969e-57	0.594579034642909	0.943	0.402	2.59409873139516e-53	1.36154908852897e-87	0.471787491823969	0.909	0.381	2.59729104127787e-83	1.35987561930969e-57	2.72309817705797e-87
cct3	3.29543189830923e-47	0.586212297577252	0.951	0.436	6.28636588921468e-43	2.041999451914e-87	0.622996317017635	0.949	0.426	3.89531815447115e-83	3.29543189830923e-47	4.08399890382797e-87
atp5mc3b	1.27181236504181e-64	0.980368637523842	0.985	0.61	2.42610926755376e-60	6.86991811725381e-87	0.796172428469718	0.968	0.637	1.31050558004734e-82	1.27181236504181e-64	1.37398362345075e-86
sub1a	3.0473680448714e-55	0.735270749924745	0.966	0.483	5.81315928239667e-51	1.11442525061393e-86	0.681924373884294	0.968	0.474	2.12587760807112e-82	3.0473680448714e-55	2.22885050122784e-86
cct4	1.11183226588079e-57	0.751144298053415	0.943	0.443	2.1209312303942e-53	1.18992321383834e-86	0.633446807972506	0.956	0.433	2.26989752271801e-82	1.11183226588079e-57	2.37984642767666e-86
rpl21	7.50839662559001e-53	0.811716278937373	0.996	0.877	1.43230174029755e-48	3.55348355409832e-86	0.722981770774018	0.996	0.9	6.77862522779796e-82	7.50839662559001e-53	7.10696710819672e-86
eif4a3	1.46168304448852e-44	0.344046781773536	0.867	0.321	2.7883065756663e-40	1.20036918430204e-85	0.28121562857863	0.876	0.314	2.28982425597457e-81	1.46168304448852e-44	2.40073836860412e-85
tpx2	1.19070173220996e-48	0.378909446759569	0.521	0.141	2.27138262436371e-44	1.21024239216304e-85	0.437423627822732	0.543	0.151	2.30865838729022e-81	1.19070173220996e-48	2.42048478432612e-85
atp5pf	2.85367620312797e-46	0.630779609631571	0.932	0.456	5.44367272508691e-42	8.56431159463667e-85	0.557547792202981	0.939	0.426	1.63372807979289e-80	2.85367620312797e-46	1.71286231892733e-84
eif4a1a	2.01598651640617e-40	0.618327900644017	0.954	0.519	3.8456958786964e-36	2.01742386804834e-84	0.674432838315489	0.983	0.494	3.84843777068902e-80	2.01598651640617e-40	4.03484773609666e-84
rpl31	7.83252248792868e-55	0.728000354746928	1	0.852	1.49413198979727e-50	2.39416615357908e-84	0.654864312425124	0.996	0.853	4.56711135456746e-80	7.83252248792868e-55	4.78833230715815e-84
eif5	3.51028401177045e-44	0.352163461464487	0.897	0.366	6.69621778085332e-40	2.16666274316872e-83	0.332973776637948	0.897	0.347	4.13312584886866e-79	3.51028401177045e-44	4.33332548633743e-83
naca	6.34349849791658e-53	0.825868270553489	0.996	0.78	1.21008577346257e-48	1.88038577781991e-82	0.729169112344078	0.987	0.788	3.58702390976926e-78	6.34349849791658e-53	3.76077155563979e-82
rpl7a	2.42613455432764e-56	0.820953280615332	0.996	0.88	4.6280942758354e-52	2.31822257053236e-82	0.721245077186348	1	0.903	4.42224137554753e-78	2.42613455432764e-56	4.63644514106468e-82
tma7	1.36079008896519e-35	0.539673908799597	0.962	0.509	2.59584317370999e-31	4.64902453523581e-82	0.617582453611448	0.975	0.465	8.86847920341583e-78	1.36079008896519e-35	9.29804907047166e-82
si:dkey-67c22.2	5.00495034597189e-40	0.344224604780718	0.894	0.362	9.54744327997597e-36	1.10909098790419e-81	0.375466340045494	0.914	0.351	2.11570196852604e-77	5.00495034597189e-40	2.21818197580841e-81
cox7b	1.4647526068623e-53	0.690023662039943	0.962	0.468	2.79416207285052e-49	3.29065569631976e-81	0.546840142957521	0.966	0.459	6.27725480629958e-77	1.4647526068623e-53	6.58131139263949e-81
COX5B.1	6.72779822837562e-54	0.765872842236381	0.962	0.507	1.28339479004493e-49	3.46238767140537e-81	0.695566399774858	0.952	0.515	6.60485072197289e-77	6.72779822837562e-54	6.92477534281079e-81
cox7c	1.00165708974759e-57	0.763267672520268	0.966	0.499	1.9107610644025e-53	3.52652538206121e-81	0.513571881070279	0.958	0.451	6.72719981881997e-77	1.00165708974759e-57	7.05305076412237e-81
rps29	7.63901873091303e-60	0.710661931897344	1	0.873	1.45721921310897e-55	6.48658263987804e-81	0.582811217506506	0.998	0.866	1.23738050438313e-76	7.63901873091303e-60	1.29731652797563e-80
snrpg	2.40546933754866e-47	0.645327603472376	0.92	0.429	4.58867330830782e-43	7.45136112957219e-81	0.584325800211938	0.943	0.422	1.42142164907719e-76	2.40546933754866e-47	1.49027222591442e-80
eif3d	6.28660782358288e-46	0.519703505608868	0.905	0.405	1.19923330842667e-41	7.7636610764089e-81	0.493057718769139	0.933	0.404	1.48099598693576e-76	6.28660782358288e-46	1.55273221528178e-80
rpl39	7.53249380967996e-50	0.771003606531199	0.992	0.863	1.43689851913455e-45	8.36616200210782e-81	0.652946616384668	0.998	0.866	1.59592906352209e-76	7.53249380967996e-50	1.67323240042156e-80
eif5a	9.87980758614287e-48	0.711341297436942	0.966	0.518	1.88467209513261e-43	9.49994561519242e-81	0.677826957435449	0.971	0.488	1.81220962555411e-76	9.87980758614287e-48	1.89998912303846e-80
cbx3a	3.77784204025077e-54	0.803506730661885	0.97	0.476	7.20661147598236e-50	1.33898284045921e-80	0.658662882023285	0.952	0.449	2.55424366645998e-76	3.77784204025077e-54	2.67796568091843e-80
eif3ba	1.01308582659164e-47	0.609221863535047	0.932	0.441	1.9325625228062e-43	1.63896930461255e-80	0.561782241735923	0.939	0.435	3.12649784547889e-76	1.01308582659164e-47	3.2779386092251e-80
cct5	5.66281698579044e-42	0.557397818613834	0.939	0.448	1.08023896820938e-37	3.38987186999648e-80	0.568927169442662	0.954	0.437	6.46651957920529e-76	5.66281698579044e-42	6.77974373999297e-80
atp5f1c	6.45486403200437e-50	0.480120626016921	0.867	0.344	1.23132986274515e-45	9.56112986875912e-80	0.447888808852595	0.867	0.356	1.82388113376449e-75	6.45486403200437e-50	1.91222597375184e-79
rps23	1.70804492829768e-54	0.848517641894101	0.996	0.853	3.25826650522066e-50	2.07831652972391e-79	0.715782991457652	0.994	0.871	3.96459661210132e-75	1.70804492829768e-54	4.15663305944781e-79
gpx4b	7.79561394612333e-41	0.287725963408369	0.878	0.347	1.48709131636249e-36	1.12634169520699e-78	0.333551721796569	0.861	0.337	2.14860941777685e-74	7.79561394612333e-41	2.252683390414e-78
magoh	7.93921840453849e-46	0.484151321698591	0.932	0.393	1.51448530284976e-41	1.18806639379006e-78	0.438196599685232	0.933	0.382	2.26635545279392e-74	7.93921840453849e-46	2.37613278758012e-78
uqcrh	8.89174576500642e-56	0.62635031686427	0.894	0.388	1.69618942213262e-51	1.28942335700206e-78	0.498350746070648	0.886	0.401	2.45970399581712e-74	8.89174576500642e-56	2.57884671400411e-78
lsm7	3.04157186973861e-46	0.46622187215763	0.863	0.335	5.80210249871337e-42	1.49373582718898e-78	0.422581121990598	0.869	0.344	2.8494504639457e-74	3.04157186973861e-46	2.98747165437793e-78
rbbp4	1.56406381899536e-39	0.41329081080792	0.928	0.397	2.98360814111554e-35	2.34004147497858e-77	0.44732616510332	0.901	0.362	4.46386311766915e-73	1.56406381899536e-39	4.68008294995712e-77
edf1	3.41014871959259e-45	0.372704882710172	0.867	0.341	6.50519969749483e-41	2.70771855521641e-77	0.364350591130109	0.876	0.347	5.16524391593083e-73	3.41014871959259e-45	5.4154371104329e-77
rps12	1.13390386229033e-50	0.868394816598185	0.996	0.866	2.16303500770503e-46	1.49546955579047e-76	0.754587144099032	0.998	0.885	2.8527577246259e-72	1.13390386229033e-50	2.99093911158096e-76
rps5	2.03710793316689e-50	0.800070582007777	0.992	0.871	3.88598709330916e-46	1.57588862336731e-76	0.715102481144016	0.992	0.896	3.00616513793548e-72	2.03710793316689e-50	3.15177724673464e-76
rpl8	1.70532541870332e-46	0.765041499398441	0.996	0.875	3.25307876871846e-42	2.16328691490362e-76	0.71050177415524	0.998	0.901	4.12668611887015e-72	1.70532541870332e-46	4.32657382980731e-76
uba52	1.46141028412447e-53	0.732106427350465	0.996	0.849	2.78778625799583e-49	8.09562453458495e-76	0.622429371464047	0.998	0.855	1.54432133621742e-71	1.46141028412447e-53	1.61912490691701e-75
rps18	1.56500711584904e-47	0.688429180133223	0.996	0.776	2.98540757419362e-43	3.16464765912779e-75	0.645338885389935	0.992	0.745	6.03688187455217e-71	1.56500711584904e-47	6.32929531825559e-75
gng5	7.22992203038839e-33	0.519558692891467	0.905	0.431	1.37917992651689e-28	9.75988325971824e-75	0.534093000273341	0.901	0.399	1.86179533062385e-70	7.22992203038839e-33	1.95197665194366e-74
atp5meb	1.38881755603158e-47	0.525671355744683	0.928	0.419	2.64930836988585e-43	9.91072989856651e-75	0.416716002815606	0.926	0.413	1.89057083545055e-70	1.38881755603158e-47	1.98214597971332e-74
atp5pb	6.00835311873094e-41	0.565167595566378	0.939	0.503	1.14615344092911e-36	1.19311315305308e-74	0.558917759067394	0.971	0.506	2.27598265076405e-70	6.00835311873094e-41	2.38622630610613e-74
cox8a	3.61484529950524e-56	0.794620229772028	0.97	0.522	6.8956788933362e-52	1.75929416366792e-74	0.62635761091946	0.964	0.527	3.35602954661293e-70	3.61484529950524e-56	3.51858832733583e-74
tuba8l	3.51594675660108e-41	0.627944392461341	0.973	0.461	6.70702003289221e-37	1.98086559506486e-74	0.740004725430977	0.966	0.446	3.77869920914572e-70	3.51594675660108e-41	3.96173119012967e-74
rpl22	1.59399163621659e-45	0.813439923656459	0.977	0.723	3.04069844524676e-41	2.40389515356987e-74	0.731515835139803	0.973	0.72	4.58567039494988e-70	1.59399163621659e-45	4.80779030713968e-74
rps3	2.2386248583773e-45	0.729022474221203	0.989	0.803	4.27040077984054e-41	3.24279916006866e-74	0.673876058793279	0.996	0.809	6.18596367774697e-70	2.2386248583773e-45	6.48559832013728e-74
eif2s3	4.40489403120256e-45	0.467154951189498	0.924	0.415	8.40277585392201e-41	3.6750592270157e-74	0.408785841988396	0.931	0.407	7.01054298145516e-70	4.40489403120256e-45	7.35011845403144e-74
uqcrb	1.95489280761546e-41	0.403645294506955	0.935	0.419	3.72915351980724e-37	1.33849530029726e-73	0.318783498034027	0.939	0.401	2.55331363484705e-69	1.95489280761546e-41	2.67699060059453e-73
eif1axb	3.55960144974141e-40	0.317538832215063	0.863	0.351	6.79029572552671e-36	4.27086425326255e-73	0.329677863923077	0.867	0.357	8.14710064952365e-69	3.55960144974141e-40	8.54172850652518e-73
psma1	1.98903164285216e-35	0.40356285865569	0.913	0.424	3.79427676190477e-31	4.6087466812403e-72	0.430172674999331	0.952	0.421	8.791645169134e-68	1.98903164285216e-35	9.21749336248062e-72
rsl24d1	1.71763370253302e-47	0.748961634138003	0.935	0.479	3.27655805095199e-43	2.25763845041985e-71	0.640088486935293	0.943	0.475	4.30667110802091e-67	1.71763370253302e-47	4.51527690083969e-71
setb	4.48856760893127e-46	0.717586942967437	0.985	0.556	8.5623915707973e-42	2.63906927094035e-71	0.673615976345705	0.981	0.528	5.03428854124582e-67	4.48856760893127e-46	5.27813854188065e-71
atp5f1d	9.63679321326541e-43	0.556076428517374	0.924	0.444	1.83831467336251e-38	1.3853005693478e-70	0.502216690012494	0.92	0.446	2.64259936608786e-66	9.63679321326541e-43	2.77060113869559e-70
atp5mf	2.05816394424384e-37	0.411503354456124	0.935	0.45	3.92615354003955e-33	3.90956595655852e-70	0.403361821288647	0.945	0.428	7.45788801873102e-66	2.05816394424384e-37	7.81913191311714e-70
uqcrfs1	2.07803468832321e-46	0.404321924034621	0.859	0.345	3.96405897144536e-42	4.26842406119564e-70	0.259590427804475	0.863	0.353	8.1424457391368e-66	2.07803468832321e-46	8.53684812239137e-70
rpl35	1.34340598517513e-51	0.750923515435279	0.996	0.835	2.56268125732008e-47	4.64741531688635e-70	0.632029526303728	0.989	0.826	8.86540945849241e-66	1.34340598517513e-51	9.29483063377271e-70
ndufb10	2.29153295572789e-53	0.375458562084576	0.844	0.305	4.37132826634652e-49	5.73668422435583e-70	0.258104441330039	0.886	0.363	1.09432988263812e-65	2.29153295572789e-53	1.14733684487115e-69
atf4a	1.07810647687141e-40	0.299981931313689	0.913	0.365	2.05659591527991e-36	7.74480092044524e-70	0.252775766919372	0.914	0.364	1.47739822358413e-65	1.07810647687141e-40	1.54896018408905e-69
capza1b	6.97865444445609e-33	0.276911296076484	0.81	0.341	1.33124812182444e-28	1.0017286844423e-69	0.320147950693186	0.859	0.356	1.91089763844213e-65	6.97865444445609e-33	2.00345736888463e-69
rpl10	2.15038209536772e-45	0.737007331841129	1	0.885	4.10206888512346e-41	5.52897599356085e-69	0.646813320693465	0.998	0.902	1.05470746053167e-64	2.15038209536772e-45	1.10579519871216e-68
ndufb7	4.51709665679811e-42	0.322828485924467	0.882	0.364	8.61681358250808e-38	1.38490298670917e-68	0.253387158742337	0.872	0.363	2.64184093744641e-64	4.51709665679811e-42	2.76980597341836e-68
eef1db	3.39742517158795e-35	0.440937369340134	0.928	0.461	6.48092825732117e-31	1.68397844246582e-68	0.433565312617348	0.952	0.436	3.21235727684781e-64	3.39742517158795e-35	3.36795688493167e-68
RPS17	2.07023894773031e-54	0.766324438126769	1	0.814	3.94918781669033e-50	3.14951247570929e-68	0.616416136703235	0.992	0.81	6.00800999866304e-64	2.07023894773031e-54	6.29902495141866e-68
rpl32	7.68066170554342e-48	0.725624477615834	1	0.87	1.46516302694946e-43	4.62776613316473e-68	0.58766943057661	0.998	0.893	8.82792667562504e-64	7.68066170554342e-48	9.25553226632959e-68
snrpb	5.70717056566341e-41	0.681004154909749	0.966	0.537	1.08869985710595e-36	3.10686502017483e-67	0.618469955561074	0.979	0.525	5.92665571248551e-63	5.70717056566341e-41	6.21373004034963e-67
psma4	3.88550995872361e-31	0.311541594622571	0.924	0.414	7.41199879726116e-27	4.99988093983303e-67	0.390271075082078	0.924	0.401	9.53777288082548e-63	3.88550995872361e-31	9.99976187966619e-67
rps21	2.28319723841996e-39	0.593164289616799	1	0.824	4.35542705200992e-35	6.59032547609504e-66	0.561341364233188	0.996	0.811	1.25717048781989e-61	2.28319723841996e-39	1.31806509521899e-65
cct6a	9.96122515651486e-31	0.333726659254019	0.897	0.428	1.90020331085677e-26	8.23090487697476e-66	0.386182425770715	0.92	0.405	1.57012741433171e-61	9.96122515651486e-31	1.64618097539494e-65
cct2.1	3.70149293199801e-46	0.654653570800417	0.947	0.476	7.06096791707941e-42	1.48218447946964e-65	0.478089535129175	0.943	0.461	2.82741511303628e-61	3.70149293199801e-46	2.96436895893926e-65
atp5fa1	2.86687142934739e-42	0.628414080170033	0.958	0.535	5.46884393862309e-38	1.82028093344603e-65	0.548977394662547	0.975	0.529	3.47236790864165e-61	2.86687142934739e-42	3.64056186689204e-65
eef1b2	1.9632733089054e-46	0.870560169988354	0.981	0.726	3.74514016406795e-42	2.0387159279432e-65	0.722588506622419	0.981	0.743	3.88905450414445e-61	1.9632733089054e-46	4.07743185588635e-65
srsf2a	1.93120479911086e-34	0.313512291500728	0.92	0.418	3.68396627478389e-30	3.53659624680567e-65	0.286407402015134	0.909	0.383	6.7464110004065e-61	1.93120479911086e-34	7.07319249361132e-65
atp5po	2.61919407642989e-45	0.509581016305755	0.92	0.419	4.99637462019766e-41	6.47966169343376e-65	0.371552700053151	0.931	0.439	1.23606026463942e-60	2.61919407642989e-45	1.29593233868676e-64
snrpe	4.01777139477912e-33	0.499137830043403	0.939	0.471	7.66430071268066e-29	9.01915577888736e-65	0.498628258142916	0.949	0.446	1.72049415638055e-60	4.01777139477912e-33	1.80383115577745e-64
atp5f1e	2.63756635706743e-41	0.449204029718316	0.939	0.431	5.03142158274183e-37	2.60747248720329e-64	0.255521254804885	0.897	0.395	4.97401451658901e-60	2.63756635706743e-41	5.21494497440665e-64
eif1b	4.60970411079738e-41	0.41107702289425	0.924	0.394	8.79347156175709e-37	1.30211430406013e-63	0.269585235878648	0.891	0.375	2.4839132464251e-59	4.60970411079738e-41	2.60422860812029e-63
rpl19	3.09250760726969e-43	0.756605599737572	0.992	0.871	5.89926751162765e-39	3.84202079078711e-63	0.647130217484648	0.994	0.9	7.32903886050549e-59	3.09250760726969e-43	7.68404158157424e-63
psmb2	5.05243878980913e-30	0.269410162335792	0.901	0.395	9.63803223543989e-26	9.59197513094257e-62	0.29436995336254	0.907	0.386	1.8297651759786e-57	5.05243878980913e-30	1.9183950261885e-61
cox5aa	9.584424703234e-51	0.671487210940402	0.947	0.46	1.82832485638892e-46	1.03258222020407e-61	0.465116884163578	0.924	0.47	1.96975384326129e-57	9.584424703234e-51	2.06516444040817e-61
cnbpb	7.88041604279655e-41	0.477992738548121	0.947	0.426	1.50326816432387e-36	1.17905988892397e-61	0.40437186029576	0.945	0.444	2.24917464411137e-57	7.88041604279655e-41	2.35811977784794e-61
hmgb2a	3.12431717710702e-33	0.545586273749305	1	0.752	5.95994744704935e-29	3.33302990315282e-61	0.555882094470559	1	0.785	6.35808784325432e-57	3.12431717710702e-33	6.66605980630571e-61
psma5	1.03729960588481e-37	0.317796823043597	0.852	0.352	1.97875272818586e-33	5.97613761559565e-61	0.325063781254897	0.836	0.355	1.14000801155103e-56	1.03729960588481e-37	1.19522752311913e-60
rpl22l1	7.37747803929059e-43	0.721153404455094	0.981	0.591	1.40732771077507e-38	2.05616765578756e-60	0.626914127773011	0.968	0.634	3.92234542018034e-56	7.37747803929059e-43	4.11233531157507e-60
cox6b2	5.48098581383571e-47	0.701274529163013	0.981	0.586	1.0455528538473e-42	1.81096735827936e-59	0.541052318752211	0.977	0.599	3.45460133265371e-55	5.48098581383571e-47	3.62193471655874e-59
eef1g	1.77324254628863e-41	0.674959603465278	0.996	0.805	3.38263748130019e-37	1.37929020823547e-58	0.559263405666941	0.994	0.833	2.63113400122999e-54	1.77324254628863e-41	2.75858041647092e-58
vdac2	7.8173675244227e-34	0.399079964079462	0.943	0.499	1.49124102895888e-29	1.98184149483549e-58	0.368999425758405	0.949	0.496	3.78056083554818e-54	7.8173675244227e-34	3.96368298967099e-58
hist1h4l.11	1.64093402004649e-37	0.531236898838999	0.814	0.348	3.13024573664069e-33	3.63534266134913e-58	0.366563294257706	0.789	0.329	6.9347796607896e-54	1.64093402004649e-37	7.27068532269832e-58
rack1	4.09927145575038e-40	0.568676183258128	1	0.861	7.81977022898943e-36	8.17708445600005e-58	0.507955368166135	0.998	0.87	1.55986063082657e-53	4.09927145575038e-40	1.63541689120004e-57
nsa2	9.22378355432609e-45	0.501746169242177	0.89	0.372	1.75952895082325e-40	9.97785718871296e-58	0.35316336180276	0.914	0.43	1.90337603731888e-53	9.22378355432609e-45	1.99557143774262e-57
ran	6.66058904958725e-33	0.615143171164928	0.973	0.621	1.27057396709926e-28	3.38354081646589e-57	0.618301038805827	0.971	0.614	6.45444246149033e-53	6.66058904958725e-33	6.76708163293184e-57
btf3	8.36510676752917e-36	0.55063639259641	0.985	0.7	1.59572776697386e-31	3.68891742923904e-57	0.54970782287722	0.987	0.668	7.0369788880164e-53	8.36510676752917e-36	7.37783485847815e-57
hnrnpa1b	2.06969271186936e-24	0.332673736912839	0.962	0.498	3.94814581716199e-20	2.27307599438572e-56	0.444000045857362	0.971	0.48	4.3361197668902e-52	2.06969271186936e-24	4.54615198877146e-56
atp5mc3a	2.92593139390769e-43	0.606544805884605	0.928	0.45	5.58150672701831e-39	2.86671435339201e-56	0.440957279198722	0.926	0.463	5.4685443005306e-52	2.92593139390769e-43	5.73342870678402e-56
top2a	9.31076072098556e-27	0.258929777110829	0.456	0.161	1.77612071513521e-22	4.50118804797733e-56	0.394910686708637	0.522	0.181	8.58646632032155e-52	9.31076072098556e-27	9.00237609595472e-56
rps27.2	5.23344408259478e-47	0.699727060400322	0.989	0.7	9.98331793195781e-43	6.76598765336348e-56	0.553148721585517	0.981	0.684	1.29067980475562e-51	5.23344408259478e-47	1.3531975306727e-55
snrpd1	2.28372754280206e-36	0.574399680536032	0.962	0.531	4.35643866064921e-32	1.12359033481997e-55	0.507565022987257	0.973	0.513	2.14336092270257e-51	2.28372754280206e-36	2.24718066963993e-55
slc25a3b	3.5390254544326e-31	0.525049311994312	0.97	0.59	6.75104495687563e-27	3.04044512190689e-55	0.538365424251489	0.973	0.58	5.79995311454957e-51	3.5390254544326e-31	6.08089024381376e-55
ube2v2	6.95704085058756e-29	0.304031748468745	0.92	0.464	1.32712511265808e-24	1.16632102447594e-54	0.325491113224658	0.905	0.435	2.2248739862903e-50	6.95704085058756e-29	2.33264204895189e-54
hist1h4l.6	5.8506857488206e-37	0.581154079070661	0.624	0.233	1.11607681344502e-32	2.22329871601409e-53	0.292912733942359	0.589	0.223	4.24116463066847e-49	5.8506857488206e-37	4.4465974320282e-53
eif3f	7.12751735789283e-38	0.639510769160002	0.951	0.521	1.35964521119164e-33	5.963665543563e-53	0.567721358123166	0.937	0.529	1.13762883909008e-48	7.12751735789283e-38	1.1927331087126e-52
cfl1	6.10001565346432e-23	0.43867573729913	0.996	0.86	1.16363898605485e-18	1.402594943988e-52	0.507902745512583	0.998	0.851	2.67559011515151e-48	6.10001565346432e-23	2.80518988797602e-52
rps26	2.04462192837425e-36	0.600744546972997	0.989	0.72	3.90032079056673e-32	2.17546628449674e-52	0.510828912215389	0.981	0.711	4.14991948430597e-48	2.04462192837425e-36	4.35093256899347e-52
snrpf	4.60520984307415e-35	0.545128527059439	0.977	0.515	8.78489829664825e-31	5.36809155400261e-52	0.478342276112377	0.96	0.507	1.02401714484154e-47	4.60520984307415e-35	1.07361831080052e-51
idh2	8.31801341140441e-29	0.363851185899068	0.928	0.459	1.5867442383595e-24	5.45098113345113e-52	0.342940173646411	0.928	0.453	1.03982916101714e-47	8.31801341140441e-29	1.09019622669022e-51
snrpd2	1.70674871273562e-36	0.497721895227271	0.947	0.458	3.25579384441447e-32	8.43200630146597e-52	0.41404735288605	0.939	0.459	1.60848952206765e-47	1.70674871273562e-36	1.68640126029319e-51
faua	3.51366326426049e-33	0.583877131132915	0.992	0.838	6.70266404290331e-29	9.57888867261007e-51	0.502409203805159	0.992	0.855	1.8272688031871e-46	3.51366326426049e-33	1.91577773452201e-50
hnrnpabb	8.46457792659281e-21	0.425845052643354	0.985	0.64	1.61470288527684e-16	2.83345948308923e-49	0.555562108870384	0.994	0.62	5.40510730994101e-45	8.46457792659281e-21	5.66691896617846e-49
atp5f1b	3.44809004687441e-43	0.669626827177503	0.962	0.585	6.57757657341762e-39	1.37502921749473e-48	0.479710881357459	0.958	0.622	2.62300573529295e-44	3.44809004687441e-43	2.75005843498948e-48
cox6a1	2.84700902132912e-41	0.612363793372986	0.935	0.487	5.43095440908743e-37	1.90424469294665e-48	0.416040621011731	0.945	0.516	3.63253717626503e-44	2.84700902132912e-41	3.80848938589334e-48
atp5mc1	6.4476653611169e-32	0.370729393300567	0.913	0.462	1.22995664428666e-27	9.98612214420335e-47	0.281437391763628	0.926	0.484	1.90495266022823e-42	6.4476653611169e-32	1.99722442884067e-46
tpt1	1.02746272144652e-27	0.504347723576915	1	0.836	1.95998788743139e-23	6.9222305585285e-46	0.467155217730307	0.992	0.832	1.3204847013449e-41	1.02746272144652e-27	1.3844461117057e-45
atp5pd	3.27906811477775e-39	0.513147979722396	0.935	0.476	6.25515033575004e-35	7.5368397578268e-46	0.315551396530726	0.941	0.498	1.43772755220304e-41	3.27906811477775e-39	1.50736795156536e-45
rps27.1	1.17645053497655e-29	0.512920334252348	1	0.864	2.24419704052126e-25	4.87076808219184e-45	0.456672165017901	0.996	0.869	9.29147719358916e-41	1.17645053497655e-29	9.74153616438365e-45
eif3m	5.52672878679248e-29	0.430803913447941	0.947	0.494	1.05427878336853e-24	7.67726197614224e-42	0.341484885142237	0.924	0.476	1.46451449456889e-37	5.52672878679248e-29	1.53545239522845e-41
atp5l	8.76068285883334e-25	0.381644694842465	0.97	0.566	1.67118786215105e-20	1.40890206953582e-41	0.345181345891778	0.966	0.556	2.68762158784653e-37	8.76068285883334e-25	2.81780413907164e-41
rplp2	1.72560441105252e-38	0.523282059280567	1	0.816	3.29176297452379e-34	1.47529702517205e-41	0.405993804223243	0.996	0.774	2.81427660521821e-37	1.72560441105252e-38	2.9505940503441e-41
tuba8l4	7.81693649699132e-21	0.394542974856229	0.973	0.63	1.49115880616606e-16	1.14592643983653e-40	0.451611065754606	0.962	0.574	2.18596927663217e-36	7.81693649699132e-21	2.29185287967307e-40
ddx39ab	2.10831257358633e-22	0.358519532989227	0.973	0.513	4.02181706537329e-18	2.71084500911819e-40	0.348895984315882	0.952	0.491	5.17120793939387e-36	2.10831257358633e-22	5.4216900182364e-40
eif3ea	1.8871662797337e-26	0.422293839111152	0.935	0.508	3.59995839522e-22	7.90533269253737e-40	0.342523073369529	0.939	0.495	1.50802126442843e-35	1.8871662797337e-26	1.58106653850748e-39
ndufa4l	4.86191955635121e-31	0.475403184758	0.958	0.559	9.27459774569557e-27	6.74303059869788e-38	0.332435871577903	0.975	0.575	1.28630051700761e-33	4.86191955635121e-31	1.34860611973959e-37
seta	1.39964808905476e-25	0.456153319439302	0.989	0.585	2.66996869468086e-21	7.84119536411155e-38	0.402912759321809	0.973	0.56	1.49578642765792e-33	1.39964808905476e-25	1.56823907282231e-37
ppiaa	4.37654824079097e-12	0.290358457402798	0.989	0.836	8.34870342413286e-08	1.3009520233709e-37	0.427591943886138	0.994	0.82	2.48169607978233e-33	4.37654824079097e-12	2.60190404674181e-37
prdx2	1.05481755717935e-25	0.339482085515122	0.913	0.535	2.01216997207533e-21	4.84504987639709e-36	0.315374471307255	0.964	0.571	9.2424171442151e-32	1.05481755717935e-25	9.69009975279421e-36
cirbpa	4.10022037144485e-13	0.355086361566229	0.992	0.815	7.82158038056819e-09	1.66201901278484e-30	0.447207668249092	0.998	0.799	3.17046746878835e-26	4.10022037144485e-13	3.32403802556966e-30
