# Supplementary material for: Flow-mediated endothelial remodeling and inflammation drive developmental vascular susceptibility in ldlr loss of function
Source: Nat Commun. 2026 May 21;17:6926. doi: 10.1038/s41467-026-72756-3 (PMC13388945; doi:10.1038/s41467-026-72756-3)
Supplement: Supplementary file 4 — Supplementary Data 1 [file 41467_2026_72756_MOESM4_ESM.zip › zebrafish scRNA-seq cluster datasheets/Erythrocyte_cluster_genelist.csv]

	wt_p_val	wt_avg_log2FC	wt_pct.1	wt_pct.2	wt_p_val_adj	ldlr_p_val	ldlr_avg_log2FC	ldlr_pct.1	ldlr_pct.2	ldlr_p_val_adj	max_pval	minimump_p_val
hbbe2	1.69138914226645e-237	3.82474733825683	0.605	0.128	3.22649392778747e-233	0	3.7983208495543	0.676	0.103	0	1.69138914226645e-237	0
hbae1.1	3.05320449242313e-231	4.34709782652646	0.808	0.348	5.82429288974636e-227	0	4.36487507946873	0.813	0.243	0	3.05320449242313e-231	0
hbbe3	9.39514338039294e-230	4.37941475188545	0.783	0.315	1.79221755124376e-225	0	4.33884463751665	0.751	0.154	0	9.39514338039294e-230	0
hbae3	1.52148050469147e-213	4.34252664868998	0.916	0.756	2.90237621074946e-209	0	4.63197209585585	0.923	0.629	0	1.52148050469147e-213	0
hbae1.3	1.39329995084336e-210	4.17900412335982	0.814	0.413	2.65785898622879e-206	0	4.58838665513512	0.865	0.345	0	1.39329995084336e-210	0
hbbe1.3	4.14569365823933e-205	4.28871857492788	0.891	0.69	7.90832522245734e-201	0	4.586907903488	0.918	0.615	0	4.14569365823933e-205	0
hbbe1.2	1.31886769300787e-195	4.150130323913	0.805	0.43	2.51587201118181e-191	0	4.58369838743779	0.869	0.325	0	1.31886769300787e-195	0
hbbe1.1	5.05520773466794e-192	4.5405047142327	0.828	0.515	9.64331427465255e-188	0	4.59838302207062	0.853	0.338	0	5.05520773466794e-192	0
hbae1.3.1	3.97045824657606e-183	3.63843092349363	0.671	0.245	7.57404615116849e-179	0	3.92343717093508	0.787	0.177	0	3.97045824657606e-183	0
cahz	3.82575983335305e-125	2.72843754283457	0.31	0.049	7.29801945810428e-121	2.01433317559093e-238	2.67763962378031	0.342	0.048	3.84254196575727e-234	3.82575983335305e-125	4.0286663511818e-238
si:ch211-250g4.3	3.36283113642921e-81	2.01544687798307	0.131	0.009	6.41493667585237e-77	1.02195167452813e-190	2.41287141371027	0.203	0.014	1.94947501432986e-186	3.36283113642921e-81	2.04390334905629e-190
slc4a1a	7.12761193365663e-145	2.92613821284644	0.281	0.03	1.35966325246434e-140	3.91527620752871e-177	2.44616524143462	0.259	0.034	7.46878089348177e-173	7.12761193365663e-145	7.83055241505736e-177
hemgn	8.99666544291981e-69	1.48607224483692	0.142	0.016	1.71620389989138e-64	1.13770250031948e-162	1.78780223163745	0.205	0.02	2.17028128960944e-158	8.99666544291981e-69	2.27540500063897e-162
alas2	8.1718905639623e-88	1.7584647936174	0.159	0.014	1.55886984398145e-83	7.18384308547449e-149	1.82241202191196	0.175	0.015	1.37038990698511e-144	8.1718905639623e-88	1.43676861709493e-148
epb41b	1.1602970733171e-99	1.76641352461427	0.15	0.009	2.21338269705971e-95	6.36231338399727e-79	1.35893854222844	0.116	0.015	1.21367490113132e-74	6.36231338399727e-79	2.32059414663422e-99
prdx2	5.196411245144e-56	1.57407465476525	0.635	0.542	9.91267409123669e-52	6.08384556299264e-98	1.4178388258294	0.657	0.584	1.16055437959648e-93	5.196411245144e-56	1.21676911259855e-97
fth1a	1.1035194979249e-36	1.44976666149773	0.607	0.606	2.10507379424153e-32	8.55206072117278e-80	1.54514043465418	0.636	0.612	1.63139110317092e-75	1.1035194979249e-36	1.71041214423455e-79
blvrb	3.90221257387502e-54	1.66810915800715	0.161	0.029	7.44386070592399e-50	2.46461249339737e-57	1.46789941490803	0.164	0.046	4.70149479240483e-53	3.90221257387502e-54	4.92922498679478e-57
pfn1	6.31211640651448e-46	1.26068443957524	0.493	0.278	1.2040993257067e-41	7.12688480466123e-44	0.738784943873293	0.498	0.352	1.35952454533718e-39	7.12688480466123e-44	1.26242328130289e-45
si:ch211-161c3.6	4.43292283042099e-16	1.17085152996107	0.168	0.077	8.45624359131107e-12	4.08938402690104e-45	1.17842872032324	0.287	0.138	7.80090896971643e-41	4.43292283042099e-16	8.17876805380209e-45
znfl2a	1.23510184002819e-38	1.50506351275925	0.153	0.037	2.35608027003778e-34	2.66929031010049e-12	0.843283075822922	0.103	0.053	5.0919381955477e-08	2.66929031010049e-12	2.4702036800564e-38
blf	7.77000985781944e-35	1.51118438969565	0.161	0.044	1.48220708047764e-30	4.57650388375597e-08	0.741237301402879	0.136	0.091	0.000873013880865288	4.57650388375597e-08	1.5540019715639e-34
rps12	4.15464222393148e-28	0.526598673226862	0.913	0.867	7.92539550637169e-24	1.78297125089953e-15	0.275632019556561	0.896	0.891	3.40119595821594e-11	1.78297125089953e-15	8.30928444786298e-28
tspo	6.03922798855662e-12	1.02932619577231	0.101	0.042	1.15204313109706e-07	3.38581499854593e-24	1.11370155099384	0.119	0.048	6.45878069122622e-20	6.03922798855662e-12	6.77162999709188e-24
guk1a	7.14700252427186e-08	0.335177266038349	0.072	0.164	0.0013633622015301	8.16342115719212e-18	0.324135309880064	0.077	0.192	1.55725421994597e-13	7.14700252427186e-08	1.63268423143842e-17
polr1d	1.78465810608025e-08	0.259179709997377	0.059	0.149	0.000340441380315868	1.13588328971784e-17	0.274336363646928	0.062	0.167	2.16681096346575e-13	1.78465810608025e-08	2.27176657943568e-17
ddx18	8.91233644165896e-08	0.271410179376813	0.094	0.195	0.00170011729961086	3.64812888811391e-17	0.266047090931923	0.084	0.201	6.95917066696609e-13	8.91233644165896e-08	7.29625777622782e-17
atp5if1a	5.68953569866259e-09	0.408879522299713	0.232	0.441	0.000108533582987688	1.11529906271318e-16	0.250083409433224	0.231	0.436	2.12754449203167e-12	5.68953569866259e-09	2.23059812542637e-16
gar1	3.69780953900844e-06	0.377058712161356	0.069	0.144	0.0705394147661249	3.6790971477995e-16	0.275803638301926	0.072	0.177	7.01824571914232e-12	3.69780953900844e-06	7.35819429559902e-16
hint1	1.6965386627679e-11	0.317665744104295	0.181	0.369	3.23631715309605e-07	4.72106304217161e-16	0.332133641624718	0.203	0.392	9.00589985924657e-12	1.6965386627679e-11	9.44212608434327e-16
nhp2	0.0020987377926149	0.594567298971796	0.142	0.221	1	1.31473336314189e-15	0.316885043632024	0.119	0.249	2.50798536352948e-11	0.0020987377926149	2.62946672628379e-15
glrx5	0.246662313147757	0.754985888110994	0.129	0.166	1	1.71674067107802e-15	0.260297883022632	0.092	0.206	3.27485450414842e-11	0.246662313147757	3.43348134215603e-15
cad	1.11475925245735e-05	0.30246751153233	0.067	0.137	0.212651474998765	2.82293004933893e-15	0.281198160424422	0.061	0.156	5.38502136211894e-11	1.11475925245735e-05	5.64586009867787e-15
ssb	6.96665005954784e-08	0.373360308713249	0.103	0.212	0.00132895816535935	3.79412787096942e-15	0.372377461322069	0.113	0.238	7.23767832666126e-11	6.96665005954784e-08	7.58825574193883e-15
nop10	0.0227511376896629	0.617980481323371	0.179	0.258	1	3.86383670293413e-13	0.327991491844006	0.153	0.291	7.37065489451715e-09	0.0227511376896629	7.72767340586675e-13
fbl	0.198300709264747	0.708517728761844	0.223	0.299	1	8.75000378911676e-13	0.254739789428774	0.177	0.323	1.66915072281191e-08	0.198300709264747	1.75000075782258e-12
gmps	1.65428681573761e-07	0.315392909883162	0.069	0.155	0.00315571752970107	1.07663779997209e-12	0.311196278572518	0.074	0.165	2.05379426722676e-08	1.65428681573761e-07	2.15327559994302e-12
ddx24	5.4154768171516e-06	0.295207862698248	0.073	0.149	0.103305635763984	1.0776241811795e-12	0.29944088228146	0.068	0.154	2.05567588801802e-08	5.4154768171516e-06	2.15524836235785e-12
dnmt3ba	1.74210517341967e-08	0.404063037556682	0.117	0.241	0.000332323982881536	2.50510445557451e-12	0.364685783692962	0.132	0.251	4.77873725945394e-08	1.74210517341967e-08	5.01020891114273e-12
mybbp1a	5.66239418401794e-05	0.394104401187935	0.07	0.134	1	3.15301979470353e-12	0.264144193490872	0.072	0.158	6.01470056037645e-08	5.66239418401794e-05	6.30603958939712e-12
glrx	0.000312829084405384	0.408554487132174	0.101	0.171	1	4.48922999415691e-12	0.310624528720574	0.101	0.202	8.56365513685373e-08	0.000312829084405384	8.97845998829365e-12
metap2b	0.000170425741921693	0.619745352778844	0.206	0.337	1	2.68147986685612e-11	0.502117292015219	0.19	0.342	5.11519099401473e-07	0.000170425741921693	5.36295973364033e-11
ARF5	0.000902793485571112	0.601062168283076	0.178	0.279	1	4.806237321963e-11	0.403305606427019	0.167	0.3	9.16837831537663e-07	0.000902793485571112	9.612474643695e-11
FO704772.3	2.77826259054502e-08	0.464484192981938	0.108	0.224	0.000529981371772368	1.14452244269085e-10	0.379794514639392	0.122	0.227	2.18329101167707e-06	2.77826259054502e-08	2.28904488525071e-10
dnase1l4.1	2.05494338553818e-10	1.17463692864109	0.164	0.092	3.92001000225263e-06	0.277955674957747	0.332366144116968	0.088	0.104	1	0.277955674957747	4.10988677065407e-10
c1qbp	1.90041708742838e-05	0.413704513174624	0.126	0.223	0.362523563597838	3.47681701512501e-10	0.307136998066653	0.155	0.273	6.63237613805246e-06	1.90041708742838e-05	6.95363402904118e-10
hspe1	0.195620843735013	0.678983565690797	0.246	0.337	1	3.56843220038151e-10	0.321294227928654	0.227	0.385	6.80714126544777e-06	0.195620843735013	7.13686439948964e-10
cnbpa	2.66037388428011e-05	0.433834673527993	0.242	0.403	0.507492922165274	1.13276895994008e-09	0.342785121552043	0.26	0.44	2.1608700679817e-05	2.66037388428011e-05	2.265537918597e-09
cox17	0.000713637077608376	0.412985326678746	0.08	0.136	1	1.43505769687337e-09	0.333766430640214	0.077	0.153	2.73751606255564e-05	0.000713637077608376	2.87011539168734e-09
ahcy	0.000160078771609739	0.468405560141216	0.207	0.336	1	3.07269979553831e-09	0.349744256199123	0.215	0.363	5.86148212996887e-05	0.000160078771609739	6.14539958163512e-09
nop58	0.00179984067091065	0.424224591846671	0.239	0.361	1	3.97241604984763e-09	0.258852175547057	0.224	0.368	7.57778085668933e-05	0.00179984067091065	7.94483208391516e-09
dkc1	0.000179604623549681	0.34759074138209	0.186	0.298	1	5.36379308815179e-09	0.325512700175118	0.174	0.294	0.000102319716949584	0.000179604623549681	1.07275861475333e-08
ppifb	0.148521234739535	0.532984193944779	0.083	0.109	1	6.27181258051244e-09	0.36827986538134	0.077	0.151	0.000119641096785855	0.148521234739535	1.25436251216892e-08
zgc:56095	5.02699590745821e-07	0.593000255908232	0.122	0.235	0.00958949739306729	6.60648607400461e-09	0.687434662862088	0.142	0.251	0.000126025328347712	5.02699590745821e-07	1.32129721043636e-08
gstm.1	0.0258966401468911	0.585235300138502	0.094	0.136	1	7.36245048589961e-09	0.424554729753548	0.091	0.171	0.000140446105469021	0.0258966401468911	1.47249009175935e-08
hells	9.24131647261806e-05	0.323230686057092	0.111	0.189	1	1.70550961776194e-08	0.397634200384717	0.086	0.161	0.000325343014684267	9.24131647261806e-05	3.41101920643624e-08
prmt1	1.31877299502902e-05	0.39453138205494	0.246	0.417	0.251569136531736	3.23064077340742e-08	0.452335740993502	0.239	0.399	0.0006162770339352	1.31877299502902e-05	6.46128144244444e-08
npm1a	3.71175932592586e-08	1.09724326963722	0.34	0.297	0.000708055209013618	0.00135874533669124	0.639158096672333	0.32	0.326	1	0.00135874533669124	7.42351851408014e-08
nutf2l	2.73345198028671e-07	0.343540002580885	0.136	0.255	0.00521433299759492	6.43638540626173e-08	0.549255335915556	0.161	0.273	0.00122780488009849	2.73345198028671e-07	1.28727703982529e-07
coro1a	0.0036095978879905	0.662748040585492	0.103	0.075	1	7.74464055432867e-06	0.737478804239695	0.132	0.097	0.147736763214374	0.0036095978879905	1.54892211292e-05
vdac2	1.68618892686639e-05	0.324213779421213	0.324	0.548	0.321657399689033	0.00894502477348211	0.403101413715205	0.367	0.556	1	0.00894502477348211	3.37234942140182e-05
tmem14ca	0.159449278413712	0.903148308760468	0.115	0.108	1	5.56388118495677e-05	0.573465406463142	0.08	0.131	1	0.159449278413712	0.000111274528021751
mibp	0.571497079629372	0.601168980563837	0.147	0.173	1	6.15037358084911e-05	0.467374224063084	0.133	0.204	1	0.571497079629372	0.000123003688907464
lmo2	0.0046490042121379	0.434347569344983	0.129	0.194	1	8.75437276346149e-05	0.349760878917413	0.118	0.18	1	0.0046490042121379	0.000175079791364981
gpx1a	0.000137851655858571	0.527065077760418	0.089	0.158	1	0.468570701489573	0.928755709320581	0.15	0.182	1	0.468570701489573	0.00027568430863812
cebpb	0.123361424688227	0.387006441465559	0.14	0.126	1	0.000198686208305926	0.460975813888855	0.229	0.197	1	0.123361424688227	0.000397332940402481
cox6b1	0.000201496483005335	0.281624978157678	0.112	0.189	1	0.000645053531925094	0.415487829854761	0.141	0.204	1	0.000645053531925094	0.000402952365178006
crip1	0.000596489267634407	0.889272751560305	0.109	0.077	1	0.56477204855944	0.527991290712474	0.102	0.104	1	0.56477204855944	0.00119262273582241
h1-10	0.0118736038618419	0.26136142639844	0.12	0.172	1	0.00163163890137332	0.583519919305701	0.325	0.328	1	0.0118736038618419	0.00326061555724216
arhgdig	0.83676353520881	0.640119136501101	0.167	0.192	1	0.00288250188720334	0.661865270369949	0.222	0.209	1	0.83676353520881	0.00575669495727695
myb	0.00502369361484114	0.892345254469967	0.101	0.076	1	0.917135374509216	0.66879511598142	0.105	0.114	1	0.917135374509216	0.0100221497321465
snu13b	0.950308788085295	0.743959962433321	0.254	0.315	1	0.0193842490529647	0.55489293598188	0.25	0.347	1	0.950308788085295	0.038392748994582
arpc1b	0.0693835363245741	0.369339969813259	0.084	0.115	1	0.0320904985913899	0.446649552915018	0.113	0.148	1	0.0693835363245741	0.0631511970829358
TXN	0.0514799517628027	0.66522589444053	0.434	0.548	1	0.204016064398054	0.329077272768966	0.405	0.551	1	0.204016064398054	0.100309718092105
ncl	0.342705946759371	0.697311212947534	0.353	0.493	1	0.262286773071381	0.397524756004932	0.379	0.509	1	0.342705946759371	0.455779194814564
tdh	0.29821558058665	0.753273734547699	0.126	0.159	1	0.985155091884303	1.05681590499363	0.165	0.193	1	0.985155091884303	0.507498628668667
dnmt3bb.1	0.916484824741043	0.507035676139032	0.101	0.111	1	0.476740658686563	0.605622768234157	0.117	0.137	1	0.916484824741043	0.726199661728228
