# Supplementary material for: Flow-mediated endothelial remodeling and inflammation drive developmental vascular susceptibility in ldlr loss of function
Source: Nat Commun. 2026 May 21;17:6926. doi: 10.1038/s41467-026-72756-3 (PMC13388945; doi:10.1038/s41467-026-72756-3)
Supplement: Supplementary file 4 — Supplementary Data 1 [file 41467_2026_72756_MOESM4_ESM.zip › zebrafish scRNA-seq cluster datasheets/Chondrocyte_cluster_genelist.csv]

	wt_p_val	wt_avg_log2FC	wt_pct.1	wt_pct.2	wt_p_val_adj	ldlr_p_val	ldlr_avg_log2FC	ldlr_pct.1	ldlr_pct.2	ldlr_p_val_adj	max_pval	minimump_p_val
zgc:113232	0	14.797709199878	1	0.001	0	0	10.1603623645216	0.731	0.01	0	0	0
cmn	0	12.3261508208592	1	0.001	0	0	10.2950281387861	0.705	0.005	0	0	0
matn3a	0	14.7022691717604	1	0.002	0	0	10.373137692342	0.782	0.006	0	0	0
ucmab	0	10.794767076166	1	0.002	0	0	8.88931452600297	0.513	0.005	0	0	0
si:ch73-23l24.1	0	13.8596600263954	1	0.003	0	0	10.5169632426048	0.795	0.015	0	0	0
zmp:0000000760	0	12.7971394202418	1	0.003	0	0	10.1489767231672	0.667	0.009	0	0	0
tbxta	0	12.0853324294466	0.857	0.001	0	4.6088347842922e-282	8.42735049824914	0.256	0.001	8.79181323451581e-278	4.6088347842922e-282	0
igsf10	0	10.9493210759734	0.857	0.001	0	2.20298937043715e-218	9.22871618029264	0.205	0.001	4.20242252304591e-214	2.20298937043715e-218	0
snorc	0	11.0933072218775	0.714	0.001	0	7.55747671821517e-219	7.82587111095295	0.282	0.003	1.44166425876673e-214	7.55747671821517e-219	0
col8a1a	0	11.0222961032651	0.714	0.001	0	0	8.17941955858706	0.423	0.004	0	0	0
susd5	0	9.59876821126716	0.714	0.001	0	1.15583342561196e-231	11.4168128680967	0.167	0	2.20486784269737e-227	1.15583342561196e-231	0
adra2b	0	11.6969559700572	0.571	0	0	0.00152152909009584	3.63675691514373	0.013	0.001	1	0.00152152909009584	0
si:dkey-234i14.3	0	12.1579993825855	0.571	0	0	1.9281196163425e-231	8.01089341540732	0.167	0	3.67808098013495e-227	1.9281196163425e-231	0
chadla	0	9.06907049863484	0.571	0.001	0	5.51472915448652e-173	8.28359302478247	0.167	0.001	1.05198973350985e-168	5.51472915448652e-173	0
slc34a1a	0	8.66833852731154	0.571	0.001	0	7.12324017816891e-40	6.93619781206074	0.064	0.001	1.3588292963875e-35	7.12324017816891e-40	0
si:ch211-13f8.2	0	11.2702372232894	0.429	0	0	1.65008939658991e-231	9.28006361805337	0.167	0	3.14771053293491e-227	1.65008939658991e-231	0
matn3b	0	14.7198030755715	0.429	0	0	0	9.34571188184256	0.308	0.001	0	0	0
chad	3.03667785381416e-244	11.3948336976488	0.571	0.001	5.79276667393588e-240	0	9.3217461064023	0.423	0.002	0	3.03667785381416e-244	0
epyc	1.56413900278949e-243	12.8331610283883	1	0.005	2.98375156172122e-239	0	9.00280405609427	0.795	0.017	0	1.56413900278949e-243	0
col9a1b	1.4153351448675e-202	12.7437709410396	1	0.006	2.69989332234923e-198	0	9.76742728542164	0.962	0.021	0	1.4153351448675e-202	0
col11a2	5.20127300079131e-189	11.1151112633983	1	0.007	9.9219483763095e-185	0	7.79300201811683	0.846	0.026	0	5.20127300079131e-189	0
col9a3	5.95365487644231e-115	9.58394705385669	1	0.012	1.13571920423013e-110	1.40863901826742e-263	7.09128253850538	0.795	0.033	2.68711979124692e-259	5.95365487644231e-115	2.81727803653462e-263
LO018422.1	2.24267530686721e-251	8.21797469431805	0.429	0.001	4.27812741537988e-247	5.12803630899593e-94	8.13368127773431	0.103	0.001	9.78224206304063e-90	5.12803630899593e-94	4.48535061373403e-251
col9a2	1.34738509975058e-86	9.07946928334611	1	0.017	2.5702718162842e-82	8.68864254705758e-236	7.20430155306494	0.795	0.038	1.6574454522767e-231	1.34738509975058e-86	1.73772850941137e-235
zgc:175280	6.06637528405812e-224	10.8221998726225	0.286	0	1.15722174918693e-219	8.70620259630493e-152	9.8114464067376	0.115	0	1.66079520727113e-147	8.70620259630493e-152	1.21327505681153e-223
acanb	7.34023103342566e-224	10.4138277708961	0.286	0	1.40022247193628e-219	3.65069361149283e-155	8.63847771953528	0.154	0.001	6.96406313328372e-151	3.65069361149283e-155	1.46804620668507e-223
si:dkey-31g6.6	3.29852069759309e-168	8.53636325066843	0.429	0.001	6.29225808272858e-164	3.20865191079903e-220	7.66816168520899	0.256	0.002	6.12082438504022e-216	3.29852069759309e-168	6.41730382159816e-220
paqr4b	2.36081707250001e-168	9.98081045292855	0.286	0	4.50349464750101e-164	1.78176325991499e-211	8.10287128533036	0.154	0	3.39889159461383e-207	2.36081707250001e-168	3.56352651983002e-211
gas2b	1.93029557751863e-189	8.95418361946702	0.857	0.005	3.68223184367454e-185	9.87368408700766e-92	6.39345332330425	0.218	0.006	1.88350397643758e-87	9.87368408700766e-92	3.8605911550373e-189
si:ch211-106h4.6	6.09466971827799e-189	10.1306864567374	0.429	0.001	1.16261919545871e-184	1.63011774899895e-97	5.89329804115362	0.115	0.001	3.10961261799041e-93	1.63011774899895e-97	1.21893394365561e-188
cnmd	1.23370639704222e-130	9.11049986651827	1	0.011	2.35341832299774e-126	2.62676997836458e-179	6.98687745779932	0.577	0.025	5.01082641072827e-175	1.23370639704222e-130	5.25353995672905e-179
si:ch211-106h11.1	1.53670695903676e-168	10.2959067553651	0.143	0	2.93142219505852e-164	0.00312232997936429	4.49773544814707	0.013	0.001	1	0.00312232997936429	3.07341391807352e-168
plxdc1	1.53670695903676e-168	10.2412904166661	0.143	0	2.93142219505852e-164	3.25909007324745e-37	3.82886596000083	0.051	0.001	6.21704022372684e-33	3.25909007324745e-37	3.07341391807352e-168
si:dkey-6n6.1	4.82910769236045e-168	9.17768306024163	0.429	0.001	9.21200583394679e-164	1.08513593789853e-78	6.46348983989585	0.115	0.002	2.07000531513524e-74	1.08513593789853e-78	9.65821538472114e-168
tppp3	5.07309327800844e-162	8.65326628163495	0.714	0.004	9.6774327371289e-158	7.18685536472663e-148	7.37739023868976	0.282	0.006	1.37096452937525e-143	7.18685536472663e-148	1.01461865560168e-161
zmp:0000000991	2.54340181344645e-151	8.82805197809812	0.429	0.001	4.85179329933045e-147	4.91167509692272e-50	6.22195460990451	0.103	0.002	9.36951141488978e-46	4.91167509692272e-50	5.08680362689283e-151
grin3bb	4.25332184496192e-151	7.97332338091008	0.429	0.001	8.11363675144936e-147	1.0769839439503e-19	5.49118920256456	0.051	0.002	2.05445457147959e-15	1.0769839439503e-19	8.50664368992388e-151
col11a1a	6.31564547344596e-35	9.00179681640874	1	0.047	1.20477253051455e-30	1.09386879776342e-149	7.10416211002856	0.885	0.084	2.0866641186135e-145	6.31564547344596e-35	2.1877375955269e-149
si:dkey-12l12.1	1.39177634468954e-149	8.1925984616331	0.571	0.003	2.65495255512977e-145	2.76327097202253e-136	6.91383470251014	0.231	0.004	5.27121570623018e-132	2.76327097202253e-136	2.78355268937911e-149
r3hdml	1.68418558693652e-149	8.40104568007344	0.571	0.003	3.21275242564011e-145	1.81632634538857e-65	7.13059928821017	0.103	0.002	3.46482413646324e-61	1.81632634538857e-65	3.36837117387314e-149
col2a1a	1.71633388914758e-29	10.3132493131137	1	0.057	3.27407852693793e-25	1.71770927339517e-140	7.50783207295587	0.974	0.118	3.27670220992864e-136	1.71633388914758e-29	3.43541854679034e-140
selenoo2	1.43328463518731e-137	8.4373624235584	0.429	0.001	2.73413377008331e-133	3.80722256818848e-27	4.230399666443	0.064	0.002	7.26265777107635e-23	3.80722256818848e-27	2.8665692703746e-137
vgll2b	1.08643578413731e-134	7.07150838436746	0.286	0.001	2.07248490182033e-130	1.52114419741867e-17	3.90068018396085	0.026	0	2.90173467099586e-13	1.52114419741867e-17	2.17287156827457e-134
b4galnt3b	4.07120578935194e-131	7.32182636461181	0.714	0.005	7.76623216376775e-127	5.15975464176919e-108	5.54156624657055	0.231	0.006	9.84274795463892e-104	5.15975464176919e-108	8.14241157870407e-131
cdc42ep3	2.67440576706523e-128	8.0092958048574	0.571	0.003	5.10169644125364e-124	1.03632449324199e-129	6.8955583259519	0.244	0.005	1.97689260330842e-125	2.67440576706523e-128	2.07264898648403e-129
ccn6	4.40451082540712e-85	12.3235104683876	0.143	0	8.40204485054662e-81	3.94165378523494e-128	8.25038980626752	0.115	0.001	7.51909876071417e-124	4.40451082540712e-85	7.88330757047e-128
lcn15	2.02689298640454e-126	9.17305730233702	0.429	0.002	3.86650106086531e-122	1.06693134903696e-56	6.56015641786232	0.103	0.002	2.0352782414229e-52	1.06693134903696e-56	4.053785972809e-126
tbx3b	3.83306470918214e-57	6.606082824511	0.143	0	7.31195423923585e-53	7.59575390881193e-120	6.27275553795806	0.103	0	1.44896601564496e-115	3.83306470918214e-57	1.51915078176236e-119
mybpc2a	1.29691810189232e-112	8.82311939454477	0.286	0.001	2.4740009711698e-108	3.32518118251023e-05	5.9347592987735	0.013	0.001	0.634311562375652	3.32518118251023e-05	2.59383620378463e-112
loxl5b	1.72586808263516e-112	7.7678751885467	0.286	0.001	3.29226595443483e-108	3.67884222084536e-67	6.8726153337822	0.09	0.001	7.01775942048462e-63	3.67884222084536e-67	3.45173616527037e-112
crybg1b	1.03698060028797e-111	6.47807920236772	0.857	0.009	1.97814419310933e-107	7.01033154367952e-22	4.4872761061149	0.154	0.015	1.3372908452723e-17	7.01033154367952e-22	2.07396120057596e-111
ABCC5	5.45229947234615e-108	5.38020853737428	0.429	0.002	1.04008064734475e-103	8.59472643460332e-40	4.95421793947627	0.09	0.002	1.63953001466493e-35	8.59472643460332e-40	1.09045989446925e-107
peli1a	1.84798639024202e-103	7.44202649043612	0.571	0.004	3.52521883802568e-99	7.76834075167502e-61	6.31520777062159	0.141	0.004	1.48188868178953e-56	7.76834075167502e-61	3.69597278048407e-103
krt5	1.53434167502566e-42	5.38195082046483	0.857	0.026	2.92691017927894e-38	1.51531345159956e-99	4.28885167194482	0.474	0.031	2.89061194027131e-95	1.53434167502566e-42	3.03062690319916e-99
apcdd1l	2.62336004109656e-93	7.76054026459323	0.571	0.005	5.0043216143958e-89	1.00473916220362e-25	4.67243016764643	0.154	0.013	1.91664042581962e-21	1.00473916220362e-25	5.24672008219308e-93
tent5bb	7.36401369586838e-43	6.64799996742082	0.571	0.011	1.40475925262385e-38	2.15880833441e-90	5.88162394562329	0.321	0.015	4.11814277872052e-86	7.36401369586838e-43	4.31761666882007e-90
golim4b	3.15309324881742e-88	7.05681319986956	0.714	0.008	6.01484068144412e-84	1.01554049313204e-73	6.16802576142615	0.256	0.012	1.93724504469868e-69	1.01554049313204e-73	6.3061864976349e-88
cpz	8.5905371259668e-49	5.81102104844224	0.286	0.002	1.63873086214943e-44	4.19013096125583e-88	5.5391942740879	0.154	0.003	7.99309382169162e-84	8.5905371259668e-49	8.38026192251175e-88
noxo1b	2.85262955527462e-25	6.78709117440855	0.143	0.001	5.44167613964187e-21	1.49798832019591e-87	5.90633040558639	0.103	0.001	2.85756251960573e-83	2.85262955527462e-25	2.99597664039181e-87
acana	8.09367783932354e-85	8.62137948928597	0.286	0.001	1.54394998462936e-80	1.65338821769646e-20	3.61020833594062	0.064	0.003	3.15400336407777e-16	1.65338821769646e-20	1.61873556786472e-84
hhipl2	1.53896494580993e-84	6.78871815200848	0.286	0.001	2.93572953062702e-80	4.51330775466489e-16	5.42647415685489	0.038	0.001	8.60958587279874e-12	4.51330775466489e-16	3.0779298916199e-84
ppfibp2a	3.26195981656094e-84	6.29198509926085	0.429	0.003	6.22251454607165e-80	1.32186949785383e-21	4.17022465395416	0.09	0.005	2.52159825410596e-17	1.32186949785383e-21	6.52391963312194e-84
nid1a	1.63989741753282e-56	6.90974742025056	0.714	0.013	3.1282683136856e-52	1.00621294351946e-81	5.39043858019475	0.346	0.02	1.91945181105772e-77	1.63989741753282e-56	2.0124258870389e-81
ccn1l1	0.000191303111918389	2.27848839805251	0.143	0.009	1	8.66301994635977e-80	5.02576088758067	0.179	0.005	1.65255768496759e-75	0.000191303111918389	1.73260398927194e-79
comtb	1.82267905247859e-75	8.62267002309205	0.286	0.001	3.47694256050817e-71	3.1817058511199e-06	3.15920742336978	0.026	0.002	0.0606942208159632	3.1817058511199e-06	3.64535810495723e-75
optc	2.841796838438e-75	6.70422950638603	0.286	0.001	5.42101164900432e-71	7.57355860369389e-15	3.38054076438346	0.038	0.001	1.44473203924065e-10	7.57355860369389e-15	5.68359367687595e-75
tgm2l	8.54298485631924e-75	7.68267599890268	0.571	0.006	1.62965979119146e-70	2.35790189766057e-45	5.98838976274485	0.141	0.006	4.4979336599773e-41	2.35790189766057e-45	1.70859697126385e-74
shha	5.4296324291525e-47	5.54794816804843	0.571	0.01	1.03575668218513e-42	1.00606589654074e-71	5.09498531997849	0.308	0.018	1.91917130424111e-67	5.4296324291525e-47	2.01213179308149e-71
srpx	2.07727340321321e-69	6.81823530591228	0.714	0.01	3.96260674396952e-65	3.67645312730044e-25	4.35151754404344	0.154	0.013	7.01320198563832e-21	3.67645312730044e-25	4.15454680642639e-69
matn4	1.01441052559936e-41	6.0057806182503	1	0.037	1.93508951863335e-37	5.21639610694299e-69	4.25842082618547	0.5	0.052	9.95079721360445e-65	1.01441052559936e-41	1.04327922138859e-68
TENT5A	4.68501578995591e-68	8.18975153333056	0.286	0.001	8.93713612091989e-64	8.4253323973424e-11	5.72829175293508	0.038	0.002	1.60721640811704e-06	8.4253323973424e-11	9.37003157991186e-68
egf	5.8876238659429e-68	7.38560406405334	0.286	0.001	1.12312312866727e-63	1.01986396553392e-47	6.67092789365295	0.09	0.002	1.9454925006525e-43	1.01986396553392e-47	1.17752477318858e-67
drd2b	6.5997400474838e-68	6.15866111394497	0.286	0.001	1.25896641145801e-63	1.1158223798754e-19	3.67538884130299	0.051	0.002	2.12854277185032e-15	1.1158223798754e-19	1.31994800949676e-67
arhgef19	7.83199372650794e-68	5.75390190511978	0.286	0.001	1.49403112326865e-63	0.0335032885412664	2.25979804019553	0.013	0.002	1	0.0335032885412664	1.56639874530161e-67
zgc:162879	4.41147851120807e-66	5.91814662349349	0.429	0.004	8.41533640798051e-62	9.36671383077996e-06	1.87319766583786	0.038	0.004	0.178679433035958	9.36671383077996e-06	8.82295702241618e-66
si:ch211-195b13.1	2.84445448205183e-44	7.03861878754125	0.714	0.017	5.42608136996206e-40	1.16748993731966e-65	5.57049668883704	0.321	0.022	2.22710380443098e-61	2.84445448205183e-44	2.33497987463933e-65
ppp1r3cb	4.09011130648318e-64	5.9859024666208	0.571	0.007	7.80229632824731e-60	6.44404002295586e-11	1.60765205856151	0.09	0.011	1.22926507477906e-06	6.44404002295586e-11	8.18022261296643e-64
loxl1	6.85202198009726e-62	6.75042585479215	0.714	0.012	1.30709171292335e-57	1.3197832037098e-58	4.40474094615399	0.295	0.02	2.51761843939681e-54	1.3197832037098e-58	1.37040439601944e-61
colgalt2	1.01355434117666e-61	5.54036756627111	0.286	0.002	1.9334562612286e-57	6.98543097891975e-28	3.65920626821331	0.051	0.001	1.33254081353873e-23	6.98543097891975e-28	2.0271086823533e-61
agtrap	1.45021962860802e-61	6.34418917295861	0.571	0.007	2.76643896353267e-57	1.62418831372395e-47	5.09186397638292	0.167	0.008	3.0983016272598e-43	1.62418831372395e-47	2.90043925721605e-61
cpxm1b	1.61215846581789e-28	5.63577332436072	0.429	0.01	3.07535348939421e-24	1.41230768673468e-56	4.98309999821336	0.179	0.007	2.69411814321508e-52	1.61215846581789e-28	2.8246153734694e-56
wfdc2	2.16419736428332e-54	5.65718226470389	0.429	0.005	4.12842289210686e-50	1.52159209711526e-53	4.37819160969148	0.167	0.007	2.90258908445707e-49	1.52159209711526e-53	4.32839472856667e-54
si:ch211-243g18.2	1.81793329274969e-52	6.1212231946424	0.571	0.009	3.46788954924931e-48	7.80271215570185e-28	4.68276432496923	0.167	0.014	1.48844537082169e-23	7.80271215570185e-28	3.63586658549941e-52
ntd5	7.17333980107615e-33	5.04978693811045	0.429	0.008	1.36838630045329e-28	3.44829417719697e-50	4.55739567674452	0.218	0.013	6.57796597242094e-46	7.17333980107615e-33	6.89658835439398e-50
ptk2bb	3.1245000459873e-49	5.17628605135541	0.429	0.005	5.96029628772538e-45	1.01682036061394e-16	2.67157166616096	0.103	0.009	1.93968651990714e-12	1.01682036061394e-16	6.24900009197459e-49
plcl1	5.48528537004655e-49	8.68310782464866	0.286	0.002	1.04637303719008e-44	0.0107553396770345	3.61634915868116	0.026	0.005	1	0.0107553396770345	1.09705707400931e-48
rrbp1b	4.7578316659593e-47	5.88940374249162	0.857	0.023	9.07603968598397e-43	6.35757305810225e-06	2.34422415721235	0.128	0.035	0.121277063656358	6.35757305810225e-06	9.51566333191864e-47
gulp1a	4.83284867486742e-47	6.14789038641004	0.714	0.016	9.21914213217709e-43	1.62983057905754e-06	2.37720161351123	0.128	0.032	0.0310906481261017	1.62983057905754e-06	9.66569734973484e-47
si:dkey-174i8.1	6.60845986668168e-45	5.07189837498241	0.571	0.01	1.2606298041682e-40	2.31057027863936e-12	3.4436126049159	0.103	0.012	4.40764386353245e-08	2.31057027863936e-12	1.32169197333634e-44
lrrc74b	2.80170512007225e-43	9.79515344295243	0.143	0.001	5.34453268704982e-39	0.00899749721962258	3.6319423578441	0.013	0.001	1	0.00899749721962258	5.60341024014452e-43
crispld1b	3.4724697368433e-43	6.98169114120075	0.143	0.001	6.62408327000229e-39	3.31520452414041e-10	2.49338350730416	0.038	0.002	6.32408415025024e-06	3.31520452414041e-10	6.94493947368658e-43
p2rx7	3.4724697368433e-43	6.11469433353347	0.143	0.001	6.62408327000229e-39	0.0505973949103616	5.10462337810493	0.013	0.002	1	0.0505973949103616	6.94493947368658e-43
pth3r	3.4724697368433e-43	6.97290622349628	0.143	0.001	6.62408327000229e-39	7.3997155822703e-15	5.94277279534732	0.038	0.001	1.41156974447388e-10	7.3997155822703e-15	6.94493947368658e-43
copz2	3.74055246381772e-43	5.45024071710808	0.857	0.026	7.13547787997869e-39	1.43327228482879e-14	3.45664413811499	0.179	0.03	2.7341102105394e-10	1.43327228482879e-14	7.48110492763546e-43
rasl11b	7.36024397540556e-12	5.73922199258026	0.286	0.011	1.40404014074836e-07	4.86105796316617e-41	5.57997732409426	0.192	0.012	9.27295417053579e-37	7.36024397540556e-12	9.72211592633239e-41
mnx1	3.0357110312711e-40	4.0100708715569	0.286	0.003	5.79092236325275e-36	6.14217974787462e-13	2.24168044497769	0.064	0.005	1.17168220870456e-08	6.14217974787462e-13	6.0714220625422e-40
mxra8a	4.44506605070089e-39	4.90353442568008	0.571	0.012	8.47940799831703e-35	1.61605355163131e-22	3.19184533552225	0.128	0.01	3.08278375509189e-18	1.61605355163131e-22	8.89013210140182e-39
znf385a	3.4710406464568e-38	4.8180892986741	0.571	0.012	6.621357137181e-34	1.67967595230328e-09	2.68382912718471	0.115	0.019	3.20414984661374e-05	1.67967595230328e-09	6.9420812929136e-38
zgc:171775	1.83015501282211e-37	5.44040165882325	0.429	0.007	3.49120370245946e-33	2.38736943585644e-19	3.47992186761534	0.128	0.012	4.55414593583974e-15	2.38736943585644e-19	3.66031002564425e-37
tgfbi	4.11909222608256e-19	5.35661983453834	0.857	0.065	7.85758033047509e-15	1.47316344625708e-36	3.93190929014562	0.423	0.07	2.81020659008e-32	4.11909222608256e-19	2.94632689251415e-36
sept8b	9.39509914909614e-36	5.80719421853352	0.429	0.007	1.79220911368158e-31	1.54355507355422e-06	1.81915044993932	0.09	0.017	0.0294448565831203	1.54355507355422e-06	1.87901982981924e-35
ism1	1.02205663809729e-35	5.9586727006199	0.571	0.014	1.94967524283439e-31	5.35834136352851e-12	3.37525250148989	0.128	0.019	1.0221571985067e-07	5.35834136352851e-12	2.04411327619458e-35
ppdpfa	3.78049544795708e-35	6.21294136426448	0.857	0.032	7.21167311652292e-31	7.6613242734657e-06	2.10541473709225	0.167	0.054	0.146147421840632	7.6613242734657e-06	7.56099089591417e-35
si:ch1073-459j12.1	7.17359303323808e-35	4.97360179843241	0.571	0.014	1.3684346070205e-30	1.46679365989703e-16	2.85026856623779	0.179	0.026	2.79805558561957e-12	1.46679365989703e-16	1.43471860664762e-34
anxa5a	7.96024080651207e-35	7.676607218057	0.143	0.001	1.51849553625024e-30	1.01129882606339e-14	3.24656988689039	0.026	0.001	1.92915364059853e-10	1.01129882606339e-14	1.59204816130243e-34
plod2	8.4620780608457e-31	5.20628667135851	0.571	0.016	1.61422601088693e-26	4.97041435843826e-23	3.47581431238528	0.154	0.014	9.48156243015682e-19	4.97041435843826e-23	1.69241561216913e-30
FP102018.1	9.42852212419875e-31	4.32673513961714	0.714	0.025	1.79858488041215e-26	9.47447342528721e-31	4.12723068376983	0.205	0.019	1.80735055060779e-26	9.47447342528721e-31	1.88570442483976e-30
slc2a10	4.4144757175833e-30	5.30992509278441	0.286	0.004	8.4210538788619e-26	1.03410440237003e-10	2.54791493906692	0.051	0.004	1.97265755796107e-06	1.03410440237003e-10	8.82895143516658e-30
galnt18b	1.0674828140067e-29	5.32332010317134	0.429	0.009	2.03633021599918e-25	2.83842164499941e-08	1.33088636037584	0.09	0.014	0.000541457313000088	2.83842164499941e-08	2.13496562801341e-29
slc16a4	2.89023585791182e-29	7.19684097227587	0.143	0.001	5.51341392255258e-25	2.62236447447162e-08	7.15141140546743	0.026	0.001	0.000500242247150207	2.62236447447162e-08	5.78047171582363e-29
tesca	3.03148109203696e-29	6.59375146548327	0.143	0.001	5.7828533311697e-25	0.0516691125515914	1.12295066835449	0.013	0.002	1	0.0516691125515914	6.06296218407396e-29
PCDH8	3.03148109203696e-29	5.3392331075672	0.143	0.001	5.7828533311697e-25	0.0617086567411582	1.04928839618799	0.013	0.002	1	0.0617086567411582	6.06296218407396e-29
cobll1a	3.17957285263105e-29	5.45307012413757	0.143	0.001	6.06535317367899e-25	3.27360030727444e-11	7.29353696230298	0.026	0.001	6.24471994615672e-07	3.27360030727444e-11	6.35914570526206e-29
cldn15lb	3.33484024836611e-29	6.62113408647008	0.143	0.001	6.36154125778319e-25	0.13581901898268	0.524477853813273	0.013	0.003	1	0.13581901898268	6.66968049673223e-29
p3h3	1.16789443293017e-28	4.19763301366213	0.714	0.026	2.2278754202576e-24	6.32058109837985e-08	2.7216019354934	0.128	0.027	0.00120571405032694	6.32058109837985e-08	2.33578886586035e-28
cav2	1.60450271550251e-13	4.74313615940581	0.571	0.04	3.06074938009258e-09	2.82496984541205e-28	3.63638188571639	0.256	0.032	5.38891247710803e-24	1.60450271550251e-13	5.64993969082413e-28
clu	9.29198592172712e-28	4.94877837311109	0.286	0.004	1.77253923442867e-23	1.33253136619976e-10	1.21157641704695	0.064	0.006	2.54193683416265e-06	1.33253136619976e-10	1.85839718434543e-27
lipia	9.94907445927218e-28	4.71197641343011	0.286	0.004	1.89788544385076e-23	0.0110783768395575	1.29495840870291	0.026	0.005	1	0.0110783768395575	1.98981489185444e-27
mmp11b	1.79625892712683e-18	4.52786951647884	0.286	0.007	3.42654352938714e-14	1.59931497297367e-27	4.11475478562238	0.103	0.005	3.05085324244456e-23	1.79625892712683e-18	3.19862994594733e-27
mrc2	1.56535151865989e-26	4.59749650511787	0.429	0.01	2.98606455699561e-22	0.000996495143062159	0.958917689670317	0.051	0.011	1	0.000996495143062159	3.13070303731978e-26
pkp3a	3.64613962670903e-26	4.51877072499431	0.429	0.01	6.95537595191014e-22	8.35863328074174e-22	3.12339141790286	0.154	0.015	1.59449288463429e-17	8.35863328074174e-22	7.29227925341809e-26
vkorc1	3.60865510261844e-16	5.06283051922239	0.286	0.008	6.88387047375494e-12	9.72124221359116e-26	4.19559025861172	0.128	0.009	1.85442416466465e-21	3.60865510261844e-16	1.94424844271823e-25
fndc3ba	1.68585052092941e-25	4.98296512017465	1	0.064	3.21592845372494e-21	6.46210640165978e-07	2.13584020658475	0.205	0.067	0.0123271141718062	6.46210640165978e-07	3.37170104185883e-25
prss35	2.85217251834704e-25	3.61108921830101	0.571	0.019	5.44080429599881e-21	3.51117042967442e-15	3.3399802849502	0.192	0.032	6.69790871164692e-11	3.51117042967442e-15	5.70434503669411e-25
tdgf1	7.49128866499136e-07	4.2149887636356	0.143	0.005	0.0142903822573375	3.27743071971299e-25	4.44351399236554	0.077	0.003	6.25202684092451e-21	7.49128866499136e-07	6.55486143942601e-25
nfe2l2b	3.35951055503758e-25	6.53231055674552	0.143	0.001	6.4086023347897e-21	0.0620575025397798	2.80390833709001	0.013	0.002	1	0.0620575025397798	6.71902111007516e-25
abcc6a	3.35951055503758e-25	5.35667916705174	0.143	0.001	6.4086023347897e-21	4.42873940165983e-16	5.04777284649642	0.038	0.001	8.44826328260629e-12	4.42873940165983e-16	6.71902111007516e-25
rcn3	2.09175829583721e-13	4.34244778615138	0.429	0.021	3.99023812513906e-09	4.12773485429431e-25	3.66038067439236	0.256	0.036	7.87406700805183e-21	2.09175829583721e-13	8.25546970858863e-25
pip5k1ca	4.48830967101054e-25	4.85395864957927	0.429	0.011	8.5618995284197e-21	0.023813974142307	3.57611316711049	0.051	0.018	1	0.023813974142307	8.97661934202112e-25
zgc:113691	7.47596439582948e-20	4.76021749561239	0.143	0.001	1.42611496814843e-15	1.36062490175549e-24	5.71340816408413	0.064	0.002	2.59552806258878e-20	7.47596439582948e-20	2.72124980351098e-24
fxyd1	2.02230542947437e-09	3.71777286608476	0.429	0.032	3.85774983726531e-05	2.01653051330959e-24	3.54720432806028	0.269	0.04	3.84673360718938e-20	2.02230542947437e-09	4.0330610266192e-24
creb3l1	2.47576833398312e-24	5.20997082908314	0.429	0.011	4.7227756739062e-20	7.71669670941112e-15	3.26848465383578	0.128	0.015	1.47203706428727e-10	7.71669670941112e-15	4.95153666796623e-24
msh3	3.87658540313522e-24	6.55273365512978	0.286	0.005	7.39497431502075e-20	0.578080077073758	0.464050091634816	0.013	0.007	1	0.578080077073758	7.75317080627047e-24
gxylt1b	4.79866463117742e-24	4.62826439559414	0.571	0.02	9.15393265043405e-20	1.43781617463827e-06	1.52104505857542	0.077	0.013	0.0274277813473997	1.43781617463827e-06	9.59732926235484e-24
tmed3	6.47870338925341e-24	4.19504910450575	0.571	0.02	1.23587745853398e-19	0.0319777979711255	2.76910429100382	0.064	0.026	1	0.0319777979711255	1.29574067785069e-23
mkxa	3.07329922678254e-23	4.9748544865089	0.286	0.005	5.86262560501036e-19	2.34176449250515e-14	3.92792903820618	0.09	0.008	4.46714994590283e-10	2.34176449250515e-14	6.14659845356508e-23
scube2	7.4228406573266e-23	5.330374206471	0.714	0.035	1.41598108379162e-18	9.29266457763617e-08	3.1359864317743	0.141	0.033	0.00177266869482988	9.29266457763617e-08	1.48456813146532e-22
ccn2a	5.38660583908158e-07	3.47238907510503	0.714	0.124	0.010275489298632	8.32521587612195e-23	2.8566020460725	0.462	0.12	1.58811818052902e-18	5.38660583908158e-07	1.66504317522439e-22
gstm.3	1.64919617879322e-22	4.37354589899532	0.286	0.005	3.14600663066595e-18	8.9128461617596e-05	1.69045492800468	0.064	0.013	1	8.9128461617596e-05	3.29839235758646e-22
btr16	1.64919617879322e-22	4.05928156274338	0.286	0.005	3.14600663066595e-18	0.29634384716861	0.956358973291261	0.013	0.005	1	0.29634384716861	3.29839235758646e-22
col2a1b	2.71941729983223e-22	6.08655848587114	0.857	0.054	5.18756044115995e-18	4.85950141432386e-16	3.4673884492755	0.321	0.081	9.26998489796419e-12	4.85950141432386e-16	5.43883459966447e-22
si:dkey-40c23.2	2.95366119780963e-22	7.48950936825781	0.143	0.001	5.63440410094166e-18	5.31339174805508e-05	2.90224025847781	0.026	0.002	1	5.31339174805508e-05	5.90732239561928e-22
aldh3a2b	6.08801701693702e-22	5.00433109215142	0.429	0.013	1.16135012615091e-17	0.276119032082356	0.448066091715464	0.026	0.012	1	0.276119032082356	1.2176034033874e-21
si:ch211-196g2.4	6.32664177057898e-22	5.6420859994054	0.286	0.006	1.20687018415565e-17	1.21048783081125e-07	1.69665431954599	0.051	0.005	0.00230912658605554	1.21048783081125e-07	1.2653283541158e-21
ngef	6.44025506803744e-22	5.22146779601718	0.286	0.006	1.22854305677882e-17	1.0134231233343e-15	4.68953074330968	0.09	0.007	1.9332059500725e-11	1.0134231233343e-15	1.28805101360749e-21
zgc:174895	9.68928206081816e-22	4.23427389683862	0.286	0.006	1.84832744592167e-17	0.000217187576689726	3.42170918047046	0.038	0.006	1	0.000217187576689726	1.93785641216364e-21
plod1a	1.69725381851549e-13	4.46063146769786	0.714	0.062	3.23768138420015e-09	1.32520726978719e-21	3.94130050365828	0.321	0.064	2.52796538784604e-17	1.69725381851549e-13	2.65041453957437e-21
nucb2b	4.71374100080382e-21	4.48510226282707	0.429	0.013	8.99193233313337e-17	4.31611281905263e-14	2.48430367344452	0.128	0.016	8.2334168136248e-10	4.31611281905263e-14	9.42748200160766e-21
phox2a	0.761410024980913	0.342527794023482	0	0.013	1	6.05497381827346e-21	4.07549345951572	0.128	0.011	1.15504680557384e-16	0.761410024980913	1.2109947636547e-20
col27a1b	9.29209640401107e-20	5.53419196428177	0.429	0.014	1.77256031002915e-15	1.31006731346289e-20	3.55540368181976	0.179	0.021	2.49908440716181e-16	9.29209640401107e-20	2.62013462692578e-20
slc3a2a	1.54250438738319e-05	2.50869136046019	0.429	0.054	0.294248136937217	2.05090417064886e-20	3.14145101240204	0.269	0.046	3.91230479592977e-16	1.54250438738319e-05	4.10180834129774e-20
tln2a	2.2050386163499e-20	4.43774880545691	0.714	0.039	4.20633166454907e-16	8.63749103116197e-09	2.84996871439109	0.192	0.05	0.000164768778910446	8.63749103116197e-09	4.41007723269982e-20
sema4bb	2.25138256898264e-20	4.59060508235775	0.714	0.038	4.29473738859129e-16	0.0443672255675165	0.419276573654001	0.09	0.042	1	0.0443672255675165	4.50276513796531e-20
arl4ca	5.00886652840373e-20	4.831817771527	0.286	0.006	9.55491378958295e-16	8.84351886193145e-09	3.71587469977455	0.09	0.013	0.000168698965810204	8.84351886193145e-09	1.00177330568075e-19
si:ch73-217n20.1	6.58300573736065e-20	5.93923747419221	0.143	0.001	1.25577417445892e-15	0.00556196234416897	3.5533651886875	0.013	0.001	1	0.00556196234416897	1.31660114747213e-19
dnai2a	7.01545614106842e-20	5.29140195968704	0.143	0.001	1.33826841347021e-15	1.25981563774531e-06	2.91807030636057	0.026	0.002	0.0240322431056295	1.25981563774531e-06	1.40309122821369e-19
mmp23bb	7.47596439582948e-20	6.25322063395803	0.143	0.001	1.42611496814843e-15	9.95878581572684e-10	2.82561748309185	0.038	0.002	1.89973798220805e-05	9.95878581572684e-10	1.4951928791659e-19
sparc	1.08065844013323e-11	4.94569213774548	1	0.176	2.06146404039815e-07	1.37611372177898e-19	3.71688806576806	0.526	0.196	2.62507453566559e-15	1.08065844013323e-11	2.75222744355796e-19
adamts1	1.53072327686413e-19	5.19542959933342	0.286	0.006	2.92000772294601e-15	4.79977688284673e-05	2.97904282062509	0.038	0.005	0.915605438171843	4.79977688284673e-05	3.06144655372826e-19
fkbp10b	6.65608022317309e-13	4.01258264876681	0.429	0.022	1.2697138633725e-08	2.54002300089121e-19	3.78529252028914	0.205	0.029	4.84534787650007e-15	6.65608022317309e-13	5.08004600178244e-19
loxl3b	2.77997178779543e-19	3.87994443831137	0.714	0.04	5.30307418239855e-15	3.9236288614736e-13	2.44062675150555	0.192	0.036	7.48471441614704e-09	3.9236288614736e-13	5.55994357559085e-19
mtus1b	3.43948956764736e-19	4.70602203386313	0.857	0.061	6.5611702992441e-15	2.50197679131869e-09	2.9470945371105	0.218	0.061	4.77277092711953e-05	2.50197679131869e-09	6.87897913529473e-19
thbs1b	1.95523301835772e-07	1.87955733688015	0.714	0.101	0.00372980250581918	3.53803546521605e-19	2.67157141374852	0.346	0.08	6.74915645344614e-15	1.95523301835772e-07	7.07607093043212e-19
eps8l2	7.19674939165485e-19	3.55614523495728	0.286	0.007	1.37285191395208e-14	6.52486215975263e-14	4.10882931367832	0.103	0.011	1.24468270559441e-09	6.52486215975263e-14	1.43934987833098e-18
bag3	1.09605162412093e-18	6.01828576869111	0.286	0.007	2.09082807817308e-14	0.263573971926736	0.583884690741164	0.026	0.012	1	0.263573971926736	2.19210324824186e-18
mtmr1b	3.38708029584087e-18	6.74086210509777	0.286	0.007	6.46119437234604e-14	0.0605073343449051	0.783376658346707	0.026	0.007	1	0.0605073343449051	6.77416059168176e-18
ehd2b	4.68874439583589e-09	3.14112904874356	0.571	0.057	8.94424880949655e-05	3.6149984501015e-18	2.7323937435674	0.244	0.042	6.89597104341361e-14	4.68874439583589e-09	7.22999690020299e-18
foxa1	3.64373005377822e-18	5.27137374870095	0.286	0.007	6.95077945058734e-14	2.42987960168133e-15	2.39752728137179	0.103	0.01	4.63523832816731e-11	2.42987960168133e-15	7.28746010755647e-18
gsap	4.4612630048048e-18	7.76101816725272	0.143	0.002	8.51030530796564e-14	5.24491507513633e-05	2.15817597003951	0.026	0.002	1	5.24491507513633e-05	8.92252600960962e-18
tmem123	5.29804798944903e-18	5.31345780870478	0.143	0.002	1.0106556344673e-13	0.0719364122974143	1.99169120010671	0.013	0.002	1	0.0719364122974143	1.0596095978898e-17
wnt16	5.61003123692702e-18	5.33466595468109	0.143	0.002	1.0701695587562e-13	0.000331871568596533	2.74314645210991	0.026	0.003	1	0.000331871568596533	1.12200624738541e-17
sema5a	8.45921146929459e-18	4.72916653460343	0.429	0.016	1.61367917988264e-13	0.0206244670028313	1.6876823410001	0.051	0.017	1	0.0206244670028313	1.69184229385893e-17
gpc6a	1.53638801527334e-17	3.37259739961099	0.286	0.007	2.93081377793543e-13	1.82403677728986e-08	2.9392429233594	0.077	0.01	0.000347953255635814	1.82403677728986e-08	3.0727760305467e-17
zgc:154058	2.90057988779516e-17	5.34350196046665	0.286	0.007	5.53314619395805e-13	0.428080000916524	1.00575316911016	0.013	0.006	1	0.428080000916524	5.80115977559032e-17
ap3m1	3.06888224566093e-17	4.28330284232051	0.571	0.029	5.85419977182279e-13	0.00940926143483065	0.391340625149474	0.09	0.035	1	0.00940926143483065	6.13776449132187e-17
itgb4	4.43686439172882e-17	4.24896349902331	0.571	0.03	8.46376251366189e-13	5.4376682022573e-07	2.12073644349748	0.154	0.041	0.010372895862626	5.4376682022573e-07	8.87372878345768e-17
rgs12b	5.23183685777741e-17	3.9443227508831	0.857	0.068	9.98025198989618e-13	0.0217180329726936	1.27066833834646	0.128	0.065	1	0.0217180329726936	1.04636737155548e-16
slc38a5a	9.30139965515648e-17	4.77640866749782	0.714	0.048	1.77433499821765e-12	0.000176651268289751	1.97794339561831	0.154	0.057	1	0.000176651268289751	1.8602799310313e-16
si:ch211-120e1.7	1.64975095435657e-16	6.84708557572118	0.143	0.002	3.14706492053059e-12	1.06944959231231e-16	5.28231700685903	0.051	0.002	2.04008204229496e-12	1.64975095435657e-16	2.13889918462462e-16
tmem45a	1.28403371749629e-16	4.24381561229627	0.429	0.017	2.44942271949592e-12	2.78036901995805e-06	2.40926717781218	0.103	0.022	0.0530383194247198	2.78036901995805e-06	2.56806743499259e-16
si:dkey-14d8.20	1.48635589229473e-16	7.89102574439926	0.143	0.002	2.83537250014142e-12	0.00903962748654823	2.26444940298713	0.013	0.001	1	0.00903962748654823	2.97271178458947e-16
birc5b	1.83082753458863e-16	6.47290139640156	0.143	0.002	3.49248660498128e-12	0.000333988817995464	2.27545739074845	0.026	0.003	1	0.000333988817995464	3.66165506917728e-16
lmo7a	3.0281699534689e-07	2.83987658901602	0.429	0.04	0.00577653700323728	2.14320487259497e-16	2.05825969584651	0.179	0.026	4.08837761496217e-12	3.0281699534689e-07	4.28640974518995e-16
cspg4	5.31180472236579e-16	3.57451749997954	0.286	0.008	1.0132798688385e-11	3.42883158403207e-15	3.5561586653271	0.115	0.012	6.54083912969958e-11	3.42883158403207e-15	1.06236094447316e-15
map3k15	7.2324624940365e-08	5.27597100090363	0.143	0.004	0.0013796645453624	6.06868020772138e-16	3.67742398564504	0.077	0.005	1.15766143642493e-11	7.2324624940365e-08	1.21373604154428e-15
krt94	0.000917204727589832	2.38689627719316	0.571	0.144	1	7.65157947401446e-16	2.22595862804571	0.359	0.095	1.459615300463e-11	0.000917204727589832	1.53031589480289e-15
CPNE8	9.10994940585299e-16	4.6792975876369	0.286	0.008	1.73781394866052e-11	0.104833444618041	0.425407460515716	0.026	0.008	1	0.104833444618041	1.82198988117061e-15
olfml3b	9.46101539159633e-16	4.4991882490925	0.286	0.008	1.80478329610092e-11	0.00199286897891136	3.02110990797835	0.051	0.012	1	0.00199286897891136	1.89220307831927e-15
aldh1l2	2.29856925412116e-15	3.9192695585231	0.429	0.018	4.38475070916152e-11	0.00364596289922364	3.38082171703129	0.077	0.025	1	0.00364596289922364	4.59713850824233e-15
hpcal1	2.40742962618598e-15	3.41988236931799	0.286	0.008	4.59241275491238e-11	6.72923278296184e-08	1.41636136122166	0.077	0.011	0.0012836684456778	6.72923278296184e-08	4.81485925237196e-15
hbegfb	2.58263208347904e-15	3.05640350146193	0.429	0.018	4.92662896244462e-11	1.45404720028506e-05	0.305756785894198	0.077	0.015	0.277374043926379	1.45404720028506e-05	5.16526416695807e-15
krt15	2.04593737865509e-12	5.47059341527182	0.143	0.003	3.90283014352244e-08	3.00624701628032e-15	3.79310288166584	0.077	0.006	5.73471680825634e-11	2.04593737865509e-12	6.01249403256065e-15
eva1bb	3.3410221665735e-15	5.90225114161666	0.286	0.008	6.37333388495561e-11	1.20917329795346e-07	1.53390306608552	0.064	0.008	0.00230661898317603	1.20917329795346e-07	6.682044333147e-15
ncs1b	3.60348517093486e-15	3.89000693122123	0.143	0.002	6.87400831207533e-11	0.00908193380755699	2.58483637345251	0.013	0.001	1	0.00908193380755699	7.20697034186971e-15
anxa6	3.60348517093486e-15	4.78811074807069	0.143	0.002	6.87400831207533e-11	5.36878206249186e-05	1.47351957870948	0.026	0.002	1	5.36878206249186e-05	7.20697034186971e-15
cx30.3	3.69040477084843e-15	4.19322430217139	0.143	0.002	7.03981614087046e-11	0.000930244435777056	1.05211172242515	0.026	0.003	1	0.000930244435777056	7.38080954169687e-15
crabp2a	1.07073262050123e-07	3.07071998417083	0.429	0.038	0.00204252954686814	3.91879757983746e-15	3.17953240966437	0.244	0.05	7.47549826329793e-11	1.07073262050123e-07	7.83759515967492e-15
ston2	4.20565742859231e-15	4.51695875411308	0.571	0.034	8.0227121107827e-11	1.91573696999761e-11	2.66604898371119	0.192	0.041	3.65445984396745e-07	1.91573696999761e-11	8.41131485718463e-15
usta	4.57265114309837e-15	4.21066599742084	0.286	0.008	8.72278932057444e-11	3.50429682127349e-10	2.43199699284109	0.077	0.008	6.68479661626132e-06	3.50429682127349e-10	9.14530228619675e-15
alox12	2.30587746061031e-06	2.54840560592931	0.286	0.021	0.0439869184386022	7.15446682000278e-15	2.7545942274871	0.141	0.018	1.36478609058373e-10	2.30587746061031e-06	1.43089336400055e-14
rgcc	1.77655844736912e-06	2.59937139849421	0.714	0.129	0.0338896289420133	9.92400322433874e-15	2.88434021714342	0.397	0.131	1.89310285507486e-10	1.77655844736912e-06	1.98480064486773e-14
krt18a.1	1.28986129849845e-05	2.59662330534438	1	0.396	0.246053941301564	1.10815902490589e-14	2.18265869082541	0.654	0.345	2.11392415591048e-10	1.28986129849845e-05	2.21631804981176e-14
sema3fb	2.17467434385374e-14	2.72155484100404	0.714	0.052	4.1484087783354e-10	2.4860868013487e-05	1.77357526868896	0.141	0.043	0.474245918225278	2.4860868013487e-05	4.34934868770742e-14
slc25a22a	3.52997084178037e-14	7.51609396278826	0.143	0.002	6.73377237778024e-10	0.0512075011902217	1.46771687447639	0.013	0.002	1	0.0512075011902217	7.05994168356062e-14
smcr8b	4.30479435039667e-14	5.31434809084514	0.143	0.002	8.21182570281669e-10	0.00323483078100307	1.77187059228907	0.026	0.004	1	0.00323483078100307	8.60958870079316e-14
gas2a	4.40058638407617e-14	4.98364166869444	0.143	0.002	8.3945585862637e-10	0.0420399533693706	2.83647762815285	0.013	0.002	1	0.0420399533693706	8.80117276815214e-14
wwp2	6.60734943445582e-14	5.83607548197558	0.857	0.094	1.26041797811679e-09	1.04457207966495e-07	2.75643344249885	0.295	0.119	0.00199262569916885	1.04457207966495e-07	1.32146988689112e-13
kdelr3	6.87797974476036e-14	4.21329261023867	0.429	0.021	1.31204341611049e-09	1.37031550090282e-12	3.81644703102134	0.154	0.025	2.61401384952222e-08	1.37031550090282e-12	1.37559594895202e-13
pxylp1	7.46778867901682e-14	3.62176879045855	0.286	0.009	1.42455536840925e-09	0.00452607997469149	0.672362183635652	0.038	0.008	1	0.00452607997469149	1.4935577358033e-13
ccn1	1.97443723379434e-07	2.86868595889155	0.857	0.165	0.00376643646718608	1.00142483814498e-13	1.79432693548413	0.474	0.179	1.91031802124536e-09	1.97443723379434e-07	2.00284967628985e-13
anxa2a	1.15348506254927e-13	2.25083548499687	0.571	0.035	2.20038810531899e-09	1.46646999419096e-06	1.7783001250183	0.115	0.026	0.0279743816091868	1.46646999419096e-06	2.3069701250984e-13
sema3d	1.39283931241721e-13	2.76441681704791	0.286	0.009	2.65698027236707e-09	2.90511864759984e-06	0.818384095378098	0.077	0.014	0.0554180433216145	2.90511864759984e-06	2.78567862483422e-13
gpx8	1.90362019577407e-13	4.23485333963071	0.571	0.039	3.63134588545861e-09	7.52231999107561e-06	2.40669478793906	0.167	0.053	0.143495776149758	7.52231999107561e-06	3.80724039154777e-13
serpinh1b	1.91911749722788e-13	4.70204054066912	0.857	0.091	3.6609085377119e-09	1.38535893102518e-10	2.0672715370414	0.308	0.099	2.64271069682364e-06	1.38535893102518e-10	3.83823499445538e-13
nrbp2a	2.85561912994331e-13	4.80813919774434	0.286	0.01	5.44737905227987e-09	0.0194977668863193	1.62918770550143	0.051	0.017	1	0.0194977668863193	5.71123825988581e-13
serpinh2	3.2724782463306e-13	3.75239733949034	0.286	0.01	6.24257950270026e-09	0.0235584545905352	0.678663975749016	0.064	0.024	1	0.0235584545905352	6.54495649266013e-13
LO018340.1	3.30691360807141e-13	3.91563329514781	0.286	0.01	6.30826839875701e-09	2.13716191414713e-07	3.19105539901559	0.09	0.015	0.00407685006742707	2.13716191414713e-07	6.6138272161417e-13
ca8	3.74894832233904e-13	3.60716513475594	0.286	0.01	7.15149381969396e-09	1.9842001172738e-06	3.24011114824587	0.064	0.01	0.0378506014371149	1.9842001172738e-06	7.49789664467668e-13
adamts5	4.82506349028386e-13	4.46443948660595	0.286	0.01	9.20429111406549e-09	0.0124297754565514	2.21392907838607	0.051	0.016	1	0.0124297754565514	9.65012698056537e-13
col15a1b	5.51562596192771e-13	3.73601315907638	0.286	0.01	1.05216080849733e-08	0.00326931316013471	2.9037075112157	0.064	0.019	1	0.00326931316013471	1.10312519238524e-12
wfdc1	2.41423369742863e-10	4.30700532854519	0.286	0.013	4.60539220121486e-06	5.58690990502367e-13	4.10850222020073	0.141	0.021	1.06575893348232e-08	2.41423369742863e-10	1.11738198100442e-12
kif19	5.68827455097857e-13	3.79800837695701	0.286	0.01	1.08509525334467e-08	0.00166091473684746	0.795275990205554	0.077	0.023	1	0.00166091473684746	1.13765491019539e-12
csgalnact2	1.29126738415113e-12	4.60745604305806	0.286	0.01	2.4632216620067e-08	0.0187124284081526	2.71001487897979	0.038	0.011	1	0.0187124284081526	2.58253476830059e-12
ckap4	1.56486152789991e-12	3.24817199154046	0.571	0.04	2.98512985062186e-08	0.00298106483419925	1.59567486131789	0.128	0.054	1	0.00298106483419925	3.12972305579736e-12
neo1b	1.68798404749792e-12	3.08317542440154	0.571	0.04	3.21999836900704e-08	0.00210835699846104	1.54877783844335	0.115	0.043	1	0.00210835699846104	3.37596809499299e-12
zgc:153675	2.35523404799922e-12	3.92359079044179	0.714	0.068	4.49284446996332e-08	0.00200359835895686	2.20518396183274	0.179	0.088	1	0.00200359835895686	4.71046809599289e-12
pcolce2b	3.26565391124786e-12	4.44105904220004	0.286	0.011	6.22956140109641e-08	3.5194061872559e-10	2.13490737516173	0.064	0.006	6.71361924280935e-06	3.5194061872559e-10	6.53130782248503e-12
snai2	5.01211855995498e-12	3.97531690739707	0.429	0.024	9.56111736497012e-08	0.000274619212716683	2.18039901396928	0.115	0.036	1	0.000274619212716683	1.00242371198848e-11
jdp2a	6.21979778081731e-12	5.12700327764093	0.286	0.011	1.18648862466871e-07	0.0429418382335281	4.07422731091973	0.026	0.007	1	0.0429418382335281	1.24395955615959e-11
ldlrap1a	8.10181554301569e-12	3.50649627913575	0.429	0.024	1.54550233298567e-07	1.2708291034063e-06	2.68895371259644	0.128	0.031	0.0242423359765785	1.2708291034063e-06	1.62036310859657e-11
fam110c	9.67462109656476e-12	8.73455106772592	0.143	0.003	1.84553072038069e-07	0.00325981951194535	1.81291765128581	0.026	0.004	1	0.00325981951194535	1.93492421930359e-11
tgfb3	1.74432931901333e-07	3.98860965113018	0.286	0.018	0.00332748260894983	9.73137008641472e-12	2.48615954199058	0.115	0.016	1.85635615768447e-07	1.74432931901333e-07	1.94627401727347e-11
chst3b	1.05831522245296e-11	6.02060270004479	0.143	0.003	2.01884211835126e-07	7.04812439488889e-09	4.2525396945895	0.038	0.003	0.0001344500209569	7.04812439488889e-09	2.11663044489471e-11
baiap2l1a	1.09695183550277e-11	5.39719179689425	0.143	0.003	2.09254532140509e-07	0.00585593416406435	1.33359061633671	0.026	0.004	1	0.00585593416406435	2.19390367099351e-11
itga3b	1.22134070686695e-11	4.50603387250416	0.143	0.003	2.3298295324194e-07	0.252918600310665	1.49395382904263	0.013	0.004	1	0.252918600310665	2.44268141371898e-11
si:dkey-85n7.6	1.24337392249943e-11	3.64672495744504	0.143	0.003	2.37186009455991e-07	0.278645033327778	2.69056958320409	0.013	0.005	1	0.278645033327778	2.4867478449834e-11
fgfr3	3.36323033571665e-08	3.51616090331499	0.571	0.066	0.000641569818841308	1.49755373594777e-11	2.83712335001387	0.308	0.094	2.85673350669396e-07	3.36323033571665e-08	2.9951074718731e-11
foxa3	1.60032528075628e-07	3.48125411288674	0.143	0.005	0.00305278050557067	1.85023571630504e-11	1.3511345717606	0.077	0.008	3.52950965242349e-07	1.60032528075628e-07	3.70047143257583e-11
slc39a13	0.00158803825791338	2.49961735137158	0.286	0.043	1	3.04725099527052e-11	3.07369871909021	0.192	0.041	5.81293599857804e-07	0.00158803825791338	6.09450199044817e-11
haus7	4.25369144348449e-11	5.03841681011934	0.571	0.049	8.11434179759101e-07	8.80520327464297e-11	4.0776268363497	0.218	0.056	1.67968057667089e-06	8.80520327464297e-11	8.50738288678801e-11
zgc:174696	4.44439320264958e-11	6.17014386229369	0.143	0.003	8.47812447337434e-07	0.122661782089409	1.75310548033692	0.013	0.003	1	0.122661782089409	8.88878640510161e-11
papss2a	5.00125890273682e-11	4.74629207585878	0.143	0.003	9.54040148286077e-07	0.000113706746891278	1.0153529129712	0.038	0.005	1	0.000113706746891278	1.00025178052235e-10
si:ch73-95l15.5	5.08618877946117e-11	4.51668397675876	0.143	0.003	9.70241371570012e-07	0.527558398466927	0.491193642410139	0.013	0.007	1	0.527558398466927	1.01723775586636e-10
aff3	7.521437561613e-11	3.79924326043359	0.286	0.012	1.4347894292533e-06	4.67289384740633e-08	1.75139408493463	0.115	0.022	0.000891401230331231	4.67289384740633e-08	1.50428751226603e-10
crtap	0.0255689859962745	2.14010344294974	0.286	0.073	1	7.73583410853723e-11	2.75573941942963	0.269	0.077	1.47568771454456e-06	0.0255689859962745	1.5471668216476e-10
scube1	1.81047849242662e-10	4.22271259598197	0.143	0.003	3.45366877215303e-06	8.47938946913775e-10	3.91821844943396	0.064	0.006	1.61752833513272e-05	8.47938946913775e-10	3.62095698452546e-10
tgfb2	1.86897632425509e-10	4.82471440901473	0.143	0.003	3.56525923614901e-06	0.00014666843665952	1.86323821572809	0.026	0.003	1	0.00014666843665952	3.73795264816087e-10
sox9a	2.21031921150751e-10	3.61521307767265	0.429	0.028	4.21640492787172e-06	4.21933466690979e-05	3.24684068422475	0.115	0.033	0.804880281059712	4.21933466690979e-05	4.42063842252646e-10
serpine1	2.29155419935445e-10	3.46521191300253	0.429	0.028	4.37136879068856e-06	0.000888842851418201	1.9173785358738	0.115	0.041	1	0.000888842851418201	4.58310839818378e-10
pabpc1b	2.3927095447284e-10	3.09732443195822	0.714	0.077	4.5643327275239e-06	0.000211905192418139	1.71869337107283	0.179	0.073	1	0.000211905192418139	4.78541908888429e-10
dsc2l	2.46059893701003e-10	3.31232358385776	0.714	0.077	4.69383853224033e-06	0.0223955132014163	1.15139052871618	0.115	0.056	1	0.0223955132014163	4.92119787341459e-10
lmod1a	0.780734981176438	1.90663333004466	0	0.011	1	2.80144825866505e-10	1.91743508953477	0.09	0.011	5.34404269822944e-06	0.780734981176438	5.60289651654527e-10
si:ch73-86n18.1	3.47826063496759e-10	4.12247000594129	0.571	0.051	6.63512998726417e-06	1.3637268677249e-09	2.47307013086656	0.179	0.041	2.60144537287203e-05	1.3637268677249e-09	6.95652126872534e-10
sox9b	3.56147246772661e-10	3.78418333928701	0.714	0.083	6.79386487943529e-06	2.45504180404247e-08	2.80676618973196	0.256	0.088	0.000468323774539142	2.45504180404247e-08	7.1229449341848e-10
mfge8a	4.27178957506107e-10	4.40643797661018	0.286	0.013	8.14886579338649e-06	0.0292354108159702	1.74509554330394	0.051	0.018	1	0.0292354108159702	8.54357914829729e-10
lmo7b	4.71017799497444e-10	8.05970842448073	0.143	0.003	8.98513554321324e-06	0.189652042594905	3.13713463732256	0.013	0.004	1	0.189652042594905	9.42035598773027e-10
nt5c2b	4.96859927135622e-10	3.59805946335909	0.714	0.082	9.47809997003912e-06	0.0398688728440615	1.5658127963866	0.167	0.1	1	0.0398688728440615	9.93719854024372e-10
si:dkey-204f11.64	6.07598324188965e-10	2.58199296336997	0.429	0.029	1.15905456322287e-05	0.0104274528618486	1.26545689061616	0.103	0.042	1	0.0104274528618486	1.21519664800875e-09
fn1b	3.39124626263013e-05	2.40931294341915	0.143	0.007	0.646914137059323	8.63957135046684e-10	4.04135703480954	0.064	0.006	1.64808463081505e-05	3.39124626263013e-05	1.72791426934694e-09
cd99	9.28013975726333e-10	3.53445510893904	0.571	0.051	1.77027946009555e-05	1.10875410479303e-05	1.93577433833973	0.141	0.041	0.211505933030319	1.10875410479303e-05	1.85602795059145e-09
lrrc8da	9.97765429232934e-10	4.24931468256895	0.429	0.03	1.90333733280474e-05	0.00726410175357225	0.816747714450075	0.09	0.034	1	0.00726410175357225	1.99553085747033e-09
dlg1l	1.14895242219969e-09	3.88533763915081	0.571	0.053	2.19174164058813e-05	0.000184792256799411	1.93192626957811	0.141	0.049	1	0.000184792256799411	2.29790484307928e-09
cybrd1	0.792082262385227	2.20522360505242	0	0.01	1	1.21303238037437e-09	3.77229856758675	0.077	0.009	2.31398056880214e-05	0.792082262385227	2.42606475927728e-09
sptb	1.26286793170068e-09	2.61314657349913	0.429	0.03	2.40904686651222e-05	1.43801247301382e-09	2.04426994228739	0.167	0.036	2.74315259352117e-05	1.43801247301382e-09	2.52573586180652e-09
tinagl1	1.61928436453675e-09	4.32524948097797	0.143	0.004	3.08894685379031e-05	0.311394348299385	1.02708973081365	0.013	0.005	1	0.311394348299385	3.23856872645141e-09
qsox1	1.71462812133221e-09	4.62279821666963	0.143	0.004	3.27082460425332e-05	0.281074763981518	1.01727631882024	0.013	0.005	1	0.281074763981518	3.42925623972447e-09
tspan4a	1.74159717067397e-09	3.13502256111325	0.286	0.014	3.32227076277766e-05	0.000472292060138171	2.24965744010167	0.064	0.015	1	0.000472292060138171	3.48319433831477e-09
casc4	1.77781966129224e-09	3.37226563580034	0.714	0.087	3.39136878588108e-05	0.302393107897011	0.397217257003241	0.141	0.105	1	0.302393107897011	3.55563931942383e-09
zgc:163057	2.32786668258065e-09	3.69727446858606	0.286	0.014	4.44063848369084e-05	0.481898513711614	1.38195789969616	0.026	0.016	1	0.481898513711614	4.65573335974232e-09
si:ch73-352p4.8	0.00170567294522411	2.81185072578462	0.143	0.012	1	2.93803247068157e-09	2.96473720109497	0.103	0.016	5.60459074107217e-05	0.00170567294522411	5.8760649327311e-09
sncga	3.77041829115245e-09	5.27735159988931	0.143	0.004	7.19244993220241e-05	1.93511994252402e-07	7.23388757806161	0.064	0.008	0.00369143480235881	1.93511994252402e-07	7.54083656808883e-09
hoxc13b	4.32146779289383e-09	4.06693227578737	0.143	0.004	8.24363196172428e-05	0.705663395374931	2.70979945239278	0.013	0.009	1	0.705663395374931	8.64293556711258e-09
pmela	4.32146779289383e-09	3.16910634422607	0.143	0.004	8.24363196172428e-05	0.121859945034398	1.08336629440335	0.013	0.003	1	0.121859945034398	8.64293556711258e-09
agpat2	4.40942200423027e-09	3.17341900059989	0.429	0.032	8.41141341526966e-05	0.378881995913928	0.291708423107275	0.013	0.03	1	0.378881995913928	8.81884398901751e-09
si:ch1073-184j22.1	1.58281843218979e-07	4.77572409951317	0.143	0.005	0.00301938444124524	5.02963491690363e-09	2.84560786562843	0.064	0.007	9.59453156748537e-05	1.58281843218979e-07	1.005926980851e-08
pygmb	6.57809880947715e-09	3.41000977132217	0.286	0.015	0.000125483812889586	0.457695646680699	1.86394399845567	0.026	0.015	1	0.457695646680699	1.31561975756829e-08
phgdh	7.1300828848926e-09	3.20704651218695	0.714	0.098	0.000136013461112211	0.20563190099977	1.64345592239818	0.167	0.126	1	0.20563190099977	1.42601657189471e-08
tap2t	8.03085694108537e-09	7.15130856646314	0.143	0.004	0.000153196627008145	0.00671936869804786	3.04907525141776	0.026	0.005	1	0.00671936869804786	1.60617138176761e-08
loxl2b	9.13154153465294e-05	2.64500966921246	0.286	0.03	1	8.25489467942512e-09	2.72987833566857	0.154	0.034	0.000157470370904714	9.13154153465294e-05	1.6509789290707e-08
tmem154	9.15106710507349e-09	5.24771595881383	0.143	0.004	0.000174565756096382	0.385251303873383	0.456624524447014	0.013	0.005	1	0.385251303873383	1.83021341264049e-08
atp2a3	9.64342746883723e-09	2.97482395239452	0.429	0.034	0.000183958022395539	0.229784085063384	1.15575036468577	0.013	0.04	1	0.229784085063384	1.92868548446787e-08
slc17a9b	1.02742608415599e-08	3.46666111338419	0.286	0.015	0.000195991799813596	0.196913320937426	0.431884179521649	0.038	0.019	1	0.196913320937426	2.05485215775592e-08
lrp1aa	0.000175039986010547	2.59215023565793	0.286	0.032	1	1.05351154703731e-08	2.47043690168404	0.179	0.045	0.000200967862712837	0.000175039986010547	2.10702308297575e-08
fkbp14	3.64439164725406e-07	3.67031994862965	0.429	0.043	0.00695204150630185	1.1997863788695e-08	2.39188091571513	0.192	0.051	0.000228871249633146	3.64439164725406e-07	2.39957274334412e-08
p3h1	5.92050259439048e-05	3.105212746843	0.429	0.064	1	1.29968595195176e-08	2.98340647662741	0.218	0.064	0.000247928092194318	5.92050259439048e-05	2.59937188701169e-08
dspb	0.0133739436967784	1.59790469107027	0.286	0.06	1	1.33581302450031e-08	2.18302391406062	0.205	0.056	0.00025481969255368	0.0133739436967784	2.67162603115666e-08
p4ha1a	7.38483360242046e-08	3.00962054332058	0.286	0.017	0.00140873085799773	1.38080098530427e-08	2.74719486956253	0.128	0.025	0.000263401595956643	7.38483360242046e-08	2.76160195154242e-08
mapk15	1.74972995671417e-08	6.80144130620128	0.143	0.004	0.000333778486542795	0.551373156740513	1.29268208853047	0.013	0.007	1	0.551373156740513	3.49945988281279e-08
sra1	1.89157823644798e-08	3.07638478247761	0.429	0.035	0.000360837464384818	0.627424672691048	1.55944988686994	0.051	0.041	1	0.627424672691048	3.78315643711528e-08
artnb	2.00745717330272e-08	4.73992082835718	0.143	0.004	0.000382942530379226	0.0689477535594275	2.25310172878088	0.026	0.008	1	0.0689477535594275	4.01491430630658e-08
hoxa11a	2.08391532707104e-08	4.57858210168764	0.143	0.004	0.000397527687792071	0.598394539268227	1.86471592137728	0.013	0.008	1	0.598394539268227	4.16783061071504e-08
tgfbr3	2.24642308365883e-08	3.12540322144169	0.286	0.016	0.000428527667438759	0.00310006727218742	1.90125082862496	0.051	0.013	1	0.00310006727218742	4.49284611685349e-08
slc35d1a	2.56649908310893e-08	3.4181048154894	0.429	0.036	0.000489585365093859	8.75560746880526e-08	3.21327314805776	0.154	0.038	0.00167021968074929	8.75560746880526e-08	5.13299810034867e-08
slit1b	2.72258773791384e-08	3.38717989436188	0.286	0.016	0.000519360836884443	2.34231991896661e-07	1.82729943886859	0.103	0.02	0.0044682094774207	2.34231991896661e-07	5.44517540170281e-08
atp1b3b	2.75950871929068e-07	3.29395946466933	0.571	0.076	0.0052640388329189	2.98576719866105e-08	2.79938330623319	0.269	0.098	0.000569564950816583	2.75950871929068e-07	5.97153430817403e-08
aplp2	1.98215281347629e-05	3.12476289726971	0.714	0.183	0.378115470698736	3.21055471044555e-08	2.6385197693206	0.333	0.146	0.000612445416564594	1.98215281347629e-05	6.42110931781449e-08
fkbp11	3.23004418450722e-08	4.46848616936244	0.429	0.038	0.000616163228636598	3.95007757154024e-07	2.76934378484033	0.167	0.047	0.00753516797547016	3.95007757154024e-07	6.46008826468259e-08
sesn3	3.76143296207259e-08	3.07425300082394	0.571	0.062	0.000717530951844968	0.277238150043721	1.70039947505312	0.064	0.04	1	0.277238150043721	7.52286578266138e-08
pleca	3.762168432239e-08	3.34598148428206	0.857	0.174	0.000717671250133913	0.00057705242755481	1.33981322059815	0.282	0.155	1	0.00057705242755481	7.52433672293888e-08
gla	3.79666586818031e-08	5.65114817621341	0.143	0.004	0.000724251981014076	0.464954922012509	3.99299768419124	0.013	0.006	1	0.464954922012509	7.59333159221388e-08
si:dkey-71l4.4	4.43467563668187e-08	3.30834047358355	0.143	0.004	0.000845958724453433	0.342263552014032	0.777033726051348	0.013	0.005	1	0.342263552014032	8.86935107670023e-08
tuft1b	4.54163266800151e-08	4.16135630808367	0.143	0.004	0.000866361847747968	0.0004949454218848	2.05480572841361	0.038	0.006	1	0.0004949454218848	9.08326512973873e-08
fgfbp2b	0.000819245841132356	0.762085515895059	0.143	0.011	1	5.29199139198104e-08	0.461979673141206	0.128	0.026	0.0010095002779343	0.000819245841132356	1.05839825039103e-07
rbck1	5.47137174123322e-08	3.39414057458353	0.286	0.017	0.00104371887335765	0.24861354575668	0.401196300671428	0.026	0.011	1	0.24861354575668	1.09427431831073e-07
ikbip	5.54167154906151e-08	3.29886521910686	0.571	0.067	0.00105712926469897	0.0409667254706576	1.62952994850366	0.128	0.071	1	0.0409667254706576	1.10833427910218e-07
dennd2b	6.37395400039797e-08	3.08562738740489	0.714	0.1	0.00121589546511592	0.0168582191312282	1.36732599250299	0.167	0.09	1	0.0168582191312282	1.27479075945231e-07
si:dkey-182g1.2	8.49301163401927e-08	4.51416063927865	0.143	0.004	0.00162012689930552	0.262458778025221	5.10252282680102	0.013	0.004	1	0.262458778025221	1.69860225467261e-07
itga6b	0.000255278766594829	1.45111422038049	0.429	0.066	1	1.06017866481738e-07	1.73751927815563	0.192	0.053	0.00202239682100563	0.000255278766594829	2.12035721723687e-07
dspa	1.13806306469316e-07	2.42465130341287	0.714	0.101	0.00217096910220868	6.72420884774836e-07	1.54604745602982	0.231	0.079	0.0128271007979648	6.72420884774836e-07	2.27612599986757e-07
sdc2	0.000835336631212544	2.11333312835987	0.429	0.082	1	1.32953095489048e-07	2.67213657530765	0.244	0.084	0.00253621324954908	0.000835336631212544	2.6590617330157e-07
p4ha2	1.41159516394708e-07	2.88824482020293	0.286	0.018	0.00269275893474545	2.40774329197442e-07	2.00369419656474	0.128	0.029	0.0045930111037704	2.40774329197442e-07	2.82319012863408e-07
pmt	1.49802564436069e-07	4.47743826006317	0.143	0.005	0.00285763371918245	3.43112688548754e-05	5.02443297770006	0.038	0.005	0.654521764675603	3.43112688548754e-05	2.9960510643133e-07
trabd2b	0.000220928460443138	3.21626707453002	0.143	0.009	1	1.50654074215478e-07	3.65473889174068	0.064	0.008	0.00287387711973446	0.000220928460443138	3.01308125734306e-07
sema3gb	1.58346158632039e-07	2.54919152991384	0.286	0.018	0.00302061132206477	0.018582604576637	1.42389707553849	0.064	0.023	1	0.018582604576637	3.16692292190572e-07
syt13	1.60032528075628e-07	3.27142704722168	0.143	0.005	0.00305278050557067	0.262458778025221	4.13183307426828	0.013	0.004	1	0.262458778025221	3.20065030540846e-07
frya	0.00115197724387718	1.77415564920767	0.143	0.011	1	2.00779827166094e-07	2.21404703071781	0.09	0.015	0.00383007598302041	0.00115197724387718	4.0155961401965e-07
f10	2.20559635112669e-07	3.41158790257606	0.286	0.018	0.00420739559940927	0.0881412065133277	0.417175258150204	0.038	0.015	1	0.0881412065133277	4.41119221578784e-07
psat1	2.2733683095332e-07	3.64036412004292	0.714	0.12	0.00433667738726554	0.885597344460561	0.392920552778741	0.141	0.153	1	0.885597344460561	4.54673610224605e-07
itgb1b.1	2.75823910621879e-06	3.44785818856464	0.143	0.006	0.0526161691902297	2.46307854710129e-07	3.40699406571714	0.064	0.008	0.00469856863645042	2.75823910621879e-06	4.92615648752698e-07
itga11a	2.67330947268654e-07	4.2503359965259	0.143	0.005	0.00509960515009684	0.423197320735687	2.68120528406198	0.013	0.006	1	0.423197320735687	5.34661823071473e-07
adamtsl5	2.87912233523573e-07	3.31950481557796	0.143	0.005	0.00549221376669568	0.520291788042551	2.77645764229567	0.013	0.007	1	0.520291788042551	5.75824384153692e-07
slc7a8a	2.90105548079173e-07	3.92855915237652	0.571	0.077	0.0055340534351583	0.000185920511372621	1.94001471404741	0.231	0.11	1	0.000185920511372621	5.80211011997117e-07
lgals2a	0.000882842859802159	3.41998965890214	0.143	0.011	1	2.97499027738183e-07	3.28771262743711	0.077	0.012	0.00567509145313357	0.000882842859802159	5.94997966970695e-07
LO018188.1	8.90418020153479e-05	2.88432160341571	0.429	0.063	1	3.43679546986985e-07	2.00129179821278	0.167	0.045	0.00655603103832373	8.90418020153479e-05	6.8735897585834e-07
nr2f6b	3.67031866899712e-07	3.05554740219198	0.429	0.042	0.0070014998929789	0.000911900563822352	2.03539647942673	0.128	0.048	1	0.000911900563822352	7.34063599087032e-07
plxnb1a	3.7786459647284e-07	3.8100710303018	0.429	0.043	0.0072081450423159	0.0348790847565221	1.34740834257385	0.115	0.059	1	0.0348790847565221	7.55729050164026e-07
bmpr1ba	3.90798239941559e-07	4.69233090202429	0.286	0.02	0.00745486722512518	5.87449411249584e-06	2.98667871503372	0.115	0.029	0.112061849689971	5.87449411249584e-06	7.81596327159855e-07
cavin2b	0.000218365168004619	2.06492992725452	0.571	0.118	1	5.19021105261455e-07	2.26582419796608	0.256	0.096	0.00990084660396752	0.000218365168004619	1.03804194114e-06
selenop	5.57554793487392e-07	2.03343361895243	0.571	0.071	0.0106359152405655	0.0300065933309076	0.391385952612747	0.128	0.066	1	0.0300065933309076	1.11510927610744e-06
rpe65b	0.764797575944578	1.83349261714598	0	0.013	1	5.77603131302305e-07	1.18116240216845	0.09	0.016	0.0110183573327228	0.764797575944578	1.15520592897923e-06
AL935186.9	7.79280335821735e-07	3.56063916430538	0.143	0.005	0.0148655516861354	0.109588841827263	0.940856328584832	0.013	0.003	1	0.109588841827263	1.55856006436563e-06
esyt2a	8.23517216460194e-07	2.15986693283978	0.429	0.042	0.0157094144211947	0.0456784674159571	0.357032970024433	0.09	0.043	1	0.0456784674159571	1.64703375473978e-06
tuft1a	8.4565990571809e-07	2.7186560186892	0.429	0.043	0.0161318083614783	0.135913943313696	0.336568901525442	0.077	0.042	1	0.135913943313696	1.69131909629551e-06
ptgdsb.1	0.000360743528908913	2.4497016714562	0.143	0.01	1	8.49757658728529e-07	2.16467127461208	0.077	0.013	0.0162099770979054	0.000360743528908913	1.69951459536898e-06
ugdh	1.04219329719423e-06	3.39153766904681	0.429	0.045	0.0198808793372772	0.762737400539143	0.743649920184814	0.051	0.06	1	0.762737400539143	2.0843855082216e-06
plpp7a	1.08038553374421e-06	3.08753665669386	0.286	0.021	0.0206094344417046	1.79748972197627e-05	1.86008658404238	0.103	0.025	0.342889139364193	1.79748972197627e-05	2.16076990025553e-06
tcea3	1.16393803949764e-06	4.17645153351943	0.143	0.005	0.0222032820414569	0.000273958925193615	4.1521583475008	0.051	0.01	1	0.000273958925193615	2.32787472424351e-06
daam1b	1.26465461702135e-06	3.06323065914323	0.571	0.078	0.0241245514742992	0.591226715870922	0.813937296762456	0.064	0.083	1	0.591226715870922	2.52930763469139e-06
fam3c	1.37545154241409e-06	2.5796782960246	0.429	0.045	0.0262381136230911	0.0373748450509136	1.25088526712788	0.103	0.051	1	0.0373748450509136	2.75090119296122e-06
atp6v0a2b	1.59327004300183e-06	2.61217122983177	0.286	0.021	0.0303932193403029	0.0904571818133755	2.31989530066199	0.051	0.023	1	0.0904571818133755	3.18653754749423e-06
ddr2a	0.000637867744525221	3.81118848606423	0.143	0.01	1	1.66454659435214e-06	3.07667689687131	0.077	0.013	0.0317528908338614	0.000637867744525221	3.32909041798891e-06
zgc:92630	1.77495869270226e-06	3.73174740893846	0.143	0.006	0.0338591120219883	0.167357249413337	3.20961873251489	0.026	0.01	1	0.167357249413337	3.54991423492616e-06
bmp1a	1.77802531702608e-06	2.35888544289018	0.429	0.045	0.0339176109475895	0.329421653320867	1.01861930983694	0.077	0.052	1	0.329421653320867	3.55604747267813e-06
plekha7b	1.84176623230757e-06	4.24157998240266	0.143	0.006	0.0351335326474993	0.00270469027536898	1.13828079516069	0.051	0.013	1	0.00270469027536898	3.68352907251229e-06
comp	1.87606959026272e-06	2.87175038933731	0.143	0.006	0.0357879035038516	4.13319578833957e-05	0.262659073006321	0.051	0.008	0.788448428583656	4.13319578833957e-05	3.75213566088832e-06
gstt1a	2.42870725620962e-06	3.27390995169613	0.429	0.049	0.0463300196194547	0.104038278165747	0.985621656109794	0.103	0.06	1	0.104038278165747	4.8574086138003e-06
cyp27c1	2.80798782060215e-06	3.67336673727934	0.143	0.006	0.0535651756658066	0.000216841404858076	3.62997166101856	0.051	0.01	1	0.000216841404858076	5.6159677564087e-06
plod3	4.92283682878815e-06	3.41171687278345	0.571	0.093	0.0939080353459628	2.82109204021087e-06	2.87391249079782	0.231	0.09	0.0538151517590626	4.92283682878815e-06	5.64217612186144e-06
col4a6	3.59482260320655e-06	2.50809359194034	0.429	0.049	0.0685748359787681	0.000299178518121781	1.15885135991862	0.179	0.072	1	0.000299178518121781	7.18963228366355e-06
ptk2ab	3.67290152460227e-06	2.11398018890418	0.571	0.079	0.0700642694833129	0.00559221392281952	1.83915731821968	0.141	0.064	1	0.00559221392281952	7.34578955899893e-06
etv5a	0.000610958779670394	1.79715927787696	0.429	0.078	1	4.68045983332529e-06	2.45654107196851	0.218	0.081	0.0892844517805132	0.000610958779670394	9.36089775994633e-06
slc26a2	5.03990105693243e-06	2.83689349404673	0.286	0.023	0.0961411525620431	0.001242044930896	0.368814804241433	0.077	0.022	1	0.001242044930896	1.00797767132622e-05
si:ch211-210g13.5	0.000165783852148718	3.87552784252837	0.143	0.009	1	5.04942063938507e-06	0.852906402383365	0.051	0.007	0.0963227481169096	0.000165783852148718	1.00988157821213e-05
p4hb	5.19342001165887e-06	3.37151459796219	0.857	0.225	0.0990696801424047	0.0223487330474393	1.30418479170142	0.308	0.231	1	0.0223487330474393	1.03868130517063e-05
fkbp9	9.69337019723363e-06	2.32357868056138	0.714	0.146	0.184910729882429	5.51964837967763e-06	2.28729596399795	0.282	0.132	0.105292812490731	9.69337019723363e-06	1.1039266292837e-05
si:dkey-23n7.10	5.96538398459703e-06	3.00334990175488	0.143	0.006	0.113795664890173	0.427613575847118	0.989381903570191	0.013	0.006	1	0.427613575847118	1.1930732383388e-05
rab13	3.15839946890217e-05	2.47810551277301	0.571	0.103	0.602496282687778	6.3585560374001e-06	2.14002489368094	0.205	0.076	0.121295814969444	3.15839946890217e-05	1.27170716435653e-05
svep1	8.69700022068416e-05	2.18578974026487	0.143	0.008	1	6.7310256077967e-06	2.81333715649355	0.064	0.011	0.12840104449433	8.69700022068416e-05	1.34620059088877e-05
xylt2	7.09268500125246e-06	4.65542380353673	0.143	0.006	0.135300059083892	0.160909326900559	4.40792109452522	0.013	0.003	1	0.160909326900559	1.41853196963244e-05
brf1a	0.742084775296796	2.06433831430316	0	0.015	1	7.21763300115967e-06	3.35064996032178	0.077	0.015	0.137683567130122	0.742084775296796	1.44352139080932e-05
gpc5a	7.82627374831254e-06	3.4710938385245	0.143	0.006	0.14929399802281	0.00340909690698328	1.77374002833581	0.038	0.008	1	0.00340909690698328	1.56524862460643e-05
si:ch73-91k6.2	8.7714964223646e-06	2.63479633705972	0.429	0.051	0.167325065753027	0.293985578391278	0.757093069073584	0.09	0.061	1	0.293985578391278	1.75429159055797e-05
fam114a1	9.6323562320047e-06	3.07450445400286	0.286	0.024	0.183746827481722	0.00662014519402117	1.13492809202547	0.09	0.034	1	0.00662014519402117	1.92646196817228e-05
agxt2	1.078177845423e-05	3.75985746548508	0.143	0.007	0.205673205792891	0.03418665887847	3.13695760605361	0.038	0.012	1	0.03418665887847	2.15634406617133e-05
sec61a1l	1.10998404827891e-05	2.74183935826223	0.429	0.053	0.211740557049686	0.00176723399095233	2.36440434940633	0.141	0.059	1	0.00176723399095233	2.21995577591196e-05
si:busm1-57f23.1	0.764797575944578	1.51548341713835	0	0.013	1	1.34958119747643e-05	2.7550773883034	0.064	0.011	0.257446109230603	0.764797575944578	2.69914418125877e-05
spry2	1.37224787906632e-05	2.24112324720068	0.714	0.144	0.261770005410691	0.0396544136348986	1.43485168240031	0.205	0.133	1	0.0396544136348986	2.74447692749022e-05
mat2al	1.38323897450358e-05	3.71596410690397	0.143	0.007	0.263866666776302	0.0120612071633273	1.08369274014348	0.038	0.01	1	0.0120612071633273	2.76645881550655e-05
pon3.2	1.412516717671e-05	2.31599011124002	0.286	0.025	0.26945168906292	0.601598067697378	1.61259288647363	0.013	0.022	1	0.601598067697378	2.82501348330722e-05
pik3c2a	1.43784342570161e-05	2.49609270534177	0.571	0.093	0.274283011886839	0.23619000249609	0.826105919824014	0.115	0.08	1	0.23619000249609	2.87566617746606e-05
sec14l8	1.4603528313568e-05	3.14254260886972	0.143	0.007	0.278576906109624	0.642229462435887	0.310803164700932	0.013	0.008	1	0.642229462435887	2.92068433640968e-05
pid1	1.55350168418979e-05	2.77578293109393	0.143	0.007	0.296345981276045	0.805268692004384	2.14344234334604	0.013	0.01	1	0.805268692004384	3.10697923470476e-05
ppfibp1b	1.59408533769478e-05	2.4973611223346	0.429	0.053	0.304087719018657	0.0532756624841423	0.828230378856052	0.103	0.052	1	0.0532756624841423	3.18814526430892e-05
nid2a	0.000877820600991425	1.29808652075634	0.286	0.038	1	1.75281760482562e-05	1.62036544270957	0.141	0.042	0.334367486296536	0.000877820600991425	3.50560448595569e-05
loxl2a	0.0429376407784221	2.56197296835726	0.143	0.024	1	1.76867876970027e-05	0.70993368697456	0.103	0.025	0.337393162108023	0.0429376407784221	3.53732625715463e-05
sox5	1.8110933682644e-05	1.49194170389384	0.571	0.088	0.345484170930118	0.0408515564889484	1.42770692923654	0.179	0.11	1	0.0408515564889484	3.62215393593692e-05
farp2	1.86457795610897e-05	2.33721442295269	0.429	0.054	0.355686890907348	0.00309521410763303	1.89444683555658	0.167	0.078	1	0.00309521410763303	3.7291211457084e-05
slc20a1a	1.9326859574719e-05	3.19639194498081	0.143	0.007	0.36867917324734	0.00028464022689404	0.874178788358583	0.051	0.01	1	0.00028464022689404	3.8653345621937e-05
xkrx	2.02643443123384e-05	2.26348403721928	0.286	0.026	0.386562632102167	0.954655284610703	0.622703123061576	0.026	0.027	1	0.954655284610703	4.05282779810264e-05
dyrk4	2.05265196808535e-05	3.33207685071111	0.143	0.007	0.391563889431961	0.837877606621532	0.622842460610913	0.013	0.016	1	0.837877606621532	4.10526180236967e-05
frmd4bb	0.00143595645609122	2.57356911874611	0.143	0.012	1	2.21291972876352e-05	2.84640382687892	0.064	0.011	0.422136567458928	0.00143595645609122	4.42579048738977e-05
hdlbpa	2.37373049375426e-05	2.86475176886328	0.857	0.32	0.452812828988563	0.00141905064293588	1.78483001343172	0.41	0.333	1	0.00141905064293588	4.74740464154395e-05
golt1ba	0.00163222777305993	2.99137382452062	0.143	0.012	1	2.42083379935095e-05	2.15264886013131	0.077	0.016	0.461798255564188	0.00163222777305993	4.84160899433907e-05
mtss1	2.58390244560056e-05	1.63698250396287	0.429	0.054	0.492905230522764	0.861957410838883	0.951457750835033	0.064	0.06	1	0.861957410838883	5.16773812568264e-05
prx	2.65501988393927e-05	2.58165924504258	0.143	0.007	0.506471593060255	0.420700723263767	4.24018351279654	0.026	0.015	1	0.420700723263767	5.3099692765727e-05
rbms2a	2.67617222973418e-05	1.91633232880967	0.714	0.134	0.510506614544092	0.758898471783271	1.04600637111924	0.09	0.101	1	0.758898471783271	5.35227284049032e-05
camk1b	2.9336823306961e-05	2.5236752361682	0.286	0.027	0.559629241403588	0.0120785762121932	2.0007620739741	0.077	0.029	1	0.0120785762121932	5.86727859647203e-05
slc38a5b	2.98910395262257e-05	3.0068572323918	0.714	0.178	0.570201470002281	0.0177475179409934	1.28808355341084	0.256	0.173	1	0.0177475179409934	5.97811855782074e-05
rnd3b	3.04507544310757e-05	4.66245830411443	0.286	0.028	0.5808785915272	0.00246474627970461	0.553144014698794	0.103	0.036	1	0.00246474627970461	6.0900581613706e-05
si:ch211-166a6.5	0.000211268709633074	2.11574118426052	0.429	0.067	1	3.15776206950498e-05	1.85513395002982	0.154	0.05	0.602374692378771	0.000211268709633074	6.3154244243971e-05
rcn1	0.000197949510344189	3.42581686138131	0.429	0.076	1	3.31981528590707e-05	2.44066045349198	0.205	0.083	0.633287963939634	0.000197949510344189	6.63952036007883e-05
ablim3	3.33089710594644e-05	2.47469212042344	0.286	0.027	0.635401931930342	0.0137776872575109	1.28782884585003	0.064	0.022	1	0.0137776872575109	6.66168326313757e-05
sox8b	3.44007093891949e-05	3.53529428784162	0.143	0.007	0.656227932308282	0.00103431272497693	1.23577466736512	0.038	0.007	1	0.00103431272497693	6.88002353695833e-05
si:dkeyp-104f11.6	4.02032238305845e-05	3.95462228464145	0.143	0.007	0.76691669779223	0.621731178592088	0.559332936748405	0.013	0.008	1	0.621731178592088	8.04048313619626e-05
zgc:158482	4.49550500388867e-05	3.14576334183904	0.143	0.007	0.857562534541804	0.0593376749230798	0.378306579483933	0.038	0.013	1	0.0593376749230798	8.99080791212495e-05
b3gnt5a	5.29799442728277e-05	3.60353302640878	0.286	0.029	1	0.000499948210103346	1.10546490024867	0.103	0.032	1	0.000499948210103346	0.00010595708167116
asrgl1	5.3106270162736e-05	3.63183767987452	0.143	0.008	1	0.0570028352573311	0.75791516887664	0.026	0.007	1	0.0570028352573311	0.000106209720049541
sec24a	5.34696348599893e-05	3.72288942941823	0.143	0.008	1	0.617792547784005	0.346601605126405	0.013	0.008	1	0.617792547784005	0.000106936410718126
enpp2	5.60799325118832e-05	2.50721883313503	0.143	0.008	1	0.0403362279638816	2.48048555812304	0.026	0.007	1	0.0403362279638816	0.000112156720064936
clstn2	0.749940847274551	0.30417694404536	0	0.014	1	5.67166635986107e-05	3.04475550614232	0.077	0.017	1	0.749940847274551	0.000113430110417292
CC2D1A	6.88005286271739e-05	2.98256058095985	0.143	0.008	1	0.864393011337714	2.58088660562866	0.013	0.011	1	0.864393011337714	0.000137596323741608
fam120a	6.93260686865618e-05	2.69315596047159	0.571	0.117	1	0.00160288358141008	2.16297649557232	0.231	0.125	1	0.00160288358141008	0.000138647331269324
il11ra	8.00153807179533e-05	1.88134551262846	0.286	0.029	1	0.213384101149408	1.42104673139647	0.051	0.028	1	0.213384101149408	0.000160024358974755
ppfia2	8.69700022068416e-05	2.25181437917779	0.143	0.008	1	0.0552804041740637	2.37103823586923	0.026	0.007	1	0.0552804041740637	0.000173932440632399
pbxip1a	0.00114363293391501	1.26627977353532	0.286	0.039	1	9.13236855807753e-05	2.1629356482983	0.128	0.04	1	0.00114363293391501	0.000182639031146003
gpc4	9.41323292485232e-05	2.02425654147306	0.571	0.109	1	0.887692704763307	0.584382566499306	0.103	0.099	1	0.887692704763307	0.000188255797601637
pde4ba	9.5812364602609e-05	1.8042374589759	0.857	0.243	1	0.94887078112242	0.26717229655487	0.231	0.242	1	0.94887078112242	0.000191615549196007
zgc:103564	0.000100195033098816	3.64818680384505	0.143	0.008	1	0.30991694653738	1.0045602078862	0.013	0.005	1	0.30991694653738	0.000200380027152975
gdpd5b	0.000335176654471658	2.10304867063203	0.286	0.034	1	0.000100582679642497	0.756369357458864	0.09	0.022	1	0.000335176654471658	0.00020115524240955
pdik1l	0.000103941429211779	2.88361770038679	0.429	0.065	1	0.791171304257681	1.44416859907227	0.051	0.059	1	0.791171304257681	0.000207872054602852
gldc	0.000104756422268375	3.61821806660928	0.143	0.008	1	0.150766221266301	0.711081639153328	0.026	0.01	1	0.150766221266301	0.000209501870628743
scfd2	0.000106095243380958	2.7959943818253	0.143	0.008	1	0.793129686756636	3.03999260410216	0.013	0.01	1	0.793129686756636	0.000212179230561249
gnl1	0.000106705042348371	2.02642487687602	0.286	0.03	1	0.648434551139879	2.16802737624942	0.038	0.03	1	0.648434551139879	0.000213398698730679
scube3	0.000107499988588489	1.39053246076505	0.286	0.029	1	0.0422177360272706	0.926104192683744	0.051	0.019	1	0.0422177360272706	0.000214988420929432
itga6a	0.000109799056653508	2.22622259225558	0.286	0.03	1	0.00102842252626371	1.57982631403568	0.103	0.034	1	0.00102842252626371	0.000219586057474174
aff2	0.000125813841848607	2.4424777652161	0.429	0.064	1	0.770369847354042	0.979646508458387	0.09	0.082	1	0.770369847354042	0.000251611854574413
slc66a3	0.000126908677591539	4.09400026565848	0.286	0.033	1	0.0717798670109888	1.14653425287002	0.077	0.038	1	0.0717798670109888	0.000253801249370631
tapbp.1	0.000132768635980488	3.222317176252	0.286	0.032	1	0.375608294884701	1.59742878405296	0.013	0.03	1	0.375608294884701	0.000265519644450277
slc7a10a	0.000142299213159746	3.33682857629332	0.143	0.009	1	0.548858606861322	0.820430750604181	0.026	0.017	1	0.548858606861322	0.000284578177253425
ankrd50l	0.000142502248205426	3.74468279378896	0.286	0.032	1	0.00511488803695145	1.89927779736919	0.064	0.019	1	0.00511488803695145	0.000284984189520109
CABZ01058650.1	0.0370059041508035	0.670269451089202	0.286	0.07	1	0.000147105376579508	2.64041268109581	0.179	0.072	1	0.0370059041508035	0.000294189113167197
p4ha1b	0.00015647740047937	2.06963546915267	0.429	0.067	1	0.0936432315681554	0.764038203215903	0.154	0.1	1	0.0936432315681554	0.00031293031578188
arhgef4	0.000162800214915859	1.47306080613424	0.429	0.063	1	0.0400548036769884	0.719267187632158	0.141	0.077	1	0.0400548036769884	0.000325573925921742
ino80da	0.000184597961830771	2.76581671065889	0.143	0.009	1	0.761986500570853	2.48125683876647	0.013	0.01	1	0.761986500570853	0.000369161847254031
adcy6a	0.00018503578827176	1.79130074404415	0.286	0.032	1	0.181840510060667	0.272685273868348	0.051	0.027	1	0.181840510060667	0.00037003733830058
txndc5	0.000186184697134649	2.59119959415207	0.571	0.123	1	0.346422658532002	1.11222408498195	0.154	0.125	1	0.346422658532002	0.000372334729527851
selenom	0.000204875571160443	3.82500953813013	0.429	0.078	1	0.000190146313924672	3.22914262900994	0.205	0.096	1	0.000204875571160443	0.000380256472228644
BX663503.3	0.00923295403948825	1.75449102514346	0.143	0.016	1	0.000190400777710068	1.98163864443287	0.077	0.019	1	0.00923295403948825	0.000380765302963983
cavin1b	0.000204870264009755	0.398844733985624	0.429	0.063	1	0.0396099040973442	2.2623346466624	0.103	0.051	1	0.0396099040973442	0.000409698556194434
smyd1a	0.000207182241682758	3.74015631560347	0.143	0.009	1	0.740734239792413	1.37829997805457	0.013	0.009	1	0.740734239792413	0.000414321558884247
perp	0.00021347734784981	2.8580347448944	0.571	0.128	1	0.0792431509080588	1.29200589360133	0.192	0.129	1	0.0792431509080588	0.000426909123121575
cd81a	0.000936758098302735	1.32822779826436	1	0.478	1	0.000225835022538995	1.34257529045015	0.513	0.439	1	0.000936758098302735	0.000451619043620584
nucb2a	0.000238191231088696	2.87949631329915	0.714	0.24	1	0.0307340966733874	1.82175736164856	0.295	0.241	1	0.0307340966733874	0.000476325727114825
dag1	0.000256008576948589	2.03191998215257	0.714	0.182	1	0.403474568568578	0.474726154718549	0.231	0.199	1	0.403474568568578	0.000511951613505707
fkbp7	0.000272140103766119	2.18326812638475	0.429	0.071	1	0.00149589596675538	1.36194435647986	0.154	0.065	1	0.00149589596675538	0.000544206147296161
rreb1a	0.000296063823961026	1.97235696411872	0.429	0.07	1	0.744793977267115	0.648170773657106	0.09	0.081	1	0.744793977267115	0.000592039994134192
tpd52l2b	0.00078539165443912	2.31807046010151	0.571	0.153	1	0.000308956959063397	2.38268489404883	0.282	0.161	1	0.00078539165443912	0.00061781846372424
oxsr1b	0.678247542289226	0.571291090506325	0	0.024	1	0.000317286296191093	2.12330539808936	0.103	0.031	1	0.678247542289226	0.000634471921788436
pip5k1ab	0.000322546729108478	2.37369146090911	0.429	0.072	1	0.569592311071826	0.616541353874806	0.051	0.068	1	0.569592311071826	0.000644989421824497
sec24d	0.0232792882250512	1.76569524995864	0.143	0.02	1	0.000356165391587394	1.8273601493643	0.077	0.02	1	0.0232792882250512	0.000712203929388623
snd1	0.000363638372137085	2.40925328796882	0.714	0.223	1	0.175307878063844	1.35062314910856	0.282	0.243	1	0.175307878063844	0.00072714451140848
impad1	0.00036797117447404	1.74892331496717	0.286	0.034	1	0.268615898886367	0.844803438625402	0.064	0.039	1	0.268615898886367	0.000735806946162837
acot8	0.000374716999925726	3.98276189821521	0.143	0.01	1	0.826307857228233	0.57235533764146	0.013	0.01	1	0.826307857228233	0.000749293587021418
tob1b	0.000374848355825924	1.42784860353103	0.714	0.18	1	0.871767956461791	0.411576984629893	0.231	0.244	1	0.871767956461791	0.000749556200361982
CR376783.1	0.000404194764307425	3.29781821842287	0.143	0.01	1	0.0872157815806395	3.03209365431289	0.026	0.008	1	0.0872157815806395	0.000808226155207357
tmem263	0.000412331068945397	2.45577750055433	0.429	0.078	1	0.0119416307951988	1.48097110584527	0.179	0.098	1	0.0119416307951988	0.000824492120980376
si:ch73-92e7.4	0.000419124036565835	3.29254198916695	0.286	0.036	1	0.3901199185393	0.798582271786029	0.026	0.046	1	0.3901199185393	0.000838072408173643
kitlga	0.0948879718486932	3.63238983490386	0.143	0.033	1	0.000420830456562382	1.63774375016298	0.09	0.025	1	0.0948879718486932	0.000841483814851593
golim4a	0.0664329976098347	2.0091306449225	0.143	0.027	1	0.000422565966164078	2.66796412696516	0.09	0.025	1	0.0664329976098347	0.000844953370332396
cd164	0.00150694420892076	1.77476796965889	0.429	0.087	1	0.000438148629836778	2.21636405331533	0.205	0.096	1	0.00150694420892076	0.000876105285451729
surf4l	0.00231518348663902	3.06955951588793	0.286	0.046	1	0.000438903123601554	1.62264900165899	0.141	0.052	1	0.00231518348663902	0.0008776136112512
sort1a	0.000501129972099197	2.26497248362353	0.429	0.077	1	0.11527893820308	0.669900699146468	0.141	0.09	1	0.11527893820308	0.00100200881294946
chst11	0.000501295644793676	3.42446040072507	0.143	0.01	1	0.0101151148957501	2.80466863485024	0.038	0.01	1	0.0101151148957501	0.00100233999226386
mcfd2	0.00050646433783519	3.07699408871744	0.429	0.077	1	0.00339673659757966	1.79192721508599	0.179	0.088	1	0.00339673659757966	0.00101267216954488
mfsd2ab	0.000522160799193009	2.23920662456	0.429	0.077	1	0.988035674199311	0.414704294095143	0.09	0.089	1	0.988035674199311	0.0010440489464858
plp2	0.000538215294224292	2.29441845417037	0.429	0.079	1	0.00693168229330007	1.9112704768258	0.154	0.077	1	0.00693168229330007	0.00107614091274565
slc35a2	0.000539219600587664	2.73208928855331	0.143	0.01	1	0.205640511779008	0.503291363081723	0.026	0.011	1	0.205640511779008	0.00107814844339767
si:ch211-235i11.6	0.000539219605004032	2.73711719469132	0.143	0.01	1	0.716828377270246	3.11248205061369	0.013	0.009	1	0.716828377270246	0.00107814845222564
si:ch73-263o4.4	0.117516277563576	2.01286168082247	0.143	0.034	1	0.000558646153886341	2.39445336777874	0.115	0.039	1	0.117516277563576	0.00111698022224743
pycr1b	0.000610827556439545	1.60190182014271	0.571	0.124	1	0.481141329148136	0.870341055689968	0.179	0.156	1	0.481141329148136	0.00122128200257539
stx5al	0.000624328072834188	2.00468307956375	0.286	0.037	1	0.398934066497248	0.703055200241356	0.026	0.046	1	0.398934066497248	0.00124826636012585
rtkn2b	0.000632498149890104	2.88368152270037	0.143	0.01	1	0.571973309810062	3.07259333029752	0.013	0.007	1	0.571973309810062	0.00126459624587059
fcho1	0.790145963752334	2.21959255994038	0	0.01	1	0.000639490523004241	2.63343917232104	0.051	0.011	1	0.790145963752334	0.00127857209787947
ror2	0.0478307231609199	2.28076232261849	0.143	0.025	1	0.000656818013568211	2.20156051438753	0.09	0.027	1	0.0478307231609199	0.00131320461723347
asph	0.000660719345127634	3.12136725639054	0.571	0.162	1	0.00529227891587243	1.59704664119625	0.282	0.183	1	0.00529227891587243	0.00132100214020224
ift20	0.000672268407429327	2.90647703917171	0.429	0.084	1	0.890244801757632	1.12641316016677	0.09	0.096	1	0.890244801757632	0.00134408487004703
sec62	0.000718515495619919	1.70284838734417	0.714	0.213	1	0.474597620134148	0.421621840386269	0.154	0.188	1	0.474597620134148	0.00143651472672239
si:ch211-1a19.3	0.0016889380316906	4.62250148681772	0.143	0.012	1	0.000736185487143637	4.57839119245833	0.064	0.016	1	0.0016889380316906	0.00147182900521579
col4a5	0.000740048905169417	2.64390736479535	0.286	0.038	1	0.024497684676898	0.510228701477814	0.128	0.064	1	0.024497684676898	0.00147955013795679
egfra	0.000781680267456566	2.10378106257054	0.286	0.038	1	0.0504307009900725	0.967374131749555	0.09	0.044	1	0.0504307009900725	0.0015627495108726
papss2b	0.00429923015894578	2.51332337282849	0.286	0.051	1	0.000783538743760371	1.14078244441217	0.141	0.054	1	0.00429923015894578	0.00156646355455777
vps4b	0.000811490961013948	2.90966827202013	0.571	0.15	1	0.535804861443543	1.17467647154137	0.115	0.151	1	0.535804861443543	0.00162232340444809
SBNO2	0.000816371439077217	2.80314962276564	0.286	0.039	1	0.851093769055012	0.861530609321067	0.051	0.047	1	0.851093769055012	0.00163207641582789
nudt2	0.000817976462740345	2.18540121479018	0.286	0.038	1	0.165590820771525	0.353091694212944	0.013	0.046	1	0.165590820771525	0.00163528383998709
foxk1	0.000866535441842849	2.9463991847583	0.286	0.039	1	0.482589161464956	0.55648483293271	0.038	0.057	1	0.482589161464956	0.00173232000001373
lpin1	0.00089344543615836	2.46197265583836	0.143	0.011	1	0.113056133131634	1.85478537606913	0.051	0.024	1	0.113056133131634	0.00178609262756933
plce1	0.000906513923448508	2.67508783999339	0.143	0.011	1	0.0652744775387786	0.69892911405717	0.038	0.014	1	0.0652744775387786	0.00181220607940361
klf9	0.000956308324114462	2.04749394319607	0.286	0.039	1	0.645230739516014	0.532807557644629	0.064	0.052	1	0.645230739516014	0.00191170212261816
tbc1d12b	0.00097324671286677	2.23230314755393	0.286	0.039	1	0.0054320497666425	1.50230965836069	0.09	0.033	1	0.0054320497666425	0.00194554621656943
sec31a	0.00101019856226668	3.33686594443789	0.429	0.086	1	0.197687568544054	0.675607834380828	0.128	0.087	1	0.197687568544054	0.00201937662339816
sulf1	0.0877341829321798	0.873244148486545	0.143	0.03	1	0.00103073213476339	0.34230937072389	0.115	0.04	1	0.0877341829321798	0.00206040186079315
pdlim7	0.00103858356011549	2.4923355859427	0.143	0.011	1	0.00110023442184138	4.59519127629768	0.038	0.007	1	0.00110023442184138	0.00207608846441965
clcn7	0.00106288572072637	2.856137117035	0.286	0.041	1	0.850880563057491	0.676452740630223	0.038	0.043	1	0.850880563057491	0.00212464171539742
sept15	0.00107579765608023	1.75107179675416	0.714	0.224	1	0.225480400196082	1.11474287162745	0.244	0.212	1	0.225480400196082	0.00215043797156363
ttc32	0.00111027567000738	2.74847343937358	0.286	0.041	1	0.00890314124591898	1.99675459011223	0.103	0.042	1	0.00890314124591898	0.00221931862795135
inpp5b	0.00120095574595088	2.46626698860163	0.286	0.041	1	0.132088156633209	2.10366228051369	0.077	0.043	1	0.132088156633209	0.00240046919719803
zgc:162730	0.00125968850539716	2.39052691544043	0.714	0.266	1	0.492972938876249	0.422581428877919	0.282	0.268	1	0.492972938876249	0.00251779019566369
znf800b	0.0222478794021003	1.93867125006547	0.143	0.02	1	0.00127641453765229	2.0931319948827	0.064	0.017	1	0.0222478794021003	0.00255119984123264
tmtc1	0.00129712680412457	0.929895215306433	0.286	0.039	1	0.083579559233026	0.260270988408778	0.09	0.047	1	0.083579559233026	0.00259257107030316
zgc:112496	0.00131041296837014	2.27093897966757	0.286	0.041	1	0.318706343786939	0.295427425867742	0.026	0.051	1	0.318706343786939	0.00261910875459261
fat1a	0.00131046977185981	2.03947836637447	0.571	0.159	1	0.273140508471796	1.03571851303968	0.205	0.167	1	0.273140508471796	0.00261922221269666
clockb	0.00136031691294071	1.07257480891542	0.286	0.04	1	0.630785824168508	1.36843124904621	0.026	0.036	1	0.630785824168508	0.00271878336377778
hmx2	0.792082262519516	0.909590724640103	0	0.01	1	0.00151476984907558	3.32242334047009	0.051	0.012	1	0.792082262519516	0.00302724517045549
CABZ01050249.1	0.00153590231250438	2.56493460359384	0.143	0.012	1	0.898480223219122	2.74534148367352	0.013	0.015	1	0.898480223219122	0.00306944562909521
camk2g2	0.00155206243672413	1.37159734089821	0.571	0.136	1	0.0138420885207108	1.36264260863594	0.231	0.144	1	0.0138420885207108	0.00310171597564076
lamb1b	0.0015567507695635	1.5735724317617	0.429	0.084	1	0.00427624826885994	0.511333208993887	0.154	0.068	1	0.00427624826885994	0.00311107806616846
cadm4	0.00159624681802481	1.57532784258574	0.429	0.086	1	0.523483637853151	1.05485716793684	0.128	0.109	1	0.523483637853151	0.00318994563214557
si:ch73-390p7.2	0.706201061445903	1.52783734311756	0	0.02	1	0.00162706842252977	2.68017268398702	0.077	0.023	1	0.706201061445903	0.00325148949340796
rps6kb1a	0.00166124939941787	2.7782402297742	0.143	0.012	1	0.502511763150811	2.1797778485741	0.026	0.016	1	0.502511763150811	0.00331973904926868
zgc:101583	0.0303513900529502	1.77814423299524	0.143	0.022	1	0.00167769041091143	2.26149497488316	0.077	0.023	1	0.0303513900529502	0.00335256617670799
zbtb8a	0.00171318221656438	2.76424431863055	0.143	0.012	1	0.965775867009514	1.56721195940755	0.013	0.014	1	0.965775867009514	0.00342342943982161
si:dkey-20i20.8	0.00181761173285833	3.55288110019285	0.143	0.012	1	0.597699269724883	2.39452209331445	0.026	0.018	1	0.597699269724883	0.00363191975330524
cachd1	0.00183941161943359	1.10211919487299	0.429	0.084	1	0.5349993137699	0.315392565729963	0.077	0.099	1	0.5349993137699	0.00367543980376147
foxp1a	0.0018933634486446	1.97089410631029	0.429	0.09	1	0.0207216545555518	1.98310890514706	0.154	0.084	1	0.0207216545555518	0.00378314207214053
zgc:113162	0.782582677973261	2.24398610790801	0	0.011	1	0.00190923977457396	2.85855523550216	0.051	0.012	1	0.782582677973261	0.0038148343526311
krt8	0.00503708926694328	1.84011067815925	0.857	0.441	1	0.00191186221757562	1.01099355629246	0.487	0.39	1	0.00503708926694328	0.00382006921801225
lama4	0.00195313736791201	1.24439781609934	0.571	0.138	1	0.10053529566453	0.282556812787321	0.167	0.104	1	0.10053529566453	0.00390245999024608
arhgap42a	0.00200600278605299	0.564369107903704	0.429	0.081	1	0.104353842654358	1.34125758442996	0.128	0.078	1	0.104353842654358	0.00400798152492833
calua	0.00202581206451783	2.17169428687892	0.571	0.174	1	0.019781949376576	1.32889006119481	0.244	0.162	1	0.019781949376576	0.00404752021451492
acsm3	0.796013041188056	2.19806972686676	0	0.01	1	0.002044590916456	0.35002065806222	0.051	0.012	1	0.796013041188056	0.00408500148089634
slit3	0.00210209366939599	1.47442187343628	0.429	0.088	1	0.0909189141920078	0.386265034357296	0.141	0.085	1	0.0909189141920078	0.00419976854099706
dcbld2	0.00212078736484366	2.04078899816328	0.286	0.044	1	0.649120651917238	0.631243549622751	0.038	0.05	1	0.649120651917238	0.00423707699064044
eif4ba	0.00230956645122282	1.86046763860795	0.429	0.093	1	0.644604010214165	1.02215048791561	0.115	0.102	1	0.644604010214165	0.00461379880525304
tm9sf3	0.00233151044111647	2.52233433201432	0.571	0.151	1	0.381944429403967	0.6523473384821	0.115	0.156	1	0.381944429403967	0.0046575849412959
si:dkey-238c7.16	0.775288566825335	1.96972842554782	0	0.012	1	0.00240581896682564	3.27897078327628	0.051	0.012	1	0.775288566825335	0.00480584996875015
sybl1	0.0024121294464057	3.19688510864318	0.286	0.046	1	0.548982991663914	0.584954294029422	0.038	0.053	1	0.548982991663914	0.00481844052434518
zfyve19	0.00241698247676713	2.80285298045648	0.143	0.013	1	0.444257330688221	3.10320881274045	0.026	0.015	1	0.444257330688221	0.00482812314924127
snx14	0.00254110578340784	2.26457892322949	0.286	0.045	1	0.628678889155788	0.381363896752094	0.038	0.051	1	0.628678889155788	0.00507575434821322
dnajc3b	0.00258939555871426	1.25896976281316	0.286	0.044	1	0.321873223560982	1.0726568069962	0.064	0.042	1	0.321873223560982	0.00517208614806903
kank1a	0.00259153855433788	1.26068141245433	0.286	0.044	1	0.0490769453662235	1.37752953973997	0.103	0.053	1	0.0490769453662235	0.00517636103659715
zgc:113054	0.00259463273747228	3.06630358484607	0.143	0.013	1	0.0746957111567623	2.21400602326046	0.051	0.022	1	0.0746957111567623	0.00518253335590219
efemp2a	0.00279225979693104	2.26571339234594	0.143	0.013	1	0.650271066219838	2.0175446289806	0.026	0.019	1	0.650271066219838	0.00557672287908851
arhgef28a	0.00280251953273583	2.74581609701228	0.143	0.013	1	0.140129010576087	1.98105197393693	0.038	0.017	1	0.140129010576087	0.00559718494974029
msh2	0.00280833995511035	1.15541667696353	0.429	0.091	1	0.45288035815174	0.811086996979746	0.064	0.09	1	0.45288035815174	0.00560879313691723
si:dkey-27b3.2	0.00291772474878403	2.70193264796327	0.143	0.013	1	0.26587707734698	2.79030190191155	0.026	0.012	1	0.26587707734698	0.00582693637985838
ctsba	0.003013172925248	1.6054818602222	0.286	0.046	1	0.635083571630951	0.741303005859935	0.026	0.036	1	0.635083571630951	0.00601726663941854
pik3r2	0.00304070317616758	2.3919988870579	0.571	0.165	1	0.96124430136109	0.277313431870479	0.154	0.154	1	0.96124430136109	0.00607216047652961
keap1b	0.00315377498441439	1.7948596183849	0.286	0.046	1	0.286457728339088	0.69810794465263	0.026	0.053	1	0.286457728339088	0.00629760367217645
csnk1g2a	0.00334936343545847	1.46213529763426	0.571	0.149	1	0.133142151402809	0.586340406953469	0.09	0.157	1	0.133142151402809	0.00668750863549414
tram2	0.0186666750245955	0.551163109900774	0.286	0.06	1	0.00349747262589907	1.86651592614658	0.141	0.062	1	0.0186666750245955	0.00698271293702923
luzp1	0.00368930368924502	1.22360299661254	0.429	0.092	1	0.225495730662993	0.449816348972597	0.128	0.088	1	0.225495730662993	0.00736499641677857
slc6a9	0.00378607328304218	1.44896058368681	0.429	0.102	1	0.22244303283423	0.986418567142676	0.167	0.127	1	0.22244303283423	0.00755781221517978
cacna1ab	0.758073335333957	0.454992271977514	0	0.013	1	0.00379821386956669	3.51431329668051	0.051	0.013	1	0.758073335333957	0.00758200131053441
tnk1	0.00380453020079851	4.51173024784194	0.143	0.014	1	0.437326113368362	1.49408320307541	0.013	0.028	1	0.437326113368362	0.00759458595154824
mob2a	0.00388193449213658	2.26968182091721	0.286	0.048	1	0.487225102010008	1.40231000745509	0.077	0.06	1	0.487225102010008	0.00774879956887192
nudt8	0.00388202928905007	3.19477401370346	0.143	0.014	1	0.647369737799475	0.835682096544665	0.013	0.02	1	0.647369737799475	0.00774898842669909
rac1b	0.00392103339117641	2.46652961060651	0.286	0.049	1	0.378618865544185	0.587499542192301	0.026	0.047	1	0.378618865544185	0.0078266922794981
uggt2	0.00394433606652073	1.14055067394962	0.429	0.094	1	0.287727134003604	0.690218044415851	0.128	0.093	1	0.287727134003604	0.0078731143460358
zfhx3	0.00691482838980286	0.863648741960797	0.857	0.387	1	0.00397458784754662	0.523205125194093	0.513	0.402	1	0.00691482838980286	0.00793337834653538
erlec1	0.00413887858507832	1.60923421987357	0.429	0.098	1	0.31419027369631	0.608627046240866	0.064	0.1	1	0.31419027369631	0.00826062685421462
gch1	0.708892502321879	0.625879483459818	0	0.02	1	0.0042317619011066	3.2966686823132	0.064	0.019	1	0.708892502321879	0.00844561599342553
IGLON5	0.00429833160178657	1.8990719579648	0.143	0.014	1	0.396200212542298	2.79422498443496	0.038	0.024	1	0.396200212542298	0.00857818754901423
dmxl2	0.00430844064303871	2.40383089575241	0.286	0.049	1	0.303683022709011	1.99472234287869	0.077	0.053	1	0.303683022709011	0.00859831862530283
FO082779.1	0.00584714119272851	3.26522739315169	0.143	0.015	1	0.00434890244549038	1.02485262608436	0.064	0.019	1	0.00584714119272851	0.00867889193850037
glceb	0.00444687528432755	1.37228707611922	0.286	0.048	1	0.602091156484452	0.996927388588857	0.038	0.052	1	0.602091156484452	0.00887397586886073
mapk1	0.00456860821910528	0.957002367531437	0.286	0.047	1	0.399790717301104	1.31048988107842	0.026	0.047	1	0.399790717301104	0.00911634425715088
ficd	0.0045772803523785	3.63187846683974	0.143	0.015	1	0.905842897198848	2.92973531147378	0.013	0.015	1	0.905842897198848	0.00913360920933274
lactb	0.00468729247150114	2.01243337535714	0.286	0.05	1	0.69118498550471	1.0026484385151	0.051	0.063	1	0.69118498550471	0.0093526142322889
tmem230a	0.725658611191187	1.75982299734971	0	0.017	1	0.00471732991591355	3.53765314775227	0.064	0.019	1	0.725658611191187	0.00941240663029153
s100u	0.00472746515289965	0.638858438654079	0.286	0.047	1	0.107720934969573	0.313516636015019	0.09	0.049	1	0.107720934969573	0.00943258137902742
stxbp6	0.00496871119924316	1.90766135614221	0.286	0.05	1	0.010834164324391	0.386720512237151	0.103	0.043	1	0.010834164324391	0.00991273430750484
ppip5k1b	0.773504029421896	2.05600613711893	0	0.012	1	0.00509441131954953	1.04116694911872	0.051	0.014	1	0.773504029421896	0.0101628696124063
lepr	0.00525599494732379	2.42956451942535	0.143	0.015	1	0.013427571075664	1.20624390304998	0.051	0.016	1	0.013427571075664	0.0104843644117613
parvaa	0.00526428380750291	0.918922190004952	0.286	0.048	1	0.487435936990345	1.3658670095634	0.064	0.048	1	0.487435936990345	0.0105008549309999
tenm1	0.00569306065555614	4.53939376300452	0.143	0.015	1	0.094467130023488	1.67768561946785	0.038	0.015	1	0.094467130023488	0.0113537103714845
atxn2	0.0057282776026768	1.18412262597271	0.286	0.05	1	0.305751192776102	1.18264319471807	0.077	0.051	1	0.305751192776102	0.0114237420410603
gpd1b	0.0057440536224281	1.70796830569337	0.143	0.015	1	0.110324047900867	2.45117741126054	0.038	0.016	1	0.110324047900867	0.0114551130928389
fam184b	0.00586057541489351	0.932402531029275	0.286	0.05	1	0.141088332104447	0.806473103746819	0.09	0.052	1	0.141088332104447	0.0116868044855934
sh3pxd2b	0.00595225792218606	2.79637193094001	0.429	0.105	1	0.278822378315715	0.362954111885631	0.141	0.102	1	0.278822378315715	0.0118690864699999
slc16a5a	0.735982329049025	1.6602762823013	0	0.016	1	0.00613910027401164	0.456852761470156	0.064	0.02	1	0.735982329049025	0.0122405119958489
rnf144aa	0.00624184204666964	2.1310280363248	0.143	0.015	1	0.42529446710521	2.06913028631453	0.026	0.015	1	0.42529446710521	0.0124447235012037
cxcl18b	0.00635227309342952	1.12805257396686	0.143	0.015	1	0.351239720882507	1.79281607521074	0.038	0.023	1	0.351239720882507	0.0126641948134055
CR388166.2	0.00674912585891268	3.2006184805797	0.143	0.015	1	0.29599036816812	3.01361250761871	0.026	0.012	1	0.29599036816812	0.0134527010179659
rps6ka1	0.0155261847609875	1.43233780642667	0.286	0.062	1	0.00679581023105801	0.702928922957659	0.141	0.064	1	0.0155261847609875	0.0135454374254195
gfer	0.00685909927899801	1.45315282674027	0.286	0.051	1	0.773912110361292	2.09882091670236	0.038	0.046	1	0.773912110361292	0.0136711513150769
caska	0.0561204980590475	4.34542704442058	0.143	0.028	1	0.00688618536704548	2.19807983892921	0.09	0.034	1	0.0561204980590475	0.0137249511851817
ier3ip1	0.00689201912907213	1.29971442165033	0.571	0.173	1	0.706380613331993	1.07257835544778	0.192	0.19	1	0.706380613331993	0.0137365383304688
usp11	0.00691287525799536	2.06290255525364	0.143	0.015	1	0.274020159876053	3.17800341388371	0.026	0.012	1	0.274020159876053	0.0137779626716581
rrbp1a	0.00913666306379846	2.13389011676826	0.429	0.126	1	0.00703940003797767	1.79580105719516	0.205	0.119	1	0.00913666306379846	0.0140292469230607
mpp1	0.00730610154771213	2.67902836867526	0.286	0.056	1	0.187996585312435	0.890549931594423	0.09	0.056	1	0.187996585312435	0.0145588239755988
pycr1a	0.00751914829128878	2.5157232902835	0.143	0.016	1	0.945427265694411	2.33754094716099	0.026	0.025	1	0.945427265694411	0.0149817589915512
kdelr2a	0.00760147640001345	1.79364969987696	0.571	0.213	1	0.572730498098744	1.07775699372822	0.218	0.221	1	0.572730498098744	0.015145170356567
dhrs3a	0.00774991622120624	2.13597652533872	0.143	0.016	1	0.492289457288328	1.69207413827963	0.026	0.016	1	0.492289457288328	0.0154397712409768
tmem106ba	0.00793062097013349	1.24979260482664	0.286	0.053	1	0.694371446871961	0.742576732344869	0.051	0.062	1	0.694371446871961	0.0157983471912951
anxa11a	0.00808008563547491	1.45108972545493	0.429	0.111	1	0.0991672596558818	1.27039256412553	0.179	0.123	1	0.0991672596558818	0.0160948834870732
rbm5	0.00814552289811953	1.12853599010889	0.714	0.248	1	0.184671339584372	0.546634329374093	0.167	0.247	1	0.184671339584372	0.0162246962529553
irx5a	0.00832323921395056	1.35929490248262	0.429	0.107	1	0.257798693896704	0.538837666791457	0.077	0.125	1	0.257798693896704	0.0165772021168885
gpatch4	0.909574591288072	0.296736542026338	0.143	0.135	1	0.0084831595686078	0.286702188375051	0.026	0.129	1	0.909574591288072	0.0168943551409491
slc38a2	0.00904228531783803	1.26914905488671	0.571	0.178	1	0.914687568977265	0.295457311497751	0.192	0.196	1	0.914687568977265	0.0180028077119069
si:ch211-189k9.2	0.00908679067518904	3.56508049257217	0.143	0.017	1	0.468861198290718	3.05475427193883	0.026	0.016	1	0.468861198290718	0.0180910115856034
pyroxd2	0.0354947759987245	3.12474317413563	0.143	0.023	1	0.00916971723268191	3.69826965761469	0.077	0.029	1	0.0354947759987245	0.0182553507512365
crebl2	0.00932298614771077	2.27981551791756	0.143	0.016	1	0.75862326300499	1.6384422858692	0.013	0.018	1	0.75862326300499	0.0185590542247111
ssr1	0.175142058891334	1.71227188326592	0.143	0.041	1	0.00953093470169178	1.98506108548939	0.103	0.042	1	0.175142058891334	0.0189710306870956
fhl2a	0.00962877697790095	1.26059658058485	0.143	0.016	1	0.785413199372285	1.37126152098065	0.013	0.01	1	0.785413199372285	0.0191648406097117
stat5a	0.761410024980913	2.31344705973014	0	0.013	1	0.00965206684971282	3.47310986838034	0.051	0.015	1	0.761410024980913	0.0192109713049543
dnajc15	0.00986388465252131	1.71462110830376	0.286	0.056	1	0.0504174818441044	0.325641889319804	0.013	0.071	1	0.0504174818441044	0.0196304730846044
timp2b	0.009919657391786	0.888594941018004	0.286	0.054	1	0.462432298750746	0.837439675256989	0.051	0.036	1	0.462432298750746	0.0197409151808016
col6a4a	0.0101015904065924	1.12665316756848	0.143	0.016	1	0.877036526929808	1.82664292833408	0.026	0.024	1	0.877036526929808	0.0201011386844423
aimp2	0.0101415881924815	1.23672419348095	0.571	0.196	1	0.781790667449335	0.915895178703889	0.192	0.211	1	0.781790667449335	0.0201803245738971
nck2a	0.0101428978521693	1.33893833338855	0.286	0.055	1	0.797912625337812	0.46820198739455	0.064	0.072	1	0.797912625337812	0.0201829173274991
amfra	0.0101927947925256	1.94066813178363	0.286	0.057	1	0.505348606551632	1.04958138824501	0.038	0.057	1	0.505348606551632	0.0202816965193686
slc30a7	0.0104647251477083	0.60590192279841	0.429	0.106	1	0.858264883439737	0.255087177677158	0.115	0.109	1	0.858264883439737	0.0208199398229995
ppp1r37	0.0105137230974804	1.39024286069329	0.286	0.055	1	0.276071812076787	0.579447586606604	0.103	0.071	1	0.276071812076787	0.0209169078215902
smad1	0.010833693662791	0.754268261907237	0.429	0.106	1	0.116794777104001	1.00066713957676	0.141	0.09	1	0.116794777104001	0.0215500184072029
rereb	0.0109319568025926	2.37875352022422	0.143	0.017	1	0.722530655874666	1.15432560131506	0.013	0.018	1	0.722530655874666	0.0217444059256514
jakmip3	0.722786330829371	1.71374478111818	0	0.018	1	0.0110416958036195	4.64661342214704	0.038	0.01	1	0.722786330829371	0.0219614725610194
enpp6	0.011103039035931	1.76804801921043	0.143	0.017	1	0.241341024947642	0.371535839981739	0.038	0.02	1	0.241341024947642	0.0220828005960286
hoxb1b	0.0112237619823604	1.56154299524757	0.143	0.017	1	0.37810404695588	1.43406756658961	0.038	0.023	1	0.37810404695588	0.022321551131684
si:dkey-3p4.7	0.714360187640131	1.00557226852265	0	0.019	1	0.0112471370914662	3.43074975580807	0.038	0.01	1	0.714360187640131	0.0223677760901781
zmynd19	0.0121896509558454	2.14947565546251	0.286	0.06	1	0.774890126360746	1.24132624381035	0.051	0.059	1	0.774890126360746	0.0242307143212655
cx43.4	0.0122346295769726	2.01272039393687	0.571	0.231	1	0.959642620953475	0.918606974818996	0.218	0.236	1	0.959642620953475	0.0243195729930595
zgc:174863	0.0122935070484748	3.7701860073985	0.286	0.063	1	0.170970941882016	1.15563839533756	0.103	0.064	1	0.170970941882016	0.0244358837813986
tmem14ca	0.0127219073598507	0.378890087525003	0.429	0.108	1	0.247865118284743	0.50796130612235	0.077	0.123	1	0.247865118284743	0.0252819677928288
dcun1d2b	0.012789429743711	1.21829034275486	0.286	0.057	1	0.690666233457822	0.525957318617365	0.051	0.062	1	0.690666233457822	0.0254152899742526
gba	0.0128089107774734	2.17349198833536	0.143	0.018	1	0.94907642070016	1.31361474250007	0.013	0.014	1	0.94907642070016	0.0254537533596416
rasgef1ba	0.0131674132610484	2.47679324855702	0.429	0.124	1	0.821135166304439	0.69042311807026	0.141	0.14	1	0.821135166304439	0.0261614457501095
hoxc9a	0.0134783224292128	1.76660975312671	0.143	0.018	1	0.175925027175411	0.42846196510342	0.051	0.026	1	0.175925027175411	0.0267749796829198
zgc:123105	0.0135855428764149	1.61573201688277	0.429	0.118	1	0.353456074106691	0.833887289693336	0.077	0.113	1	0.353456074106691	0.026986518777583
rock2b.1	0.0140922525756013	1.21195780407155	0.429	0.113	1	0.0199099979232038	0.38995811547347	0.154	0.078	1	0.0199099979232038	0.0279859135685481
sec13	0.0141926554770172	1.49862021800847	0.429	0.126	1	0.438505610601514	0.839136613384554	0.167	0.139	1	0.438505610601514	0.028183879484545
lman1	0.278368443173982	0.817135441124053	0.143	0.049	1	0.0145425607987663	1.90998411216831	0.128	0.062	1	0.278368443173982	0.0288736355229468
COLGALT1	0.0145860044749624	0.45009729161063	0.286	0.057	1	0.270135565019552	1.76489223020403	0.09	0.061	1	0.270135565019552	0.0289592574233811
cwc22	0.0148059264334956	1.55104656981908	0.429	0.118	1	0.237857308845017	0.77243791819499	0.077	0.125	1	0.237857308845017	0.0293926374094372
rbm25a	0.0151102125525727	2.44678752627458	0.143	0.018	1	0.309121730356192	1.23549254098957	0.038	0.022	1	0.309121730356192	0.0299921065817615
mllt3	0.0153072829884094	1.87331907698221	0.143	0.018	1	0.53731680721002	1.48457562882056	0.013	0.024	1	0.53731680721002	0.0303802530643315
foxp4	0.48568517396232	0.754013995702512	0.429	0.379	1	0.0156108371704305	0.636719171938418	0.462	0.374	1	0.48568517396232	0.0309779761036992
arf4a.1	0.015659548232136	1.402081502355	0.286	0.061	1	0.189070381357904	0.9911283770984	0.103	0.067	1	0.189070381357904	0.0310738750134373
panx1a	0.0156871157890098	2.38733606393411	0.143	0.018	1	0.37208646047989	1.38741321542572	0.038	0.023	1	0.37208646047989	0.0311281459762418
si:ch211-71n6.4	0.151652243698758	1.99225304505312	0.143	0.039	1	0.0157198265707847	1.4706157818102	0.077	0.029	1	0.151652243698758	0.0311925401941538
rnf115	0.016484271125616	2.50848401857215	0.286	0.064	1	0.625789174200469	1.18468778992197	0.051	0.067	1	0.625789174200469	0.0326968110566891
slc25a24	0.016533178911189	0.589057388903392	0.286	0.058	1	0.677875292873642	0.420465793546172	0.064	0.053	1	0.677875292873642	0.0327930118174686
zbtb16a	0.0168024634511549	1.68842382955601	0.571	0.214	1	0.519327522923657	0.731831740727087	0.154	0.194	1	0.519327522923657	0.0333226041242824
wdr26b	0.0169140476349253	0.805966434794095	0.429	0.115	1	0.340077090646064	0.441144789298559	0.077	0.115	1	0.340077090646064	0.033542010262454
irf2bpl	0.0174102940320843	1.33520533524308	0.571	0.191	1	0.636332801632733	0.653443957974619	0.192	0.221	1	0.636332801632733	0.034517469725885
cadm1a	0.773504029421896	1.87644688234623	0	0.012	1	0.0178878529438734	0.686187768888392	0.038	0.011	1	0.773504029421896	0.0354557306048051
kpna6	0.0181058477349049	1.9784975918437	0.143	0.019	1	0.114761899578575	2.14478181006683	0.038	0.016	1	0.114761899578575	0.0358838737476103
krtcap2	0.0181562180981132	1.45087142041874	0.571	0.216	1	0.829976583541671	0.669982010736542	0.218	0.236	1	0.829976583541671	0.0359827879406001
atp1a1a.1	0.111456941173338	0.601795067150774	0.571	0.286	1	0.0183273485722137	1.36234182584549	0.359	0.287	1	0.111456941173338	0.0363188054387401
smarcal1	0.0187160486251432	1.96453930152289	0.143	0.019	1	0.809059052862715	2.37969715838432	0.013	0.017	1	0.809059052862715	0.0370818067741477
si:dkey-93h22.8	0.0189408150438626	2.45207226968573	0.286	0.067	1	0.432729735983357	1.1010966940241	0.051	0.076	1	0.432729735983357	0.0375228756131994
smad3a	0.019009170975372	1.24110037044872	0.571	0.186	1	0.704212536476719	0.887237605939897	0.179	0.17	1	0.704212536476719	0.037656993369573
si:dkey-195m11.8	0.0191864568737286	2.17584317256371	0.286	0.066	1	0.699483101117225	1.49743804577745	0.064	0.056	1	0.699483101117225	0.0380047936200897
stat1a	0.0197278304422218	3.26181020758263	0.286	0.068	1	0.330438230763662	0.519965429439768	0.115	0.083	1	0.330438230763662	0.0390664735904866
si:ch211-67e16.4	0.0197950531270862	1.78477109807478	0.286	0.065	1	0.696346497570501	0.828216432571745	0.051	0.063	1	0.696346497570501	0.0391982621258683
myl9a	0.0201590535496349	0.320245037775809	0.429	0.113	1	0.0735342761171622	0.347096197095095	0.128	0.073	1	0.0735342761171622	0.0399117196592527
pdcd6	0.0201627994527734	1.28055949508385	0.286	0.064	1	0.185046629420775	1.39050250798269	0.115	0.076	1	0.185046629420775	0.0399190604237741
fam20b	0.0202553133160622	1.36986416938605	0.286	0.064	1	0.940373277149902	0.306584560559335	0.064	0.066	1	0.940373277149902	0.0401003489145926
copa	0.0203755534272463	1.06591707723582	0.571	0.201	1	0.9600155734134	0.73771620236285	0.192	0.199	1	0.9600155734134	0.040335943677026
hoxb7a	0.0206220212859623	1.80480806931661	0.143	0.019	1	0.0777095865212583	1.33461210085845	0.064	0.03	1	0.0777095865212583	0.0408187748100058
rfx2	0.0586137742710356	3.52660726449314	0.143	0.028	1	0.0207730598184156	2.40619342562222	0.09	0.039	1	0.0586137742710356	0.0411145996226118
mmp14a	0.0320129586592934	1.21393647156462	0.143	0.022	1	0.0211446439848862	0.59487252991889	0.09	0.038	1	0.0320129586592934	0.0418421920005248
ilf3a	0.710045284031469	0.710303228021235	0.286	0.223	1	0.0213406837940884	0.790274731477282	0.103	0.23	1	0.710045284031469	0.0422259428033776
st7	0.0213723141585502	0.832179155808732	0.286	0.062	1	0.62488232749474	0.64612219475126	0.051	0.066	1	0.62488232749474	0.0422878525046086
tmem39a	0.0216759605889296	1.06400060410317	0.429	0.127	1	0.882341628026689	0.638967692897798	0.141	0.14	1	0.882341628026689	0.0428820739104065
anks3	0.0221091021203818	1.47654924908481	0.143	0.02	1	0.700184771330404	1.05848644090739	0.013	0.019	1	0.700184771330404	0.0437293918441942
mrpl42	0.90172302813473	0.658036083140554	0.143	0.139	1	0.0221776168038749	0.502471619951824	0.051	0.147	1	0.90172302813473	0.0438633869206503
ppib	0.0224149532438519	1.05514880665757	0.857	0.582	1	0.0959451994220731	0.93179787641994	0.487	0.561	1	0.0959451994220731	0.0443274763587797
gnav1	0.784447174897328	1.43486790007204	0	0.011	1	0.0231750423770612	1.67712788082174	0.038	0.011	1	0.784447174897328	0.0458130021649439
snupn	0.0235702463219248	2.67149595949913	0.286	0.07	1	0.112753752551699	0.403829840237099	0.026	0.073	1	0.112753752551699	0.0465849361321734
ctdspla	0.0874102674632397	0.850767967636319	0.429	0.166	1	0.0239400396717934	1.67633435775789	0.218	0.137	1	0.0874102674632397	0.0473069538440997
CU104709.1	0.584146888182262	1.48081602165795	0.286	0.21	1	0.0246945889123462	0.574974967568037	0.103	0.221	1	0.584146888182262	0.0487793551031427
fcho2	0.0247015360901198	1.8420282999627	0.429	0.143	1	0.737249864579512	0.437467233921817	0.115	0.128	1	0.737249864579512	0.0487929062950281
itgb1a	0.266752129078444	1.17667500102081	0.143	0.05	1	0.0247773358272207	1.68733033449782	0.115	0.056	1	0.266752129078444	0.0489407552837466
dlx3b	0.769979191432703	1.02551538402754	0	0.012	1	0.0252595122505959	2.91580401592492	0.051	0.018	1	0.769979191432703	0.0498809815420537
erp44	0.0253377621846764	1.24193332748107	0.429	0.131	1	0.830020844866401	1.06051010303232	0.154	0.151	1	0.830020844866401	0.0500335221768255
rnf25	0.0253930740241018	1.89417191858877	0.286	0.069	1	0.59086512079546	0.776783679056178	0.064	0.081	1	0.59086512079546	0.0501413398398101
tcf15	0.0254562693779177	2.86332146412063	0.143	0.021	1	0.623419302965976	1.42527567320659	0.026	0.037	1	0.623419302965976	0.0502645171051942
ptpa	0.0258178402988854	1.19661965213153	0.286	0.067	1	0.470619176344882	0.343235175225971	0.064	0.087	1	0.470619176344882	0.050969119720072
vwa8	0.0259325184198107	3.55399228730259	0.143	0.022	1	0.890902063437599	1.9804168924394	0.026	0.024	1	0.890902063437599	0.0511925413280276
znf644b	0.0264913365843778	3.82115849262526	0.143	0.022	1	0.794661526004922	1.58187314785519	0.026	0.021	1	0.794661526004922	0.0522808822547288
dgkaa	0.746766709263591	1.49447448769627	0	0.015	1	0.0266838111774084	0.594106171929038	0.051	0.018	1	0.746766709263591	0.0526555965758653
ches1	0.224364760658866	1.04590984652427	0.143	0.045	1	0.0268425821499322	1.1459284382652	0.09	0.04	1	0.224364760658866	0.0529646400833886
znf1094	0.0278229183099128	2.75147038987833	0.143	0.021	1	0.718615403855653	2.21174058869459	0.013	0.019	1	0.718615403855653	0.0548717218365456
ssr4	0.0278645390093307	1.17032212812468	0.714	0.387	1	0.516207246831489	0.766547439446413	0.372	0.404	1	0.516207246831489	0.0549526454844588
ctsf	0.0670030337950655	0.505321625766609	0.429	0.153	1	0.0279418044098545	1.31610610289105	0.218	0.14	1	0.0670030337950655	0.0551028643860304
atxn2l	0.75290662355214	0.373578027466697	0.286	0.24	1	0.0280214848205964	0.367337276677356	0.103	0.216	1	0.75290662355214	0.055257766029642
acaca	0.0357352074422435	5.07987110524364	0.143	0.024	1	0.0283740667716822	2.16202087835429	0.09	0.041	1	0.0357352074422435	0.0559430458782006
dhrs1	0.0284086031495297	1.75831363471706	0.143	0.021	1	0.80713529101111	2.0473089283095	0.026	0.022	1	0.80713529101111	0.0560101575661519
rpgrip1l	0.0286152806315314	3.06398787053168	0.143	0.022	1	0.428003828037184	1.32748833468621	0.013	0.028	1	0.428003828037184	0.0564117269774414
notch2	0.0288032723592688	0.730707397089416	0.286	0.067	1	0.190433595709209	1.49086631386146	0.115	0.077	1	0.190433595709209	0.0567769162199354
mtmr10	0.0293354787686653	1.67100219170234	0.143	0.021	1	0.577096384549749	1.64560587243315	0.051	0.039	1	0.577096384549749	0.0578103872227438
smim19	0.0297370590866709	1.07513994242957	0.286	0.068	1	0.826965775215373	0.652525827607476	0.09	0.084	1	0.826965775215373	0.0585898254902176
man2b2	0.0297658306898954	2.4583305530149	0.143	0.022	1	0.815733011496257	2.70923791471213	0.013	0.016	1	0.815733011496257	0.0586456567031314
enah	0.191261764701479	1.76121922493154	0.143	0.044	1	0.0302073601662452	1.05372877574052	0.128	0.067	1	0.191261764701479	0.0595022357242773
ube4a	0.030573512297297	1.53468907395783	0.143	0.022	1	0.620460318792298	1.79530522560346	0.013	0.021	1	0.620460318792298	0.060212284940401
smyd2a	0.0306490511717087	1.04204810781705	0.286	0.069	1	0.309527531036475	1.06314781713008	0.051	0.084	1	0.309527531036475	0.0603587380056914
chsy3	0.0314760167709711	1.74797330343105	0.143	0.022	1	0.0499290980428249	1.52984086269417	0.051	0.02	1	0.0499290980428249	0.0619612939101757
pmp22b	0.0314849164511138	0.399368212178142	0.571	0.196	1	0.0591844234789053	1.07218387138594	0.256	0.184	1	0.0591844234789053	0.0619785329382939
nlrc3l	0.0314985831318857	1.80754869811527	0.143	0.022	1	0.506058676709544	1.10828592905189	0.013	0.025	1	0.506058676709544	0.062005005524455
dap	0.031745795146454	1.13359395335047	0.571	0.216	1	0.837196976693044	0.75154589609553	0.218	0.222	1	0.837196976693044	0.0624837947834274
agbl5	0.0320508878890498	2.15929076843717	0.143	0.022	1	0.770339589202058	2.27999209512524	0.026	0.021	1	0.770339589202058	0.0630745163636231
gtdc1	0.0325438974546729	3.11034385049149	0.143	0.023	1	0.70683231575966	1.54790082902504	0.026	0.034	1	0.70683231575966	0.0640286896478056
nbn	0.0334659500968549	1.98752005969458	0.143	0.022	1	0.816350773209632	0.37858233751104	0.026	0.022	1	0.816350773209632	0.0658119303778246
eaf1	0.0335665699959292	2.23153118152901	0.286	0.075	1	0.0858286954073612	0.411096251017839	0.026	0.079	1	0.0858286954073612	0.0660064253705667
chst14	0.0337044822902132	2.0468101517228	0.143	0.022	1	0.148274962184885	1.50101965450837	0.051	0.025	1	0.148274962184885	0.0662729724539751
sar1b	0.0339984205753737	0.988406824401876	0.571	0.236	1	0.876835882739172	0.349894884432006	0.218	0.237	1	0.876835882739172	0.0668409485491273
sec23ip	0.246009590667351	1.13423100551767	0.143	0.048	1	0.0342122935713712	1.0260392578358	0.103	0.05	1	0.246009590667351	0.0672541061113288
ampd2b	0.0902160541493783	0.916249123277173	0.143	0.03	1	0.0342571578061619	1.82083199663478	0.077	0.033	1	0.0902160541493783	0.0673407627513676
tspan5b	0.0350013525358552	1.45603431576581	0.143	0.022	1	0.538252195552733	1.69054038054706	0.013	0.024	1	0.538252195552733	0.0687776103923712
rerea	0.558229947717708	0.294564377795034	0.286	0.187	1	0.0351092015401458	0.281491211472323	0.09	0.191	1	0.558229947717708	0.068985747047505
zgc:101562	0.035324759560202	1.99191844783488	0.143	0.023	1	0.635283257882032	2.42207710050434	0.013	0.021	1	0.635283257882032	0.0694016804824178
kansl1b	0.103948288004863	1.05327431409333	0.429	0.193	1	0.0370717360457418	0.394460459646006	0.103	0.207	1	0.103948288004863	0.0727691584780384
map7d1a	0.0372894435803199	0.462895839973702	0.286	0.069	1	0.134018225493877	1.45944781947364	0.115	0.073	1	0.134018225493877	0.0731883845581099
coa7	0.383214851829109	0.765131196335394	0.143	0.06	1	0.0376219004372313	0.601056355157171	0.013	0.077	1	0.383214851829109	0.0738283934819536
gpd1a	0.780734981176438	1.87501787967039	0	0.011	1	0.0380817152257412	0.504723596576552	0.038	0.012	1	0.780734981176438	0.074713213416948
cmpk	0.0383865861749325	0.963619132759537	0.571	0.215	1	0.271120594932216	0.272202874509414	0.167	0.228	1	0.271120594932216	0.0752996423516994
emc8	0.0386552464234133	1.97098083521451	0.286	0.077	1	0.464224531394544	0.412164920583382	0.077	0.102	1	0.464224531394544	0.0758162647707718
CACFD1	0.0386730302287557	1.80932179617215	0.143	0.023	1	0.85610269358375	2.44311096818329	0.026	0.023	1	0.85610269358375	0.0758504571904373
brat1	0.0394710484241077	1.85271883031312	0.143	0.023	1	0.480828721096327	1.53995195927143	0.013	0.026	1	0.480828721096327	0.0773841331845171
atp2c1	0.0395731283242787	2.2697728987507	0.143	0.023	1	0.336567696451006	0.757790751845876	0.051	0.032	1	0.336567696451006	0.0775802241631877
elp4	0.0399434833858634	3.26700535351733	0.143	0.024	1	0.570195924429119	0.96199004425233	0.026	0.039	1	0.570195924429119	0.07829148490673
nomo	0.0403673703060126	0.742017134056597	0.429	0.138	1	0.916265793567483	0.34322969166068	0.141	0.145	1	0.916265793567483	0.0791052160266025
chchd3b	0.0408350846648282	1.96519042565842	0.143	0.023	1	0.0697018049393955	0.943166495318498	0.064	0.029	1	0.0697018049393955	0.0800026651900726
poglut2	0.0414970655055467	2.35591720177038	0.143	0.024	1	0.955483387422719	2.06205634632156	0.026	0.027	1	0.955483387422719	0.0812721245655218
TIMM21	0.0415188942038168	2.0248028894074	0.143	0.024	1	0.805406364584091	2.74242520877788	0.026	0.031	1	0.805406364584091	0.0813139698317259
pam	0.0416176503657757	1.61012082723335	0.286	0.076	1	0.249238497347504	0.483302484861639	0.103	0.068	1	0.249238497347504	0.0815032719095834
aldh1a2	0.0418503972762529	0.959759549135094	0.143	0.023	1	0.787841522347621	0.731186108985221	0.026	0.032	1	0.787841522347621	0.0819493388003256
tbc1d9.1	0.758073335448409	1.81811042786183	0	0.013	1	0.0424655984298993	1.94683736618234	0.051	0.019	1	0.758073335448409	0.0831278698097891
rcor1	0.479572063103473	1.14073571540748	0.286	0.203	1	0.0433643897859395	0.837863679145429	0.103	0.2	1	0.479572063103473	0.084848309270372
si:ch73-335l21.1	0.043839836344993	1.98181495181388	0.143	0.024	1	0.385881693954351	1.14486092786893	0.026	0.046	1	0.385881693954351	0.0857577414392303
nampta	0.043910130359244	1.38110611561763	0.143	0.024	1	0.574801063701595	1.58172346523982	0.013	0.023	1	0.574801063701595	0.0858921611703222
med25	0.0444656057758237	0.447844543866594	0.286	0.073	1	0.245257872884922	0.758813845296034	0.051	0.09	1	0.245257872884922	0.0869540214546365
cpvl	0.0453605718422226	0.835973654181001	0.286	0.075	1	0.100938122284832	0.876582980248861	0.026	0.077	1	0.100938122284832	0.0886635622065917
si:dkey-17o15.2	0.142718474163146	0.750181302983965	0.143	0.036	1	0.045751758560454	0.73106340041096	0.077	0.034	1	0.142718474163146	0.089410293709534
lpp	0.0460197278468614	0.384599884724575	0.286	0.073	1	0.319891140723221	1.31465199324818	0.09	0.063	1	0.319891140723221	0.0899216403426236
FQ976913.1	0.0468192055817079	1.9391465340338	0.143	0.024	1	0.407270005971793	2.06588999684505	0.013	0.029	1	0.407270005971793	0.0914463731521135
bend3	0.0471138807920604	1.4514493063956	0.143	0.024	1	0.153953284465814	0.284005589251374	0.038	0.017	1	0.153953284465814	0.0920080438208324
glt8d1	0.706201061445903	1.42837483544287	0	0.02	1	0.0472418343164562	1.35087348629391	0.064	0.027	1	0.706201061445903	0.092251877723329
cul2	0.145747267885807	0.520876237371477	0.286	0.103	1	0.0473272171132856	1.04619254660573	0.038	0.111	1	0.145747267885807	0.0924145687468832
lmna	0.0478290491016237	0.848527539048205	0.143	0.024	1	0.0673851867527289	1.17802886676374	0.051	0.021	1	0.0673851867527289	0.093370480265282
hspa13	0.0480337269970214	2.18683056448829	0.143	0.025	1	0.865808709712486	1.52722381326347	0.026	0.029	1	0.865808709712486	0.0937602150648184
dnajc2	0.795373714584929	0.326724598549858	0.143	0.113	1	0.0505947343754581	0.427237004285452	0.051	0.129	1	0.795373714584929	0.098629641604393
b3gnt7	0.721362412297899	0.807299723341991	0	0.018	1	0.0519338815720695	1.17299135294958	0.038	0.013	1	0.721362412297899	0.101170635088997
polr3gla	0.0519495638062333	2.1268087161713	0.143	0.026	1	0.475946742571166	2.97162790066799	0.038	0.026	1	0.475946742571166	0.101200370432809
hk1	0.935895915256548	0.86228799921466	0.143	0.172	1	0.0523436653595006	0.33200187535255	0.077	0.167	1	0.935895915256548	0.101947471415734
ube4b	0.0533927288027113	1.64536824060383	0.429	0.164	1	0.181759454568068	0.809193830604389	0.115	0.185	1	0.181759454568068	0.103934674116423
herc2	0.0534013237738841	1.23545456352525	0.286	0.081	1	0.450018578515899	0.875451234257735	0.051	0.077	1	0.450018578515899	0.103950946166965
si:ch211-140m22.7	0.0536238140427527	0.664932517310369	0.429	0.15	1	0.596255683898257	0.501102285642823	0.167	0.148	1	0.596255683898257	0.104372114653014
znf219	0.700863124764315	0.882587963405231	0.143	0.105	1	0.0541727097326025	0.276797926294729	0.051	0.131	1	0.700863124764315	0.105410736985432
HECTD4	0.0545105316665765	1.05199076021835	0.143	0.025	1	0.556406239368574	0.81074561717579	0.013	0.023	1	0.556406239368574	0.10604966527058
fam102ab	0.0547353879139853	1.15617246458163	0.143	0.025	1	0.759304395651905	1.80305744884454	0.026	0.021	1	0.759304395651905	0.106474813137876
DOCK9	0.0548868247555948	0.66036021283869	0.143	0.025	1	0.469348297212314	1.41772345371131	0.026	0.015	1	0.469348297212314	0.106761085979438
arhgef1b	0.0550798459541145	1.09119064013183	0.429	0.157	1	0.700991947776384	1.26182509380537	0.167	0.158	1	0.700991947776384	0.1071259024779
ap2b1	0.0561533897610898	1.22472880963393	0.429	0.151	1	0.409212837817382	0.565535740312066	0.128	0.169	1	0.409212837817382	0.109153576340519
ptpreb	0.756423409287782	1.35216447041376	0	0.014	1	0.056682778573529	3.21562826827137	0.051	0.021	1	0.756423409287782	0.110152619760242
rab3ip	0.0573462781774841	0.548829380955649	0.286	0.078	1	0.115934930816162	0.883942875327072	0.026	0.074	1	0.115934930816162	0.111403960734159
dctn5	0.198470173784429	0.60531997953983	0.286	0.118	1	0.0574766975700543	0.41885229074044	0.077	0.158	1	0.198470173784429	0.111649824376549
gdap2	0.0576277679842097	2.70354621777105	0.143	0.027	1	0.718748763404835	1.30065779332646	0.026	0.033	1	0.718748763404835	0.111934576325577
ptch1	0.0582045289740958	1.16305543368017	0.143	0.026	1	0.426588213291022	0.614618480938486	0.013	0.028	1	0.426588213291022	0.113021290755095
commd1	0.0585915833501856	1.66349645309184	0.143	0.026	1	0.969037410097807	0.657207693949912	0.038	0.037	1	0.969037410097807	0.113750193060889
rbl2	0.0586122999756836	1.16986014506174	0.143	0.026	1	0.389937434606129	1.32801436978929	0.013	0.03	1	0.389937434606129	0.113789198242928
fth1b	0.05945708830331	2.05238470754205	0.143	0.026	1	0.13074140351464	0.531855555769412	0.013	0.051	1	0.13074140351464	0.115379031257112
uxs1	0.0594853866425539	0.821892461260744	0.286	0.08	1	0.917591231226157	0.349024370076949	0.09	0.085	1	0.917591231226157	0.115432262061094
vps4a	0.0600111425270967	1.40792239658124	0.143	0.026	1	0.567790675376677	1.81653202704394	0.038	0.028	1	0.567790675376677	0.116420947826786
gpx4a	0.0603689678909798	1.24248385770658	0.286	0.085	1	0.174426519604728	1.13775233619866	0.154	0.106	1	0.174426519604728	0.117093523497737
eaf2	0.0608473280022143	0.811574127218279	0.286	0.081	1	0.171453412766335	0.859722237790404	0.051	0.099	1	0.171453412766335	0.11799225867942
cth	0.304158510484317	0.716597042792642	0.143	0.052	1	0.0617294075970637	0.310117215561935	0.013	0.066	1	0.304158510484317	0.119648295431843
actn1	0.068510782054095	1.20294092815986	0.286	0.087	1	0.0620410180189965	0.492720913589368	0.141	0.082	1	0.068510782054095	0.120232948121159
cept1b	0.185095320919253	2.02182478883445	0.143	0.043	1	0.0625199010302409	1.0941832268816	0.077	0.037	1	0.185095320919253	0.121131064035651
clint1a	0.0630344709906131	0.921601138795952	0.429	0.162	1	0.805687746938871	0.897720297398217	0.179	0.176	1	0.805687746938871	0.12209559744816
get1	0.825511616016573	0.643047339309754	0.143	0.197	1	0.0633230913215162	0.392545121870002	0.09	0.174	1	0.825511616016573	0.122636368748519
bop1	0.0633812471782968	3.29370005634751	0.286	0.089	1	0.181780660908485	0.567773782412772	0.051	0.098	1	0.181780660908485	0.122745311862717
nrip1a	0.234773038627707	0.422569671535459	0.143	0.045	1	0.0656268981710758	0.256576429019612	0.09	0.045	1	0.234773038627707	0.126946906578595
ift88	0.0661126878185055	2.16173554161364	0.143	0.028	1	0.0830332103805982	2.58561311042678	0.064	0.031	1	0.0830332103805982	0.127854488146424
man2c1	0.704865601858298	0.809372515233751	0	0.02	1	0.0663604076164039	1.75079952548838	0.051	0.021	1	0.704865601858298	0.128317111533792
papolg	0.987627597592232	0.769912790083263	0.143	0.159	1	0.0665883327974548	0.777315814036618	0.077	0.162	1	0.987627597592232	0.128742659530165
slc25a36a	0.0670779826992391	0.298152409662919	0.429	0.148	1	0.509273727535435	0.583977668443644	0.128	0.162	1	0.509273727535435	0.129656509635479
faxdc2	0.766511114834546	1.56161343659319	0	0.012	1	0.0685611660324637	2.18582488055081	0.038	0.014	1	0.766511114834546	0.132421698577196
nbr1a	0.0687207468640985	0.692283638766796	0.286	0.083	1	0.725388694235973	0.388936393145636	0.077	0.09	1	0.725388694235973	0.132718952678638
eefsec	0.0692584086541116	3.38865861080058	0.143	0.029	1	0.744441963112572	2.37942892974996	0.026	0.033	1	0.744441963112572	0.133720090138923
lta4h	0.32921247656852	0.49301933907971	0.143	0.054	1	0.0697093440916838	0.465099081281521	0.013	0.064	1	0.32921247656852	0.134559295529675
skib	0.194123292704362	1.83445170540611	0.286	0.126	1	0.0697343932545908	1.07882873850092	0.192	0.127	1	0.194123292704362	0.134605900906596
tjp1a	0.0705305648376707	0.725634491022572	0.571	0.257	1	0.352410964417826	0.634485630962432	0.256	0.227	1	0.352410964417826	0.136086569099021
ddx43	0.718538401447862	1.20751970731855	0	0.018	1	0.070683759191996	2.93848192309373	0.038	0.014	1	0.718538401447862	0.13637132457048
stxbp5b	0.0707130021132214	1.16246055073795	0.143	0.028	1	0.905687050128663	1.22291634255372	0.026	0.028	1	0.905687050128663	0.136425675558578
slc38a6	0.721362412396137	1.36055428006385	0	0.018	1	0.0710475785417929	2.53997699367541	0.038	0.014	1	0.721362412396137	0.137047398666933
tmem9b	0.07109080369373	3.29435406174213	0.286	0.1	1	0.158538868773192	0.868046255270234	0.064	0.12	1	0.158538868773192	0.13712770501764
apoob	0.401380271363247	0.521551086821521	0.143	0.061	1	0.0711530334205869	0.481921070960916	0.013	0.064	1	0.401380271363247	0.137243312676223
ptgesl	0.0718019738456543	0.749465595805216	0.286	0.085	1	0.210824152152472	0.93374813812096	0.051	0.097	1	0.210824152152472	0.138448424243177
smim4	0.0722275568387748	0.784220885535553	0.286	0.086	1	0.554331296921444	0.336872138502129	0.077	0.099	1	0.554331296921444	0.139238293710651
bcap31	0.0726220076609049	1.05338697328075	0.286	0.088	1	0.826521948452824	0.288859096254664	0.09	0.095	1	0.826521948452824	0.139970059325109
rnf175	0.416653611178992	0.919325841781821	0.143	0.065	1	0.0744846358225329	1.6573035145444	0.128	0.075	1	0.416653611178992	0.14342131067145
fam222ba	0.0749733293377487	2.1608692153672	0.143	0.029	1	0.109829002234115	1.97333460974808	0.077	0.042	1	0.109829002234115	0.144325658563511
rad23aa	0.0752360146475445	3.54967184305227	0.143	0.03	1	0.30454086677785	0.358325443115628	0.013	0.034	1	0.30454086677785	0.144811571395043
si:ch211-167b20.8	0.761410024980913	1.02519886025358	0	0.013	1	0.0753364917762607	2.11475066708912	0.038	0.014	1	0.761410024980913	0.144997396559367
rgmd	0.568921688676655	0.800964324642055	0.143	0.084	1	0.0757618611375053	1.10366456285124	0.167	0.105	1	0.568921688676655	0.145783862671992
galnt7	0.0757760541312953	1.71996080709083	0.286	0.091	1	0.642019723519307	0.264690699146492	0.115	0.099	1	0.642019723519307	0.145810097882882
dnm2b	0.771734351930625	2.0828664605049	0	0.012	1	0.0773766237778832	3.0873331230868	0.026	0.008	1	0.771734351930625	0.148766105648502
atp2b3b	0.759735455592173	0.52640252527471	0	0.013	1	0.0778371334309063	3.20981405030628	0.038	0.015	1	0.759735455592173	0.149615647521072
ssr2	0.0781731403611538	1.48179616444984	0.571	0.35	1	0.916498759796071	0.645313740772953	0.321	0.379	1	0.916498759796071	0.150235240848383
guk1a	0.938010144769222	2.28871312243151	0.143	0.153	1	0.0784592967916766	0.524850302743811	0.09	0.174	1	0.938010144769222	0.150762732330309
si:ch211-242b18.1	0.0793737299359685	0.764648338230601	0.286	0.087	1	0.703662482438127	0.646380723793901	0.115	0.104	1	0.703662482438127	0.152447270867989
pla2g15	0.0797238206201282	1.7333294107688	0.143	0.029	1	0.767607747252611	2.17373862005434	0.051	0.045	1	0.767607747252611	0.153091753665986
fbxo31	0.742084775296796	1.39502040589701	0	0.015	1	0.0803833849254676	2.30458796310349	0.038	0.014	1	0.742084775296796	0.154305281278859
fam122b	0.0806134828650282	0.473250397430287	0.286	0.086	1	0.410604461736477	0.317597344370889	0.051	0.077	1	0.410604461736477	0.154728432110426
zfr2	0.0809866106358712	1.85613943067798	0.286	0.094	1	0.160952139242718	0.544716338172456	0.051	0.101	1	0.160952139242718	0.155414390169456
waplb	0.0817080496007031	0.735582526776898	0.429	0.165	1	0.255077290961241	0.781809766983147	0.115	0.173	1	0.255077290961241	0.156739893831855
irx1b	0.0818473188032274	0.319911228360362	0.143	0.029	1	0.356159080102826	0.298949884422841	0.013	0.031	1	0.356159080102826	0.156995654011178
bud23	0.0823445757164392	0.792253755082719	0.286	0.088	1	0.307059227142476	0.392014947031511	0.064	0.101	1	0.307059227142476	0.157908522282958
lars1b	0.0823570280695172	0.738663832416542	0.286	0.088	1	0.171935145355692	0.596823334197826	0.051	0.1	1	0.171935145355692	0.157931376066591
zmp:0000000711	0.0832222241457241	1.36641298217038	0.143	0.029	1	0.359919343157439	1.07857331025829	0.013	0.031	1	0.359919343157439	0.159518509699687
pdia5	0.0832489938194331	1.46586069448296	0.286	0.096	1	0.352130859249903	0.948610886435072	0.128	0.099	1	0.352130859249903	0.159567592666918
si:dkeyp-87e7.4	0.744731563694789	0.971794405135174	0.143	0.112	1	0.0839337986066982	0.537861640428551	0.051	0.115	1	0.744731563694789	0.160822714664847
taf2	0.74188452004064	1.1601224244234	0.143	0.112	1	0.0842584675106078	0.372406629096536	0.051	0.119	1	0.74188452004064	0.161417445673979
mis18bp1	0.558909295594121	0.333972161344771	0	0.047	1	0.0844523629809881	1.07536909014244	0.013	0.06	1	0.558909295594121	0.161772524348904
bckdha	0.519760340713558	0.460932555542072	0.143	0.073	1	0.0845478661351363	0.621838659425794	0.038	0.099	1	0.519760340713558	0.161947390602268
hoxb6a	0.0846172362038583	0.742768850748676	0.143	0.029	1	0.794401684005517	0.380857843857473	0.038	0.033	1	0.794401684005517	0.162074395744937
serpinh1a	0.084826817985011	1.05107822914591	0.286	0.09	1	0.892213183066433	0.461563074481824	0.077	0.072	1	0.892213183066433	0.16245804692056
abhd15a	0.0851578437024801	1.44612153077931	0.143	0.03	1	0.124078047651057	1.22787091717308	0.064	0.033	1	0.124078047651057	0.163063829060904
sult1st1	0.085181788246075	1.72991389279143	0.286	0.099	1	0.679543401787196	1.13781734487308	0.103	0.093	1	0.679543401787196	0.163107639443351
anapc1	0.33044502969185	0.537775525012486	0.143	0.054	1	0.0861077130424847	0.826497159885011	0.013	0.06	1	0.33044502969185	0.164800887839562
tmem47	0.0872931447529363	1.07817087211611	0.286	0.093	1	0.565679365703762	0.80455766885273	0.115	0.101	1	0.565679365703762	0.166966196385016
smco4	0.205115646049007	1.4464828435476	0.143	0.044	1	0.0878867960744301	1.78008188889929	0.09	0.049	1	0.205115646049007	0.168049503224632
madd	0.0889378608775984	0.610471672342822	0.286	0.089	1	0.642543049201625	0.608668073866166	0.077	0.093	1	0.642543049201625	0.169965778657714
mydgf	0.348974483992833	0.697358710324372	0.286	0.16	1	0.0910304444092731	1.82510148453709	0.218	0.169	1	0.348974483992833	0.173774347009196
snx29	0.0911848038905457	0.879829782354577	0.143	0.03	1	0.104601373387754	1.56925023000593	0.064	0.032	1	0.104601373387754	0.174054939320534
rwdd2b	0.0925301170693952	3.53141328424984	0.143	0.033	1	0.188113356050868	1.40797403626162	0.064	0.036	1	0.188113356050868	0.176498411573914
parla	0.788228347780834	1.67527283167148	0	0.01	1	0.0933841075183775	2.03248196824097	0.038	0.015	1	0.788228347780834	0.178047623499751
cdk16	0.0935891880058334	1.24057947450886	0.143	0.03	1	0.320981682745819	0.916057347386573	0.013	0.033	1	0.320981682745819	0.178419439900076
phf10	0.91240026629714	1.03272289957555	0.143	0.143	1	0.0938573979822748	0.540638081171964	0.077	0.149	1	0.91240026629714	0.178905584808546
zgc:194285	0.0938952825668337	2.21131961220061	0.143	0.032	1	0.434598886187839	1.93819747903955	0.013	0.028	1	0.434598886187839	0.178974241045362
rad54l	0.09390795360644	1.94094811329469	0.143	0.032	1	0.600975092829076	0.76027075980071	0.026	0.037	1	0.600975092829076	0.178997203462331
sco2	0.540460680628387	0.301184263426533	0	0.051	1	0.0939543932399171	0.889438574686564	0.013	0.058	1	0.540460680628387	0.179081358470753
appb	0.0939698990092332	0.636676458869348	0.571	0.284	1	0.556972699926892	0.822361560527664	0.269	0.261	1	0.556972699926892	0.179109456098661
bmpr1ab	0.0940806739517213	1.08770427366576	0.143	0.03	1	0.361937806475397	0.751909535158671	0.013	0.031	1	0.361937806475397	0.179310174692233
hdac12	0.758073335448409	1.62842045111807	0	0.013	1	0.0941707665700321	1.97870513612021	0.038	0.015	1	0.758073335448409	0.179473399863677
si:ch73-109d9.1	0.0942415784805293	1.13988185031347	0.143	0.03	1	0.641279039852314	1.97747434583319	0.026	0.036	1	0.641279039852314	0.179601681846557
cfl2	0.699590046463567	1.21868481951565	0	0.021	1	0.0949852720308797	1.74497213870925	0.051	0.023	1	0.699590046463567	0.180948342158979
mllt10	0.545343385544471	0.481858203549204	0.286	0.195	1	0.0951573633768458	0.591519485533869	0.103	0.181	1	0.545343385544471	0.181259802948859
zgc:165573	0.0968063672809468	3.22633404780827	0.143	0.033	1	0.527736863299969	0.485205216039664	0.051	0.038	1	0.527736863299969	0.18424126181576
cep170b	0.727107230637145	0.903403944748302	0	0.017	1	0.0968278872844351	1.89081171846656	0.038	0.015	1	0.727107230637145	0.184280134812903
rbm38	0.624333998209734	0.370018485927833	0	0.033	1	0.096834302425515	0.25370487588038	0.013	0.057	1	0.624333998209734	0.184291722724794
ap1s1	0.0968937873054592	0.726326474964313	0.286	0.093	1	0.674022678123173	0.436608285222968	0.09	0.105	1	0.674022678123173	0.184399168592523
pdss2	0.550764978521378	0.378563901776468	0	0.048	1	0.0970750356503648	0.666161367983628	0.013	0.057	1	0.550764978521378	0.18472650875421
ube2g2	0.0979016090120893	0.740690910367466	0.286	0.092	1	0.958519517510255	0.925992214350499	0.115	0.115	1	0.958519517510255	0.186218492977023
si:ch211-106e7.2	0.0979152603153916	3.02214061902525	0.143	0.033	1	0.282910523692851	0.857558973434091	0.013	0.036	1	0.282910523692851	0.186243122428152
ppp1r11	0.594541446604383	0.706482972754674	0	0.039	1	0.0980165437513898	1.09150632569873	0.013	0.057	1	0.594541446604383	0.186425844653812
rev3l	0.0988520780956446	1.40724470111824	0.286	0.097	1	0.417365541374753	0.385527280724617	0.077	0.105	1	0.417365541374753	0.187932422847462
atrip	0.0989271563060568	1.71049273695818	0.143	0.031	1	0.688974150282707	0.868392748833203	0.026	0.034	1	0.688974150282707	0.188067730357311
top3b	0.0992802496300338	1.12954875780519	0.143	0.031	1	0.33072191326886	1.38262893735906	0.013	0.033	1	0.33072191326886	0.188703931293466
si:dkey-193c22.2	0.100193469885157	1.5991121941849	0.143	0.032	1	0.917459370728785	1.38030514814461	0.026	0.028	1	0.917459370728785	0.190348208362686
cicb	0.100300707240386	0.340937275103492	0.286	0.092	1	0.970942709032266	0.281918864403553	0.09	0.09	1	0.970942709032266	0.190541182607851
fzd8b	0.734480587347017	1.4139002140746	0	0.016	1	0.100307762753777	0.971629913222632	0.051	0.023	1	0.734480587347017	0.190553878238886
galt	0.101561994469269	1.28791408961721	0.143	0.032	1	0.164519476464339	1.95166258109481	0.064	0.035	1	0.164519476464339	0.192809150217962
snf8	0.101730088794304	1.55876676691486	0.143	0.032	1	0.249815410202505	1.34094071955905	0.013	0.038	1	0.249815410202505	0.19311116662251
zrsr2	0.102122919941171	1.58270538348689	0.286	0.103	1	0.443020703195966	1.03525708399222	0.064	0.093	1	0.443020703195966	0.193816749105031
serp1	0.103083971432855	1.02942137280123	0.429	0.196	1	0.863443747338117	0.886098302904117	0.192	0.222	1	0.863443747338117	0.19554163769934
mtfr2	0.164460025233315	1.29398207004712	0.143	0.038	1	0.103249560659583	0.814962083073258	0.013	0.056	1	0.164460025233315	0.19583864954277
gna11a	0.103252923654389	1.10002709968973	0.143	0.032	1	0.694144279459748	1.07387528300061	0.038	0.031	1	0.694144279459748	0.195844681065599
smim7	0.103319024347094	0.849986160878574	0.286	0.095	1	0.870600000013504	1.11198728542348	0.115	0.113	1	0.870600000013504	0.195963227902153
si:ch211-150o23.3	0.104062883376006	1.3482862833569	0.143	0.032	1	0.555865713590592	0.991456692237437	0.026	0.039	1	0.555865713590592	0.197296683055484
chpf2	0.621325297446833	0.7670581862476	0	0.034	1	0.104474772221321	0.901896573090569	0.077	0.041	1	0.621325297446833	0.198034566411945
stt3b	0.104477321898248	2.06530805667143	0.429	0.187	1	0.696323596991998	0.284440692181965	0.179	0.195	1	0.696323596991998	0.198039133005466
csnk1g2b	0.685605958090036	0.372884422826052	0.286	0.226	1	0.105350238857807	0.309515227036158	0.141	0.222	1	0.685605958090036	0.199601804888218
tmem107.1	0.530292859522593	0.364448144043013	0.143	0.074	1	0.105769566817813	0.346530999102686	0.038	0.093	1	0.530292859522593	0.200351932370797
tsc2	0.105888756032784	2.25845823631678	0.143	0.033	1	0.963954293956944	0.56254795044616	0.038	0.039	1	0.963954293956944	0.200565083411397
wif1	0.734480587347017	1.09859260150348	0	0.016	1	0.105961824014846	0.275500515826664	0.051	0.023	1	0.734480587347017	0.200695739881139
znf618	0.106128327571211	0.970117063192914	0.143	0.032	1	0.652062320594117	2.0685924970607	0.038	0.03	1	0.652062320594117	0.200993433229359
fam219b	0.645178053229327	0.384016935513369	0	0.029	1	0.106769268959337	1.03355769192307	0.064	0.032	1	0.645178053229327	0.202138861124562
dhodh	0.19701190134353	1.15127338220812	0.143	0.042	1	0.107733368697312	1.13838424510365	0.013	0.055	1	0.19701190134353	0.203860258663753
tmem214	0.109126106664474	0.73302859410238	0.286	0.099	1	0.223126256767944	1.36097046107051	0.154	0.112	1	0.223126256767944	0.206343706173201
sema3e	0.77708832084127	1.20797371887529	0	0.011	1	0.110678215179285	1.00149732633643	0.038	0.016	1	0.77708832084127	0.209106763043298
zgc:171686	0.607652725877328	0.480427455516591	0	0.036	1	0.111410875786609	0.627847394146324	0.013	0.055	1	0.607652725877328	0.210409368329678
flad1	0.112225535953512	2.04290831753712	0.143	0.034	1	0.569978443219854	1.50298687377024	0.026	0.039	1	0.569978443219854	0.21185650098697
rxraa	0.769979191432703	1.43716862238323	0	0.012	1	0.113964526382989	1.89920035391318	0.026	0.009	1	0.769979191432703	0.214941139492278
tns3.2	0.114140083287415	1.60563666708578	0.143	0.034	1	0.470349894276729	0.39758633064773	0.038	0.025	1	0.470349894276729	0.215252207961972
si:ch211-162e15.3	0.114398670486803	1.09765672361483	0.286	0.102	1	0.841270899790306	0.993124321667011	0.103	0.112	1	0.841270899790306	0.215710285164457
C8H9orf64	0.528943652691384	0.409866648981747	0	0.054	1	0.115249332418724	0.272681004099846	0.026	0.072	1	0.528943652691384	0.217216256214486
ogdhb	0.115251912000771	1.10488170143152	0.143	0.033	1	0.811206146358999	1.54240883389214	0.038	0.034	1	0.811206146358999	0.217220820781708
si:ch73-299h12.6	0.254205016269863	0.702227105757839	0.143	0.047	1	0.115555116036874	0.276231429804513	0.013	0.054	1	0.254205016269863	0.217757247231452
wdr24	0.115614541120823	1.28434044848731	0.143	0.033	1	0.986928383001141	0.754402569508593	0.038	0.039	1	0.986928383001141	0.217862360123067
myl12.2	0.172166090255491	0.674126630056399	0.429	0.213	1	0.116531748866227	0.567308256442916	0.141	0.224	1	0.172166090255491	0.219483849238632
map4k3a	0.118849333062023	0.849251837951268	0.143	0.033	1	0.407374165199396	1.32892181412743	0.013	0.029	1	0.407374165199396	0.223573502154758
dpm1	0.11979994927302	1.03044858779827	0.286	0.101	1	0.417236675055652	0.544732641923331	0.115	0.149	1	0.417236675055652	0.225247870700221
fgfrl1a	0.120223467119489	0.789476041057309	0.143	0.033	1	0.723082513554511	0.841219160892825	0.051	0.043	1	0.723082513554511	0.225993252192748
gphna	0.69828729374945	1.06853443325833	0	0.021	1	0.120244041306323	2.75173054094592	0.051	0.024	1	0.69828729374945	0.226029453142969
knop1	0.212507165627391	0.733327514511452	0.429	0.227	1	0.120369298662017	0.683688240805081	0.141	0.231	1	0.212507165627391	0.226249829263649
flj11011l	0.120532569405182	1.19565674155796	0.143	0.034	1	0.51617066466232	0.259743779290494	0.026	0.041	1	0.51617066466232	0.226537038522948
capza1a	0.12163623822894	0.614691665830418	0.571	0.292	1	0.575939030572324	0.75560586316663	0.231	0.298	1	0.575939030572324	0.228477102007392
crppa	0.121709353351337	1.01279369137786	0.143	0.034	1	0.761892025727344	0.591738602539355	0.026	0.032	1	0.761892025727344	0.228605540009474
lrrc8db	0.643028374685034	0.606907192392624	0	0.03	1	0.122262421392422	0.529896737693991	0.013	0.053	1	0.643028374685034	0.229576743100106
si:dkey-94l16.4	0.122787672258839	0.878911894580672	0.143	0.034	1	0.270270017594105	0.41690337993798	0.013	0.037	1	0.270270017594105	0.230498532058935
haus5	0.123683639065896	1.65859837322267	0.143	0.034	1	0.557131302074868	1.13157267244413	0.026	0.039	1	0.557131302074868	0.232069635559209
prdm11	0.12447835521979	1.31127275502703	0.143	0.034	1	0.389437128863853	0.87304091427844	0.013	0.03	1	0.389437128863853	0.233461849521354
itpkcb	0.248848864490932	0.392154130384812	0.143	0.046	1	0.124910432647607	1.36509252436575	0.077	0.042	1	0.248848864490932	0.234218249111002
APBA3	0.124948571528022	1.66301271134885	0.143	0.035	1	0.767976128190482	1.81858679345874	0.026	0.032	1	0.767976128190482	0.234284997529151
tmem167b	0.250520855711525	1.21653736990037	0.143	0.048	1	0.12537401513417	1.83643015451106	0.09	0.052	1	0.250520855711525	0.235029386597478
diaph3	0.189574871663971	0.694295223648171	0.143	0.041	1	0.125454067179704	0.331198586424708	0.013	0.052	1	0.189574871663971	0.235169411387479
tmem181	0.125583538430114	1.17998526452162	0.143	0.034	1	0.894985657933909	1.10174637785515	0.038	0.042	1	0.894985657933909	0.2353958517356
cox11	0.378928630329931	1.04546784572994	0.143	0.062	1	0.125796081739336	0.270803656882793	0.026	0.071	1	0.378928630329931	0.235767509297703
trmt44	0.126514616029891	3.37429524265022	0.143	0.037	1	0.728659427170313	1.34273185904537	0.026	0.033	1	0.728659427170313	0.237023283990591
kdelr2b	0.126540320542916	1.33485786467846	0.429	0.204	1	0.468815023871879	1.27803941599776	0.231	0.225	1	0.468815023871879	0.237068188362728
ulk1b	0.126733037245675	2.47948404880962	0.143	0.037	1	0.94029940158403	0.486610095273003	0.038	0.037	1	0.94029940158403	0.237404811761837
pi4k2b	0.410693935638527	0.386012259988187	0.143	0.062	1	0.126996474397904	0.341317037081108	0.026	0.07	1	0.410693935638527	0.237864844286311
hbp1	0.392215839807516	2.80694892441101	0.143	0.07	1	0.127568788558551	0.633974560145501	0.115	0.07	1	0.392215839807516	0.238863781302806
fam13a	0.731504622974202	1.12006208028325	0	0.017	1	0.129316973039284	0.968635460221937	0.051	0.024	1	0.731504622974202	0.241911066562525
osbpl5	0.12964728364311	0.493950875399768	0.143	0.034	1	0.444850205115731	1.04102344760336	0.051	0.035	1	0.444850205115731	0.242486149130182
ppip5k1a	0.129756936817707	2.06948946941808	0.143	0.036	1	0.824884289546269	1.49914330811584	0.026	0.031	1	0.824884289546269	0.2426770109831
thap4	0.601030439696482	0.488184798325365	0	0.038	1	0.129891898795498	0.737767786584536	0.013	0.051	1	0.601030439696482	0.242911892218296
arvcfb	0.129977415158474	0.645375914051364	0.429	0.183	1	0.528488722058968	0.316866102212187	0.192	0.168	1	0.528488722058968	0.24306070186567
TAGAP	0.614415174978408	0.923020109335753	0	0.035	1	0.130175727136624	1.05315981101925	0.013	0.051	1	0.614415174978408	0.243405734337699
tiprl	0.49511127528387	0.262747594472427	0.143	0.07	1	0.13048888771806	0.253116396638104	0.038	0.087	1	0.49511127528387	0.243950425618224
poglut3	0.130531558155533	1.78835905086813	0.143	0.036	1	0.97177223840538	2.00049524831269	0.026	0.025	1	0.97177223840538	0.244024628636554
FRMD4A	0.130806952087704	2.74120434703039	0.143	0.037	1	0.665345441660608	1.25701335495777	0.026	0.035	1	0.665345441660608	0.244503445460933
si:dkey-229b18.3	0.130917898424217	1.51531271245806	0.143	0.036	1	0.59503338662036	1.74483600519589	0.026	0.038	1	0.59503338662036	0.244696300720621
ptges	0.782582677845109	2.09932856920202	0	0.011	1	0.131940447644267	1.39896618158083	0.026	0.009	1	0.782582677845109	0.246472613563965
ctdsp2	0.132096595524496	0.459275117812473	0.429	0.18	1	0.949975793629447	0.777079763290887	0.179	0.188	1	0.949975793629447	0.246743680499829
slc36a1	0.132259819357675	1.00554502166538	0.143	0.035	1	0.925553934028661	0.651117413284085	0.038	0.037	1	0.925553934028661	0.247026978898825
ephb2b	0.679048759273788	2.41995116840784	0.143	0.109	1	0.133312769152003	0.823755667482006	0.064	0.129	1	0.679048759273788	0.248853243885031
lxn	0.610533333136799	0.391056424063214	0	0.036	1	0.133498985864096	1.80677672827196	0.064	0.033	1	0.610533333136799	0.24917599250145
gpt2	0.134227600807247	1.51685635016212	0.143	0.036	1	0.190788535554727	0.85785094673672	0.013	0.044	1	0.190788535554727	0.250438152796025
CT583728.24	0.134764639623123	1.0007170482096	0.429	0.205	1	0.253914486190943	0.374946541434166	0.077	0.123	1	0.253914486190943	0.251367771153497
auh	0.134814833456652	3.26022664390171	0.143	0.038	1	0.599353749237893	0.587431025501329	0.038	0.052	1	0.599353749237893	0.251454627593359
zgc:92907	0.134855825242527	4.66582212115474	0.143	0.039	1	0.24646553277443	1.94233438224125	0.077	0.049	1	0.24646553277443	0.251525556883211
si:ch211-231f6.6	0.586384229508492	1.1003353396879	0	0.041	1	0.134964978710417	0.262752487363857	0.013	0.051	1	0.586384229508492	0.25171441194253
hdx	0.60385185387859	0.45300912885146	0	0.037	1	0.138385518932323	0.839728064292388	0.013	0.05	1	0.60385185387859	0.257620486014478
lrp1ab	0.323306197516323	0.938867996237596	0.143	0.055	1	0.13848881975147	1.99792879705864	0.103	0.063	1	0.323306197516323	0.257798486306785
cnpy4	0.167474043225154	1.83903412671874	0.143	0.04	1	0.13915400583798	2.21391410427265	0.077	0.044	1	0.167474043225154	0.258944174335204
NDUFB1	0.140708039659319	0.355995968777896	0.286	0.099	1	0.400658049482609	0.977812355390683	0.064	0.093	1	0.400658049482609	0.261617326893869
rpp30	0.594541446604383	0.944904273913574	0	0.039	1	0.141816624423318	0.714856090297858	0.013	0.05	1	0.594541446604383	0.263521293883811
fktn	0.141875885526023	1.73185099121539	0.143	0.037	1	0.337750328502306	1.38480115535271	0.013	0.033	1	0.337750328502306	0.263623004158253
rmdn1	0.393133200529174	0.906873721300341	0.143	0.064	1	0.144576129556164	0.345844372008226	0.038	0.084	1	0.393133200529174	0.268250001874887
tor4aa	0.165646316370148	2.76702276607181	0.143	0.042	1	0.145773331795539	1.98352869545943	0.064	0.034	1	0.165646316370148	0.270296799328306
dtx2	0.666406969616611	0.604493493694533	0.143	0.095	1	0.146738006566401	0.430183457010862	0.026	0.069	1	0.666406969616611	0.271943970561721
ptprk	0.146826764463471	1.53701783128314	0.143	0.037	1	0.766630981108909	1.68826410334424	0.051	0.045	1	0.766630981108909	0.27209543016413
fbxo44	0.147072027306507	1.29325806935957	0.143	0.037	1	0.72641970222274	2.01453710120871	0.038	0.048	1	0.72641970222274	0.272513873396968
bin3	0.14710560717435	0.558980192341947	0.286	0.106	1	0.243639932485045	0.502713641192675	0.064	0.107	1	0.243639932485045	0.272571154686565
abhd17aa	0.147909521874734	1.26234574698812	0.143	0.037	1	0.156436032035948	1.17935567688707	0.013	0.048	1	0.156436032035948	0.273941817088256
dnase1l1	0.659541199367358	0.700976684767584	0	0.027	1	0.149092515064115	0.805432976517641	0.051	0.025	1	0.659541199367358	0.275956452080086
fam102bb	0.149383898872405	0.922173162282863	0.143	0.037	1	0.453216364820904	0.914352853810142	0.013	0.027	1	0.453216364820904	0.276452248502488
klhl15	0.151439669511196	0.852638470084346	0.143	0.037	1	0.359208103588348	1.33404077318536	0.051	0.033	1	0.359208103588348	0.279945365520732
sec22ba	0.323524097491608	1.07363485759917	0.143	0.056	1	0.151810496964954	0.988497009494781	0.115	0.074	1	0.323524097491608	0.280574566941162
fstl5	0.790145963752334	1.04694921341738	0	0.01	1	0.153054830921649	2.45159591735266	0.038	0.017	1	0.790145963752334	0.282683880574843
ift172	0.611499353691893	0.390395266256903	0	0.036	1	0.153982034887267	0.486886456795633	0.013	0.048	1	0.611499353691893	0.284253602706511
pttg1	0.434623596326757	3.51926138547089	0.143	0.075	1	0.154916823278713	1.02991826412538	0.038	0.085	1	0.434623596326757	0.285834424422658
sgcb	0.664105229356063	0.75823709115868	0	0.026	1	0.155336692230882	1.51629784229171	0.051	0.025	1	0.664105229356063	0.286543896508531
camk2b1	0.155420884916063	1.08498724758961	0.143	0.038	1	0.815851490233887	0.637297365409552	0.038	0.044	1	0.815851490233887	0.286686118364033
mepce	0.56311343895863	1.71822449898127	0.143	0.089	1	0.15634709307249	0.609893652861156	0.038	0.085	1	0.56311343895863	0.288249772632762
gng10	0.156444423717177	0.668846266267024	0.143	0.037	1	0.829708982866809	1.41220897599404	0.026	0.03	1	0.829708982866809	0.288413989722154
nubp2	0.501018308023334	0.564190268232741	0.143	0.072	1	0.159172709646104	1.04027497256646	0.038	0.085	1	0.501018308023334	0.293009467796124
ms4a17a.8	0.1594101654977	0.661303570006103	0.143	0.037	1	0.212761268794327	0.599555460372408	0.064	0.037	1	0.212761268794327	0.293408730131396
gstm.1	0.25389841732415	0.50090331934393	0.286	0.131	1	0.16073872692411	1.32860419173645	0.205	0.158	1	0.25389841732415	0.295640515515037
si:dkey-174n20.1	0.161023934691296	2.58396391269329	0.143	0.041	1	0.214085640121964	0.75406455802174	0.013	0.041	1	0.214085640121964	0.296119161839126
bag6	0.697694792999549	0.973734480311692	0.143	0.105	1	0.161034410624376	0.36282171474868	0.051	0.1	1	0.697694792999549	0.296136739843611
si:dkey-62k3.5	0.754785431465895	1.4940924016095	0	0.014	1	0.161127218658898	2.07130421694148	0.038	0.017	1	0.754785431465895	0.296292456725044
slc35f6	0.161752493683249	2.31258522444365	0.143	0.041	1	0.435433068186527	1.05039163933674	0.026	0.044	1	0.435433068186527	0.297341118153748
hey2	0.162077720466285	3.37983494982436	0.143	0.042	1	0.482919774188843	1.01127158696379	0.026	0.043	1	0.482919774188843	0.297886253461023
alas1	0.758309234778682	0.268938737898721	0.143	0.104	1	0.162385599967148	0.304130828609382	0.064	0.115	1	0.758309234778682	0.298402116857605
tmem161a	0.358010481823925	0.634979865592571	0.143	0.057	1	0.163608700181703	0.576593351111678	0.026	0.065	1	0.358010481823925	0.300449593588259
kifc3	0.38223591591326	1.9426158634662	0.143	0.066	1	0.166488657641025	0.407917065875658	0.026	0.066	1	0.38223591591326	0.305258842158939
chchd7	0.376712089606832	0.660475717765445	0.143	0.059	1	0.16699304395089	0.53340271928595	0.038	0.082	1	0.376712089606832	0.306099411173797
heatr5a	0.167515412439231	1.55113344226942	0.143	0.04	1	0.170920875629975	0.825138715649703	0.013	0.046	1	0.170920875629975	0.306969411473777
pxna	0.168124906577557	0.917512672855364	0.143	0.039	1	0.701818861485742	0.854594514168434	0.051	0.042	1	0.701818861485742	0.307983828943402
si:rp71-19m20.1	0.284778732928969	1.58925979009889	0.143	0.053	1	0.168508055418147	0.358774905336635	0.026	0.065	1	0.284778732928969	0.30862114609549
rock2a	0.168983446192478	1.31234712007504	0.286	0.121	1	0.557371329313515	0.278610707795224	0.09	0.112	1	0.557371329313515	0.30941148729787
osbpl11	0.784447174768011	2.19461392410798	0	0.011	1	0.169159821241505	3.36134098849345	0.026	0.01	1	0.784447174768011	0.309704597360552
uhrf1bp1l	0.169480482793627	0.891268456861832	0.143	0.039	1	0.74214249366733	1.69320868358642	0.038	0.047	1	0.74214249366733	0.310237331539293
tom1l2	0.17072228482496	2.71911013800568	0.143	0.042	1	0.442266810294513	1.25964988494394	0.026	0.045	1	0.442266810294513	0.312298471114065
pxdn	0.268352231922569	2.05675930469953	0.143	0.053	1	0.171051090116357	0.364854047519351	0.064	0.034	1	0.268352231922569	0.312843704802719
slc35b2	0.171672751742331	1.26367810249405	0.143	0.039	1	0.46445441396114	1.82525683782553	0.051	0.036	1	0.46445441396114	0.313873969793879
phf8	0.305468455793306	0.528920454065986	0.286	0.142	1	0.173428747843289	0.367800662784729	0.09	0.147	1	0.305468455793306	0.316779965108086
paxx	0.184301105708496	2.5898356438318	0.143	0.044	1	0.173950393508552	0.392340403240905	0.013	0.046	1	0.184301105708496	0.317642047615324
sp3b	0.492475496113238	0.275974369621415	0.143	0.07	1	0.175199458786955	0.552262758444837	0.026	0.063	1	0.492475496113238	0.319704067214668
cnpy2	0.176080590451654	1.67646854279131	0.143	0.041	1	0.6382846138857	1.47291251194536	0.038	0.051	1	0.6382846138857	0.321156806569505
lto1	0.363841098064457	1.05704438032286	0.143	0.06	1	0.176185767015475	0.744489529137147	0.026	0.064	1	0.363841098064457	0.321330109532119
C8H5orf51	0.472265799392172	0.884307606108293	0.286	0.187	1	0.176656834626432	0.506722996175529	0.128	0.196	1	0.472265799392172	0.322106032032632
mad2l2	0.177412179634986	1.35465012514423	0.143	0.04	1	0.719713379999586	0.883294732837743	0.038	0.049	1	0.719713379999586	0.323349277787135
BX470259.2	0.177879701247323	1.38363065544386	0.286	0.118	1	0.514671556442575	1.15596092106606	0.103	0.136	1	0.514671556442575	0.324118214378809
zgc:113210	0.178945218809339	1.02941516329832	0.143	0.039	1	0.229845191147265	0.968242970679519	0.013	0.04	1	0.229845191147265	0.325869046283955
melk	0.238578567890829	0.898444142523395	0.143	0.046	1	0.179169289541322	1.062333719952	0.013	0.045	1	0.238578567890829	0.326236944767902
tyw5	0.179581807406513	1.02434879548371	0.143	0.04	1	0.640002858347572	0.604004074308482	0.038	0.05	1	0.640002858347572	0.326913989261636
cflara	0.179970205139043	0.921217130830562	0.143	0.04	1	0.753750891503855	2.01465947050105	0.026	0.033	1	0.753750891503855	0.327551135540297
kras	0.1813156906699	1.65514150973933	0.286	0.129	1	0.499585252680205	1.12530751838515	0.154	0.134	1	0.499585252680205	0.329756001656696
FBXO46	0.576681749029666	0.267567813402249	0	0.043	1	0.181374380262161	0.495650756881417	0.013	0.045	1	0.576681749029666	0.329852094708839
si:ch73-248e21.1	0.182151450221656	0.722732469120565	0.143	0.04	1	0.253183928005824	0.913846970502992	0.013	0.038	1	0.253183928005824	0.33112374962546
primpol	0.574084233386333	0.253174557272298	0	0.043	1	0.18254904219461	0.564698739638531	0.013	0.045	1	0.574084233386333	0.33177393158305
pgap2	0.778903663379643	3.03531692417527	0	0.011	1	0.182577582207727	0.762714821710492	0.026	0.01	1	0.778903663379643	0.331820590890634
cdyl	0.183120611025558	0.986172905891415	0.143	0.04	1	0.839111978722303	1.77485609180927	0.038	0.044	1	0.839111978722303	0.332708063868742
katnbl1	0.360031411912268	0.306034868682323	0.143	0.057	1	0.183399784072977	1.01009182177619	0.026	0.064	1	0.360031411912268	0.33316408734794
echs1	0.184068385695234	0.437959438366035	0.286	0.112	1	0.200043848026284	0.468655514902545	0.09	0.141	1	0.200043848026284	0.334255600778019
rab41	0.185293262748668	0.862587250952125	0.286	0.12	1	0.454714325490852	0.880688301038743	0.103	0.137	1	0.454714325490852	0.336252932277289
mon1a	0.784447174897328	1.8159576267286	0	0.011	1	0.185581592989956	0.562903819122031	0.026	0.01	1	0.784447174897328	0.336722658323222
gpam	0.609570236115821	0.34083981744195	0	0.036	1	0.185669554126141	0.744000076042646	0.013	0.044	1	0.609570236115821	0.336865924922882
birc2	0.185737301726842	1.29488752034417	0.286	0.119	1	0.67756611973123	1.3321603177341	0.128	0.117	1	0.67756611973123	0.336976258200916
ptdss2	0.185807979010651	1.43412623772032	0.143	0.042	1	0.908625303369419	0.681828204335612	0.038	0.036	1	0.908625303369419	0.33709135295728
si:dkey-108k21.24	0.581938629601738	0.480718405265876	0	0.042	1	0.186797702531316	1.03785061135932	0.013	0.044	1	0.581938629601738	0.338702023391654
cenpl	0.622324983295289	1.27619853698252	0	0.034	1	0.186847893858144	1.32683396185691	0.013	0.044	1	0.622324983295289	0.338783652277063
bet1l	0.18933470275369	1.05254689197419	0.143	0.041	1	0.475578266504436	0.731890594280794	0.077	0.057	1	0.475578266504436	0.342821775840551
fmnl2a	0.189821344570238	0.745211683139764	0.143	0.041	1	0.731195072354035	1.97651060687806	0.038	0.033	1	0.731195072354035	0.343610546286023
crls1	0.190410949778102	1.81620550151979	0.143	0.043	1	0.285611392752233	0.348546865462241	0.026	0.053	1	0.285611392752233	0.344565569760805
mccc2	0.19066064548644	1.80082488117334	0.286	0.123	1	0.282963733630811	1.13932564300313	0.09	0.138	1	0.282963733630811	0.344969809235574
smpd4	0.192497540047712	3.05693856330347	0.143	0.045	1	0.552413466480799	2.2086188744985	0.051	0.039	1	0.552413466480799	0.347939777171004
FO704779.1	0.751544376593439	1.39670671201094	0	0.014	1	0.193335712716201	0.650968330936662	0.051	0.027	1	0.751544376593439	0.349292727620921
plxnb2a	0.193477421952729	1.82303691995107	0.143	0.043	1	0.673654923347313	0.645988498771114	0.064	0.054	1	0.673654923347313	0.349521331099983
acot13	0.5904021233145	0.718144014759938	0.143	0.085	1	0.193818567407822	0.593907923363077	0.051	0.096	1	0.5904021233145	0.350071497743624
mtg2	0.552378271784102	0.254049295807733	0	0.048	1	0.194322863579002	1.04400008068132	0.026	0.062	1	0.552378271784102	0.350884351848461
si:ch211-191d2.2	0.626356043491161	0.585128376513606	0	0.033	1	0.194815462368351	1.17054037308421	0.013	0.043	1	0.626356043491161	0.351677860358907
rab33ba	0.195136787516762	0.937900717997078	0.143	0.041	1	0.854616758319571	0.718263034241239	0.051	0.047	1	0.854616758319571	0.352195209191162
zgc:112083	0.195290271774907	1.20833298061382	0.143	0.042	1	0.220904773472127	0.435411596299569	0.013	0.041	1	0.220904773472127	0.352442253299897
gtf2h1	0.285302255029007	2.86556425739996	0.143	0.056	1	0.196034830944476	1.07125728987983	0.026	0.061	1	0.285302255029007	0.353640006945522
ntpcr	0.761410024980913	2.19020981678023	0	0.013	1	0.196626856033107	2.42621194363181	0.038	0.018	1	0.761410024980913	0.354591591552749
cox10	0.435109726253531	2.46463295540753	0.143	0.074	1	0.199396127792925	0.655774525326375	0.051	0.095	1	0.435109726253531	0.359033439807037
si:ch211-229b6.1	0.730030097017395	2.0383087817537	0	0.017	1	0.199763425222544	0.320088765936694	0.026	0.011	1	0.730030097017395	0.359621424388445
ngfra	0.771734351930625	1.23029152287283	0	0.012	1	0.200630937000152	2.11042110162422	0.038	0.019	1	0.771734351930625	0.361009101118745
si:dkey-188i13.11	0.200729384586611	1.69336548778461	0.143	0.044	1	0.259027288603229	0.600440659502486	0.064	0.039	1	0.259027288603229	0.361166483336702
ptpmt1	0.538902600387457	0.340466205864017	0	0.051	1	0.201770501982053	1.48146436796933	0.026	0.062	1	0.538902600387457	0.362829668494016
kdm4aa	0.202036841457695	3.10588002908502	0.143	0.047	1	0.308629623654199	0.782270845443144	0.026	0.052	1	0.308629623654199	0.363254797609189
gtpbp1l	0.778903663379643	2.08055790470065	0	0.011	1	0.202040027628831	1.1630072243699	0.026	0.011	1	0.778903663379643	0.363259882493403
tenm3	0.202581182705827	1.55715405847999	0.286	0.131	1	0.285951724051106	0.544592118133654	0.115	0.17	1	0.285951724051106	0.364123229825163
vars1	0.203453647771675	0.953580521083719	0.286	0.127	1	0.312469406789872	0.701592646039664	0.103	0.145	1	0.312469406789872	0.365513908751749
aimp1a	0.715523898425621	1.60734122762699	0.286	0.248	1	0.204069414934997	0.330891492030255	0.179	0.25	1	0.715523898425621	0.366494503758082
ubtd1b	0.631469576323277	0.524863171834781	0	0.032	1	0.204142759580386	1.61156727216439	0.064	0.037	1	0.631469576323277	0.366611252871676
pogza	0.222953937767877	1.19039799924222	0.143	0.045	1	0.205294914457233	0.874535341484152	0.013	0.042	1	0.222953937767877	0.368443827012464
si:ch73-238c9.1	0.205615634260007	0.440491589053433	0.286	0.117	1	0.831316362154133	0.525679609517466	0.141	0.133	1	0.831316362154133	0.368953479467869
elob	0.205825244064533	0.909172436027551	0.143	0.042	1	0.248280500327166	1.64894351106291	0.013	0.039	1	0.248280500327166	0.369286457034841
enosf1	0.748348361039126	1.2824657617003	0	0.015	1	0.20628526443391	1.20683213560691	0.038	0.019	1	0.748348361039126	0.370016918545252
tubgcp5	0.587280608199608	0.497074211911076	0	0.04	1	0.208034174973067	0.65543767679327	0.013	0.042	1	0.587280608199608	0.372790131989409
mfn2	0.208135516408672	2.79876941889161	0.143	0.047	1	0.725688671018319	1.54277849845718	0.038	0.048	1	0.725688671018319	0.37295063962664
agk	0.562222740428195	0.330267968746481	0	0.046	1	0.208617518733647	1.7039089340087	0.026	0.061	1	0.562222740428195	0.373713768344711
depdc1a	0.210066579620355	2.6488513733918	0.143	0.047	1	0.271398541640616	0.950590898659982	0.026	0.055	1	0.271398541640616	0.376005191367316
trmt1l	0.576681749210485	0.336218259485383	0	0.043	1	0.210772696631498	0.796706180766045	0.026	0.06	1	0.576681749210485	0.377120263617682
reep2	0.322061233299512	2.583053207924	0.143	0.06	1	0.211043585051669	0.820573963578374	0.026	0.061	1	0.322061233299512	0.377547775311878
ro60	0.211193107210838	3.91866129690989	0.143	0.048	1	0.715975617769871	1.58965643175576	0.038	0.049	1	0.715975617769871	0.377783685888307
mut	0.21162557630533	1.02503097802926	0.143	0.043	1	0.546537546377306	0.455189935124223	0.038	0.055	1	0.546537546377306	0.378465768064097
ilkap	0.389817952937414	1.07151074449215	0.143	0.062	1	0.211986344995063	0.991809709281996	0.026	0.061	1	0.389817952937414	0.37903447952576
pkdcca	0.236062547731242	1.06715635146772	0.143	0.046	1	0.212499073193851	0.462918413796544	0.013	0.042	1	0.236062547731242	0.379842290279457
eef1akmt1	0.470640172643504	0.47623930472241	0.143	0.068	1	0.214598990628646	0.977321202307927	0.038	0.077	1	0.470640172643504	0.383145254478459
nf1a	0.70949776479255	1.06054194895676	0.143	0.107	1	0.215622180432791	0.303160046325309	0.064	0.108	1	0.70949776479255	0.384751436170991
coq8aa	0.215633735196422	1.47710593277329	0.143	0.046	1	0.224283770543201	0.7665174090684	0.026	0.058	1	0.224283770543201	0.384769562638084
snrnp25	0.387196380625679	0.666417916099893	0.143	0.06	1	0.2156550035868	0.412567984522926	0.038	0.076	1	0.387196380625679	0.384802926601577
zgc:112234.6	0.568949185411699	0.511729031707275	0	0.044	1	0.21574199149924	1.10522843316077	0.013	0.041	1	0.568949185411699	0.384939376102421
atp6v1e1a	0.216456933456656	1.29715796164705	0.143	0.045	1	0.449679093667008	1.89811974092243	0.077	0.057	1	0.449679093667008	0.386060262871853
C18H19orf12.3	0.217408110583716	1.14811622667124	0.143	0.044	1	0.698774654283515	0.697102834616546	0.051	0.062	1	0.698774654283515	0.387549934619851
laptm4a	0.219656897850468	1.01383033701755	0.286	0.133	1	0.601895247343852	0.253363919058186	0.115	0.136	1	0.601895247343852	0.391064642927646
arhgef40	0.221422154360535	1.98012836504946	0.143	0.047	1	0.857248448655765	0.78631340548974	0.038	0.034	1	0.857248448655765	0.393816538279409
chmp3	0.221673020800744	1.4613035873527	0.143	0.045	1	0.948399118149218	0.950793762041406	0.051	0.053	1	0.948399118149218	0.39420711345056
alg14	0.708892502321879	1.58758619098249	0	0.02	1	0.222740365785105	2.03725146157272	0.051	0.028	1	0.708892502321879	0.395867461020128
pon2	0.594541446413506	0.29642189380988	0	0.039	1	0.223388996965634	0.943784121731168	0.013	0.041	1	0.594541446413506	0.396875349965956
selenoo1	0.646258673992351	0.870290527653338	0	0.029	1	0.223508010457899	1.04080729454711	0.013	0.041	1	0.646258673992351	0.39706019017695
eya3	0.433872687887092	0.58072260311522	0.143	0.066	1	0.224687245676443	0.382144234784275	0.038	0.075	1	0.433872687887092	0.39889013298322
amn1	0.707543330211573	1.36751978488149	0	0.02	1	0.224993204618128	2.30131907990122	0.038	0.02	1	0.707543330211573	0.399364467111921
lamb2l	0.700899168632536	1.20345328693108	0	0.021	1	0.225179813875234	1.23820819023362	0.013	0.04	1	0.700899168632536	0.399653679173583
trim47	0.4318469857686	0.271359389172686	0.143	0.064	1	0.225652064889296	0.806203951019338	0.026	0.059	1	0.4318469857686	0.400385275389789
bicd2	0.22579891354965	1.93292201756631	0.143	0.047	1	0.886735323639146	1.02944636103227	0.038	0.042	1	0.886735323639146	0.400612677739097
nhsb	0.660675531615802	0.444359733720944	0	0.027	1	0.226562945431153	0.720260477299067	0.013	0.04	1	0.660675531615802	0.401795122619866
glod5	0.564729392270983	0.456881199156479	0	0.045	1	0.226579664546988	0.955991922381795	0.026	0.058	1	0.564729392270983	0.40182098470775
wu:fa19b12	0.653934324970767	1.07821732688368	0	0.028	1	0.226683553418648	1.56937868680547	0.013	0.04	1	0.653934324970767	0.40198167344679
usp12b	0.227709577844658	0.590463896431431	0.143	0.044	1	0.3777146859219	0.930391155235575	0.026	0.047	1	0.3777146859219	0.403567503847124
gmcl1	0.601030439631574	0.468381932744669	0	0.038	1	0.227833919681414	0.918421972095067	0.013	0.04	1	0.601030439631574	0.403759544405431
golga3	0.263446855691767	0.747375382038912	0.143	0.048	1	0.228240396216108	1.15828745826854	0.077	0.048	1	0.263446855691767	0.40438711396733
vps41	0.229447703670229	0.821649304192443	0.143	0.045	1	0.626594675317065	1.21866487875653	0.038	0.052	1	0.626594675317065	0.406249158620917
nup188	0.576681749089938	0.37323349964362	0	0.043	1	0.229906308758212	1.83496659139397	0.013	0.04	1	0.576681749089938	0.406955706709597
fkbp10a	0.704865601858298	1.11697389113423	0	0.02	1	0.230032168531038	1.37327175891436	0.038	0.02	1	0.704865601858298	0.407149538502985
cep85l	0.619250462373529	1.11564964521308	0.143	0.094	1	0.23086810365696	0.946494991760469	0.064	0.11	1	0.619250462373529	0.408436126027759
ccdc127b	0.621325297446833	1.01087934050991	0	0.034	1	0.231289598543819	1.28416418029512	0.013	0.04	1	0.621325297446833	0.409084318693077
rad17	0.613440252215122	0.555209043323932	0	0.035	1	0.232743737682398	1.24799770227893	0.013	0.04	1	0.613440252215122	0.411317827934423
thyn1	0.555628042383676	0.378413915042797	0	0.047	1	0.232827093404524	0.372925793485121	0.026	0.058	1	0.555628042383676	0.411445731385849
qsox2	0.763097307210618	1.90864154695585	0	0.013	1	0.234553524440049	2.96337340093876	0.026	0.011	1	0.763097307210618	0.41409169305285
rabgef1	0.236130139392043	1.34254597876177	0.143	0.047	1	0.896822733627572	2.38215762197322	0.051	0.05	1	0.896822733627572	0.416502836054779
sumf2	0.359047410867681	0.811629998487267	0.143	0.058	1	0.236165720339963	0.530023312263937	0.026	0.057	1	0.359047410867681	0.416557193216232
ppa1b	0.236978024791143	0.860372978838006	0.429	0.231	1	0.406005597176353	0.63179300149461	0.205	0.259	1	0.406005597176353	0.417797465348374
foxj3	0.237131792556804	1.04193979764144	0.286	0.134	1	0.462630108050255	0.789609724777012	0.179	0.152	1	0.462630108050255	0.418032098072405
FP102192.1	0.782582677845109	1.96999734759642	0	0.011	1	0.238061372438047	0.589318764426745	0.013	0.004	1	0.782582677845109	0.419449527829008
gng12a	0.239386074128893	0.732007390264966	0.143	0.046	1	0.857533742269165	0.662877607570295	0.051	0.056	1	0.857533742269165	0.421466455770943
tut1	0.240058055524343	1.05677233487611	0.143	0.046	1	0.307456159580531	1.36960034835962	0.026	0.052	1	0.307456159580531	0.422488241026557
rflna	0.724218354794409	1.05328540116653	0	0.018	1	0.240170349304478	0.788286393626016	0.026	0.011	1	0.724218354794409	0.422658901923922
zgc:112234.5	0.583709672972818	0.490920295463376	0	0.041	1	0.241025128440676	1.00375169267999	0.013	0.039	1	0.583709672972818	0.423957144341508
zgc:56235	0.674645691427244	0.785225648266735	0	0.025	1	0.242639205904027	2.02456271757245	0.051	0.029	1	0.674645691427244	0.426404627566317
zgc:174288	0.618345223386324	0.737877745607825	0	0.034	1	0.24375080945594	0.53643057936571	0.013	0.039	1	0.618345223386324	0.428087161801454
sort1b	0.678247542289226	0.911684715441472	0	0.024	1	0.24375080945594	0.645578990845566	0.013	0.039	1	0.678247542289226	0.428087161801454
swi5	0.243877646664869	1.52206480626809	0.143	0.048	1	0.403582086936744	2.45473148628383	0.077	0.058	1	0.403582086936744	0.428278986786943
syne2b	0.473954195045377	0.425524854349176	0.143	0.069	1	0.243914921019092	0.426028476683336	0.051	0.09	1	0.473954195045377	0.428335353342434
fkbp1b	0.326806007754183	0.521169611484205	0.143	0.053	1	0.243961590204604	0.538642836960569	0.026	0.057	1	0.326806007754183	0.428405922914049
prrc1	0.509726276553347	0.487922217081278	0.143	0.075	1	0.244910493371482	1.84786594689198	0.103	0.07	1	0.509726276553347	0.429839836979501
diabloa	0.532740008668149	0.312165272274171	0	0.053	1	0.244961678856366	0.676429036716901	0.038	0.072	1	0.532740008668149	0.429917133604603
si:dkey-51e6.1	0.746766709263591	2.26423262536372	0	0.015	1	0.245333518375794	1.7167819308129	0.038	0.02	1	0.746766709263591	0.430478501512942
slc7a14a	0.756423409401406	1.33480734354819	0	0.014	1	0.245468506217698	2.92059543980402	0.038	0.02	1	0.756423409401406	0.430682224890647
clec16a	0.245602087223775	1.87822748409335	0.143	0.05	1	0.391090883777801	1.21400915282078	0.077	0.055	1	0.391090883777801	0.430883789198874
eif3hb	0.571506832527806	0.265370441917609	0	0.044	1	0.245974724431123	0.728537240988406	0.026	0.056	1	0.571506832527806	0.431445883803279
ddx55	0.561391321422728	0.479902367773964	0	0.046	1	0.246984613528492	0.937326727802287	0.026	0.056	1	0.561391321422728	0.432967827737166
egln3	0.641959247413856	0.370456999473997	0	0.03	1	0.247755104178495	0.728060198502067	0.013	0.039	1	0.641959247413856	0.434127616710493
adpgk2	0.641959247561739	0.681549035288245	0	0.03	1	0.247936812512696	2.00512159326201	0.051	0.029	1	0.641959247561739	0.434400962026436
mettl9	0.592711035838525	0.482552033577881	0	0.039	1	0.24795203644484	1.34133874220449	0.013	0.039	1	0.592711035838525	0.434423860512537
yipf2	0.249172281036757	0.816242783037144	0.143	0.047	1	0.490692460393134	1.39676663427713	0.038	0.058	1	0.490692460393134	0.436257736436453
txndc12	0.249522882840743	0.662149914481852	0.286	0.131	1	0.671811638919386	1.05387992836424	0.115	0.137	1	0.671811638919386	0.436784096620331
nt5dc2	0.250306872784566	0.309626976076294	0.286	0.129	1	0.383647164626912	0.261081405453812	0.154	0.199	1	0.383647164626912	0.437960215005943
grk3	0.745195690337347	1.26811822591691	0	0.015	1	0.250611899152594	2.40706455948538	0.026	0.012	1	0.745195690337347	0.438417474308319
bnip1b	0.251983242156508	1.22629816999968	0.143	0.048	1	0.882172975975736	0.627289475714602	0.051	0.055	1	0.882172975975736	0.440470929985311
napaa	0.732988069920496	1.98340956708363	0	0.016	1	0.252323875539161	3.09850375484721	0.038	0.02	1	0.732988069920496	0.44098041291122
ppp1r14ab	0.615393110341999	0.368551390171438	0	0.035	1	0.253473686983327	0.25610655363038	0.013	0.038	1	0.615393110341999	0.442698463973732
CU929544.1	0.739014122942831	0.420486646452354	0	0.016	1	0.253709112568673	0.363626546476288	0.038	0.02	1	0.739014122942831	0.443049911336963
becn1	0.313203325432221	0.39210794975648	0.143	0.053	1	0.254008828673177	0.635873879628087	0.026	0.056	1	0.313203325432221	0.443497172302435
abcg2c	0.254972814116468	0.613931809614848	0.143	0.047	1	0.893323957218991	1.18486731104805	0.051	0.055	1	0.893323957218991	0.444934492294464
prmt6	0.559734610470301	0.332542287494209	0	0.046	1	0.255517220707313	0.372478859543229	0.013	0.038	1	0.559734610470301	0.445745391336637
atg101	0.675929961770505	0.346140850484732	0.143	0.093	1	0.255868694128575	0.725835598718184	0.064	0.107	1	0.675929961770505	0.446268599622088
hephl1a	0.717138070825979	1.52395373269461	0	0.018	1	0.256330341572316	2.32382055595787	0.038	0.02	1	0.717138070825979	0.446955439134052
clocka	0.641959247561739	0.551262810280522	0	0.03	1	0.256562795897205	1.23356398918091	0.051	0.029	1	0.641959247561739	0.447301123555819
pex14	0.25869792098353	0.841768835351522	0.143	0.048	1	0.605317346543913	1.04149181499836	0.077	0.062	1	0.605317346543913	0.450471227645859
gatd3a	0.555628042383676	0.496640519624857	0	0.047	1	0.259308701337742	0.671436966880966	0.026	0.055	1	0.555628042383676	0.451376400086018
borcs5	0.576681749150211	0.371482404012659	0	0.043	1	0.259460826118882	0.774846658263764	0.026	0.056	1	0.576681749150211	0.451601731947472
C24H8orf44	0.260410812854145	0.339047013407945	0.143	0.047	1	0.457645712547288	1.71785193829488	0.051	0.036	1	0.457645712547288	0.453007834256933
dcun1d3	0.26081098818714	1.83430081749329	0.143	0.051	1	0.456182982944275	1.31926805672902	0.026	0.044	1	0.456182982944275	0.453599604815127
tmem243b	0.261118935580238	0.774029862972625	0.143	0.048	1	0.922845317210293	1.88500650308415	0.051	0.05	1	0.922845317210293	0.454054772641919
tomm20a.1	0.630440082661718	0.395168399450921	0	0.032	1	0.261285210329393	2.16184668257805	0.064	0.04	1	0.630440082661718	0.45430045952191
fam160b2	0.735982329049025	0.896184637817299	0	0.016	1	0.261880423820646	0.423575421413691	0.026	0.012	1	0.735982329049025	0.455179491260811
fam234a	0.64302837453663	0.762723295373437	0	0.03	1	0.262439331688412	1.96435040449004	0.038	0.02	1	0.64302837453663	0.456004260559764
elmod2	0.263087692814107	4.09070364672693	0.143	0.054	1	0.477388725966395	0.874434545001797	0.038	0.057	1	0.477388725966395	0.456960251517963
mtfmt	0.633538944228469	1.05383564700531	0	0.032	1	0.263444246447637	0.931697792321184	0.013	0.037	1	0.633538944228469	0.457485621908911
si:dkey-16p21.7	0.645178053229327	0.586863671122589	0	0.029	1	0.26434959659504	1.34800142149785	0.013	0.037	1	0.645178053229327	0.458818483970119
samd1a	0.265952573975232	1.41521159103373	0.143	0.05	1	0.607754022582962	0.841352180339303	0.064	0.051	1	0.607754022582962	0.461174376346412
bcorl1	0.266636382103835	0.889149319631713	0.143	0.048	1	0.423034617137046	1.52499714789277	0.038	0.063	1	0.423034617137046	0.462177803946247
itsn1	0.267402648057493	0.530004773192216	0.143	0.048	1	0.471140499652227	0.862437751256475	0.038	0.058	1	0.471140499652227	0.463301119926827
si:dkey-234h16.7	0.613440252215122	0.370827345670576	0	0.035	1	0.267432569096057	0.874928782769043	0.013	0.037	1	0.613440252215122	0.463344959178798
si:ch211-227m13.1	0.743635108608135	0.267958016349101	0	0.015	1	0.268820390021099	1.54845788242657	0.038	0.021	1	0.743635108608135	0.465376377951102
spata6l	0.693138362644154	0.47279957321586	0	0.022	1	0.269450306558694	0.440657198632989	0.013	0.037	1	0.693138362644154	0.466297145412814
cyb5b	0.386092548938462	0.49128691941026	0.143	0.059	1	0.26982396957222	1.63338928100966	0.09	0.061	1	0.386092548938462	0.466842964588729
wdr83	0.554812675221892	0.310287321550697	0	0.048	1	0.27039978189673	0.509080433136227	0.026	0.054	1	0.554812675221892	0.46768352174366
rrm2b	0.577552121775853	0.396156342730779	0	0.043	1	0.271269448700677	0.783819122326331	0.013	0.037	1	0.577552121775853	0.468951783602985
AREL1	0.271440532613432	0.457312625063566	0.143	0.048	1	0.35829546094627	0.590082452084421	0.026	0.049	1	0.35829546094627	0.469201102481401
ift57	0.664105229515362	0.913086021971487	0	0.026	1	0.273245655819538	1.19937172478729	0.013	0.037	1	0.664105229515362	0.471828123214826
creb3l2	0.492548148573921	0.322961930102127	0.143	0.071	1	0.27565487127837	0.831788483410318	0.103	0.071	1	0.492548148573921	0.475324134497245
si:ch211-212k18.7	0.620328792097644	0.377747099901824	0	0.034	1	0.276806305135914	0.941194249573551	0.013	0.036	1	0.620328792097644	0.476990879708831
mlec	0.276928118050235	0.908718443290868	0.143	0.049	1	0.883959724378068	2.07619685868152	0.064	0.062	1	0.883959724378068	0.477167053533625
nub1	0.664105229595012	0.793311506768525	0	0.026	1	0.279032143624997	1.98092425712521	0.038	0.021	1	0.664105229595012	0.480205350074033
efna3b	0.65954119928894	0.913757862613914	0	0.027	1	0.279045585705483	1.28334962949737	0.013	0.036	1	0.65954119928894	0.48022473250925
si:ch211-113a14.22.2	0.608610040710223	0.492114519824935	0	0.036	1	0.281007885770765	1.08833348937067	0.013	0.036	1	0.608610040710223	0.483050339676174
herpud2	0.560205490886442	0.557169426061311	0.143	0.081	1	0.281042899018246	0.53233193763044	0.115	0.081	1	0.560205490886442	0.483100686947911
cldng	0.66757594473291	1.41553123306397	0	0.026	1	0.281303513866684	1.41189002950591	0.013	0.036	1	0.66757594473291	0.483475360819624
gpat3	0.281396836018946	0.856984970735914	0.143	0.051	1	0.430278263402695	1.13755809858411	0.064	0.045	1	0.430278263402695	0.483609492716418
pigq	0.643028374685034	0.625890047809527	0	0.03	1	0.284378262649329	0.735529142097504	0.013	0.036	1	0.643028374685034	0.487885529031207
uros	0.620328791959742	0.359643413058635	0	0.034	1	0.285054699849819	1.63214616048225	0.064	0.041	1	0.620328791959742	0.488853217793167
si:ch211-59o9.10	0.285532642521945	1.01604554451861	0.143	0.05	1	0.404711796050637	0.310546639772681	0.026	0.046	1	0.404711796050637	0.489536395098325
trappc11	0.458994673307525	0.337687045341435	0.143	0.066	1	0.28589361495417	0.499920887588777	0.038	0.07	1	0.458994673307525	0.490052070836777
tmem65	0.289389329283769	0.452809991631284	0.143	0.05	1	0.287274337927064	0.746009673282609	0.026	0.053	1	0.289389329283769	0.492022130622695
C7H16orf87	0.287454162992275	0.509181394581639	0.286	0.138	1	0.646066073263283	0.945331968065514	0.179	0.166	1	0.646066073263283	0.492278430162961
smim29	0.288346663095642	1.14312631654514	0.143	0.052	1	0.652781948038358	2.14160095121822	0.064	0.054	1	0.652781948038358	0.493549528072892
wdr11	0.28850723553855	0.563196509167752	0.143	0.05	1	0.883948265525451	0.683063699776755	0.051	0.055	1	0.883948265525451	0.493778046119003
spred3	0.657285619757009	0.265836948971835	0	0.027	1	0.288626246650883	0.762694817248473	0.013	0.036	1	0.657285619757009	0.49394738304599
rprd1a	0.613440252282589	0.595905875660177	0	0.035	1	0.290508257989696	0.72463175910033	0.013	0.035	1	0.613440252282589	0.496621468019185
si:ch211-259g3.4	0.292908121365945	2.43513766465644	0.143	0.057	1	0.620323020794861	0.641234715089993	0.038	0.051	1	0.620323020794861	0.500021075169762
ndufb5	0.994006311493592	1.2995497108621	0.286	0.284	1	0.293150986438166	0.518046757319729	0.231	0.297	1	0.994006311493592	0.500364472026663
slc39a6	0.530074805228125	0.957354810726167	0.143	0.08	1	0.293842190013193	0.647082552733725	0.051	0.085	1	0.530074805228125	0.501341147394637
fam219ab	0.631469576251821	0.555330338445287	0	0.032	1	0.294196659618107	0.493854677252236	0.013	0.035	1	0.631469576251821	0.501841644705762
wipf2a	0.29448039167914	1.58103890593434	0.143	0.054	1	0.924576425186043	1.05306270899976	0.051	0.049	1	0.924576425186043	0.50224208227478
si:dkey-20i20.9	0.696990828624536	0.875711605069148	0	0.021	1	0.294826454319734	2.22155557401829	0.038	0.021	1	0.696990828624536	0.502730270472722
cers1	0.708892502228267	1.52938069067644	0	0.02	1	0.297557681925	1.34782401919335	0.013	0.035	1	0.708892502228267	0.506574789777421
micall1a	0.645178053154596	0.680998401485984	0	0.029	1	0.297702471475068	1.76988865436631	0.051	0.031	1	0.645178053154596	0.506778181427772
parm1	0.647343196351888	0.952121230332892	0	0.029	1	0.29848383280146	0.603582131220043	0.013	0.035	1	0.647343196351888	0.50787506715907
traf6	0.299640741337528	0.625206931568936	0.143	0.052	1	0.582255850201382	0.434692926712481	0.038	0.053	1	0.582255850201382	0.509496908805753
ENSDARG00000039008	0.300662306203437	3.11123334036411	0.143	0.058	1	0.9818253637669	0.662762061739156	0.064	0.063	1	0.9818253637669	0.510926790035304
fam117ba	0.643028374759236	0.39189551236739	0	0.03	1	0.303194411922985	0.667530798481289	0.013	0.035	1	0.643028374759236	0.514461972424645
myrip	0.728564346696691	0.318043531067426	0	0.017	1	0.306109402156548	2.62885864083576	0.038	0.022	1	0.728564346696691	0.518515838224456
rragca	0.665257514488803	0.95527459681954	0	0.026	1	0.307314352000526	1.52474725416372	0.051	0.031	1	0.665257514488803	0.520186593055549
pdk3a	0.780734981176438	1.86537059672447	0	0.011	1	0.307628042442238	1.45596069431742	0.026	0.013	1	0.780734981176438	0.520621072387632
thg1l	0.58193862947927	0.637323384361241	0	0.042	1	0.308140407596578	0.634855037818307	0.026	0.052	1	0.58193862947927	0.521330304399371
pdxka	0.664105229595012	1.06444530708785	0	0.026	1	0.308868358999906	0.355581371050992	0.013	0.034	1	0.664105229595012	0.522337054808516
polr3k	0.57891618470551	0.251401198299125	0.143	0.079	1	0.309968617192496	1.03352741732038	0.051	0.085	1	0.57891618470551	0.523856690740764
paxbp1	0.402368395378825	0.308614688464385	0.286	0.158	1	0.310414859256736	0.409730350974833	0.103	0.142	1	0.402368395378825	0.524472333666093
GMEB2	0.601030439696482	0.367551616474678	0	0.038	1	0.310625110236141	1.33792924227695	0.026	0.053	1	0.601030439696482	0.524762261363067
jkamp	0.311392701828768	0.807506249785629	0.143	0.053	1	0.606819946509727	1.0793245891571	0.038	0.052	1	0.606819946509727	0.525819988905316
C5H12orf65	0.312599015750988	0.744922129583551	0.143	0.053	1	0.499393964447026	0.518364166955076	0.051	0.071	1	0.499393964447026	0.52747988685349
cant1a	0.371026598903075	0.608697067760192	0.143	0.058	1	0.313153930542582	0.46021727405198	0.038	0.068	1	0.371026598903075	0.528242476870896
lars1a	0.611499353624836	0.868373199469771	0	0.036	1	0.313376552078334	1.26982667423713	0.026	0.051	1	0.611499353624836	0.528548240764164
bmp2k	0.314086912314278	1.52461488858423	0.143	0.057	1	0.683014454461412	1.83740824129833	0.064	0.055	1	0.683014454461412	0.529523236141439
strn	0.316540767509272	0.342455337407756	0.143	0.053	1	0.531898344328809	0.450386304657037	0.038	0.054	1	0.531898344328809	0.532883477523185
tbrg1	0.606698270445766	0.389169140773409	0	0.037	1	0.316638970696279	1.07539125576146	0.013	0.034	1	0.606698270445766	0.533017703628959
serf2	0.31688242318428	0.450635109935444	0.571	0.466	1	0.409783425914642	0.511336367746435	0.333	0.473	1	0.409783425914642	0.53335037624542
rdh14b	0.598233500804703	0.422160489020985	0	0.038	1	0.317410378063051	0.292773609509668	0.026	0.051	1	0.598233500804703	0.534071408023973
piga	0.621325297516002	0.658266581388864	0	0.034	1	0.317971571224465	0.50037635356899	0.013	0.034	1	0.621325297516002	0.534837222341975
mtif3	0.551570667889979	0.535732880409197	0	0.048	1	0.319966126216635	1.39461400218864	0.026	0.052	1	0.551570667889979	0.53755393050719
ppox	0.792082262385227	1.6186425206505	0	0.01	1	0.320083165936476	0.678963023108237	0.026	0.013	1	0.792082262385227	0.537713098757034
hoxc6b	0.749940847385024	0.741521507237482	0	0.014	1	0.320480366987942	2.29705326715662	0.026	0.013	1	0.749940847385024	0.538253068351159
golga5	0.321493315979026	0.768719943727128	0.143	0.055	1	0.805405730564812	0.801539727100692	0.077	0.07	1	0.805405730564812	0.539628679738862
osbpl10b	0.68683616470744	0.462513680817789	0	0.023	1	0.322272836834038	1.37398150467884	0.038	0.022	1	0.68683616470744	0.540685892307017
lhx4	0.718538401447862	0.315669823909063	0	0.018	1	0.322672221931226	0.352558829976807	0.013	0.033	1	0.718538401447862	0.541227081056417
iqce	0.632502520214386	0.579557754757308	0	0.032	1	0.323177268586009	0.655962424774018	0.013	0.033	1	0.632502520214386	0.541910990241304
cables2b	0.669913180345701	1.08847458869535	0	0.025	1	0.32376714064938	1.73807537070265	0.013	0.033	1	0.669913180345701	0.542709119934485
hoxb10a	0.780734981176438	1.69740193103635	0	0.011	1	0.324429746337187	1.42117941439231	0.038	0.022	1	0.780734981176438	0.543604832365962
snx19b	0.655047202100831	0.26370315528757	0	0.028	1	0.326237509389568	1.48465752833986	0.013	0.033	1	0.655047202100831	0.546044106246428
si:dkeyp-27c8.2	0.700899168632536	1.50719640096203	0	0.021	1	0.327567882937621	1.7779246049272	0.051	0.032	1	0.700899168632536	0.547835047943007
nedd4l	0.476766032911667	1.00845899386194	0.143	0.074	1	0.327973218014193	1.21421561377852	0.038	0.069	1	0.476766032911667	0.548380004293801
ptgr1	0.93377549961293	0.981345002550492	0.143	0.147	1	0.32895116185255	1.30722985816629	0.115	0.168	1	0.93377549961293	0.549693456820958
cdc42ep4b	0.634578877182478	0.752757535480618	0	0.031	1	0.329174185571751	0.452431864032274	0.051	0.032	1	0.634578877182478	0.549992726696676
rnf217	0.759735455707471	0.900722771122612	0	0.013	1	0.3296211427167	0.854342813142979	0.026	0.013	1	0.759735455707471	0.550592187707537
hist1h2a3.2	0.621325297516002	0.916137217630527	0	0.034	1	0.330378030049438	1.24277501389259	0.013	0.033	1	0.621325297516002	0.551606417359529
tmub2	0.635622349335143	0.351009996214789	0	0.031	1	0.332055271233461	1.28969603613322	0.051	0.032	1	0.635622349335143	0.553849839312994
pwwp2a	0.614415175046082	0.409434552865057	0	0.035	1	0.332989255182992	1.33559634232958	0.013	0.033	1	0.614415175046082	0.555096666298661
znf646	0.628977956030501	2.3473379647707	0.143	0.101	1	0.333069948560376	1.1610148834844	0.064	0.102	1	0.628977956030501	0.55520430648674
sc:d217	0.685592868811459	1.01512482716387	0	0.023	1	0.333257537213673	3.12781158148351	0.038	0.022	1	0.685592868811459	0.555454488317624
nap1l4a	0.333314688260088	2.00500224824645	0.143	0.061	1	0.778294346966118	1.65649207388303	0.077	0.07	1	0.778294346966118	0.555530695110256
gsr	0.334124959027352	1.46287124705285	0.143	0.059	1	0.347624178839074	1.22785151189692	0.038	0.066	1	0.347624178839074	0.556610429809675
rcan3	0.686836164621167	0.561943517432455	0	0.023	1	0.334751150553031	0.540504998960731	0.013	0.033	1	0.686836164621167	0.557443968309484
tyk2	0.637720034096599	0.430442095519553	0	0.031	1	0.335055821450335	0.927552252848337	0.013	0.033	1	0.637720034096599	0.557849239412912
fbp1a	0.655047202255299	0.914974851711409	0	0.028	1	0.336069214895185	1.68045230399356	0.051	0.032	1	0.655047202255299	0.559195912590104
sowahcb	0.652825614653303	0.607237106308725	0	0.028	1	0.33617407836098	0.494625508824172	0.013	0.033	1	0.652825614653303	0.559335145760105
klc4	0.619335442199548	0.383004899485809	0	0.034	1	0.338082598596566	1.23794965886565	0.064	0.042	1	0.619335442199548	0.561865353719325
hnrnpdl	0.474743972995456	1.76568397352976	0.143	0.077	1	0.339235686875872	0.385774507333924	0.064	0.096	1	0.474743972995456	0.563390522501599
tent2	0.339921271873515	0.405279013135442	0.143	0.055	1	0.741019049107534	1.48168855349133	0.051	0.062	1	0.741019049107534	0.564296072674921
isca1	0.34050292259552	0.763982182037415	0.143	0.057	1	0.69441497458389	0.953375643840221	0.064	0.076	1	0.69441497458389	0.565063604894949
heatr3	0.340591807480608	1.24725890059468	0.143	0.059	1	0.532286033377271	0.408378688831344	0.038	0.056	1	0.532286033377271	0.565180835638309
cenpn	0.340836146082868	0.77385350097734	0.143	0.055	1	0.411765522082098	1.89236263677449	0.038	0.064	1	0.411765522082098	0.565503013689114
fnbp1a	0.66757594473291	0.929013152748807	0	0.026	1	0.342585017567061	1.36719360032204	0.013	0.032	1	0.66757594473291	0.567805540872699
hax1	0.343701026223178	0.782740669288762	0.143	0.056	1	0.982604395106536	0.945998945899708	0.077	0.078	1	0.982604395106536	0.56927165701949
ENSDARG00000096749	0.568949185529491	0.549438017687412	0	0.044	1	0.343880809362394	2.0868514042857	0.026	0.05	1	0.568949185529491	0.569507607677053
znf652	0.763097307210618	1.49951532700271	0	0.013	1	0.344447411812208	1.53130354787596	0.026	0.013	1	0.763097307210618	0.570250804120287
drg1	0.756573082371949	1.23058854589712	0.143	0.117	1	0.344603649343965	1.5309944499107	0.077	0.115	1	0.756573082371949	0.570455623546751
MDFIC	0.347262428982336	0.567764315790184	0.143	0.056	1	0.34570625046469	0.796181412589463	0.077	0.053	1	0.347262428982336	0.571899689319025
zgc:91890	0.668742187070335	1.4402605109469	0	0.026	1	0.346415195593711	1.09445963360026	0.013	0.032	1	0.668742187070335	0.572826903449193
hist1h4l.7	0.545970476969103	0.252309578515403	0	0.05	1	0.347314583583341	1.19281707044647	0.013	0.032	1	0.545970476969103	0.574001747197013
slc25a51a	0.769979191311943	1.84057800141617	0	0.012	1	0.348720749820989	2.78031755537521	0.026	0.014	1	0.769979191311943	0.575835338286265
zgc:152774	0.673455177830955	1.17961091255756	0	0.025	1	0.349117581765649	0.810886543268954	0.013	0.032	1	0.673455177830955	0.576352077633403
abhd12	0.350716173050882	0.418898312263125	0.143	0.056	1	0.920150151037643	0.858180338401197	0.051	0.055	1	0.920150151037643	0.578430512062308
KLHL12	0.685592868811459	1.00169960325338	0	0.023	1	0.35155817558193	2.44207657876758	0.038	0.023	1	0.685592868811459	0.579523200345364
tmem205	0.708892502228267	1.1714156050398	0	0.02	1	0.35298567181558	0.42669352107954	0.013	0.032	1	0.708892502228267	0.581372459124064
sacs	0.751544376593439	1.58219915522038	0	0.014	1	0.353247081949144	4.47048317873988	0.026	0.014	1	0.751544376593439	0.581710662992703
plxna2	0.353934313767401	1.45452714548757	0.143	0.061	1	0.730405269576186	1.7915635088119	0.064	0.058	1	0.730405269576186	0.582599129072801
ehmt2	0.653934324970767	0.899117331240295	0	0.028	1	0.356989681717987	1.35098741523794	0.013	0.031	1	0.653934324970767	0.586537730582864
arrdc2	0.357153084137989	0.418885574291012	0.143	0.058	1	0.909414450087191	0.893901400966844	0.09	0.088	1	0.909414450087191	0.586747842766701
nr4a2a	0.790145963752334	1.00267023937467	0	0.01	1	0.357505784624881	2.17168655562775	0.026	0.014	1	0.790145963752334	0.587201183209511
serpina10a	0.357577951950309	0.338091390264035	0.143	0.056	1	0.433353021166423	0.959924200420649	0.09	0.067	1	0.433353021166423	0.58729391217964
tex2	0.630440082732937	0.426080982486952	0	0.032	1	0.358804094258412	0.664615317248717	0.013	0.031	1	0.630440082732937	0.588867810460224
znhit1	0.681347674558854	1.65644429388724	0.143	0.106	1	0.358967578967118	0.479761719512129	0.077	0.11	1	0.681347674558854	0.589077435184722
aig1	0.679458451184953	0.741800706167624	0	0.024	1	0.35945439181223	0.731377874783748	0.013	0.031	1	0.679458451184953	0.58970132383136
col6a1	0.730030096915705	0.538400214905308	0	0.017	1	0.359826322687545	0.291928437896575	0.013	0.031	1	0.730030096915705	0.590177662876249
si:dkey-29p10.4	0.636669391323174	0.637878310336407	0	0.031	1	0.359919343196836	1.03987388052214	0.013	0.031	1	0.636669391323174	0.59029675278643
slc25a42	0.664105229595012	0.958561732441314	0	0.026	1	0.360477782891769	1.68034842472452	0.013	0.031	1	0.664105229595012	0.591011333824973
ppp1cbl	0.775288566825335	1.93241524660585	0	0.012	1	0.360994893189598	0.436765196610308	0.026	0.014	1	0.775288566825335	0.591672473470227
dmtf1	0.61735811093736	0.393690412772979	0	0.035	1	0.361613075621785	0.808111886921626	0.026	0.048	1	0.61735811093736	0.592462134782923
inhbb	0.609570236182474	0.328748723084196	0	0.036	1	0.363552730781651	0.680992847576272	0.026	0.048	1	0.609570236182474	0.594934873504506
akt3a	0.67945845135301	0.862499606768026	0	0.024	1	0.363593308028266	0.557687909562328	0.013	0.031	1	0.67945845135301	0.594986522413594
pdf	0.655047202255299	1.26145874973717	0	0.028	1	0.364157695508694	0.699521053182708	0.013	0.031	1	0.655047202255299	0.595704563819185
tmem242	0.364998090130104	0.940030894678889	0.143	0.057	1	0.478923704132791	1.62485907279168	0.051	0.075	1	0.478923704132791	0.596772574461584
gne	0.365134894911479	0.380677445970234	0.143	0.057	1	0.489956127582439	0.64857226021535	0.038	0.057	1	0.489956127582439	0.596946298340942
si:dkey-286j15.3	0.684355129228712	1.76949881569329	0	0.023	1	0.365288112380556	1.94406208309675	0.013	0.031	1	0.684355129228712	0.597140819714563
tprn	0.644101298527805	0.45180989784436	0	0.03	1	0.365759765422728	1.59975765543472	0.013	0.031	1	0.644101298527805	0.597739324843367
si:ch211-286b5.5	0.369756402685524	0.338050962804684	0.286	0.153	1	0.365918911533056	0.339302050255788	0.115	0.153	1	0.369756402685524	0.597941173248576
si:dkey-30k6.5	0.664105229595012	1.17855433882646	0	0.026	1	0.367909823185885	1.58232243765678	0.013	0.031	1	0.664105229595012	0.600462008375101
srp14	0.554812675334863	0.560830466345632	0	0.048	1	0.372154341042277	1.58631022237852	0.077	0.054	1	0.554812675334863	0.605809828527943
sh3glb1b	0.579960140344785	0.417704275268131	0.143	0.083	1	0.372212608625947	0.604458682517597	0.051	0.08	1	0.579960140344785	0.605882991231762
dennd2db	0.775288566825335	1.46193747597894	0	0.012	1	0.374066792572018	2.03343420156124	0.026	0.014	1	0.775288566825335	0.608207619838919
st3gal5	0.374253467905222	0.417192285255806	0.143	0.058	1	0.743868162371153	1.95794145940329	0.064	0.058	1	0.743868162371153	0.608441277571359
grtp1a	0.612468319312102	0.984388587609949	0	0.035	1	0.37584370096767	0.77305683406436	0.026	0.048	1	0.612468319312102	0.610428914378264
bcl11ab	0.375979466010993	0.255069209262994	0.143	0.057	1	0.863423189183464	0.292544381602702	0.051	0.056	1	0.863423189183464	0.610598373160075
ggt5a	0.661814284181172	0.884371230586618	0	0.027	1	0.377435169713752	0.65670635324603	0.013	0.03	1	0.661814284181172	0.612413032090656
trmt2a	0.553999264900319	0.454431254887924	0	0.048	1	0.377539519733221	0.54142566472753	0.038	0.063	1	0.553999264900319	0.61254295050605
ndor1	0.669913180345701	0.991990924071681	0	0.025	1	0.377921690291974	1.12515930256145	0.013	0.03	1	0.669913180345701	0.613018576590806
cenps	0.379218859672884	1.28684907906725	0.143	0.064	1	0.64166088687203	1.8168438815889	0.051	0.066	1	0.64166088687203	0.614630775814166
yme1l1a	0.379255779501208	0.334158199579969	0.143	0.058	1	0.924040467134794	0.853501070953842	0.064	0.067	1	0.924040467134794	0.614676612717347
dnajc14	0.62332787496753	0.593157113729647	0	0.033	1	0.382203719214953	0.462622078563846	0.013	0.03	1	0.62332787496753	0.618327755448164
lrrc8c	0.630440082732937	0.301300330702877	0	0.032	1	0.383780880918166	0.894622218033356	0.013	0.03	1	0.630440082732937	0.620273997278008
C3H17orf75	0.668742186989403	1.02684853351902	0	0.026	1	0.385480489118779	0.758356976989937	0.026	0.046	1	0.668742186989403	0.622365770746305
BRSK2	0.728564346696691	0.910054521848739	0	0.017	1	0.386165646846795	2.52144748262791	0.026	0.014	1	0.728564346696691	0.623207386888987
hebp2	0.763097307210618	1.98358360062787	0	0.013	1	0.386165646846795	2.82081360392799	0.026	0.014	1	0.763097307210618	0.623207386888987
cacng8b	0.712982414480762	0.491930588183851	0	0.019	1	0.387011852562673	2.60310292857051	0.038	0.024	1	0.712982414480762	0.624245531101354
fgf13b	0.681896059920417	0.849498993878729	0	0.023	1	0.38704502331424	1.58324426018313	0.013	0.03	1	0.681896059920417	0.624286196556159
camk1db	0.728564346696691	1.5540981988572	0	0.017	1	0.38768001363387	1.65138125321413	0.038	0.024	1	0.728564346696691	0.625064234296582
tmed5	0.388167258542726	0.907659867638436	0.143	0.062	1	0.424838139734432	0.840438074522591	0.09	0.066	1	0.424838139734432	0.625660696480877
tlk1b	0.593624954572952	0.295281405584578	0	0.039	1	0.388246717304971	1.07074263794774	0.064	0.044	1	0.593624954572952	0.625757921111856
parp16	0.502344851918901	0.698955039716504	0.143	0.075	1	0.390525206581865	1.3614050110279	0.051	0.08	1	0.502344851918901	0.628540476187922
lcor	0.788843629899122	0.937518318543236	0.143	0.12	1	0.393951276811613	0.362525368853243	0.09	0.123	1	0.788843629899122	0.632704945121725
si:dkey-286j17.4	0.63250252042947	0.32021092358312	0	0.032	1	0.394475026084548	0.687584682304709	0.013	0.03	1	0.63250252042947	0.633339505964692
cep152	0.616374081075813	0.47697769912209	0	0.035	1	0.395285567174924	1.59313186172185	0.013	0.03	1	0.616374081075813	0.634320454733046
zgc:92360	0.796013041325043	2.20054479256711	0	0.01	1	0.399660053565284	1.58490184696521	0.026	0.014	1	0.796013041325043	0.639591948714762
rmi2	0.69186626075812	1.75379516200814	0	0.022	1	0.399894758589396	0.958695953904527	0.013	0.029	1	0.69186626075812	0.639873699231521
dnajc1	0.401008384444215	0.687561288602882	0.286	0.169	1	0.619086044617111	0.452011802526799	0.154	0.176	1	0.619086044617111	0.64120904449387
cldn17	0.402113206808834	0.752570802913307	0.143	0.064	1	0.528120341897508	0.963889072537244	0.051	0.073	1	0.528120341897508	0.642531382527583
slc39a1	0.790145963752334	2.65522303558948	0	0.01	1	0.402696242301104	0.905193101325259	0.026	0.014	1	0.790145963752334	0.643228221038778
atrn	0.661814284023118	0.444973026043928	0	0.027	1	0.40372032822841	1.14892990748195	0.013	0.029	1	0.661814284023118	0.644450553031965
znf991	0.665257514488803	0.653528213111217	0	0.026	1	0.405294002871556	0.815185212893605	0.013	0.029	1	0.665257514488803	0.646324776979463
cetn2	0.645178053229327	0.756583090472077	0	0.029	1	0.405813447424611	0.8922397013533	0.013	0.029	1	0.645178053229327	0.646942340738574
egr4	0.719946476179486	0.599703113349996	0	0.018	1	0.406437305460386	0.785710763805996	0.013	0.029	1	0.719946476179486	0.647683327650873
pdzrn3b	0.407033412129247	0.305263783279555	0.143	0.063	1	0.603529073213258	1.18031794704951	0.077	0.063	1	0.603529073213258	0.648390625668917
wdr35	0.624333998209734	0.472742682871149	0	0.033	1	0.407998521584105	0.6762088893833	0.051	0.034	1	0.624333998209734	0.649534249553395
atg10	0.698287293839408	1.21854364812893	0	0.021	1	0.409489013338125	1.28979461346303	0.013	0.029	1	0.698287293839408	0.65129677463162
ttbk1b	0.650620536261859	0.283612611964969	0	0.029	1	0.409698500606725	1.00280463986288	0.013	0.029	1	0.650620536261859	0.651544139814052
mtif2	0.58370967278813	0.323656970090332	0	0.041	1	0.41012192234431	1.4220156872067	0.026	0.046	1	0.58370967278813	0.652043853501227
arhgef12a	0.411548377832923	1.35925237642169	0.143	0.068	1	0.786902921055798	0.880560300182754	0.077	0.071	1	0.786902921055798	0.653724688368936
ppp2r2ca	0.764797575826638	1.38353680369347	0	0.013	1	0.413869672851382	3.5073743744298	0.026	0.015	1	0.764797575826638	0.656451239596654
pgm3	0.656164286806153	1.14897514738774	0	0.028	1	0.415159146183701	0.366795705019065	0.051	0.035	1	0.656164286806153	0.657961175707422
si:ch211-111e20.1	0.694416440788887	1.3052466581988	0	0.022	1	0.415455153276112	1.37768419374689	0.013	0.029	1	0.694416440788887	0.658307322168546
si:ch211-261d7.3	0.732988069920496	1.78264966636004	0	0.016	1	0.415906796762251	2.8572191087931	0.026	0.015	1	0.732988069920496	0.658835129931465
zgc:113184	0.782582677973261	2.46389020545804	0	0.011	1	0.416879409827907	2.74289817334859	0.026	0.015	1	0.782582677973261	0.659970377317351
col16a1	0.683122880779703	0.402673854668597	0	0.023	1	0.417712855552233	1.56100932916722	0.051	0.035	1	0.683122880779703	0.660941681410865
si:dkey-70p6.1	0.706201061445903	0.795532085796464	0	0.02	1	0.418474064640118	1.13517817248901	0.013	0.028	1	0.706201061445903	0.661827586503815
ciartb	0.677041817614354	0.495233825243588	0	0.024	1	0.418580890808587	1.11349068027319	0.013	0.028	1	0.677041817614354	0.661951819467064
spinb	0.70221474423978	1.84757599729423	0	0.021	1	0.41868773315164	1.31092773215119	0.013	0.028	1	0.70221474423978	0.662076048411621
ddx59	0.650620536185763	0.760767125317334	0	0.029	1	0.420168720098583	0.549332988045659	0.051	0.034	1	0.650620536185763	0.663795686847885
cfp	0.664105229515362	0.925538525684442	0	0.026	1	0.421509236383369	1.72154076458465	0.038	0.024	1	0.664105229515362	0.665348436410247
znf1154.2	0.690600061346692	1.1370666004821	0	0.022	1	0.422162607739526	2.01592543250762	0.013	0.028	1	0.690600061346692	0.666103948105615
pak6a	0.761410024980913	0.92099440253836	0	0.013	1	0.422507978482975	3.02478345680047	0.026	0.015	1	0.761410024980913	0.66650296508418
palm2akap2.1	0.565866649180546	1.09407150775403	0.143	0.086	1	0.424433430693012	0.543611786489201	0.09	0.065	1	0.565866649180546	0.668723124296184
clip3	0.70221474423978	1.00104837915459	0	0.021	1	0.427269188049527	2.98074671039397	0.038	0.025	1	0.70221474423978	0.671979417042552
gpn3	0.428017093990682	0.670387876390637	0.143	0.064	1	0.467280934881481	0.663140220880462	0.051	0.074	1	0.467280934881481	0.672835555233136
C5H9orf85	0.481995422910546	0.424214416478922	0.143	0.069	1	0.42846673934045	1.29084387151478	0.051	0.077	1	0.481995422910546	0.673349731959863
zmp:0000001003	0.671088975209452	1.10824015843834	0	0.025	1	0.429041353971254	0.256142649573737	0.013	0.028	1	0.671088975209452	0.674006224525021
ess2	0.618345223249287	0.640556597388762	0	0.034	1	0.429097666561638	1.20103557881824	0.026	0.044	1	0.618345223249287	0.674070525674634
si:dkey-165a24.10	0.685592868811459	1.41420877733376	0	0.023	1	0.429249381739638	2.34777601499315	0.026	0.046	1	0.685592868811459	0.674243731755414
ncam1b	0.719946476179486	0.981266253569449	0	0.018	1	0.429369658544798	0.510299879960547	0.013	0.028	1	0.719946476179486	0.67438101341072
syngr3a	0.67945845135301	0.366347258997492	0	0.024	1	0.429369658587109	0.558885923483545	0.013	0.028	1	0.67945845135301	0.674381013459007
hacl1	0.749940847385024	2.13380291886726	0	0.014	1	0.430034330961332	2.40401873595798	0.026	0.015	1	0.749940847385024	0.675139136117303
armh3	0.690520263944807	1.42058743324234	0.143	0.107	1	0.435054076672406	0.794941153932001	0.077	0.106	1	0.690520263944807	0.680836103715532
ubxn6	0.61735811093736	0.53515454578754	0	0.035	1	0.437301886254614	1.2726087984907	0.026	0.044	1	0.61735811093736	0.683370832787385
ankhb	0.695700570475983	0.993904134386927	0	0.021	1	0.437437277854602	1.43040024607659	0.013	0.028	1	0.695700570475983	0.683523183652359
actr8	0.568100965526847	0.534806626117905	0	0.045	1	0.437727957051458	1.54691209781353	0.077	0.057	1	0.568100965526847	0.683850149718473
zbtb14	0.666414403354422	0.817376588455444	0	0.026	1	0.437993343917139	1.79740047832268	0.013	0.028	1	0.666414403354422	0.684148518518561
C5H9orf16	0.438225170334404	0.291039285796014	0.143	0.064	1	0.982023964154931	0.694291775815506	0.09	0.09	1	0.982023964154931	0.68440904075419
si:dkey-185e18.7	0.59634381203045	0.508872159468792	0.143	0.085	1	0.43946655241452	1.48402471125095	0.064	0.093	1	0.59634381203045	0.685802254137936
trappc12	0.640893882956002	0.417827974361647	0	0.03	1	0.439849760764166	0.800786507311412	0.013	0.027	1	0.640893882956002	0.686231709484038
scnm1	0.669913180183177	1.300707127425	0	0.025	1	0.440185211979676	0.959210227726043	0.013	0.027	1	0.669913180183177	0.68660740311376
nt5c1bb	0.792082262519516	2.44568650612369	0	0.01	1	0.441050501366173	1.23224298208465	0.013	0.006	1	0.792082262519516	0.687575457976993
elp3	0.563056217361346	0.319503783428243	0	0.046	1	0.44238960827501	0.682879309395314	0.038	0.059	1	0.563056217361346	0.689070651040304
zranb3	0.704865601858298	1.38333648706597	0	0.02	1	0.444304736098257	1.91683355710374	0.013	0.027	1	0.704865601858298	0.691202773677172
borcs7	0.444557800960344	0.485727605730982	0.143	0.065	1	0.501710776647227	1.56541361461191	0.09	0.072	1	0.501710776647227	0.691483963525991
tesk2	0.619335442199548	0.409374426627875	0	0.034	1	0.446020765004192	0.973277941362664	0.026	0.043	1	0.619335442199548	0.693107007193459
chka	0.693138362644154	0.407970433526748	0	0.022	1	0.44608163266088	0.554127382786062	0.013	0.027	1	0.693138362644154	0.693174442324364
cacul1	0.531977386803825	0.376625738216269	0	0.053	1	0.448492520277757	1.78609087801804	0.077	0.057	1	0.531977386803825	0.69583949981042
ofd1	0.590890848916376	0.351358917750337	0	0.04	1	0.448690987377518	0.465114209739268	0.026	0.043	1	0.590890848916376	0.696058372601224
otulinb	0.683122880864834	1.19126027400341	0	0.023	1	0.450489458170762	1.96776736218384	0.013	0.027	1	0.683122880864834	0.698038164418537
ankhd1	0.512711339720372	1.00460241518897	0.286	0.211	1	0.45204452517608	0.700826223575499	0.179	0.226	1	0.512711339720372	0.699744797610492
elac2	0.634578877182478	0.961578924116372	0	0.031	1	0.452433462600126	1.79347163816057	0.051	0.036	1	0.634578877182478	0.700170887119913
arhgap23a	0.452646517119358	2.5369354319954	0.143	0.077	1	0.88640135779903	0.753110949890698	0.077	0.082	1	0.88640135779903	0.700404164778431
manba	0.754785431465895	1.79986438587709	0	0.014	1	0.455259651821562	2.46844955338783	0.026	0.015	1	0.754785431465895	0.703257953066434
AP1S2	0.724218354695055	1.37931155921038	0	0.018	1	0.456656315921198	1.20881787533806	0.013	0.027	1	0.724218354695055	0.704777640971675
nf2b	0.457804187385352	0.529047878685551	0.143	0.069	1	0.93044074475592	0.428052788239561	0.064	0.062	1	0.93044074475592	0.706023700783142
cpox	0.639832247776989	0.721873138029088	0	0.03	1	0.459266804759305	0.293330257777125	0.026	0.043	1	0.639832247776989	0.707607611564789
tango6	0.690600061434148	1.3826322385341	0	0.022	1	0.460590608759497	1.78027289490692	0.013	0.027	1	0.690600061434148	0.70903750864155
tusc2a	0.647343196351888	0.848756600002555	0	0.029	1	0.461389173847524	0.972273958975888	0.026	0.043	1	0.647343196351888	0.709898377951348
isca2	0.577552121715423	0.273290224943623	0	0.043	1	0.46203131663197	0.519256793945773	0.038	0.058	1	0.577552121715423	0.710589695715268
tp63	0.718538401447862	0.797364173351746	0	0.018	1	0.46256877376147	0.521737425102363	0.013	0.027	1	0.718538401447862	0.71116767706375
gbf1	0.46391863001231	0.697396743881809	0.143	0.071	1	0.872600916681873	0.943586761357941	0.077	0.073	1	0.872600916681873	0.712616764752122
slc39a7	0.464214304541654	0.780575910011613	0.286	0.184	1	0.862135659985799	0.932581528402408	0.192	0.198	1	0.862135659985799	0.712933688542217
rabggtb	0.477445686756004	0.512847897624255	0.143	0.069	1	0.466083620530072	0.549044674256275	0.064	0.086	1	0.477445686756004	0.714933299733724
surf6	0.559734610527611	0.488587380924166	0	0.046	1	0.466738724610925	1.84704413951715	0.026	0.042	1	0.559734610527611	0.715632412170417
iffo1b	0.735982329049025	1.34630384796821	0	0.016	1	0.467149456384478	1.48043090024774	0.013	0.026	1	0.735982329049025	0.716070298168642
wu:fj29h11	0.613440252215122	0.586210982438433	0	0.035	1	0.46826414427238	1.19929195064399	0.026	0.042	1	0.613440252215122	0.717256979733616
calub	0.468913212450328	1.11971185768995	0.143	0.073	1	0.508596396314017	0.95566525221537	0.103	0.083	1	0.508596396314017	0.71794682409017
cdh1	0.717138070922607	0.4462305834319	0	0.018	1	0.469282105159481	0.467787520278669	0.013	0.026	1	0.717138070922607	0.718338516096048
rgma	0.470380835298543	0.838207835169888	0.143	0.073	1	0.530486999884488	1.19510431642758	0.103	0.083	1	0.530486999884488	0.719503540380931
nmt1b	0.788228347780834	0.66832008938331	0	0.01	1	0.472002435765825	1.19144097428174	0.026	0.016	1	0.788228347780834	0.721218572162778
si:dkeyp-97b10.3	0.584598777478706	0.374395194891731	0	0.041	1	0.472360932917114	1.00466056030315	0.026	0.042	1	0.584598777478706	0.721597014887901
plcd3a	0.708892502134657	0.939242948525894	0	0.02	1	0.472978136228235	0.715160317521264	0.013	0.026	1	0.708892502134657	0.722247955106535
bag5	0.690600061434148	1.33991202442405	0	0.022	1	0.47309750904735	0.910896745235145	0.013	0.026	1	0.690600061434148	0.722373765027893
etaa1	0.706201061445903	1.70289099234306	0	0.02	1	0.473933582500057	1.69539585813544	0.013	0.026	1	0.706201061445903	0.723254124378776
ttbk1a	0.718538401350706	0.928441439729707	0	0.018	1	0.475024900802081	0.398068109251002	0.013	0.026	1	0.718538401350706	0.724401145222136
map6b	0.703536859452111	0.676459644254407	0	0.02	1	0.47514486184943	0.556628992778264	0.013	0.026	1	0.703536859452111	0.724527083956946
cln3	0.734480587347017	1.79639648472425	0	0.016	1	0.47632979449574	3.0195027418271	0.026	0.016	1	0.734480587347017	0.725769515867126
lpcat1	0.589080750911829	0.470833426149935	0	0.04	1	0.476446908678592	1.16509645099295	0.026	0.042	1	0.589080750911829	0.725892160567797
acot18	0.735982329049025	1.73129876294957	0	0.016	1	0.477788206696096	1.7983852200491	0.013	0.026	1	0.735982329049025	0.727294842934321
vsir	0.686836164621167	1.07028637165855	0	0.023	1	0.477908549563763	1.83572128733243	0.013	0.026	1	0.686836164621167	0.727420517381386
TCIM	0.756423409401406	1.10910724155318	0	0.014	1	0.478089094742808	1.09072098773957	0.013	0.026	1	0.756423409401406	0.727609006973618
pax7b	0.722786330829371	1.03754164409954	0	0.018	1	0.478893871928793	0.66219909304168	0.013	0.026	1	0.722786330829371	0.728448403286635
pwp1	0.877049020864724	0.542922169653945	0.143	0.132	1	0.480622127789993	0.627987029034081	0.115	0.144	1	0.877049020864724	0.730246625858605
bet1	0.482029310597459	0.670147821363636	0.143	0.073	1	0.699912728459232	0.695282065012281	0.077	0.09	1	0.699912728459232	0.731706364919856
sfrp1a	0.685592868725571	0.727551436902223	0	0.023	1	0.485110992939818	1.59733937025965	0.013	0.026	1	0.685592868725571	0.73488931040858
tsta3	0.695700570386879	1.20815023381863	0	0.021	1	0.488818791599235	2.35481922600448	0.013	0.026	1	0.695700570386879	0.738693772177933
hmox1a	0.725658611191187	0.462172427862556	0	0.017	1	0.4898156039683	1.61418559025563	0.026	0.016	1	0.725658611191187	0.739711882045769
celsr3	0.704865601766103	0.863151485883106	0	0.02	1	0.491569651177385	1.44311107734564	0.013	0.025	1	0.704865601766103	0.741498580396114
si:dkey-263j23.1	0.715745370178758	1.68459818206655	0	0.019	1	0.492020288585982	2.79301458294422	0.038	0.026	1	0.715745370178758	0.741956612791731
tsen34	0.597306538375522	0.711685067084355	0	0.038	1	0.494253424841262	1.17288977984287	0.038	0.056	1	0.597306538375522	0.744220401715207
tmed9	0.495160925259923	0.564498713453684	0.286	0.188	1	0.65661873191417	0.747329467533685	0.167	0.193	1	0.65661873191417	0.745137508615583
zgc:112234.1	0.574947818809487	0.406258804596788	0	0.043	1	0.496498939440034	2.08779843349291	0.026	0.042	1	0.574947818809487	0.746486682014989
tspan3b	0.645178053229327	0.596485306652638	0	0.029	1	0.499143925822569	1.57049803084351	0.026	0.042	1	0.645178053229327	0.749143192959571
gnptab	0.606698270445766	0.439279521873766	0	0.037	1	0.501265280366925	0.274497478416311	0.026	0.041	1	0.606698270445766	0.751263679432518
nras	0.503900856411161	0.644652904103054	0.143	0.075	1	0.758708908151719	0.298061759081184	0.077	0.089	1	0.758708908151719	0.75388563973042
vamp1	0.66295750154189	0.454347305908034	0	0.026	1	0.505362972549064	1.57197488381623	0.026	0.042	1	0.66295750154189	0.755334211074502
thsd1	0.786328911670404	1.90322243966483	0	0.01	1	0.505914638234328	2.95921011315609	0.013	0.007	1	0.786328911670404	0.755879655288886
mtbl	0.688085083343192	0.932275162808806	0	0.023	1	0.506248774260715	1.34543267628562	0.013	0.025	1	0.688085083343192	0.756209727080954
mgst2	0.708892502321879	1.66546954358647	0	0.02	1	0.506424715117073	1.80151807750241	0.026	0.016	1	0.708892502321879	0.756383438152737
prpsap1	0.748348361039126	2.15184308358247	0	0.015	1	0.506819292331584	2.10920885353849	0.013	0.025	1	0.748348361039126	0.75677278958368
tiam1a	0.507462619573221	0.358807511968979	0.143	0.073	1	0.511703843134287	0.77571178942777	0.103	0.083	1	0.511703843134287	0.757406928882326
eif4eb	0.507778074477608	0.735521860078941	0.143	0.076	1	0.58536327139987	1.45189396683312	0.103	0.087	1	0.58536327139987	0.757717576035029
dnajc11b	0.758073335448409	1.8350741398653	0	0.013	1	0.509534542638386	2.81879061459971	0.026	0.016	1	0.758073335448409	0.759443635135063
rad51c	0.69186626067026	1.44930256852874	0	0.022	1	0.510713182602878	2.32290500809698	0.013	0.025	1	0.69186626067026	0.760598410321396
gli1	0.735982329049025	1.53873702241081	0	0.016	1	0.514511810661079	1.7069070574794	0.013	0.025	1	0.735982329049025	0.764301218012416
CABZ01040999.1	0.773504029421896	1.48342204199362	0	0.012	1	0.519085721780896	3.07705219181449	0.013	0.007	1	0.773504029421896	0.768721457004998
heca	0.740544506089902	1.3284753824876	0	0.015	1	0.52051384568446	1.01348726354133	0.013	0.024	1	0.740544506089902	0.770093027819694
rnf181	0.595460529430375	0.761297728538273	0	0.039	1	0.520744351108647	1.33209807700008	0.038	0.056	1	0.595460529430375	0.770314023005729
otud7b	0.598233500804703	0.331491943522858	0	0.038	1	0.521667663840687	0.596627807927871	0.026	0.04	1	0.598233500804703	0.771198176184374
si:dkey-263j23.1.1	0.683122880864834	1.21563179616239	0	0.023	1	0.521944690003963	1.88177215337307	0.013	0.024	1	0.683122880864834	0.771463120584593
snx33	0.702214744331063	0.706587847311248	0	0.021	1	0.523126164265345	0.809885495166633	0.026	0.016	1	0.702214744331063	0.772591344791718
adgrb1b	0.714360187640131	0.903447370230596	0	0.019	1	0.524005574346764	0.734752324013789	0.013	0.024	1	0.714360187640131	0.773429306747046
creg2	0.653934324970767	1.13368395103302	0	0.028	1	0.525576249068616	1.74154320077746	0.013	0.024	1	0.653934324970767	0.774922104552196
si:ch73-299h12.3	0.719946476081793	1.49616007403706	0	0.018	1	0.525969293697979	1.75261566064733	0.013	0.024	1	0.719946476081793	0.775294889482807
taf1a	0.566410942346457	0.276936456682375	0	0.045	1	0.526753513104084	1.17400746789522	0.038	0.055	1	0.566410942346457	0.776037762640674
abcd2	0.665257514408837	0.74902080716392	0	0.026	1	0.52961552283237	1.84167617395203	0.051	0.038	1	0.665257514408837	0.778738443639736
si:dkey-262g12.14	0.685592868725571	0.514644050908998	0	0.023	1	0.531243676858265	0.504203693075696	0.026	0.017	1	0.685592868725571	0.780267509514641
dusp23b	0.589984547376455	0.906497684298521	0	0.04	1	0.532751943529841	1.7318524904495	0.051	0.038	1	0.589984547376455	0.781679253724859
arl6ip6	0.581056660423662	0.600911062917982	0	0.042	1	0.53329786296219	1.28293382961339	0.026	0.04	1	0.581056660423662	0.782189115284341
pms1	0.694416440788887	1.14377559405555	0	0.022	1	0.533326198691694	1.40587578345154	0.013	0.024	1	0.694416440788887	0.782215563172456
dipk2b	0.678247542205557	0.659139209859433	0	0.024	1	0.534122687649741	1.47465526050654	0.013	0.024	1	0.678247542205557	0.782958329837299
ftr36	0.64843165618364	0.616363790017192	0	0.029	1	0.537049703390246	1.38571298095381	0.013	0.024	1	0.64843165618364	0.78567702286894
ciarta	0.937668801858074	0.800828566128981	0.143	0.172	1	0.537777271986334	0.714536431146235	0.167	0.205	1	0.937668801858074	0.786350149707604
rab15	0.652825614653303	0.593603131385803	0	0.028	1	0.537851214855286	1.43595542401868	0.013	0.024	1	0.652825614653303	0.786418500389265
pgap4	0.703536859268639	0.9145906373375	0	0.02	1	0.540534943619718	1.057530710083	0.013	0.024	1	0.703536859268639	0.788891861965464
lca5	0.703536859360375	1.33648677597607	0	0.02	1	0.540938051380051	1.51864348010998	0.013	0.024	1	0.703536859360375	0.789262127329255
tns1a	0.718538401447862	0.625194164574448	0	0.018	1	0.540938051380051	1.06179577549569	0.013	0.024	1	0.718538401447862	0.789262127329255
psen2	0.626356043561451	0.288570652059318	0	0.033	1	0.54109598120614	1.4189922693567	0.051	0.037	1	0.626356043561451	0.789407101534845
tnika	0.542079488488136	1.35103805929804	0.143	0.085	1	0.947554696277693	0.673742433799638	0.103	0.105	1	0.947554696277693	0.790308805136713
capn1a	0.731504622974202	1.51500929567462	0	0.017	1	0.54350713834346	0.753249004857247	0.013	0.024	1	0.731504622974202	0.791614267256623
tead3b	0.64843165618364	0.629064882288731	0	0.029	1	0.544167320255202	1.6940573574258	0.038	0.027	1	0.64843165618364	0.792216568076676
arv1	0.715745369986544	1.09912242226332	0	0.019	1	0.544453190021625	0.730656882699987	0.013	0.024	1	0.715745369986544	0.792477103918526
necab2	0.721362412494375	0.483931433839596	0	0.018	1	0.545535392954272	1.31977201060004	0.013	0.024	1	0.721362412494375	0.793461920942772
casd1	0.714360187640131	1.20664367796145	0	0.019	1	0.545806110463233	1.56181399052468	0.013	0.024	1	0.714360187640131	0.793707910707463
vegfaa	0.684355129228712	0.518519106433489	0	0.023	1	0.54615627947983	2.23169101752692	0.038	0.028	1	0.684355129228712	0.794025877344409
drll.1	0.693138362467615	0.729686892533985	0	0.022	1	0.546212311472743	2.09245828691007	0.013	0.024	1	0.693138362467615	0.794076733741089
cep19	0.603851853944068	0.516227114070111	0	0.037	1	0.549066384272156	1.1836592527728	0.026	0.039	1	0.603851853944068	0.796658874206613
unk	0.674645691509859	0.890128776957308	0	0.025	1	0.549221026493183	1.41307088474148	0.013	0.023	1	0.674645691509859	0.796798317044141
si:dkey-60a16.1	0.693138362644154	0.727651910259527	0	0.022	1	0.549902127202565	1.77018970251229	0.013	0.023	1	0.693138362644154	0.797411904903224
cxadr	0.675841219656939	0.92348182546119	0	0.024	1	0.549986626802842	1.86735016640572	0.026	0.04	1	0.675841219656939	0.797487963943715
C25H12orf29	0.684355129143204	1.41210867129944	0	0.023	1	0.550310987255617	2.08222854665893	0.013	0.023	1	0.684355129143204	0.797779791816982
def6a	0.673455177830955	1.5775684782054	0	0.025	1	0.551440279599974	1.29871043488827	0.026	0.04	1	0.673455177830955	0.798794177234651
mxd1	0.786328911670404	2.19969689487678	0	0.01	1	0.551716296509407	1.41985667423964	0.026	0.017	1	0.786328911670404	0.799041721184758
nr2e3	0.780734981176438	2.05379105791159	0	0.011	1	0.553895986266857	1.2182609586486	0.013	0.023	1	0.780734981176438	0.80099120893118
setx	0.611499353624836	0.41371316914071	0	0.036	1	0.556615391707449	1.57393344281943	0.026	0.039	1	0.611499353624836	0.803410089129261
pcdh1a	0.739014123048327	0.672474181936972	0	0.016	1	0.557509447403567	1.10955523496739	0.013	0.023	1	0.739014123048327	0.804202110862903
pard3ba	0.703536859360375	0.677685902669632	0	0.02	1	0.55875182761017	1.52851837092283	0.013	0.023	1	0.703536859360375	0.805300050362635
plagl2	0.558909295536951	0.353690794757447	0	0.047	1	0.569151166631024	2.23646668827875	0.038	0.055	1	0.569151166631024	0.805438990436291
gpd1l	0.559734610584921	0.510907298321555	0	0.046	1	0.58036418324381	0.433220642895797	0.038	0.052	1	0.58036418324381	0.806166386883189
BX324216.2	0.777088320966102	2.0149343912186	0	0.011	1	0.560034161172049	2.32462174973198	0.013	0.007	1	0.777088320966102	0.806430060664418
si:dkey-219c3.2	0.724218354794409	1.01984868101062	0	0.018	1	0.561358138477693	2.48547536267733	0.026	0.017	1	0.724218354794409	0.807593317320245
cacng3b	0.754785431465895	1.62681002202787	0	0.014	1	0.561568165259928	1.3384673968619	0.013	0.023	1	0.754785431465895	0.807777526286454
tamm41	0.735982329049025	2.36609171886737	0	0.016	1	0.562401584846307	2.30031315999709	0.013	0.023	1	0.735982329049025	0.808507627054976
zmp:0000000624	0.613440252215122	0.896164857775865	0	0.035	1	0.563384584854908	1.506294286041	0.026	0.039	1	0.613440252215122	0.809366979257679
urod	0.722786330829371	1.1681794808146	0	0.018	1	0.564264548275671	0.92066095568957	0.013	0.023	1	0.722786330829371	0.810134616110595
AK6	0.671206033855867	0.377587857733486	0.143	0.093	1	0.565032731210405	0.729946728412306	0.09	0.112	1	0.671206033855867	0.81080347508172
bicdl1	0.732988069920496	1.06464262918438	0	0.016	1	0.565102320417257	0.837288659451053	0.013	0.023	1	0.732988069920496	0.810864008293546
chp2	0.698287293839408	0.815295097748389	0	0.021	1	0.565521430596518	1.03292829704294	0.013	0.023	1	0.698287293839408	0.811228372729103
smarca1	0.693138362644154	0.613355021764536	0	0.022	1	0.565752630662788	1.34047407150115	0.026	0.017	1	0.693138362644154	0.811429222223711
fam89b	0.679458451100925	0.479931801916577	0	0.024	1	0.566360098806291	1.44137134170076	0.013	0.023	1	0.679458451100925	0.81195643609271
rnft1	0.568949185470595	0.442334881007988	0	0.044	1	0.90575775422245	0.880577484187629	0.051	0.054	1	0.90575775422245	0.814195195293537
recql4	0.568949185588387	0.350015108113827	0	0.044	1	0.758873650827167	2.15685883450234	0.038	0.047	1	0.758873650827167	0.814195195395086
six4a	0.734480587347017	1.35358406303245	0	0.016	1	0.569929471700943	1.1844459109766	0.013	0.023	1	0.734480587347017	0.81503934068857
id2b	0.569930365706492	1.53091246885502	0.143	0.09	1	0.729190985457245	0.410705169040323	0.064	0.074	1	0.729190985457245	0.815040109658648
trappc9	0.673455177748684	0.829379937916551	0	0.025	1	0.570351520934298	1.37752561680565	0.013	0.023	1	0.673455177748684	0.815402184436529
zgc:174862	0.606698270445766	0.714976204632133	0	0.037	1	0.573893976754301	1.72660470565127	0.038	0.054	1	0.606698270445766	0.818433656953736
rab20	0.708892502321879	1.07524148658738	0	0.02	1	0.578719526579942	0.931577657634825	0.013	0.022	1	0.708892502321879	0.822522762714972
dmd	0.633538943940726	0.587617827722412	0	0.032	1	0.579087472078431	0.470572332596206	0.026	0.038	1	0.633538943940726	0.822832643838674
PHF21B	0.678247542205557	1.05977464521718	0	0.024	1	0.579432321664402	1.54688707590389	0.013	0.022	1	0.678247542205557	0.823122827939405
cita	0.612468319244841	0.411592422735298	0	0.035	1	0.583536487802475	1.5715279398016	0.026	0.039	1	0.612468319244841	0.826558143008102
saraf	0.707543330211573	1.60828295268845	0	0.02	1	0.583674414401283	1.83047441662539	0.013	0.022	1	0.707543330211573	0.826673006775885
arfgef2	0.61246831917758	0.370993970631792	0	0.035	1	0.586320359465763	0.780716795980996	0.026	0.038	1	0.61246831917758	0.828869155007464
sh3bp5b	0.69828729374945	1.0063240063405	0	0.021	1	0.587591707701122	1.36394815188062	0.013	0.022	1	0.69828729374945	0.829919400443123
pgm1	0.588179443332756	0.456811718340218	0	0.04	1	0.98675857961316	0.558424138061884	0.051	0.051	1	0.98675857961316	0.830403829106282
il10ra	0.740544506089902	2.3296559753239	0	0.015	1	0.588675099149745	2.24610898579007	0.013	0.022	1	0.740544506089902	0.830811825940528
rpap2	0.625343378917535	0.948770218624206	0	0.033	1	0.589624682277001	1.38560174193904	0.026	0.037	1	0.625343378917535	0.831592098603748
dyrk1aa	0.589984547376455	0.343900777731085	0	0.04	1	0.776527948431005	1.40894217003801	0.038	0.046	1	0.776527948431005	0.83188732860991
pex26	0.698287293839408	1.48550733620344	0	0.021	1	0.591762016873931	2.49721304299606	0.038	0.029	1	0.698287293839408	0.833341749133159
tbce	0.591799673108909	0.449986618836077	0	0.04	1	0.893402115570157	1.66180130359049	0.038	0.042	1	0.893402115570157	0.833372493126007
si:dkey-264d12.1	0.724218354794409	1.59208602970362	0	0.018	1	0.592267681363424	1.46257596605322	0.013	0.022	1	0.724218354794409	0.833754356339242
wdr44	0.769979191432703	1.80709808266922	0	0.012	1	0.59254424323013	2.02633157729691	0.026	0.018	1	0.769979191432703	0.833979806275092
tmem68	0.665257514488803	0.84219998105251	0	0.026	1	0.592994664073836	2.09685804710984	0.013	0.022	1	0.665257514488803	0.83434665652763
stn1	0.664105229515362	1.19435705476234	0	0.026	1	0.594539378750003	0.863094910485755	0.026	0.037	1	0.664105229515362	0.835601684615567
UBE2M	0.595460529302765	0.366908060918296	0	0.039	1	0.777118343483757	0.431962504000018	0.038	0.045	1	0.777118343483757	0.836347816648001
csmd3a.1	0.790145963619338	0.816524519675483	0	0.01	1	0.5974170941161	2.44754334123255	0.013	0.008	1	0.790145963619338	0.837927003890075
armc9	0.696990828624536	1.45629816922662	0	0.021	1	0.597936879467016	2.59683428319969	0.013	0.022	1	0.696990828624536	0.838345247107279
mybl2a	0.598233500804703	0.35993892866336	0	0.038	1	0.894568736377374	1.11576636202323	0.038	0.036	1	0.894568736377374	0.838583680124356
yars2	0.717138070922607	1.51318089912856	0	0.018	1	0.598949574353077	0.365219962155012	0.013	0.022	1	0.717138070922607	0.839158556088422
ehd1a	0.600095432580296	0.384392444690965	0	0.038	1	0.814313965645681	1.51214307452607	0.038	0.045	1	0.814313965645681	0.840076336956859
proser3	0.727107230637145	1.00775004726553	0	0.017	1	0.600861845207406	1.35771515635712	0.013	0.022	1	0.727107230637145	0.840688733388764
pex3	0.602908630857462	0.791652069063823	0	0.037	1	0.843330320589729	1.2745224911471	0.038	0.035	1	0.843330320589729	0.842318444552505
BX530018.2	0.710248674185853	1.26595822088578	0	0.019	1	0.605140019344831	1.17614944193722	0.013	0.022	1	0.710248674185853	0.844085595676999
kdm8	0.699590046373173	1.40560998328778	0	0.021	1	0.606622111708165	2.05329674463645	0.013	0.022	1	0.699590046373173	0.845253837003056
si:ch211-203d1.3	0.607652725943584	0.603400611926753	0	0.036	1	0.699932009056398	0.349465036181329	0.038	0.048	1	0.699932009056398	0.846063616540499
clpb	0.647343196351888	0.29786528595637	0	0.029	1	0.607816723915267	1.47431130481831	0.026	0.038	1	0.647343196351888	0.846192277959446
lmcd1	0.611499353624836	0.352112665048388	0	0.036	1	0.935416043001874	0.994938838073682	0.038	0.037	1	0.935416043001874	0.84906724776608
efcab7	0.611499353691893	0.537809228141597	0	0.036	1	0.975233445850002	1.13661570109509	0.038	0.039	1	0.975233445850002	0.849067247818183
zgc:162344	0.611499353691893	0.304560534550891	0	0.036	1	0.904891600518003	1.78211631065038	0.038	0.036	1	0.904891600518003	0.849067247818183
otulina.1	0.646258673992351	1.23660635763045	0	0.029	1	0.611897217180924	1.93036659996824	0.038	0.029	1	0.646258673992351	0.849376229968089
acaa1	0.612468319244841	0.639510201715512	0	0.035	1	0.97491847562465	1.38187464512753	0.038	0.038	1	0.97491847562465	0.849819196411081
als2b	0.613440252215122	0.30322083274795	0	0.035	1	0.78235750409465	1.08775983140631	0.038	0.046	1	0.78235750409465	0.850571561392492
zgc:110843	0.613440252282589	0.509996380574776	0	0.035	1	0.66775027092836	2.56367055576456	0.051	0.043	1	0.66775027092836	0.850571561444652
ppp2r5b	0.753159163719868	1.33357142617419	0	0.014	1	0.614040210734295	0.31986180655405	0.026	0.018	1	0.753159163719868	0.851035041069973
clip1a	0.614415175046082	0.413290981891339	0	0.035	1	0.88854276852744	0.581358611840316	0.038	0.036	1	0.88854276852744	0.851324342765256
si:ch211-158d24.2	0.731504622974202	0.970346008941712	0	0.017	1	0.615907419645481	1.71120411035018	0.013	0.021	1	0.731504622974202	0.852472889716607
si:dkey-122a22.2	0.748348361039126	1.92118299707816	0	0.015	1	0.616207890338233	2.43724549187778	0.013	0.021	1	0.748348361039126	0.85270361656137
tmem119b	0.616374081075813	0.340106077896867	0	0.035	1	0.64162327447334	1.30629046761315	0.026	0.036	1	0.64162327447334	0.852831154329573
myorg	0.616374081143906	0.310072545264386	0	0.035	1	0.892854862048817	1.1743589696982	0.038	0.036	1	0.892854862048817	0.852831154381818
klhl24b	0.683122880694572	0.650708510419574	0	0.023	1	0.617700127946647	0.77834821622071	0.051	0.04	1	0.683122880694572	0.85384680782799
ak3	0.618345223386324	0.40928135694278	0	0.034	1	0.772589995420795	1.16625694545882	0.038	0.046	1	0.772589995420795	0.854339631487965
aktip	0.618540749287624	0.380105450735982	0.143	0.086	1	0.686563608773939	0.797078579897851	0.103	0.09	1	0.686563608773939	0.854488840045953
CABZ01079241.1	0.620328792028693	0.354651395022398	0	0.034	1	0.651467154199957	1.38013159369392	0.026	0.036	1	0.651467154199957	0.855849773837609
alg1	0.620328792097644	0.419814731241941	0	0.034	1	0.810870156038193	1.88977240880859	0.026	0.03	1	0.810870156038193	0.855849773889966
traf7	0.620328792097644	0.539649370352217	0	0.034	1	0.973314845906851	0.705500054850585	0.038	0.039	1	0.973314845906851	0.855849773889966
dph1	0.621325297446833	0.780032055011535	0	0.034	1	0.943153878132055	2.25111069584523	0.038	0.038	1	0.943153878132055	0.85660546964627
ccdc61	0.621325297516002	0.486850960277877	0	0.034	1	0.748984992130721	2.20461005680991	0.026	0.033	1	0.748984992130721	0.856605469698656
pnpo	0.622324983364679	0.756045410765045	0	0.034	1	0.826321965616294	1.94993000012616	0.038	0.045	1	0.826321965616294	0.85736158180951
wasf2	0.623500539389047	1.87356811808543	0.143	0.098	1	0.986499214180485	0.972136262725197	0.103	0.106	1	0.986499214180485	0.858248156159662
limch1a	0.712982414290588	0.710405634071002	0	0.019	1	0.623836244709294	0.94464711830104	0.013	0.021	1	0.712982414290588	0.858500829205594
nup155	0.624333998139899	0.815052901418996	0	0.033	1	0.819962698084789	2.2481090900538	0.038	0.035	1	0.819962698084789	0.858875055046446
mecr	0.624333998209734	0.751317926814868	0	0.033	1	0.644691667507658	2.37680266078275	0.026	0.036	1	0.644691667507658	0.858875055098916
si:ch211-108c17.2	0.680674603770721	1.14337148930541	0	0.024	1	0.624748591362422	1.57182316116805	0.013	0.021	1	0.680674603770721	0.859186380315513
nrde2	0.625343378847473	0.37566308506644	0	0.033	1	0.689974090497852	1.56112647016749	0.026	0.035	1	0.689974090497852	0.859632416226572
c1galt1b	0.626356043561451	0.965809437857281	0	0.033	1	0.897023603804245	0.538692431248368	0.026	0.028	1	0.897023603804245	0.860390193816948
mettl21a	0.627372018844971	1.01634592186142	0	0.033	1	0.752970296249943	1.40295686232783	0.026	0.032	1	0.752970296249943	0.861148387660328
si:ch211-223g7.6.1	0.669913180183177	0.37979580023893	0	0.025	1	0.629379234008223	1.21275457389703	0.013	0.021	1	0.669913180183177	0.862640247815669
mfge8b	0.678247542289226	0.365806581764369	0	0.024	1	0.629991654826385	1.44943847809844	0.013	0.021	1	0.678247542289226	0.863093824501883
fanci	0.630440082732937	0.581946656471878	0	0.032	1	0.765764616285497	1.4428429832521	0.026	0.032	1	0.765764616285497	0.863425467549562
nsmaf	0.631469576394733	0.551544728996563	0	0.032	1	0.749971184530101	0.489383518890965	0.026	0.032	1	0.749971184530101	0.864185326877322
patj	0.69828729374945	0.788947273939917	0	0.021	1	0.63220296489344	0.84470141130776	0.013	0.021	1	0.69828729374945	0.864725340966824
ube2w	0.63250252042947	0.59121941709858	0	0.032	1	0.700166752820692	1.05403381389319	0.038	0.048	1	0.700166752820692	0.864945602509308
ids	0.633538944084598	0.455685534444714	0	0.032	1	0.655277087951941	2.27586283702082	0.038	0.03	1	0.655277087951941	0.865706294497368
lix1l	0.633538944156534	0.456836441221259	0	0.032	1	0.917947342841129	1.63002342741633	0.038	0.036	1	0.917947342841129	0.865706294550092
si:ch73-382f3.1	0.71161194453069	1.63055259672932	0	0.019	1	0.634974943273967	2.20730144612903	0.013	0.021	1	0.71161194453069	0.866756707962157
si:dkeyp-2e4.5	0.753159163831886	2.12522302320834	0	0.014	1	0.635129092689879	2.41563222681653	0.013	0.021	1	0.753159163831886	0.866869220998689
bckdk	0.760439315378563	0.534959054710847	0.143	0.111	1	0.635687406473814	1.10157572420315	0.09	0.11	1	0.760439315378563	0.867276334198224
top3a	0.636669391032488	0.611477490346932	0	0.031	1	0.883380242713456	1.07965870251421	0.026	0.029	1	0.883380242713456	0.867990868587297
si:dkey-262g12.10	0.684355129228712	0.913441371496825	0	0.023	1	0.637303019822307	1.87191216409553	0.026	0.018	1	0.684355129228712	0.868450900569982
si:cabz01074946.1	0.71161194453069	0.760827727749875	0	0.019	1	0.637522790432762	0.85483649509714	0.013	0.021	1	0.71161194453069	0.868610272544349
zgc:77439	0.637720034096599	0.961310597184704	0	0.031	1	0.714115133099081	0.426279456766724	0.038	0.031	1	0.714115133099081	0.868753226305031
jarid2a	0.638774308779637	0.316132033828766	0	0.031	1	0.668028464230978	0.866305854264569	0.026	0.035	1	0.668028464230978	0.869516000002371
mea1	0.639832247703562	0.625218509000959	0	0.03	1	0.79610846755378	1.17710230656336	0.026	0.031	1	0.79610846755378	0.870279190205732
fignl1	0.639832247703562	1.00964143258769	0	0.03	1	0.988804799942533	2.22908852596218	0.026	0.026	1	0.988804799942533	0.870279190205732
si:dkey-22o22.2	0.724218354794409	1.01326016168094	0	0.018	1	0.63984804718328	1.86011007641364	0.013	0.021	1	0.724218354794409	0.870290570882303
nfatc3a	0.644101298378875	0.720510078358295	0	0.03	1	0.639871130547098	1.19422872265267	0.051	0.041	1	0.644101298378875	0.870307197386575
pycr3	0.727107230536642	2.05559453717992	0	0.017	1	0.640158349528994	2.270318132547	0.013	0.021	1	0.727107230536642	0.870513986586302
tpcn1	0.718538401447862	1.25944832097156	0	0.018	1	0.64029122616676	1.51993446515694	0.026	0.019	1	0.718538401447862	0.870609598027387
ank2a	0.743635108823238	1.24369694295943	0	0.015	1	0.640710403894662	0.417173042624273	0.013	0.02	1	0.743635108823238	0.870910986130463
rapgef1a	0.64089388288232	0.628171431041419	0	0.03	1	0.899829393876255	1.95261879810668	0.026	0.029	1	0.899829393876255	0.871042796648663
si:dkey-54n8.2	0.640893883029685	0.344606808725421	0	0.03	1	0.891308779762354	1.9969949713387	0.026	0.028	1	0.891308779762354	0.871042796754503
atp6v1b2	0.641959247561739	0.313067167146046	0	0.03	1	0.794277186343794	0.431242991209466	0.026	0.031	1	0.794277186343794	0.871806819593444
cox19	0.641959247561739	1.21909303428727	0	0.03	1	0.660804106610397	2.25703223696447	0.026	0.035	1	0.660804106610397	0.871806819593444
slc25a38b	0.683122880864834	0.963413444173928	0	0.023	1	0.642268447609568	0.557229358513363	0.013	0.02	1	0.683122880864834	0.872028136424332
irs2a	0.643028374685034	0.368161219959	0	0.03	1	0.778651232893175	1.03436161999421	0.064	0.057	1	0.778651232893175	0.872571258719992
nhsl1a	0.739014122942831	1.13394943923055	0	0.016	1	0.643672034555924	0.982163927405433	0.013	0.02	1	0.739014122942831	0.873030381042486
mns1	0.64625867406735	0.884466232485646	0	0.029	1	0.752962675430043	2.3149714757256	0.026	0.033	1	0.752962675430043	0.87486707432741
hist1h4l.19	0.64625867406735	1.11179614616457	0	0.029	1	0.940696012038664	2.20235670177424	0.026	0.024	1	0.940696012038664	0.87486707432741
dock8	0.678247542205557	1.06467662045524	0	0.024	1	0.646818776786663	1.70483117391916	0.026	0.036	1	0.678247542205557	0.875263023569531
hist1h4l.18	0.788228347780834	1.8674874292268	0	0.01	1	0.647025272017304	2.71346302871858	0.013	0.008	1	0.788228347780834	0.875408841405541
myo3a	0.647343196276619	0.328700395330624	0	0.029	1	0.972795553647239	1.15532289586375	0.026	0.025	1	0.972795553647239	0.875633178787608
dars1	0.647343196351888	0.930210856528051	0	0.029	1	0.680053364202163	2.18124952587953	0.026	0.035	1	0.680053364202163	0.875633178840697
atp9b	0.647343196351888	0.411125334147162	0	0.029	1	0.854056737064121	1.36504827891831	0.026	0.023	1	0.854056737064121	0.875633178840697
si:ch73-257c13.2	0.732988069920496	1.6464294404776	0	0.016	1	0.647668396945227	1.97808935274405	0.026	0.019	1	0.732988069920496	0.875862441488854
acbd5a	0.648431656108098	0.847006130394818	0	0.029	1	0.951632596840268	1.28585834889526	0.038	0.04	1	0.951632596840268	0.876399699573106
kyat1	0.64843165618364	1.06274020700901	0	0.029	1	0.982728822062964	1.34616615533006	0.038	0.039	1	0.982728822062964	0.876399699626222
znf1005	0.735982329049025	1.85507070043402	0	0.016	1	0.649253721976944	1.88995857271876	0.013	0.02	1	0.735982329049025	0.876977048452973
pacsin3	0.649524090470861	0.433091314518141	0	0.029	1	0.980203357044979	2.59065147277095	0.038	0.039	1	0.980203357044979	0.877166636839723
wnt9a	0.700899168541701	0.747996553851539	0	0.021	1	0.649567938007043	1.47888203708008	0.013	0.02	1	0.700899168541701	0.877197369927364
vwa1	0.708892502321879	0.367018966349802	0	0.02	1	0.650757240283379	2.01830183310832	0.026	0.019	1	0.708892502321879	0.878029494785518
mmd	0.651721031513996	0.723576710573691	0	0.028	1	0.95816128967828	2.04698579528818	0.026	0.025	1	0.95816128967828	0.878701760110325
ice2	0.651721031513996	0.879359092570849	0	0.028	1	0.68182506243743	1.85736711200869	0.026	0.035	1	0.68182506243743	0.878701760110325
dazap1	0.652825614729962	0.441285392268095	0	0.028	1	0.848319465676876	1.12140697419674	0.026	0.03	1	0.848319465676876	0.879469946212371
mthfd1l	0.653934325047712	1.256072442808	0	0.028	1	0.744077223547165	1.84293210663915	0.026	0.033	1	0.744077223547165	0.880238548619818
phactr1	0.731504622769605	0.885435808763006	0	0.017	1	0.653939420668738	1.37688028932559	0.013	0.02	1	0.731504622769605	0.880242075432911
vegfab	0.749940847385024	1.07215181658375	0	0.014	1	0.654012032272595	2.18925132915251	0.026	0.019	1	0.749940847385024	0.88029232618786
hist1h4l.12	0.655047202255299	1.2097141635723	0	0.028	1	0.972795553658204	1.22659306379533	0.026	0.025	1	0.972795553658204	0.881007567328103
pcdh11.1	0.695700570475983	0.502735740536364	0	0.021	1	0.655591105290807	1.16553099338229	0.026	0.036	1	0.695700570475983	0.881382513245192
rufy1	0.656164286651101	0.775723762495493	0	0.028	1	0.747094878931692	1.7428943421611	0.026	0.033	1	0.747094878931692	0.881777002225854
vps51	0.656164286651101	0.835798397673977	0	0.028	1	0.872588637293006	1.1061460248332	0.026	0.029	1	0.872588637293006	0.881777002225854
anxa13l	0.703536859452111	0.783027514782105	0	0.02	1	0.65711163566036	1.09961617682344	0.026	0.019	1	0.703536859452111	0.882427569600486
polr1b	0.657285619834829	1.06627250072898	0	0.027	1	0.94777409231663	2.43688438843134	0.026	0.025	1	0.94777409231663	0.882546853628003
lmbrd2b	0.657285619834829	0.285068140387814	0	0.027	1	0.744159540364766	1.44695801284679	0.026	0.032	1	0.744159540364766	0.882546853628003
sepsecs	0.658411243173234	0.990061991549784	0	0.027	1	0.927182245351689	1.79038050380796	0.026	0.028	1	0.927182245351689	0.883317121209545
cadpsa	0.740544505983732	0.778228398647542	0	0.015	1	0.659143270353379	1.43471269048122	0.013	0.02	1	0.740544505983732	0.88381668985461
b4gat1	0.65954119928894	0.816058827393271	0	0.027	1	0.715143991172081	1.2809315086868	0.038	0.031	1	0.715143991172081	0.884087805018387
asmt2	0.754785431465895	1.53026062453194	0	0.014	1	0.660098162002346	2.17386580593092	0.013	0.02	1	0.754785431465895	0.884466740525816
esrra	0.721362412396137	1.97912851517089	0	0.018	1	0.660098162082637	2.26180408153759	0.013	0.02	1	0.721362412396137	0.884466740580399
ppp1r8a	0.660675531694523	1.1627081250016	0	0.027	1	0.750032170407446	2.71647787007357	0.026	0.033	1	0.750032170407446	0.884858905209205
si:zfos-741a10.3	0.769979191432703	2.58282245525075	0	0.012	1	0.661495916592922	1.56753817487498	0.013	0.008	1	0.769979191432703	0.885414985516734
rcor3	0.661814284023118	0.859842459196173	0	0.027	1	0.836162243506914	0.652786176325339	0.038	0.034	1	0.836162243506914	0.885630421509203
mapta	0.661814284102145	0.565287457266912	0	0.027	1	0.894141611419036	0.728322551514452	0.026	0.028	1	0.894141611419036	0.885630421562655
nipsnap3a	0.661814284181172	1.46119590874682	0	0.027	1	0.892341201201862	2.81564625166625	0.026	0.029	1	0.892341201201862	0.885630421616107
scpp8	0.711611944341515	0.708398772244244	0	0.019	1	0.664650249330931	2.12231262752293	0.026	0.019	1	0.711611944341515	0.887540544726193
tor3a	0.784447174897328	1.51278301661674	0	0.011	1	0.66492572954222	0.382984383551352	0.013	0.008	1	0.784447174897328	0.887725233277187
gria2a	0.712982414480762	0.646936717621638	0	0.019	1	0.665137349634186	2.10788096757615	0.026	0.019	1	0.712982414480762	0.887867005389982
chic1	0.666414403514991	0.808340259157383	0	0.026	1	0.803380755310664	2.17273280314786	0.026	0.022	1	0.803380755310664	0.888720649817741
purbb	0.666414403514991	0.474847898955325	0	0.026	1	0.805476487422138	0.629521293207671	0.038	0.033	1	0.805476487422138	0.888720649817741
spegb	0.704865601766103	0.550981162440582	0	0.02	1	0.667116995266979	0.635277473276314	0.013	0.02	1	0.704865601766103	0.889188905159915
stx8	0.667575944491089	0.805109742019474	0	0.026	1	0.68044740155101	1.41399639593331	0.026	0.035	1	0.68044740155101	0.889494247319009
itpka	0.667575944652303	1.39377957613979	0	0.026	1	0.929706817270613	1.28981112761832	0.038	0.037	1	0.929706817270613	0.889494247426191
si:dkeyp-27e10.3	0.707543330211573	0.662505465232239	0	0.02	1	0.668727110700804	1.312924078886	0.013	0.02	1	0.707543330211573	0.890258272815362
adam23a	0.668742186989403	0.455584236677314	0	0.026	1	0.813991268877908	1.34406075058654	0.026	0.031	1	0.813991268877908	0.890268261319436
lnx2a	0.668742187070335	0.68353034289777	0	0.026	1	0.916210706554707	1.97644160488104	0.026	0.028	1	0.916210706554707	0.890268261373055
rnf128a	0.669913180345701	0.783582850257859	0	0.025	1	0.688365104752346	1.29955057845748	0.038	0.031	1	0.688365104752346	0.89104269149051
pkn3	0.778903663379643	1.98262733464563	0	0.011	1	0.670462029565799	3.84519513134839	0.013	0.008	1	0.778903663379643	0.891404726042108
smad3b	0.671088975209452	0.905779765983617	0	0.025	1	0.833289072564513	0.417404931723703	0.026	0.03	1	0.833289072564513	0.891817537771232
rfx3	0.671088975291047	1.12369905767479	0	0.025	1	0.938062376477136	2.26461482692277	0.026	0.028	1	0.938062376477136	0.891817537824907
cog8	0.672269623575733	0.880632509183641	0	0.025	1	0.747885952611542	1.44233825995321	0.026	0.021	1	0.747885952611542	0.892592800368809
exoc5	0.674645691675088	1.17476906831736	0	0.025	1	0.850978924835386	2.09459153966741	0.026	0.023	1	0.850978924835386	0.894144574054418
DHX35	0.674645691675088	1.10187143520422	0	0.025	1	0.822467275139275	1.94313840678707	0.026	0.022	1	0.822467275139275	0.894144574054418
mapk8ip2	0.739014123048327	1.16210836996752	0	0.016	1	0.67520401140077	1.74678286932489	0.013	0.02	1	0.739014123048327	0.894507565789849
sirt4	0.734480587243472	1.63886741529193	0	0.016	1	0.676035767193791	0.311682787192685	0.013	0.02	1	0.734480587243472	0.895047175862285
rbfox3b	0.737493453197436	1.09937067063181	0	0.016	1	0.677013254465135	0.803015221762732	0.013	0.02	1	0.737493453197436	0.895679562208796
plch1	0.677041817697668	1.11669656834144	0	0.024	1	0.889391599990631	2.10235894769561	0.026	0.029	1	0.889391599990631	0.895698012483974
ly75	0.693138362644154	0.789367564668574	0	0.022	1	0.677131592940772	1.60706175041713	0.026	0.019	1	0.693138362644154	0.895755991723036
si:ch73-389b16.2	0.703536859452111	1.18266374298128	0	0.02	1	0.678451826638502	2.45441266350757	0.026	0.02	1	0.703536859452111	0.896606772207884
micall2b	0.768238218167349	2.05093553301293	0	0.012	1	0.67866922903768	2.6294935239158	0.026	0.019	1	0.768238218167349	0.896746535632761
si:ch211-194b1.1	0.67945845135301	0.599067746203133	0	0.024	1	0.751874778536774	1.341005519132	0.013	0.018	1	0.751874778536774	0.897253115590989
aldh16a1	0.67945845135301	1.37022879368086	0	0.024	1	0.759599759585335	3.01448032517837	0.026	0.033	1	0.759599759585335	0.897253115590989
pdgfd	0.67945845135301	0.528544539335039	0	0.024	1	0.707589629572069	1.48772981596727	0.013	0.019	1	0.707589629572069	0.897253115590989
epb41l4a	0.67945845135301	0.63139732891544	0	0.024	1	0.999380740941576	1.14545574439346	0.026	0.026	1	0.999380740941576	0.897253115590989
scg5	0.681896059750899	0.354981930350353	0	0.023	1	0.832887628003243	1.98326280568435	0.026	0.023	1	0.832887628003243	0.898809883197996
mapre3b	0.681896059835658	0.909896329985252	0	0.023	1	0.988804799942533	1.30727378855263	0.026	0.026	1	0.988804799942533	0.898809883251921
pde4d	0.681896059920417	0.511987383793989	0	0.023	1	0.876824646756594	1.88408698437959	0.013	0.015	1	0.876824646756594	0.898809883305845
cuedc1a	0.681896059920417	0.959418816020534	0	0.023	1	0.817585831108494	1.54540794782086	0.026	0.031	1	0.817585831108494	0.898809883305845
lats2	0.693138362379345	0.434614888792613	0	0.022	1	0.681945678364059	1.92871061296739	0.026	0.019	1	0.693138362379345	0.898841448488701
zcchc2	0.683122880694572	0.361353463689829	0	0.023	1	0.994475870355754	1.18183221563388	0.026	0.026	1	0.994475870355754	0.899588891260693
mapre2	0.683122880779703	0.974270477384671	0	0.023	1	0.963398215416716	1.61770292637987	0.026	0.027	1	0.963398215416716	0.899588891314646
si:ch1073-224n8.1	0.683122880864834	1.18150407169944	0	0.023	1	0.895596938633333	2.22137802674872	0.026	0.029	1	0.895596938633333	0.899588891368598
pcdh2ab6	0.683122880864834	0.529382278565982	0	0.023	1	0.743439450379483	2.12922205064815	0.026	0.021	1	0.743439450379483	0.899588891368598
casp9	0.683122880864834	1.23712386411666	0	0.023	1	0.877933296001776	1.01844487912525	0.038	0.035	1	0.877933296001776	0.899588891368598
BSN	0.684355129057697	0.606890950003484	0	0.023	1	0.944344860032762	2.13200490547762	0.026	0.028	1	0.944344860032762	0.900368315447817
celf5a	0.710248674091757	0.31486025395132	0	0.019	1	0.684504665918854	2.55244653434069	0.026	0.02	1	0.710248674091757	0.900462694173026
grk5l	0.685592868725571	1.21120861916294	0	0.023	1	0.846805555593981	0.948681479991162	0.026	0.03	1	0.846805555593981	0.901148155803784
ccl38.6	0.68683616470744	0.425827572448045	0	0.023	1	0.865687396791415	0.823485725542799	0.026	0.029	1	0.865687396791415	0.901928412264854
acox3	0.784447174897328	2.12877859740397	0	0.011	1	0.687854871547108	0.699283411876472	0.013	0.009	1	0.784447174897328	0.902565418783127
nectin1b	0.688085083256529	0.984722589632204	0	0.023	1	0.989528057441465	2.58305177331974	0.026	0.027	1	0.989528057441465	0.902709084712914
crbn	0.688085083343192	1.15360816407632	0	0.023	1	0.923608087674758	1.77187393567485	0.026	0.028	1	0.923608087674758	0.902709084766977
slc43a2a	0.70221474423978	0.594811712768115	0	0.021	1	0.688298546694826	1.66165748089409	0.026	0.035	1	0.70221474423978	0.902842204007443
rab14	0.855229698582928	0.815206108484272	0.286	0.265	1	0.688365821050716	0.734919353893743	0.231	0.263	1	0.855229698582928	0.902884138510605
mrtfba	0.689339692516038	0.612100829423527	0	0.022	1	0.744664918524831	0.831044045615108	0.026	0.02	1	0.744664918524831	0.90349017335397
si:dkey-20i20.2	0.689339692516038	1.2930695962576	0	0.022	1	0.963398215416716	1.67111305372206	0.026	0.027	1	0.963398215416716	0.90349017335397
orai1b	0.742084775296796	1.87844558402121	0	0.015	1	0.690508275890103	1.33403216237269	0.026	0.019	1	0.742084775296796	0.904214872707483
fam171a2b	0.712982414480762	0.876090010885397	0	0.019	1	0.690720711034501	1.65132558937529	0.013	0.019	1	0.712982414480762	0.904346321416995
pask	0.712982414385675	1.73601340718978	0	0.019	1	0.691547560652391	2.74367681204128	0.013	0.019	1	0.712982414385675	0.904857092660509
ctns	0.69186626075812	1.65806058199053	0	0.022	1	0.86709703466721	2.06762567491744	0.026	0.023	1	0.86709703466721	0.905053598740817
syngr3b	0.693138362555884	0.272618767090348	0	0.022	1	0.724500473183197	1.82899866286611	0.026	0.02	1	0.724500473183197	0.905835935465116
cpeb2	0.693138362555884	1.11344865461715	0	0.022	1	0.882888102413732	2.34330285037451	0.026	0.024	1	0.882888102413732	0.905835935465116
LO018021.1	0.794037770921337	2.8755493226305	0	0.01	1	0.693646950124325	3.76354201048554	0.013	0.009	1	0.794037770921337	0.906147808831872
slc2a3a	0.775288566825335	1.08275362502251	0	0.012	1	0.694275579834297	1.79261522972156	0.026	0.02	1	0.775288566825335	0.906532578914345
ascc3	0.694416440700204	0.931695886712048	0	0.022	1	0.938819426729933	1.48512464843788	0.026	0.027	1	0.938819426729933	0.906618688285668
lmf2a	0.694416440700204	0.90044126011643	0	0.022	1	0.721397778861985	1.58927019196546	0.026	0.02	1	0.721397778861985	0.906618688285668
abhd4	0.694416440788887	0.86143039543428	0	0.022	1	0.955112057058479	0.794118116641536	0.026	0.027	1	0.955112057058479	0.906618688339868
mtx1b	0.694416440788887	1.56660152613245	0	0.022	1	0.818381196916	1.09687534906015	0.026	0.03	1	0.818381196916	0.906618688339868
desi1a	0.695700570386879	1.14169131264741	0	0.021	1	0.774382602920667	2.00250107222351	0.026	0.021	1	0.774382602920667	0.907401857137129
H3C3	0.695700570386879	1.46716414087444	0	0.021	1	0.758266772714324	1.78962235068041	0.013	0.018	1	0.758266772714324	0.907401857137129
kremen1	0.695700570475983	0.92500916938586	0	0.021	1	0.8411130879731	1.60840681995314	0.026	0.023	1	0.8411130879731	0.907401857191358
fam171a1	0.695700570475983	0.829728554479534	0	0.021	1	0.943884094529021	2.49281662811393	0.013	0.014	1	0.943884094529021	0.907401857191358
galm	0.695700570475983	1.20157113361837	0	0.021	1	0.86855572465728	1.38683781164195	0.026	0.023	1	0.86855572465728	0.907401857191358
ranbp10	0.695700570475983	0.979730640236187	0	0.021	1	0.707084040675585	1.77748777421389	0.013	0.019	1	0.707084040675585	0.907401857191358
cdh7a	0.749940847385024	1.26742570395792	0	0.014	1	0.696596878098101	2.02341564053796	0.013	0.019	1	0.749940847385024	0.907946545620181
mfsd8	0.696990828535008	1.00046298066571	0	0.021	1	0.892805695315692	0.562761979101665	0.026	0.024	1	0.892805695315692	0.908185442008099
BX324216.3	0.696990828624536	1.04482607807524	0	0.021	1	0.700854183334979	1.51977327576587	0.013	0.019	1	0.700854183334979	0.908185442062355
nyap2b	0.698287293839408	0.971044710495039	0	0.021	1	0.724684772373179	1.23670348127581	0.038	0.048	1	0.724684772373179	0.908969442941252
aspg	0.698287293839408	1.49967067997472	0	0.021	1	0.760157964080425	1.06446459222917	0.026	0.032	1	0.760157964080425	0.908969442941252
mapk8ip1a	0.764797575944578	1.13512286638652	0	0.013	1	0.698345090235634	0.539517810827384	0.013	0.019	1	0.764797575944578	0.909004315415052
st14a	0.753159163831886	1.29920101621233	0	0.014	1	0.699515592153875	1.06442491513888	0.013	0.019	1	0.753159163831886	0.909709120641363
si:ch211-154o6.2	0.699590046463567	1.17764732541067	0	0.021	1	0.91478360685411	1.20810986812995	0.026	0.028	1	0.91478360685411	0.909753859816238
vrk2	0.699590046463567	1.40829014606277	0	0.021	1	0.722248644818527	2.9934937607373	0.026	0.02	1	0.722248644818527	0.909753859816238
msantd4	0.769979191432703	1.74917574490694	0	0.012	1	0.699682865094941	0.856983393895786	0.013	0.019	1	0.769979191432703	0.909809618482417
nfkbil1	0.700899168632536	1.2097549073461	0	0.021	1	0.783178815196131	2.30611409034734	0.013	0.017	1	0.783178815196131	0.910538692675292
bmf2	0.775288566701557	1.55554625342804	0	0.012	1	0.702193703927977	1.61933851453729	0.013	0.019	1	0.775288566701557	0.911311410019862
kiz	0.703536859452111	0.538153362926408	0	0.02	1	0.70517102910511	2.27643836564736	0.026	0.02	1	0.70517102910511	0.912109606296482
lrfn5b	0.718538401447862	1.06739533445726	0	0.018	1	0.704305615275413	0.8487987522196	0.013	0.019	1	0.718538401447862	0.912564830842348
mgst1.1	0.704865601858298	1.44719138045749	0	0.02	1	0.953968293567616	1.37254083282492	0.026	0.027	1	0.953968293567616	0.912895687033535
polr2m	0.725658611291111	1.4413391986629	0	0.017	1	0.705989041226438	1.70925233285148	0.013	0.019	1	0.725658611291111	0.913557556121051
fance	0.706201061445903	1.37243225894237	0	0.02	1	0.978683893830689	1.01552052654859	0.026	0.026	1	0.978683893830689	0.913682183704486
slc34a2b	0.732988069920496	1.53676998382701	0	0.016	1	0.70699978843027	1.56872883363535	0.013	0.019	1	0.732988069920496	0.914150876020093
si:dkey-253d23.5	0.708892502228267	1.29258311403188	0	0.02	1	0.753291976183514	2.5576959852432	0.013	0.018	1	0.753291976183514	0.915256424741081
csrnp1a	0.708892502321879	0.683562672676392	0	0.02	1	0.709071007708946	1.16528738643668	0.038	0.031	1	0.709071007708946	0.915256424795583
si:dkey-93m18.3	0.708892502321879	1.09318816960753	0	0.02	1	0.752317563211782	1.93944029405724	0.013	0.018	1	0.752317563211782	0.915256424795583
si:ch211-161m3.6	0.710248674091757	0.952008508306155	0	0.019	1	0.958440084668991	1.78504757409144	0.013	0.014	1	0.958440084668991	0.916044169134415
slc6a15	0.710248674185853	0.984840461626314	0	0.019	1	0.820198020174672	1.69353422021207	0.013	0.016	1	0.820198020174672	0.916044169188944
gys1	0.714360187640131	1.04595324628724	0	0.019	1	0.711678469334401	1.33200916809827	0.013	0.019	1	0.714360187640131	0.916870694954646
bdh1	0.768238218167349	2.04223801255381	0	0.012	1	0.712526125025329	1.82481603075449	0.013	0.019	1	0.768238218167349	0.917358771207047
stk25a	0.712982414385675	0.952114108690832	0	0.019	1	0.820678908600136	1.3813487970499	0.026	0.022	1	0.820678908600136	0.917620905548124
bach1a	0.740544506089902	1.52755284030668	0	0.015	1	0.713204505388615	2.15325081505959	0.013	0.019	1	0.740544506089902	0.917748344270611
dpysl5b	0.737493453302271	1.17048423746404	0	0.016	1	0.713374135949616	1.98339089858066	0.013	0.019	1	0.737493453302271	0.91784561405737
sult6b1	0.713838540774017	0.411136741760866	0.143	0.103	1	0.980913720623001	1.16621643011038	0.103	0.106	1	0.980913720623001	0.918111619253656
btbd2b	0.714360187544538	1.39080673783817	0	0.019	1	0.789602254983722	2.30634815778237	0.013	0.017	1	0.789602254983722	0.918409897540408
CABZ01029422.1	0.714360187544538	0.681315270956372	0	0.019	1	0.889381605761701	1.27314849085111	0.013	0.015	1	0.889381605761701	0.918409897540408
lratd1	0.714360187640131	1.23235705826201	0	0.019	1	0.961128384014052	2.12269835329677	0.026	0.027	1	0.961128384014052	0.918409897595019
vezf1a	0.717138070922607	1.28715574747711	0	0.018	1	0.715375039398792	0.585454298935519	0.013	0.019	1	0.717138070922607	0.918988631802761
faap24	0.719946476081793	1.32396075102651	0	0.018	1	0.715482166492621	2.86999701360181	0.026	0.02	1	0.719946476081793	0.919049602416267
nrxn3b	0.764797575944578	1.01782128130777	0	0.013	1	0.715545457666934	0.803351959063926	0.013	0.019	1	0.764797575944578	0.919085613346086
arl6ip5a	0.715745370082651	1.63849918208515	0	0.019	1	0.823117819505718	0.833155003696376	0.026	0.022	1	0.823117819505718	0.919199305370551
twist1b	0.715745370178758	0.682595411553235	0	0.019	1	0.850386336146229	0.551294277445972	0.026	0.023	1	0.850386336146229	0.919199305425188
tctn2	0.718538401447862	1.59550337434933	0	0.018	1	0.716397761721735	1.10275040411247	0.013	0.019	1	0.718538401447862	0.919569770443558
atp6v0b	0.806358451829453	1.14312621069349	0.143	0.124	1	0.716739951548333	0.554518961787429	0.115	0.133	1	0.806358451829453	0.919763744951159
hibadha	0.717138070922607	1.67720690154225	0	0.018	1	0.883847093012797	2.09977989373582	0.026	0.024	1	0.883847093012797	0.919989129078616
nlrx1	0.718538401447862	1.1375903696808	0	0.018	1	0.969267002799678	1.24250706173655	0.026	0.025	1	0.969267002799678	0.920779368540475
ical1	0.719946476179486	1.14380595825329	0	0.018	1	0.864207937793142	2.42779394226173	0.026	0.023	1	0.864207937793142	0.921570023795713
asb2b	0.721362412396137	1.04878078970284	0	0.018	1	0.751963329004956	1.34146315631863	0.013	0.018	1	0.751963329004956	0.9223610947743
slc44a5b	0.721362412494375	1.25033657813716	0	0.018	1	0.84873213520466	2.29170732339228	0.013	0.016	1	0.84873213520466	0.922361094829045
rgrb	0.721362412494375	1.48202688484086	0	0.018	1	0.895943202645462	2.05128519436829	0.026	0.024	1	0.895943202645462	0.922361094829045
chrnb2	0.72278633073058	1.05428801328047	0	0.018	1	0.920790031696834	2.15717849768537	0.013	0.014	1	0.920790031696834	0.923152581570184
neurl4	0.722786330829371	1.03797455550415	0	0.018	1	0.765168860488059	2.12645604651239	0.013	0.017	1	0.765168860488059	0.923152581624957
lrrc4bb	0.725658611191187	0.606084324151416	0	0.017	1	0.821145241150412	1.72616344662482	0.013	0.016	1	0.821145241150412	0.924736802386452
nfixb	0.725658611291111	1.05799436930623	0	0.017	1	0.993486500769229	1.82956947187714	0.026	0.026	1	0.993486500769229	0.924736802441278
vasna	0.725658611291111	0.63909048890158	0	0.017	1	0.950893254623123	1.12562225918507	0.026	0.025	1	0.950893254623123	0.924736802441278
si:ch211-255i3.4	0.727107230536642	0.797425571384756	0	0.017	1	0.72924056600906	1.5823891401562	0.013	0.018	1	0.72924056600906	0.925529536374618
si:dkey-184p18.2	0.727107230637145	1.73328734482785	0	0.017	1	0.958027518202777	2.16852545646048	0.013	0.012	1	0.958027518202777	0.925529536429472
P4HTM	0.727107230637145	1.17084219675056	0	0.017	1	0.942107377560223	1.54375036628457	0.013	0.014	1	0.942107377560223	0.925529536429472
cntn1a	0.728564346696691	2.04240847444855	0	0.017	1	0.822752595796167	2.02392557387469	0.026	0.031	1	0.822752595796167	0.926322686115806
adck1	0.749940847385024	1.88881121083142	0	0.014	1	0.72924056600906	1.85757218018824	0.013	0.018	1	0.749940847385024	0.926689328904906
rrad	0.730030097017395	1.07723564955189	0	0.017	1	0.7784895334527	1.15532703538421	0.026	0.021	1	0.7784895334527	0.927116251483563
RASGRP2	0.731504622871903	0.58368375539251	0	0.017	1	0.950127174985117	1.36611439027641	0.013	0.014	1	0.950127174985117	0.927910232460841
plekhm2	0.731504622974202	1.30248680135271	0	0.017	1	0.764791861809986	1.4629961421822	0.026	0.021	1	0.764791861809986	0.927910232515774
SBK1	0.758073335333957	1.29402123972865	0	0.013	1	0.731509484307349	1.19210118332485	0.013	0.009	1	0.758073335333957	0.927912842983095
cx39.4	0.758073335448409	1.34041083009826	0	0.013	1	0.73175209023002	1.14949592387726	0.013	0.009	1	0.758073335448409	0.928043058904037
pkib	0.768238218167349	1.54090163740534	0	0.012	1	0.732193264337954	0.407190851891939	0.013	0.018	1	0.768238218167349	0.928279552334039
dis3l	0.73298806981758	1.79992483541076	0	0.016	1	0.855798902199144	2.48996388691503	0.013	0.016	1	0.855798902199144	0.928704629140258
cyp1d1	0.732988069920496	1.2672528649681	0	0.016	1	0.740539590990117	1.04229525969865	0.026	0.02	1	0.740539590990117	0.928704629195218
tmem179aa	0.732988069920496	1.2001937731003	0	0.016	1	0.867772311016014	1.32603705071647	0.013	0.015	1	0.867772311016014	0.928704629195218
tsen2	0.732988069920496	1.82245236788632	0	0.016	1	0.955354558370894	2.6507380514158	0.026	0.027	1	0.955354558370894	0.928704629195218
cnih2	0.732988069920496	0.583253550064766	0	0.016	1	0.897671706151273	1.74634526401968	0.013	0.015	1	0.897671706151273	0.928704629195218
wrap53	0.758073335448409	2.29994231398375	0	0.013	1	0.733756620454218	1.55732173599582	0.013	0.018	1	0.758073335448409	0.92911446284804
scn1ba	0.734480587347017	1.40669902527005	0	0.016	1	0.814226175949015	1.94976415625118	0.013	0.016	1	0.814226175949015	0.929499441504415
zgc:113426	0.734480587347017	1.82447819800242	0	0.016	1	0.855408445617465	2.16338721973744	0.013	0.016	1	0.855408445617465	0.929499441504415
eif2b5	0.739014122942831	1.55018824598898	0	0.016	1	0.735321081363361	2.30792286072691	0.013	0.018	1	0.739014122942831	0.92994507002934
ano9a	0.73598232894484	1.11476609371254	0	0.016	1	0.775680708835702	1.23162386617957	0.013	0.01	1	0.775680708835702	0.93029466937061
nfkb1	0.735982329049025	1.67140467612989	0	0.016	1	0.898379152761917	2.43219924815537	0.013	0.015	1	0.898379152761917	0.930294669425623
galk1	0.735982329049025	1.93508841320816	0	0.016	1	0.82889480573483	2.82420667991555	0.013	0.016	1	0.82889480573483	0.930294669425623
mical2b	0.735982329049025	1.10127066242618	0	0.016	1	0.860775533656673	1.20477222310334	0.013	0.015	1	0.860775533656673	0.930294669425623
plbd1	0.773504029421896	1.37467802047555	0	0.012	1	0.73601675034781	2.5183572903289	0.013	0.018	1	0.773504029421896	0.93031284390307
dcaf17	0.737493453302271	1.68894949724144	0	0.016	1	0.771236351752323	2.62341696818624	0.013	0.017	1	0.771236351752323	0.931090312940833
zgc:113119	0.739014123048327	1.71874794289476	0	0.016	1	0.933960523640094	1.45354528213082	0.013	0.014	1	0.933960523640094	0.931886372031766
cilp	0.739014123048327	0.36588888825569	0	0.016	1	0.781923135633985	1.35182513732106	0.026	0.021	1	0.781923135633985	0.931886372031766
dnal4a	0.739014123048327	1.77545547618364	0	0.016	1	0.868393625829901	1.37790802474621	0.026	0.023	1	0.868393625829901	0.931886372031766
crtc2	0.739014123048327	1.5765613566073	0	0.016	1	0.75880152738231	1.45006101267264	0.013	0.018	1	0.75880152738231	0.931886372031766
mier3a	0.739014123048327	1.50585708729239	0	0.016	1	0.998047332409688	1.65460698771086	0.013	0.013	1	0.998047332409688	0.931886372031766
zgc:123305	0.740544505983732	1.05562176826875	0	0.015	1	0.771236351752323	1.76516066099718	0.013	0.017	1	0.771236351752323	0.932682846624775
ZNF821	0.740544506089902	1.31330377628018	0	0.015	1	0.905842897198848	2.6378473857684	0.013	0.015	1	0.905842897198848	0.932682846679867
b3galt6	0.740544506089902	1.35982215103158	0	0.015	1	0.949076420709401	1.20488355536984	0.013	0.014	1	0.949076420709401	0.932682846679867
pcdh11	0.742084775296796	0.882958424263576	0	0.015	1	0.86701600955513	1.22275772183051	0.026	0.023	1	0.86701600955513	0.933479736866296
zgc:114173	0.742084775296796	1.84865744128763	0	0.015	1	0.830779261187122	0.414342880728513	0.013	0.016	1	0.830779261187122	0.933479736866296
si:dkeyp-110g5.4	0.743635108715687	1.9290535765985	0	0.015	1	0.869549726267935	2.5831113554972	0.013	0.015	1	0.869549726267935	0.934277042516782
pgm2l1	0.745195690120824	1.47493383828168	0	0.015	1	0.814226175949015	1.72200501710651	0.013	0.016	1	0.814226175949015	0.935074763666997
papss1	0.745195690337347	1.54400771089812	0	0.015	1	0.90584289718275	2.79021435170802	0.013	0.015	1	0.90584289718275	0.935074763777339
sgpp1	0.745195690337347	1.4682208601696	0	0.015	1	0.99061045145023	1.60269572819015	0.013	0.013	1	0.99061045145023	0.935074763777339
astn1	0.746766709154606	0.81885747083628	0	0.015	1	0.806438580656858	1.22877669362144	0.013	0.017	1	0.806438580656858	0.935872900407612
abhd17ab	0.746766709263591	1.43592267561531	0	0.015	1	0.91348363427203	2.65842595353577	0.013	0.014	1	0.91348363427203	0.935872900462809
ndst2b	0.746766709263591	1.33840520105289	0	0.015	1	0.792020608977988	0.564845251234136	0.013	0.017	1	0.792020608977988	0.935872900462809
inhbaa	0.746766709263591	0.508197047937089	0	0.015	1	0.752140439599388	1.13853516983751	0.013	0.018	1	0.752140439599388	0.935872900462809
dlx6a	0.748348360819683	0.486097400378512	0	0.015	1	0.896054991726218	1.2567578312284	0.013	0.015	1	0.896054991726218	0.93667145249786
rhd	0.748348361039126	0.365396796364044	0	0.015	1	0.984216506729018	1.36824369116004	0.013	0.013	1	0.984216506729018	0.936671452608306
rab11fip2	0.749940847164079	1.83568050546688	0	0.014	1	0.826346996713522	1.53389246187438	0.013	0.01	1	0.826346996713522	0.937470420082982
SEC14L1	0.749940847385024	1.77498936100743	0	0.014	1	0.927756177244499	2.08948687931478	0.013	0.014	1	0.927756177244499	0.93747042019348
tcaim	0.749940847385024	1.7564180021317	0	0.014	1	0.764634127112272	0.775131013987655	0.013	0.01	1	0.764634127112272	0.93747042019348
fancl	0.749940847385024	2.2958079068082	0	0.014	1	0.832695398487852	0.950648494216395	0.013	0.016	1	0.832695398487852	0.93747042019348
IQSEC1	0.784447174897328	1.37440103082764	0	0.011	1	0.750332976290312	2.46436190098658	0.013	0.009	1	0.784447174897328	0.937666377271946
CT737190.1	0.751544376593439	1.46243068762068	0	0.014	1	0.905233041254162	1.99827892073793	0.013	0.015	1	0.905233041254162	0.938269803197657
abcc4	0.751544376593439	1.12091238688772	0	0.014	1	0.987066026991332	0.961285512176687	0.013	0.013	1	0.987066026991332	0.938269803197657
rab27a	0.751544376593439	1.90526002659637	0	0.014	1	0.96998304940602	0.633150387679282	0.013	0.013	1	0.96998304940602	0.938269803197657
cdc37l1	0.751544376593439	1.82431699535791	0	0.014	1	0.959707993462546	2.69880358796642	0.013	0.014	1	0.959707993462546	0.938269803197657
gpr19	0.753159163719868	1.45237474053958	0	0.014	1	0.923473037988222	1.76773903880245	0.013	0.012	1	0.923473037988222	0.939069601544525
edil3a	0.753159163719868	0.423269252959942	0	0.014	1	0.802565148655571	0.748555497576006	0.026	0.022	1	0.802565148655571	0.939069601544525
si:ch211-246i5.5	0.753159163719868	1.26444403217964	0	0.014	1	0.959285345719618	2.26331511453075	0.013	0.014	1	0.959285345719618	0.939069601544525
bmb	0.753159163719868	1.7512366160947	0	0.014	1	0.92837639488431	2.62855584912335	0.013	0.014	1	0.92837639488431	0.939069601544525
sorbs2a	0.753159163831886	1.14430595310046	0	0.014	1	0.948742179950171	2.58853163433362	0.013	0.012	1	0.948742179950171	0.939069601599826
pex16	0.754785431353082	2.15513587605055	0	0.014	1	0.983893559865828	3.4753442709534	0.013	0.013	1	0.983893559865828	0.939869815323306
tbc1d9	0.754785431465895	1.88003043375286	0	0.014	1	0.809246311784043	2.53250975019144	0.013	0.017	1	0.809246311784043	0.939869815378633
camta1a	0.754785431465895	0.964383593887486	0	0.014	1	0.942943444326742	2.00862718356812	0.013	0.014	1	0.942943444326742	0.939869815378633
ndrg4	0.755892557238955	0.848784399915032	0.143	0.113	1	0.995726249991278	1.23265270496283	0.128	0.142	1	0.995726249991278	0.940411556388663
bdnf	0.756423409287782	0.897669984682561	0	0.014	1	0.932505684383033	0.969325561382469	0.013	0.014	1	0.932505684383033	0.940670444457012
si:ch73-132f6.5	0.756423409287782	2.05551227321548	0	0.014	1	0.789234579560745	2.20289509646475	0.013	0.017	1	0.789234579560745	0.940670444457012
pcyt1aa	0.756423409401406	1.51479717964383	0	0.014	1	0.927756177244499	2.28638304089642	0.013	0.014	1	0.927756177244499	0.940670444512365
si:ch211-235o23.1	0.756423409401406	1.33258969759005	0	0.014	1	0.947185287362656	0.880745433539338	0.013	0.014	1	0.947185287362656	0.940670444512365
ada	0.756423409401406	1.4191482422007	0	0.014	1	0.781169655181478	1.36086504300989	0.013	0.017	1	0.781169655181478	0.940670444512365
col6a2	0.756423409401406	0.305006246714137	0	0.014	1	0.835058760204819	0.592199329813151	0.026	0.03	1	0.835058760204819	0.940670444512365
NINJ1	0.756423409401406	1.78149114632811	0	0.014	1	0.928583143785974	2.41367768990814	0.013	0.014	1	0.928583143785974	0.940670444512365
si:dkey-16p19.5.2	0.758073335448409	2.0194380628497	0	0.013	1	0.814205211120961	3.41985359217498	0.013	0.01	1	0.814205211120961	0.941471488978942
faap100	0.758073335448409	2.22202761098475	0	0.013	1	0.926722578894786	1.84093786109642	0.013	0.014	1	0.926722578894786	0.941471488978942
carmil3	0.766511114715686	1.16422258123898	0	0.012	1	0.758534135610114	1.6782592509456	0.013	0.018	1	0.766511114715686	0.941694236334445
fam185a	0.759735455592173	2.29799527131325	0	0.013	1	0.852144348917313	0.762480773372183	0.013	0.011	1	0.852144348917313	0.9422729487005
RAP1GDS1	0.759735455707471	1.7854439879296	0	0.013	1	0.869747257710458	2.37325839059863	0.013	0.015	1	0.869747257710458	0.942272948755903
tspan15	0.759735455707471	1.34418683535727	0	0.013	1	0.956538419584006	1.26616745653919	0.013	0.014	1	0.956538419584006	0.942272948755903
pign	0.759735455707471	1.85024670506714	0	0.013	1	0.942943444326742	2.02861824150876	0.013	0.014	1	0.942943444326742	0.942272948755903
si:ch211-207k7.4	0.761410024864753	1.83549164581729	0	0.013	1	0.939135242523982	3.72964560029472	0.013	0.012	1	0.939135242523982	0.943074823764962
slc25a44a	0.761410024864753	2.13589256819802	0	0.013	1	0.972118584031295	0.856134610615653	0.013	0.013	1	0.972118584031295	0.943074823764962
tgfbr1a	0.761410024980913	1.99325391365214	0	0.013	1	0.974769548694704	2.92816067125932	0.013	0.013	1	0.974769548694704	0.943074823820391
pcbp3	0.761410024980913	1.38047019842884	0	0.013	1	0.874526186970485	1.2837693018197	0.026	0.023	1	0.874526186970485	0.943074823820391
mtf1	0.761410024980913	1.60769445426071	0	0.013	1	0.879777056459515	0.75851846175245	0.013	0.015	1	0.879777056459515	0.943074823820391
fancc	0.761410024980913	2.22960815312557	0	0.013	1	0.958472445079853	2.04459461634448	0.013	0.012	1	0.958472445079853	0.943074823820391
si:dkey-146c18.2	0.763097307210618	1.49535929457787	0	0.013	1	0.851205328099734	0.300963134854125	0.013	0.011	1	0.851205328099734	0.94387711414914
emx3	0.763097307210618	0.614646169817165	0	0.013	1	0.978294260761419	0.863917317792676	0.013	0.013	1	0.978294260761419	0.94387711414914
fech	0.763097307210618	1.13811132502229	0	0.013	1	0.942504347944266	1.30056259660105	0.013	0.012	1	0.942504347944266	0.94387711414914
si:dkey-60d5.3	0.764797575944578	1.76605254401411	0	0.013	1	0.808871804875104	1.66423298253614	0.013	0.017	1	0.808871804875104	0.944679819718453
bbs12	0.766511114715686	1.7657515037747	0	0.012	1	0.988236237539622	0.761326103753594	0.013	0.013	1	0.988236237539622	0.945482940448689
dnajb4	0.766511114834546	1.5380682194846	0	0.012	1	0.897065388135978	1.90516330387803	0.013	0.015	1	0.897065388135978	0.945482940504193
zgc:158320	0.766511114834546	1.95337677262135	0	0.012	1	0.991385715162125	2.94569902730926	0.013	0.013	1	0.991385715162125	0.945482940504193
INSM2	0.766511114834546	1.55546020473111	0	0.012	1	0.769973079384494	1.37298751585677	0.013	0.017	1	0.769973079384494	0.945482940504193
chrna5	0.768238218167349	1.51569376363034	0	0.012	1	0.805506480427284	1.83497624103841	0.013	0.01	1	0.805506480427284	0.946286476481755
btbd11a	0.769979191191183	1.29759128164984	0	0.012	1	0.806695691935197	1.3244699206936	0.013	0.01	1	0.806695691935197	0.947090427514937
bmp5	0.769979191432703	1.65060188784377	0	0.012	1	0.867574861517929	1.0810399262626	0.013	0.015	1	0.867574861517929	0.947090427626047
si:dkey-77f5.11.1	0.769979191432703	2.11323095100535	0	0.012	1	0.933941233620739	1.01160007207928	0.013	0.012	1	0.933941233620739	0.947090427626047
c1galt1a	0.769979191432703	1.82849789329526	0	0.012	1	0.993348411428057	1.74491509575968	0.013	0.013	1	0.993348411428057	0.947090427626047
rem1	0.769979191432703	1.53526741005405	0	0.012	1	0.879907580659801	0.407156942612173	0.013	0.011	1	0.879907580659801	0.947090427626047
ttbk2a	0.771734351808882	1.42685259121732	0	0.012	1	0.963439157089899	1.03806364739756	0.013	0.014	1	0.963439157089899	0.947894793855889
zgc:194665	0.771734351808882	2.15688995246351	0	0.012	1	0.876824646736344	2.71051097128267	0.013	0.015	1	0.876824646736344	0.947894793855889
gig2o	0.771734351930625	3.60852169732494	0	0.012	1	0.93624714345717	4.04758140943216	0.013	0.014	1	0.93624714345717	0.947894793911468
gtpbp6	0.771734351930625	2.06363180511418	0	0.012	1	0.983120589026137	3.19770292305747	0.013	0.013	1	0.983120589026137	0.947894793911468
si:dkey-165n16.1	0.771734351930625	2.29811104230696	0	0.012	1	0.922339507355462	2.09662349064088	0.013	0.012	1	0.922339507355462	0.947894793911468
scap	0.771734351930625	1.89349308440815	0	0.012	1	0.918135291077653	0.360520941129869	0.013	0.012	1	0.918135291077653	0.947894793911468
gp1bb	0.771734351930625	1.59462576787108	0	0.012	1	0.793498826074234	1.21254470538872	0.013	0.017	1	0.793498826074234	0.947894793911468
ankrd13b	0.771734351930625	1.6860495828973	0	0.012	1	0.834804297773439	2.01919312854151	0.013	0.016	1	0.834804297773439	0.947894793911468
tmem150c	0.771734351930625	1.68525209771952	0	0.012	1	0.971905021314942	0.988775878728802	0.013	0.013	1	0.971905021314942	0.947894793911468
cep44	0.773504029299148	2.48481530658106	0	0.012	1	0.991385715163804	3.25406144591319	0.013	0.013	1	0.991385715163804	0.948699575256279
GALNTL6	0.773504029421896	0.963188803438429	0	0.012	1	0.985531647104457	1.53003022897931	0.013	0.013	1	0.985531647104457	0.948699575311882
stc1	0.773504029421896	0.705451361509894	0	0.012	1	0.848624112280132	0.843751273380563	0.013	0.011	1	0.848624112280132	0.948699575311882
atp1a3b	0.780734981176438	0.565420620400254	0	0.011	1	0.774275414586321	0.826194131283069	0.013	0.017	1	0.780734981176438	0.949048411539823
sept5b	0.775288566701557	1.23387318323795	0	0.012	1	0.975870971523518	1.70886125246873	0.013	0.013	1	0.975870971523518	0.94950477174496
fthl30	0.775288566825335	1.55659086738921	0	0.012	1	0.891416104236752	1.43325572366212	0.051	0.057	1	0.891416104236752	0.949504771800588
znf971	0.775288566825335	1.81561712098248	0	0.012	1	0.84814993358263	2.10447093589323	0.013	0.016	1	0.84814993358263	0.949504771800588
ipo13	0.777088320966102	2.07001152767581	0	0.011	1	0.846044518588456	2.18642227763875	0.013	0.011	1	0.846044518588456	0.950310383350289
mib2	0.777088320966102	2.07508831369014	0	0.011	1	0.885578134977248	1.90304145684295	0.013	0.011	1	0.885578134977248	0.950310383350289
scxa	0.777088320966102	1.53234105501534	0	0.011	1	0.889180682563932	1.34472046154489	0.013	0.015	1	0.889180682563932	0.950310383350289
cdkl5	0.777088320966102	1.57457818115718	0	0.011	1	0.994874981405564	1.2571208552172	0.013	0.013	1	0.994874981405564	0.950310383350289
ogfrl1	0.778903663379643	1.58935712407434	0	0.011	1	0.893249834590935	2.59973937387118	0.013	0.011	1	0.893249834590935	0.951116409933058
si:ch73-233f7.1	0.78073498104942	1.58466197123201	0	0.011	1	0.864790676667367	1.4494491376738	0.026	0.023	1	0.864790676667367	0.951922851464602
hspb1	0.780734981176438	1.32591583419358	0	0.011	1	0.894236704050274	0.476535869353675	0.013	0.015	1	0.894236704050274	0.951922851520303
ccdc40	0.780734981176438	2.39591017929452	0	0.011	1	0.898075002987767	0.432859334247579	0.013	0.011	1	0.898075002987767	0.951922851520303
si:dkey-6b12.5	0.780734981176438	1.70845440751213	0	0.011	1	0.824457966763107	2.72572073609832	0.013	0.01	1	0.824457966763107	0.951922851520303
agbl4.1	0.782582677845109	2.04029568830087	0	0.011	1	0.884193933771314	2.41604515858152	0.013	0.011	1	0.884193933771314	0.952729708026996
synm	0.782582677845109	1.77003751239823	0	0.011	1	0.860876080503702	0.640720723837618	0.013	0.011	1	0.860876080503702	0.952729708026996
lpcat2	0.782582677973261	2.80629224392418	0	0.011	1	0.959707993469933	3.2193519432549	0.013	0.014	1	0.959707993469933	0.952729708082721
si:ch211-165d12.4	0.782582677973261	1.68862172967029	0	0.011	1	0.844638160862904	2.45038577678488	0.013	0.011	1	0.844638160862904	0.952729708082721
satb1b	0.782582677973261	1.74299683272584	0	0.011	1	0.801704780594598	1.64605784356048	0.013	0.017	1	0.801704780594598	0.952729708082721
irf1b	0.782582677973261	2.51547247355904	0	0.011	1	0.852871344833925	1.00543917072499	0.013	0.016	1	0.852871344833925	0.952729708082721
ca2	0.782582677973261	1.49022659339334	0	0.011	1	0.965138552485679	1.18482362462537	0.013	0.014	1	0.965138552485679	0.952729708082721
BX511034.1	0.782582677973261	2.25308851231908	0	0.011	1	0.982819957964183	1.99301927734897	0.013	0.013	1	0.982819957964183	0.952729708082721
mcf2la	0.784447174897328	2.28293009191394	0	0.011	1	0.88465529508559	2.474022155981	0.013	0.011	1	0.88465529508559	0.953536979590257
spega	0.786328911670404	1.00397538160341	0	0.01	1	0.908386641810958	0.342420582828701	0.013	0.011	1	0.908386641810958	0.954344666012046
gnmt	0.786328911670404	2.42573665717658	0	0.01	1	0.983778135957826	2.33849054360668	0.013	0.013	1	0.983778135957826	0.954344666012046
hipk1a	0.786328911670404	1.33590903857436	0	0.01	1	0.864393011337714	2.66821048777276	0.013	0.011	1	0.864393011337714	0.954344666012046
kcnj11l	0.786328911670404	2.39657017982719	0	0.01	1	0.992476096302725	1.96779873079704	0.013	0.013	1	0.992476096302725	0.954344666012046
mettl7a.1	0.788228347780834	2.32674218781091	0	0.01	1	0.861364473035	1.67255748228545	0.013	0.015	1	0.861364473035	0.955152767316365
cbln1	0.788228347780834	0.28466253151035	0	0.01	1	0.959807302779179	1.31051051564119	0.013	0.012	1	0.959807302779179	0.955152767316365
atxn1l	0.790145963619338	1.80314764039992	0	0.01	1	0.804317718611078	2.5844373614265	0.013	0.01	1	0.804317718611078	0.955961283414744
sord	0.790145963752334	2.05395023689075	0	0.01	1	0.844403815952761	3.37612298292793	0.013	0.011	1	0.844403815952761	0.955961283470563
myo16	0.790145963752334	1.68494705182889	0	0.01	1	0.825166234476284	2.39603234306777	0.013	0.01	1	0.825166234476284	0.955961283470563
tmem248	0.792082262519516	2.41398844678094	0	0.01	1	0.982819957964183	1.94226692882758	0.013	0.013	1	0.982819957964183	0.956770214440997
nagpa	0.792082262519516	2.17027136157412	0	0.01	1	0.939359816333422	2.77654485863959	0.013	0.012	1	0.939359816333422	0.956770214440997
traf3	0.792082262519516	1.99986644958051	0	0.01	1	0.992258018885582	1.9621156239605	0.013	0.013	1	0.992258018885582	0.956770214440997
zgc:165604	0.792082262519516	2.31907174319206	0	0.01	1	0.933544832559078	1.28860562813718	0.013	0.014	1	0.933544832559078	0.956770214440997
pdgfrb	0.794037770921337	1.4787799387068	0	0.01	1	0.875036785019101	1.34127672449339	0.013	0.015	1	0.875036785019101	0.957579560192948
kansl2	0.794037770921337	1.96999209585914	0	0.01	1	0.841734210640952	2.16103905854437	0.013	0.016	1	0.841734210640952	0.957579560192948
phldb2a	0.794037770921337	2.16464593180397	0	0.01	1	0.934791959702432	1.81875213055364	0.013	0.014	1	0.934791959702432	0.957579560192948
gpr37a	0.794037770921337	1.97690573235491	0	0.01	1	0.949917017133487	1.30403099940378	0.013	0.014	1	0.949917017133487	0.957579560192948
tmppe	0.796013041325043	2.07056070104411	0	0.01	1	0.834954711709071	2.7090933851259	0.013	0.011	1	0.834954711709071	0.958389320690542
tal2	0.796013041325043	2.19236491168848	0	0.01	1	0.854801587561597	2.60178509470424	0.013	0.011	1	0.854801587561597	0.958389320690542
ncs1a	0.796013041325043	2.32972008420886	0	0.01	1	0.848538058812229	2.32024859239215	0.013	0.016	1	0.848538058812229	0.958389320690542
CAMSAP3	0.796013041325043	2.05155182788375	0	0.01	1	0.921432796312069	2.46217804744134	0.013	0.012	1	0.921432796312069	0.958389320690542
tlr4ba	0.796013041325043	2.03149021593265	0	0.01	1	0.894168615304835	2.4890221263798	0.013	0.011	1	0.894168615304835	0.958389320690542
