# Supplementary material for: Flow-mediated endothelial remodeling and inflammation drive developmental vascular susceptibility in ldlr loss of function
Source: Nat Commun. 2026 May 21;17:6926. doi: 10.1038/s41467-026-72756-3 (PMC13388945; doi:10.1038/s41467-026-72756-3)
Supplement: Supplementary file 4 — Supplementary Data 1 [file 41467_2026_72756_MOESM4_ESM.zip › zebrafish scRNA-seq cluster datasheets/Retinal_neuroblast_cluster_genelist.csv]

	wt_p_val	wt_avg_log2FC	wt_pct.1	wt_pct.2	wt_p_val_adj	ldlr_p_val	ldlr_avg_log2FC	ldlr_pct.1	ldlr_pct.2	ldlr_p_val_adj	max_pval	minimump_p_val
six6b	7.41859798246701e-216	1.04406831694966	0.347	0.021	1.41517175113541e-211	1.10581199959118e-182	1.09195423175972	0.36	0.053	2.10944697042014e-178	1.10581199959118e-182	1.48371959649345e-215
pax6b	9.69425442922147e-161	1.69179073274663	0.335	0.033	1.84927597491829e-156	9.58286974670722e-201	2.10225383508854	0.407	0.065	1.82802823288187e-196	9.69425442922147e-161	1.91657394934148e-200
pax6a	1.2336699623137e-186	1.76673181112045	0.422	0.049	2.35334882010962e-182	1.14757972812094e-195	2.01073166384741	0.455	0.085	2.1891230893635e-191	1.2336699623137e-186	2.29515945624195e-195
hes2.2	2.14215126384276e-190	2.32658090577281	0.347	0.028	4.08636775090645e-186	1.36409116333882e-126	1.68192740967896	0.293	0.052	2.60214030318512e-122	1.36409116333882e-126	4.28430252768545e-190
foxg1b	3.50111697053095e-179	1.32565899859339	0.38	0.038	6.67873073298484e-175	3.03543539970027e-145	1.25434891022861	0.409	0.087	5.79039656846824e-141	3.03543539970027e-145	7.00223394106184e-179
fabp7a	8.49725573475211e-166	1.77215117461267	0.787	0.284	1.62093650396131e-161	1.7074912214305e-127	1.00179065666968	0.787	0.429	3.25721025400082e-123	1.7074912214305e-127	1.69945114695041e-165
foxn4	8.77072922514426e-158	1.57314015871929	0.326	0.033	1.67310430698852e-153	2.14708774394912e-110	1.29155580693053	0.275	0.053	4.09578458035734e-106	2.14708774394912e-110	1.75414584502882e-157
hmgn2	9.5127098285292e-112	1.45452256705001	0.979	0.883	1.81464452689023e-107	8.89030105691884e-134	1.26526503836339	0.976	0.917	1.69591382961784e-129	9.5127098285292e-112	1.77806021138375e-133
atoh7	5.26204313715802e-110	1.83635482727514	0.184	0.012	1.00378734884426e-105	5.33853453896643e-63	1.3581585032457	0.133	0.02	1.01837884865324e-58	5.33853453896643e-63	1.0524086274316e-109
h3f3b.1	3.54443338636047e-88	1.16066613364473	0.942	0.86	6.76136112782124e-84	6.96126252976224e-106	0.999370884952968	0.958	0.869	1.32793044017745e-101	3.54443338636047e-88	1.39225250595244e-105
hmga1a	8.8732633700267e-100	1.14910850903515	0.955	0.816	1.69266372046629e-95	3.31852956178349e-82	0.86345726146821	0.932	0.826	6.33042699205818e-78	3.31852956178349e-82	1.77465267400532e-99
six3b	6.61310050189858e-97	0.616246195925951	0.236	0.028	1.26151505174217e-92	2.17319671358852e-83	0.704387717254567	0.241	0.05	4.14559005084146e-79	2.17319671358852e-83	1.32262010037973e-96
si:ch211-137a8.4	3.65409909542321e-96	1.55060888658075	0.626	0.244	6.97055943442931e-92	2.11537477214892e-82	1.21481325883597	0.599	0.286	4.03528891535129e-78	2.11537477214892e-82	7.30819819084648e-96
olig2	3.59198132529044e-93	1.39665169586514	0.219	0.025	6.85206357612403e-89	1.13113760564679e-44	1.22344436216629	0.195	0.058	2.15775809653181e-40	1.13113760564679e-44	7.18396265058098e-93
rplp1	2.4768079725472e-92	0.79221983778784	0.992	0.943	4.72475888843104e-88	1.42126546715952e-75	0.557245237911332	0.991	0.954	2.71120600515351e-71	1.42126546715952e-75	4.95361594509436e-92
rpsa	7.24853885632882e-91	0.800999549317291	0.969	0.89	1.38273127223329e-86	2.1634842042387e-78	0.603854883578716	0.959	0.907	4.12706246800575e-74	2.1634842042387e-78	1.44970777126576e-90
mybl1	7.54421596892354e-90	0.722103488360322	0.225	0.028	1.43913463823185e-85	4.54760179058936e-32	0.385572079798323	0.131	0.037	8.67500517572827e-28	4.54760179058936e-32	1.50884319378471e-89
rpl8	8.4736878201296e-90	0.900852933566014	0.965	0.872	1.61644068856792e-85	2.14900106166693e-78	0.634480784447001	0.963	0.901	4.09943442523583e-74	2.14900106166693e-78	1.69473756402594e-89
hmgb2b	1.03747058733945e-89	1.17486581333658	0.915	0.745	1.97907889240874e-85	4.33814910341089e-86	0.944085330638639	0.901	0.749	8.27545322966662e-82	4.33814910341089e-86	2.07494117467891e-89
rx1	1.93884081021352e-89	0.433275899850777	0.141	0.008	3.69853272956331e-85	2.04151426910114e-54	0.499342964569311	0.138	0.026	3.89439261973734e-50	2.04151426910114e-54	3.87768162042706e-89
rorb	5.25455351714599e-89	0.591411828146422	0.163	0.013	1.00235862893077e-84	3.78476418950346e-87	0.529165793878634	0.18	0.027	7.2198161678968e-83	3.78476418950346e-87	1.05091070342919e-88
rpl10	2.92764459408612e-79	0.828362736290975	0.953	0.884	5.58477482767868e-75	1.71311508110513e-88	0.671781550925617	0.97	0.901	3.26793832871615e-84	2.92764459408612e-79	3.42623016221029e-88
sept4a	3.78936119696423e-88	0.573823262148831	0.182	0.017	7.22858541932897e-84	2.2208939450107e-39	0.41299639792926	0.125	0.028	4.23657728950241e-35	2.2208939450107e-39	7.57872239392851e-88
rpl21	1.14771671685854e-87	0.871197896758428	0.957	0.875	2.18938440907936e-83	2.69965987357065e-64	0.563321236343987	0.966	0.9	5.14987117482336e-60	2.69965987357065e-64	2.29543343371708e-87
rplp0	3.05887131719393e-87	0.885828217784031	0.961	0.881	5.83510292467915e-83	1.5544263528759e-62	0.587181584168896	0.955	0.911	2.96522371074606e-58	1.5544263528759e-62	6.11774263438793e-87
rpl7a	6.34540594778202e-85	0.830841884494085	0.969	0.876	1.2104496385989e-80	1.21656986421518e-70	0.573889059628198	0.962	0.904	2.32072867297688e-66	1.21656986421518e-70	1.2690811895564e-84
rps12	1.36460251490245e-84	0.933631331219808	0.965	0.863	2.60311575742791e-80	3.52216462811989e-69	0.631281187012758	0.961	0.884	6.7188812446015e-65	3.52216462811989e-69	2.72920502980494e-84
vsx2	1.55146972800583e-83	0.618004515273198	0.147	0.011	2.95958365314393e-79	1.05914786786159e-42	0.533951907550523	0.127	0.027	2.02043047273277e-38	1.05914786786159e-42	3.10293945601164e-83
hmgb2a	1.29972173873542e-81	1.35599932614331	0.899	0.749	2.47934918881169e-77	6.53491419020619e-68	1.05055048450054	0.9	0.788	1.24660023092373e-63	6.53491419020619e-68	2.59944347747083e-81
rpl18a	1.49202938801014e-81	0.860332197857515	0.95	0.854	2.84619526056814e-77	4.83505000068304e-66	0.591301731802845	0.951	0.88	9.22334138130297e-62	4.83505000068304e-66	2.98405877602024e-81
rack1	1.71510397108961e-80	0.774666624587032	0.953	0.859	3.27173233525055e-76	1.07575510874664e-55	0.54097527753423	0.927	0.872	2.0521104454451e-51	1.07575510874664e-55	3.43020794217922e-80
h2az2b	1.68462322133405e-77	1.06311862152447	0.872	0.701	3.21358725701683e-73	3.63018117393876e-80	0.843674590941152	0.875	0.734	6.92493360740557e-76	1.68462322133405e-77	7.26036234787753e-80
rps27.1	9.80346892291479e-80	0.804297659090639	0.971	0.86	1.87010973173523e-75	7.87386401130441e-62	0.565434679075675	0.936	0.871	1.50201829879643e-57	7.87386401130441e-62	1.96069378458294e-79
si:dkey-238o13.4	1.27702126958033e-79	0.921005961283021	0.172	0.018	2.43604577385143e-75	3.45814437610587e-61	0.776211541071493	0.149	0.026	6.59675621185955e-57	3.45814437610587e-61	2.55404253916063e-79
si:ch211-113a14.24	1.42876122953755e-79	1.72224257254779	0.419	0.123	2.72550492146584e-75	7.10689237342006e-41	1.16427881270574	0.314	0.14	1.35571078915361e-36	7.10689237342006e-41	2.85752245907515e-79
acbd7	2.67906688834916e-79	0.880109653699213	0.283	0.053	5.11058799621486e-75	4.33264357068343e-56	0.75315286821561	0.266	0.085	8.2649508754357e-52	4.33264357068343e-56	5.35813377669835e-79
vsx1	2.71526680795972e-79	1.17288922849699	0.215	0.029	5.17964296286396e-75	3.82212734224542e-23	0.592586008610506	0.202	0.087	7.29109011806737e-19	3.82212734224542e-23	5.43053361591945e-79
ptmab	1.38415029068408e-63	0.763092276746804	0.969	0.919	2.64040509450895e-59	5.09164230367571e-79	0.644627780487085	0.966	0.928	9.71281685849178e-75	1.38415029068408e-63	1.01832846073513e-78
rps7	5.41816633516274e-79	0.871597321497272	0.965	0.862	1.03356941009564e-74	1.54137406336465e-65	0.585470674809187	0.969	0.898	2.94032516327441e-61	1.54137406336465e-65	1.08363326703254e-78
ephb6	3.30155553670342e-78	0.265346711006972	0.132	0.009	6.29804734181545e-74	7.40622178171979e-73	0.375488337499697	0.134	0.017	1.41281086708087e-68	7.40622178171979e-73	6.60311107340687e-78
rps8a	1.90425385477876e-77	0.791409201361777	0.967	0.885	3.63255465337596e-73	1.41641051635763e-63	0.538741936995446	0.963	0.902	2.70194470100382e-59	1.41641051635763e-63	3.80850770955747e-77
rps27a	8.57848252443964e-77	0.780892376267659	0.971	0.904	1.63643132636211e-72	9.46500189185436e-69	0.558476040663444	0.974	0.917	1.80554376089014e-64	9.46500189185436e-69	1.71569650488792e-76
faua	9.55377185702878e-76	0.837166506496479	0.936	0.836	1.82247751944681e-71	1.96211258544557e-70	0.630179590476251	0.927	0.857	3.74292596799597e-66	1.96211258544557e-70	1.91075437140575e-75
si:dkey-108k21.10	9.15318750837213e-72	2.07414264933985	0.502	0.197	1.74606204909707e-67	1.0429886456136e-75	1.7235172831422	0.515	0.242	1.98960514037249e-71	9.15318750837213e-72	2.08597729122717e-75
rpl10a	2.18873070426839e-74	0.830584171508408	0.934	0.826	4.17522269146238e-70	7.86214336934127e-59	0.583502984850571	0.93	0.857	1.49978246913554e-54	7.86214336934127e-59	4.37746140853676e-74
rpl13	2.28561055499526e-74	0.726718336816968	0.969	0.918	4.36003069470896e-70	7.19114138812489e-67	0.540448910082867	0.974	0.933	1.3717821311987e-62	7.19114138812489e-67	4.57122110999052e-74
cadm3	6.35581162874932e-72	0.938149832199131	0.422	0.125	1.21243462630022e-67	2.2584130058683e-69	0.84779344155002	0.411	0.153	4.30814864999437e-65	2.2584130058683e-69	1.27116232574985e-71
zgc:153405	7.38385755764846e-72	1.72200385139378	0.409	0.129	1.40854466769702e-67	1.27956671596922e-54	1.40997658599675	0.363	0.154	2.44090146738289e-50	1.27956671596922e-54	1.47677151152968e-71
rps23	1.16577765969705e-71	0.824809073032734	0.944	0.851	2.22383746363809e-67	3.55397197960758e-69	0.631027593438327	0.949	0.872	6.77955694829942e-65	3.55397197960758e-69	2.33155531939413e-71
rpl7	3.42257471653598e-71	0.832332344416004	0.928	0.847	6.52890352926403e-67	1.01507131778094e-57	0.560697959212164	0.947	0.872	1.93635004579893e-53	1.01507131778094e-57	6.84514943307198e-71
rps2	4.44566266772023e-70	0.778217195956744	0.955	0.887	8.48054610494311e-66	2.58717018125364e-52	0.50637555845455	0.965	0.905	4.93528583775944e-48	2.58717018125364e-52	8.89132533544058e-70
bhlhe22	7.1771354858665e-70	1.05084948777172	0.229	0.039	1.36911036528389e-65	6.09198967275802e-45	0.862878165995217	0.214	0.067	1.16210794997532e-40	6.09198967275802e-45	1.4354270971733e-69
seta	1.48805437968096e-69	1.12205628619648	0.798	0.584	2.83861253467939e-65	5.85455606409494e-57	0.85707852238588	0.751	0.568	1.11681511478675e-52	5.85455606409494e-57	2.9761087593619e-69
rpl15	3.69627595219693e-69	0.792179190139786	0.95	0.823	7.05101600641086e-65	1.41107414979843e-52	0.557919913313813	0.924	0.852	2.69176504815549e-48	1.41107414979843e-52	7.39255190439383e-69
rps3a	4.27877780045145e-69	0.760844177885809	0.957	0.859	8.16219653214119e-65	2.86474479707112e-61	0.551415658050129	0.961	0.89	5.46478717489287e-57	2.86474479707112e-61	8.55755560090281e-69
si:ch211-284e13.6	1.02897296836911e-68	0.423077668549599	0.221	0.036	1.96286883446091e-64	3.75763580866851e-26	0.423141696413376	0.157	0.057	7.16806606861605e-22	3.75763580866851e-26	2.05794593673822e-68
rpl11	3.08531801740885e-63	0.73960917861433	0.952	0.882	5.88555265000912e-59	2.29820512029272e-68	0.579118088265277	0.974	0.907	4.38405608747039e-64	3.08531801740885e-63	4.59641024058544e-68
rps9	2.46475108816844e-68	0.715519171567061	0.961	0.899	4.70175917579012e-64	1.37454301521685e-60	0.526993039573546	0.973	0.92	2.62207825582766e-56	1.37454301521685e-60	4.92950217633695e-68
im:7152348	3.43053478599588e-68	1.52154639208192	0.297	0.069	6.54408815776575e-64	5.48717941208982e-32	1.21782954269481	0.217	0.087	1.04673434465025e-27	5.48717941208982e-32	6.86106957199175e-68
hmx1	2.97201187725422e-67	0.327413656495585	0.126	0.01	5.66940985705015e-63	9.09993154762395e-65	0.424900580402973	0.142	0.023	1.73590294202474e-60	9.09993154762395e-65	5.94402375450842e-67
hes6	1.09924390880849e-66	1.72699292084023	0.535	0.234	2.09691768044308e-62	1.59870115318842e-60	1.40700483729217	0.491	0.243	3.04968231982223e-56	1.59870115318842e-60	2.19848781761701e-66
rps14	4.62738296319618e-66	0.749841197519072	0.952	0.876	8.82719574059304e-62	1.67020927875221e-57	0.521485902034085	0.959	0.891	3.18609122014771e-53	1.67020927875221e-57	9.25476592639248e-66
rps4x	7.09999553651493e-66	0.717309420841188	0.953	0.862	1.35439514854559e-61	2.56364998040554e-52	0.509736204857758	0.95	0.884	4.89041870262161e-48	2.56364998040554e-52	1.41999910730299e-65
ran	4.17068442052747e-64	1.03194509930186	0.82	0.619	7.9559976005982e-60	4.09301877383135e-51	0.782665982004351	0.79	0.62	7.80784261296068e-47	4.09301877383135e-51	8.34136884105487e-64
rpl24	5.3890810104354e-64	0.712223324855493	0.967	0.883	1.02802109355066e-59	8.5254518273841e-59	0.52892396111513	0.947	0.889	1.62631519059179e-54	8.5254518273841e-59	1.07781620208709e-63
rps5	6.39796280207243e-64	0.747781001727571	0.953	0.868	1.22047538412334e-59	6.52101475091305e-62	0.567257066352222	0.973	0.895	1.24394877388417e-57	6.52101475091305e-62	1.27959256041447e-63
ptprua	2.58885947989838e-63	0.584824112829105	0.203	0.034	4.93850834385415e-59	9.51657830070511e-33	0.49123327537728	0.156	0.048	1.81538247664251e-28	9.51657830070511e-33	5.17771895979683e-63
rpl12	8.0346571490357e-63	0.75748981916768	0.921	0.833	1.53269119775005e-58	7.93606790337421e-57	0.55910386238629	0.935	0.864	1.51388431324766e-52	7.93606790337421e-57	1.60693142980713e-62
si:dkey-261m9.12	2.77396359920776e-62	1.57407670279912	0.417	0.147	5.29161296184872e-58	5.62859599760622e-45	1.34630000690056	0.36	0.17	1.07371097250336e-40	5.62859599760622e-45	5.54792719841548e-62
hmgb1b	1.90537440659398e-60	1.0797884721212	0.773	0.503	3.63469221801867e-56	3.53191952467583e-62	0.902307660511886	0.753	0.54	6.73748968527161e-58	1.90537440659398e-60	7.06383904935162e-62
rpl19	1.73751801913901e-57	0.723084913876841	0.952	0.869	3.31448937330957e-53	3.6370535889791e-62	0.557248873048554	0.967	0.899	6.93804342633653e-58	1.73751801913901e-57	7.27410717795827e-62
rpl35	4.40155443700158e-62	0.760210796803485	0.95	0.831	8.39640524402422e-58	4.98805531191919e-51	0.549208658965205	0.921	0.828	9.51521431301704e-47	4.98805531191919e-51	8.80310887400307e-62
rps16	1.78138192824559e-61	0.790472120407983	0.936	0.809	3.39816416632129e-57	5.66480572710127e-41	0.474772533639101	0.921	0.839	1.08061834050184e-36	5.66480572710127e-41	3.56276385649122e-61
rps10	2.11032734378657e-61	0.686038783422971	0.959	0.902	4.02566044100726e-57	6.63635857253229e-54	0.502114851056422	0.962	0.904	1.26595176129626e-49	6.63635857253229e-54	4.22065468757311e-61
rpl13a	1.14846623477704e-58	0.725147279924522	0.944	0.876	2.19081418946069e-54	2.19216969119415e-61	0.547147318584463	0.963	0.886	4.18178290292195e-57	1.14846623477704e-58	4.38433938238825e-61
rpl39	3.68942840044183e-61	0.751987869006468	0.95	0.861	7.03795361668284e-57	1.04607226701813e-41	0.496863348887677	0.93	0.868	1.99548745656379e-37	1.04607226701813e-41	7.37885680088362e-61
tubb2b	9.66644844486885e-52	0.959541036158945	0.855	0.719	1.84397170534318e-47	4.94095705673909e-61	0.885330903280779	0.84	0.708	9.42536968143548e-57	9.66644844486885e-52	9.8819141134783e-61
rpl32	7.12932718873452e-61	0.739447789265783	0.953	0.868	1.359990454523e-56	7.86084703143321e-57	0.530856443641401	0.955	0.894	1.4995351797162e-52	7.86084703143321e-57	1.4258654377469e-60
zgc:113983	8.02680646990563e-61	0.981816663228277	0.275	0.067	1.5311936021992e-56	6.10422971776988e-21	0.607259884356276	0.194	0.09	1.16444286096178e-16	6.10422971776988e-21	1.60536129398113e-60
tbx2b	9.35205942298585e-61	0.644728354916554	0.219	0.041	1.78399885552878e-56	2.50813543661801e-54	0.740815786576342	0.249	0.076	4.78451915889252e-50	2.50813543661801e-54	1.87041188459715e-60
rrm2	1.29118294716181e-60	1.53404492572228	0.527	0.232	2.46306059000588e-56	9.56709546264691e-47	1.16902254017878	0.469	0.255	1.82501913045452e-42	9.56709546264691e-47	2.58236589432362e-60
rps13	2.5962367738718e-60	0.731955193315518	0.959	0.849	4.95258126983785e-56	7.50983299549545e-51	0.516591564172841	0.953	0.873	1.43257574222071e-46	7.50983299549545e-51	5.19247354774367e-60
rpl17	3.02819425633032e-60	0.758980976180216	0.942	0.866	5.77658336337571e-56	3.31696682840987e-54	0.535052721553195	0.95	0.9	6.32744592187468e-50	3.31696682840987e-54	6.05638851266064e-60
neurod4	3.81627953350535e-60	1.47708407006001	0.322	0.089	7.27993483811481e-56	2.26711570685162e-27	1.0096354605101	0.283	0.14	4.32474992239015e-23	2.26711570685162e-27	7.63255906701077e-60
rps6	6.96219061884377e-60	0.728238472084311	0.928	0.821	1.32810748245064e-55	2.48263351373643e-52	0.527126724206772	0.925	0.833	4.73587169080362e-48	2.48263351373643e-52	1.39243812376877e-59
rpl18	1.16513412036322e-59	0.700513472058086	0.936	0.893	2.22260984800488e-55	1.68144743222367e-53	0.517207330714571	0.959	0.901	3.20752912170988e-49	1.68144743222367e-53	2.33026824072642e-59
rpl9	1.42238358814376e-59	0.665991376083963	0.95	0.867	2.71333893274304e-55	2.28027385633429e-44	0.460232193536481	0.947	0.884	4.3498504083433e-40	2.28027385633429e-44	2.8447671762875e-59
rpl30	1.53713349234098e-59	0.704283366004161	0.942	0.854	2.93223584998966e-55	2.38751188116615e-51	0.521448516804893	0.93	0.853	4.55441766451254e-47	2.38751188116615e-51	3.07426698468193e-59
rps11	2.20670305005193e-59	0.706524295544806	0.932	0.853	4.20950673827907e-55	1.73069122080724e-56	0.567315677607131	0.924	0.851	3.30146657281188e-52	1.73069122080724e-56	4.41340610010392e-59
zgc:173552.5	2.6775829925323e-59	0.784836885542372	0.262	0.061	5.10775731655461e-55	2.41294236165721e-28	0.720968953174363	0.191	0.076	4.60292884909729e-24	2.41294236165721e-28	5.35516598506456e-59
rps15a	4.98812734252809e-59	0.747731508630523	0.936	0.839	9.51535171860658e-55	3.35544516425307e-45	0.510103225501548	0.931	0.839	6.40084719532916e-41	3.35544516425307e-45	9.97625468505615e-59
rpl35a	7.10580698918048e-58	0.730108467017257	0.93	0.837	1.35550374125607e-53	3.20032893371687e-39	0.46064326209467	0.907	0.836	6.1049474739583e-35	3.20032893371687e-39	1.42116139783612e-57
ppiab	1.20830456301583e-56	0.736792710404862	0.897	0.749	2.304961784409e-52	1.72820984897299e-57	0.572480055698544	0.881	0.771	3.29673310790087e-53	1.20830456301583e-56	3.45641969794594e-57
si:ch73-36p18.1	1.79848391555511e-57	1.73720143634452	0.37	0.125	3.43078791731293e-53	1.58028420425248e-35	1.40039000058348	0.335	0.168	3.01455014803202e-31	1.58028420425248e-35	3.59696783111027e-57
six3a	2.16824969020281e-57	0.428564314589867	0.176	0.027	4.13615310903088e-53	6.71641801845138e-54	0.471626726227534	0.178	0.041	1.28122390119978e-49	6.71641801845138e-54	4.3364993804056e-57
si:ch211-113a14.12	5.09238847520852e-57	1.67819668688219	0.424	0.164	9.71424025530777e-53	1.27929849226921e-39	1.28675304421828	0.389	0.204	2.44038980385275e-35	1.27929849226921e-39	1.0184776950417e-56
hist1h2a6	6.37358842923648e-57	1.36843901175013	0.351	0.112	1.21582572876115e-52	5.69486694050171e-44	1.02230633576731	0.302	0.125	1.08635281757011e-39	5.69486694050171e-44	1.2747176858473e-56
hist1h4l.11	6.54080528433852e-57	1.68413368197233	0.626	0.344	1.24772401604042e-52	5.31666316506766e-52	1.36318324573837	0.562	0.336	1.01420666536831e-47	5.31666316506766e-52	1.30816105686772e-56
hmx4	1.06290391208003e-56	0.472454480754289	0.12	0.012	2.02759550268387e-52	3.56976136158829e-41	0.512012331283655	0.114	0.023	6.80967677336582e-37	3.56976136158829e-41	2.12580782416008e-56
rps19	1.18134849096653e-56	0.620785534437541	0.981	0.913	2.25354038136775e-52	4.00864343648953e-45	0.45426082929928	0.965	0.915	7.64688821944744e-41	4.00864343648953e-45	2.36269698193305e-56
rpl23	1.1836609534285e-56	0.680736008374706	0.955	0.883	2.2579516347602e-52	1.53181025104316e-50	0.507045896583703	0.944	0.905	2.92208123488994e-46	1.53181025104316e-50	2.36732190685701e-56
uba52	2.00880759323943e-56	0.687537296725812	0.934	0.848	3.83200136486354e-52	8.08721987731402e-55	0.539260439666235	0.924	0.857	1.54271806379642e-50	8.08721987731402e-55	4.01761518647885e-56
rps15	2.14789183482632e-56	0.664722140687454	0.963	0.871	4.09731846411469e-52	8.79242542878235e-42	0.458681923050202	0.931	0.872	1.67724307479452e-37	8.79242542878235e-42	4.29578366965269e-56
rpl36a	4.88808906097018e-56	0.726667312985708	0.942	0.86	9.32451869270671e-52	2.64606836392583e-36	0.440613904973636	0.925	0.858	5.04764001102491e-32	2.64606836392583e-36	9.77617812194035e-56
si:ch211-113a14.18	6.48820168839556e-56	1.40685116323366	0.353	0.115	1.23768935407834e-51	9.57087184460095e-42	1.16766308084192	0.301	0.129	1.82573951307608e-37	9.57087184460095e-42	1.29764033767911e-55
rps21	2.53580199694771e-55	0.727812603540801	0.921	0.823	4.83729588937745e-51	3.80353413202051e-39	0.503761354615065	0.889	0.815	7.25562171024232e-35	3.80353413202051e-39	5.07160399389539e-55
rpl37.1	2.65940299364135e-55	0.664972941218587	0.953	0.865	5.07307715067024e-51	5.59520816463295e-36	0.443772503024643	0.936	0.864	1.06734190948538e-31	5.59520816463295e-36	5.31880598728271e-55
rpl27	3.36849656053656e-55	0.699853579446842	0.917	0.831	6.42574403887954e-51	8.65171782159508e-50	0.529156178631614	0.925	0.832	1.65040169164748e-45	8.65171782159508e-50	6.73699312107314e-55
si:ch73-281n10.2	5.62555526070389e-55	1.0331439180515	0.828	0.664	1.07313092153187e-50	3.6870237993064e-44	0.746653664468428	0.81	0.668	7.03336659955689e-40	3.6870237993064e-44	1.12511105214077e-54
rplp2l	9.13157455576991e-55	0.577311060814296	0.983	0.931	1.74193916225867e-50	3.82870677184359e-42	0.408435149441289	0.981	0.935	7.30364103796883e-38	3.82870677184359e-42	1.826314911154e-54
FQ312024.1	1.21515420894383e-54	1.09999460140027	0.281	0.076	2.31802816898124e-50	2.02629646992663e-34	0.903772320188473	0.224	0.087	3.86536314603204e-30	2.02629646992663e-34	2.43030841788768e-54
rpl28	7.55736482336144e-54	0.657422996617896	0.942	0.864	1.44164291370443e-49	8.06950390346202e-51	0.50181415180999	0.955	0.882	1.53933856462441e-46	8.06950390346202e-51	1.51147296467228e-53
FP236630.1	7.73151622313185e-54	0.853374949169544	0.258	0.064	1.47486403472463e-49	5.3710362952059e-30	0.605459067295861	0.184	0.069	1.02457888367348e-25	5.3710362952059e-30	1.54630324462637e-53
hist1h2a3.1	8.76095714979619e-54	0.806279612065036	0.258	0.065	1.67124018589512e-49	1.22467173741947e-23	0.579306283884022	0.183	0.077	2.33618380630137e-19	1.22467173741947e-23	1.75219142995923e-53
hist1h4l.14	1.15871710831417e-53	1.08551060980619	0.287	0.081	2.21036875582011e-49	2.5557634928966e-30	0.75329673970991	0.221	0.092	4.87537443904955e-26	2.5557634928966e-30	2.31743421662833e-53
sinhcafl.1	5.53921003264377e-46	1.0453520984828	0.531	0.273	1.05665970582713e-41	3.75445752273517e-53	1.01968212319977	0.493	0.266	7.16200317036961e-49	5.53921003264377e-46	7.50891504547032e-53
dhx32b	3.86579696236743e-53	0.52085257370656	0.221	0.047	7.37439428541212e-49	2.47783736992734e-23	0.271237170153898	0.16	0.061	4.7267225668734e-19	2.47783736992734e-23	7.73159392473487e-53
rpl23a	3.36064681686859e-52	0.672308422869368	0.907	0.813	6.41076986785851e-48	8.99216637910417e-44	0.507776874506668	0.9	0.812	1.71534565847791e-39	8.99216637910417e-44	6.72129363373714e-52
crabp1a	1.13547274846639e-51	0.560556529078846	0.209	0.042	2.16602781497448e-47	4.03635232856606e-35	0.681936904119974	0.192	0.064	7.69974570197262e-31	4.03635232856606e-35	2.27094549693278e-51
CU457819.3	1.64376244965906e-51	0.486025554493975	0.192	0.037	3.13564124896961e-47	3.33225802512664e-28	0.433432857645001	0.13	0.04	6.35661540873158e-24	3.33225802512664e-28	3.28752489931811e-51
tuba1a	1.04711879625701e-41	0.799327333191918	0.688	0.377	1.99748381573987e-37	1.74818534912526e-51	0.754746270485809	0.695	0.41	3.33483837199135e-47	1.04711879625701e-41	3.49637069825053e-51
tpt1	3.21387413040971e-51	0.655551340961601	0.938	0.834	6.13078629116956e-47	6.74229518297701e-35	0.441252113739433	0.889	0.837	1.2861602291047e-30	6.74229518297701e-35	6.42774826081939e-51
zgc:153409	6.97223278197289e-51	1.47302870233135	0.742	0.557	1.33002312548915e-46	1.43380920093396e-45	1.06145326714331	0.702	0.54	2.73513443170163e-41	1.43380920093396e-45	1.39444655639458e-50
RPS17	1.85848413370085e-50	0.70387524965808	0.922	0.812	3.54524433344774e-46	5.28124950678079e-32	0.459330242689715	0.897	0.814	1.0074511559135e-27	5.28124950678079e-32	3.71696826740173e-50
rrm1	3.20641669735437e-50	1.21373081878825	0.455	0.2	6.11656049187319e-46	9.48587369474219e-22	0.729903677895784	0.343	0.21	1.80952526600902e-17	9.48587369474219e-22	6.41283339470876e-50
hist2h3c	3.78586225470163e-50	1.11509605964103	0.314	0.099	7.22191083706884e-46	3.80956441952012e-28	0.80099578310991	0.248	0.114	7.26712508667659e-24	3.80956441952012e-28	7.57172450940326e-50
ascl1a	1.39492076492556e-49	0.694021185062316	0.178	0.033	2.660950851172e-45	2.17389936432334e-39	0.633058762477134	0.171	0.05	4.1469304273832e-35	2.17389936432334e-39	2.78984152985111e-49
si:ch1073-159d7.7	1.67611900370384e-49	0.686077883801595	0.246	0.063	3.19736461146544e-45	2.93566530073832e-17	0.506024144151933	0.179	0.087	5.60007512768843e-13	2.93566530073832e-17	3.35223800740766e-49
rps24	2.20477822756144e-49	0.604506836202861	0.965	0.898	4.2058349468962e-45	4.38620899592674e-37	0.407047789076485	0.95	0.907	8.36713228062985e-33	4.38620899592674e-37	4.40955645512288e-49
ccna2	5.49774164867246e-49	0.997220692263533	0.378	0.138	1.04874919690076e-44	2.03221339910816e-28	0.767988297690012	0.305	0.157	3.87665028013872e-24	2.03221339910816e-28	1.09954832973449e-48
si:ch211-113a14.19	1.11898019894307e-48	0.829605520529042	0.281	0.081	2.13456662750381e-44	4.72019799551196e-26	0.586492174006626	0.21	0.091	9.00424969623861e-22	4.72019799551196e-26	2.23796039788615e-48
rps3	1.84521848635725e-48	0.664872933603503	0.905	0.802	3.51993878457509e-44	1.82160404042619e-45	0.503919473438839	0.9	0.813	3.47489186751701e-41	1.82160404042619e-45	3.6904369727145e-48
zgc:171772	5.46763960060375e-48	0.653697708332906	0.932	0.859	1.04300693021117e-43	1.78663120869281e-28	0.40805960525491	0.908	0.853	3.4081776937024e-24	1.78663120869281e-28	1.09352792012075e-47
si:ch211-113a14.19.2	1.95838211114543e-47	1.25684391714526	0.345	0.122	3.73580971522102e-43	4.62039811604483e-35	1.08892306120674	0.305	0.144	8.81387144616712e-31	4.62039811604483e-35	3.91676422229084e-47
rpl22	4.55759189575848e-47	0.720581195916793	0.874	0.721	8.69406230034887e-43	2.7366572588829e-30	0.495425539987594	0.832	0.725	5.22044738704502e-26	2.7366572588829e-30	9.11518379151701e-47
rps25	9.88577363977694e-47	0.611471645247666	0.936	0.864	1.88581017952385e-42	9.50866352432584e-44	0.461438045413574	0.93	0.867	1.8138726539004e-39	9.50866352432584e-44	1.97715472795541e-46
rpl31	1.57256529511634e-46	0.607952558786792	0.922	0.853	2.99982555696393e-42	3.73288081161613e-40	0.475714777602874	0.927	0.855	7.12084343623893e-36	3.73288081161613e-40	3.14513059023268e-46
zgc:173552.3	2.13651273246328e-46	1.5960905690748	0.357	0.131	4.07561168844695e-42	1.91371831400593e-37	1.23498987692814	0.327	0.152	3.65060905579771e-33	1.91371831400593e-37	4.27302546492656e-46
rps26l	3.23115145308084e-46	0.698078541922334	0.915	0.802	6.16374451189701e-42	1.92465061582723e-23	0.422388489225149	0.873	0.794	3.67146351475203e-19	1.92465061582723e-23	6.46230290616171e-46
si:dkey-108k21.21	4.90313406763503e-46	1.27507857299385	0.335	0.12	9.35321854742059e-42	7.05863847585599e-38	1.22235451879756	0.327	0.158	1.34650587565429e-33	7.05863847585599e-38	9.80626813527012e-46
CU459186.2	1.021848939323e-45	0.798839187913421	0.279	0.085	1.94927903665256e-41	1.43272215024375e-22	0.541377634730346	0.199	0.09	2.73306077380498e-18	1.43272215024375e-22	2.04369787864599e-45
si:ch1073-153i20.4	1.33017029570645e-45	1.32578691539634	0.312	0.106	2.53743285608963e-41	9.58476390629269e-18	0.821849302376003	0.252	0.141	1.82838956276439e-13	9.58476390629269e-18	2.6603405914129e-45
CU457819.1	1.78799435558449e-45	1.0066363144667	0.298	0.097	3.41077803271297e-41	2.15246969259286e-31	0.859686217364816	0.248	0.108	4.10605118559014e-27	2.15246969259286e-31	3.57598871116901e-45
rpl22l1	2.17354736952074e-45	0.952461011670754	0.767	0.593	4.14625896209777e-41	1.39294623225441e-33	0.598766382808464	0.775	0.643	2.65718423264852e-29	1.39294623225441e-33	4.34709473904148e-45
si:dkey-23a13.21	2.43973934395667e-45	0.725407836292952	0.238	0.064	4.65404677253174e-41	1.21933314759914e-26	0.512830516428721	0.18	0.071	2.32599991236011e-22	1.21933314759914e-26	4.87947868791333e-45
cspg5b	3.07070352915111e-45	0.397692522810467	0.174	0.034	5.85767405220867e-41	6.51866769547458e-16	0.353042432902863	0.145	0.064	1.24350104958873e-11	6.51866769547458e-16	6.14140705830221e-45
FP325123.1	3.35021357004057e-45	0.674485861898546	0.25	0.069	6.39086740620939e-41	4.18995685602125e-20	0.442663987466043	0.173	0.077	7.99276169854615e-16	4.18995685602125e-20	6.70042714008115e-45
CU459186.3	4.00529565852494e-45	0.831899700216037	0.264	0.077	7.64050199820217e-41	8.60576868852062e-24	0.676337881607162	0.199	0.088	1.64163643502219e-19	8.60576868852062e-24	8.01059131704984e-45
si:ch73-368j24.11	6.73609136598262e-45	1.15593155361354	0.3	0.099	1.28497678897484e-40	2.91750321983707e-29	0.986211628889837	0.27	0.129	5.5654291421612e-25	2.91750321983707e-29	1.34721827319653e-44
otx2b	1.18153096134507e-44	1.03363958795343	0.252	0.071	2.25388846186185e-40	1.14158060218632e-24	0.962041166503698	0.224	0.103	2.17767915673062e-20	1.14158060218632e-24	2.36306192269014e-44
zgc:173552.2	1.33842703992797e-44	0.668814595381732	0.238	0.064	2.55318342136659e-40	1.77099389630633e-19	0.473348144763442	0.167	0.074	3.37834795659395e-15	1.77099389630633e-19	2.67685407985593e-44
hist1h2a11.4	4.53671743787911e-44	0.852484049052479	0.279	0.086	8.65424218449819e-40	1.73113827487478e-21	0.615145611116123	0.214	0.103	3.30231937315113e-17	1.73113827487478e-21	9.0734348757583e-44
gadd45gb.1	9.45189289997854e-44	0.80561542904218	0.289	0.087	1.80304308959991e-39	1.73816507043529e-25	0.542072175023607	0.248	0.113	3.31572368836235e-21	1.73816507043529e-25	1.89037857999571e-43
hmgb1a	7.94230853075618e-32	0.754273776619991	0.746	0.59	1.51507477532705e-27	2.11141321798534e-43	0.711266642187114	0.76	0.615	4.02773185462883e-39	7.94230853075618e-32	4.2228264359707e-43
hist1h4l.16	2.73391842481016e-43	1.27801163554866	0.374	0.147	5.21522278716787e-39	3.29605733793708e-25	0.930139716157178	0.283	0.147	6.28755897784878e-21	3.29605733793708e-25	5.46783684962036e-43
hist1h2a5	1.33321158516243e-42	0.752283890453567	0.233	0.065	2.54323441985585e-38	2.93991903602293e-30	0.587994624580156	0.184	0.068	5.60818955311735e-26	2.93991903602293e-30	2.66642317032488e-42
rpl3	1.69493498053339e-42	0.524401069282111	0.932	0.871	3.23325796886549e-38	8.6570625055024e-39	0.436527160725677	0.936	0.874	1.65142124354964e-34	8.6570625055024e-39	3.38986996106677e-42
dek	4.45942365178939e-42	1.05461614331993	0.413	0.183	8.50679655815344e-38	3.93601756779582e-21	0.731924417928135	0.351	0.219	7.5083471123273e-17	3.93601756779582e-21	8.91884730357881e-42
si:ch211-156b7.4	5.02699479471103e-42	1.04125907882696	0.446	0.205	9.58949527039077e-38	2.75166898762936e-31	0.880322961197062	0.434	0.261	5.24908376080177e-27	2.75166898762936e-31	1.00539895894221e-41
rps26	1.23083735682524e-41	0.694710248596979	0.843	0.721	2.34794534187982e-37	2.14676501522671e-27	0.476162947838776	0.822	0.717	4.09516894304647e-23	2.14676501522671e-27	2.46167471365046e-41
CU459186.5	2.00763465261185e-41	0.523137758520472	0.2	0.049	3.82976386332236e-37	5.39073617879945e-14	0.259188077253662	0.119	0.052	1.02833683346778e-09	5.39073617879945e-14	4.01526930522371e-41
insm1a	3.29469120490124e-38	1.23858032714648	0.339	0.134	6.2849529424696e-34	3.40606295637494e-41	1.10078706609474	0.348	0.158	6.49740569558083e-37	3.29469120490124e-38	6.81212591274988e-41
eef1b2	5.50154842894722e-41	0.709139770828182	0.864	0.726	1.04947537830597e-36	4.45102818109642e-32	0.466280717259133	0.864	0.747	8.49078135825953e-28	4.45102818109642e-32	1.10030968578944e-40
nr2e1	5.68598670008538e-41	0.441003120394091	0.136	0.023	1.08465882290829e-36	2.5779277987797e-25	0.349799071095028	0.119	0.036	4.91765506895216e-21	2.5779277987797e-25	1.13719734001707e-40
FP325123.2	9.36134243841703e-41	0.40481578926961	0.178	0.04	1.78576968355243e-36	5.86683834754189e-17	0.305979936263387	0.121	0.048	1.11915808317709e-12	5.86683834754189e-17	1.87226848768341e-40
rps29	1.62143173226413e-40	0.5723933896283	0.93	0.874	3.09304317246706e-36	1.9953368457564e-34	0.411732503433953	0.932	0.868	3.8063045669649e-30	1.9953368457564e-34	3.24286346452825e-40
si:ch211-113a14.19.1	1.69374494908302e-40	0.703126260172629	0.213	0.057	3.23098786487077e-36	6.0448724620473e-17	0.348174066010551	0.144	0.063	1.15311987086014e-12	6.0448724620473e-17	3.38748989816603e-40
pcbp4	2.27989092716466e-40	0.388300857922083	0.217	0.056	4.3491199326593e-36	1.32349208286035e-29	0.490762070389738	0.202	0.078	2.52469349726441e-25	1.32349208286035e-29	4.55978185432933e-40
hist1h2a4	3.22891689917573e-40	0.639043263332559	0.231	0.065	6.15948187686762e-36	7.73144403719658e-15	0.34383249398956	0.146	0.069	1.47485026453562e-10	7.73144403719658e-15	6.45783379835149e-40
hnrnpaba	2.93043572571093e-26	0.438276062176406	0.874	0.789	5.59009919036618e-22	4.73466901558274e-40	0.489543172440496	0.855	0.771	9.03185461412564e-36	2.93043572571093e-26	9.46933803116554e-40
CR762436.2	5.52287917307711e-40	0.612107157703598	0.198	0.05	1.05354443105619e-35	1.146446571176e-19	0.399530039638267	0.14	0.056	2.18696147917534e-15	1.146446571176e-19	1.10457583461542e-39
hist1h4l.6	2.93667132202169e-39	1.41179525490161	0.461	0.23	5.60199421388857e-35	1.77244759781854e-23	0.950013082757013	0.377	0.232	3.38112103759865e-19	1.77244759781854e-23	5.87334264404334e-39
cirbpb	5.50908641827474e-30	0.460838634869311	0.909	0.863	1.05091332515009e-25	2.95161387290827e-39	0.45125564466718	0.902	0.847	5.63049862395982e-35	5.50908641827474e-30	5.90322774581652e-39
si:dkey-108k21.19	6.13285896628005e-39	0.613587854341445	0.221	0.062	1.16990417640758e-34	2.03271815660481e-17	0.370512304275466	0.137	0.058	3.87761315553934e-13	2.03271815660481e-17	1.22657179325601e-38
rps17	6.48304923421932e-39	0.685232819860011	0.853	0.73	1.23670647191968e-34	1.43764668301429e-25	0.453687998696325	0.828	0.715	2.74245481251806e-21	1.43764668301429e-25	1.29660984684387e-38
zgc:110425	9.59262946390142e-39	1.40041725064179	0.473	0.244	1.82988999653383e-34	4.82204906650999e-36	0.995980128761072	0.58	0.391	9.19854079927445e-32	4.82204906650999e-36	1.91852589278029e-38
hist1h2a3	1.44710877304284e-38	0.613219541564051	0.207	0.056	2.76050469545651e-34	2.22215416214065e-18	0.349794544153226	0.145	0.061	4.2389812796995e-14	2.22215416214065e-18	2.89421754608567e-38
ahcy	1.81761783393807e-38	0.899305309771194	0.547	0.296	3.46728778002025e-34	4.78741281438471e-16	0.586191050032327	0.447	0.327	9.13246868472026e-12	4.78741281438471e-16	3.63523566787612e-38
hist1h2a2	3.08584196758883e-37	0.688901303771376	0.229	0.069	5.88655213737245e-33	4.47588147762617e-16	0.421285537944568	0.171	0.084	8.53819150671968e-12	4.47588147762617e-16	6.1716839351777e-37
CU302436.1	3.27982813999868e-37	0.742082409871304	0.238	0.074	6.25660015986149e-33	1.67937535865155e-24	0.702407727101115	0.195	0.085	3.2035764341637e-20	1.67937535865155e-24	6.55965627999742e-37
rpl34	4.3435011361322e-37	0.559372805362795	0.909	0.832	8.28566276728579e-33	6.08759340824231e-23	0.369234297327105	0.889	0.814	1.1612693185563e-18	6.08759340824231e-23	8.68700227226443e-37
si:ch211-207i1.2	5.03508659871213e-37	0.358677745478902	0.147	0.03	9.60493119570326e-33	4.56079244879868e-16	0.325784763099325	0.131	0.056	8.70016767532837e-12	4.56079244879868e-16	1.00701731974242e-36
hist1h2a3.4	6.00903225781721e-37	0.568965224525026	0.233	0.07	1.14628299350121e-32	3.16536721776658e-14	0.310839055031572	0.163	0.081	6.03825450461153e-10	3.16536721776658e-14	1.20180645156344e-36
zgc:173552	1.18010504646196e-36	1.02018520719714	0.229	0.07	2.25116838663083e-32	8.44097114348278e-18	0.648739866228961	0.18	0.086	1.61019965533077e-13	8.44097114348278e-18	2.36021009292393e-36
mdka	1.18276490676366e-36	0.598041270615857	0.595	0.323	2.25624233614235e-32	4.38369785145444e-21	0.379638787125665	0.503	0.331	8.3623420214345e-17	4.38369785145444e-21	2.36552981352732e-36
gpm6aa	5.89423819803948e-21	0.529382140188444	0.554	0.326	1.12438487865801e-16	1.46366519282496e-36	0.698573913928939	0.612	0.373	2.79208772183288e-32	5.89423819803948e-21	2.92733038564994e-36
si:ch73-1a9.3	3.61449151727009e-13	0.287252652216845	0.899	0.866	6.89500401834442e-09	1.72661837822072e-36	0.439058320610233	0.939	0.873	3.29369721829385e-32	3.61449151727009e-13	3.45323675644146e-36
si:dkey-108k21.14	2.99130076029927e-36	0.497121819168592	0.188	0.049	5.70620533034689e-32	1.23314750296071e-18	0.430745095400778	0.154	0.067	2.35235217664784e-14	1.23314750296071e-18	5.98260152059853e-36
ano9a.1	3.31686479907673e-35	0.596130544985279	0.198	0.055	6.32725129071877e-31	5.97167069505284e-20	0.390161519011657	0.146	0.059	1.13915590178828e-15	5.97167069505284e-20	6.63372959815349e-35
tfap2c	3.75104375300453e-30	0.879314479244056	0.107	0.02	7.15549106323144e-26	3.47257675840668e-35	1.09464656792989	0.131	0.034	6.62428742433658e-31	3.75104375300453e-30	6.94515351681334e-35
zgc:171759.4	4.02729527053071e-35	0.424067025056827	0.207	0.059	7.68246845806438e-31	7.43846049958675e-23	0.574814582157285	0.172	0.072	1.41896072490117e-18	7.43846049958675e-23	8.05459054106144e-35
nme2b.1	7.8822443391528e-34	0.706485368701822	0.901	0.779	1.50361693013679e-29	6.64486336019183e-35	0.496040968653573	0.92	0.804	1.26757413459019e-30	7.8822443391528e-34	1.32897267203838e-34
tbx2a	7.61015067249848e-35	0.314498537237741	0.153	0.033	1.45171234228581e-30	6.72901117318334e-23	0.40727105174228	0.156	0.059	1.28362617139645e-18	6.72901117318334e-23	1.52203013449969e-34
tubb4b	9.43672648850706e-35	0.998707849287311	0.75	0.632	1.80014994494761e-30	2.36535696546105e-24	0.729518678974042	0.717	0.625	4.5121549473135e-20	2.36535696546105e-24	1.88734529770143e-34
si:dkey-23a13.9	1.28252461200477e-34	0.514015665749558	0.202	0.057	2.44654394986031e-30	1.65119079003857e-18	0.390388234900936	0.156	0.068	3.14981155107758e-14	1.65119079003857e-18	2.56504922400953e-34
tmem35	1.08638494148209e-24	0.554783428300147	0.463	0.25	2.07238791437123e-20	1.76390013212001e-34	0.608391178592185	0.461	0.248	3.36481589203212e-30	1.08638494148209e-24	3.52780026424001e-34
hnrnpa0l.1	1.39810460412598e-21	0.420672021908222	0.841	0.782	2.66702434283073e-17	2.02086768303032e-34	0.491765008553582	0.847	0.775	3.85500719214864e-30	1.39810460412598e-21	4.04173536606065e-34
mxd3	3.80645188873624e-34	0.785550212500148	0.378	0.168	7.26118762295325e-30	8.15681476191724e-27	0.710836944616906	0.343	0.19	1.55599398398333e-22	8.15681476191724e-27	7.61290377747251e-34
mad2l1	4.41000144628454e-34	0.822459049287736	0.333	0.135	8.4125187589324e-30	1.26093745890213e-19	0.645148141596927	0.272	0.151	2.4053642966017e-15	1.26093745890213e-19	8.82000289256906e-34
hist1h2a11.2	4.49548810600259e-34	0.776166548548652	0.248	0.084	8.57559311101055e-30	1.83650742497826e-23	0.651668148233503	0.21	0.096	3.50332156388852e-19	1.83650742497826e-23	8.99097621200519e-34
CR762436.1	4.67566894599635e-34	0.307320680350178	0.157	0.037	8.91930608138264e-30	2.62391087987597e-17	0.296473350276428	0.111	0.042	5.00537239445139e-13	2.62391087987597e-17	9.35133789199266e-34
hist1h2a10.1	8.24688670948519e-34	0.57612355305572	0.213	0.065	1.5731761087014e-29	2.38900505196583e-18	0.374119543010528	0.165	0.074	4.55726603713002e-14	2.38900505196583e-18	1.64937734189703e-33
nusap1	1.61154108604977e-33	1.15997583696712	0.293	0.112	3.07417577574853e-29	1.51821362517227e-31	1.11160855071341	0.285	0.134	2.89614431137861e-27	1.51821362517227e-31	3.22308217209954e-33
rps28	1.77091571791517e-33	0.572649723564234	0.897	0.813	3.37819882349498e-29	8.6360116875922e-21	0.356723262306847	0.877	0.808	1.64740558952509e-16	8.6360116875922e-21	3.54183143583032e-33
h3f3d	4.01646762328456e-27	0.412838189304446	0.919	0.837	7.66181363817762e-23	3.85346719630031e-33	0.383317841062672	0.912	0.845	7.35087402366246e-29	4.01646762328456e-27	7.70693439260059e-33
naca	1.34803129675638e-32	0.578705746304196	0.864	0.783	2.57150450169246e-28	7.46276489366648e-31	0.426317404721559	0.882	0.792	1.42359703111582e-26	7.46276489366648e-31	2.69606259351276e-32
ndrg1b	1.45718416818176e-32	0.851794505582601	0.122	0.024	2.77972451922352e-28	1.71192141383187e-20	0.694151443230652	0.154	0.062	3.26566128902568e-16	1.71192141383187e-20	2.91436833636351e-32
H3C10	1.54319674961333e-32	0.37498965086856	0.161	0.04	2.94380211956239e-28	6.76722558250023e-23	0.412106701957508	0.129	0.045	1.29091595211774e-18	6.76722558250023e-23	3.08639349922668e-32
hist1h2a1	1.9204443910952e-32	0.543683661439044	0.229	0.074	3.6634397204532e-28	3.28691987582283e-16	0.520301796750701	0.171	0.084	6.27012835511964e-12	3.28691987582283e-16	3.84088878219043e-32
cks1b	2.86101921770342e-32	0.775480859123482	0.324	0.135	5.45768025969105e-28	1.97341432247452e-14	0.605011602130702	0.264	0.163	3.7644851615524e-10	1.97341432247452e-14	5.72203843540687e-32
hist1h4l.2	3.04892424432276e-32	0.456933564824413	0.2	0.06	5.8161278884701e-28	2.60574268273579e-15	0.284110186303052	0.133	0.058	4.9707147415868e-11	2.60574268273579e-15	6.09784848864557e-32
kifc1	3.51770757727744e-32	0.678382478960149	0.25	0.086	6.71037897441444e-28	3.07107877565926e-12	0.454164280769868	0.187	0.105	5.85838987244761e-08	3.07107877565926e-12	7.03541515455491e-32
celsr1b	3.84015583062891e-32	0.520500491632461	0.291	0.105	7.32548126250771e-28	1.69431716949021e-20	0.402050604119456	0.222	0.106	3.23207943251952e-16	1.69431716949021e-20	7.68031166125781e-32
rpl36	5.32901760758058e-32	0.544912125990895	0.876	0.79	1.01656339882207e-27	8.58737819567253e-24	0.412541870635283	0.864	0.789	1.63812826460649e-19	8.58737819567253e-24	1.06580352151612e-31
zgc:171759.3	7.28083770606316e-32	0.42571840200053	0.217	0.069	1.38889260080861e-27	2.50989995282434e-19	0.447370570492026	0.171	0.076	4.7878851500077e-15	2.50989995282434e-19	1.45616754121264e-31
zgc:173552.1	7.36583686864746e-32	0.484888123410267	0.18	0.05	1.40510704106319e-27	3.30595266017987e-26	0.490874722654065	0.146	0.051	6.30643529455913e-22	3.30595266017987e-26	1.47316737372949e-31
tfdp2	7.49248945177178e-32	0.632956492936446	0.32	0.129	1.42926728781998e-27	2.85409234243355e-10	0.374388209352693	0.237	0.152	5.44446655242625e-06	2.85409234243355e-10	1.49849789035435e-31
sox3	7.57612087840586e-32	0.893646397259585	0.322	0.127	1.4452208187647e-27	1.64500468201867e-19	0.592544910672722	0.295	0.161	3.13801093141882e-15	1.64500468201867e-19	1.51522417568117e-31
zgc:173585	8.03207495691751e-32	0.358401118055896	0.169	0.044	1.53219861878158e-27	1.94091962493541e-14	0.385274219458443	0.11	0.046	3.7024982765268e-10	1.94091962493541e-14	1.60641499138351e-31
rpl14	9.32173198727046e-32	0.47888053967472	0.926	0.865	1.77821359389171e-27	8.73688590804508e-30	0.379737743155689	0.923	0.865	1.66664835581868e-25	8.73688590804508e-30	1.86434639745409e-31
h2az2a	1.08150852955134e-31	0.798013582467743	0.655	0.47	2.06308567097213e-27	1.34410110320974e-31	0.676752191905401	0.64	0.475	2.56400726448291e-27	1.34410110320974e-31	2.16301705910268e-31
si:ch211-113a14.11	1.38616811730907e-31	0.528753111874983	0.205	0.064	2.64425430057878e-27	4.14548233888757e-22	0.540884800913312	0.163	0.066	7.90792210966193e-18	4.14548233888757e-22	2.77233623461815e-31
rpa2	8.79853368517881e-31	0.993733920521134	0.362	0.172	1.67840828578471e-26	2.15952724058342e-12	0.621203616202398	0.275	0.182	4.11951416413694e-08	2.15952724058342e-12	1.75970673703577e-30
si:ch211-222l21.1	9.58378653761724e-31	0.505194991598174	0.969	0.923	1.82820311991587e-26	2.150871725875e-29	0.394895552837373	0.962	0.916	4.10300290427914e-25	2.150871725875e-29	1.91675730752345e-30
zbtb18	1.37151427524272e-30	0.673444716477478	0.359	0.156	2.61630063145302e-26	3.30471212302881e-22	0.597229980593053	0.314	0.173	6.30406884588976e-18	3.30471212302881e-22	2.74302855048544e-30
tuba8l4	1.84547156410119e-30	0.883459549634947	0.723	0.638	3.52042155567944e-26	5.63567935275891e-20	0.647242299372944	0.671	0.591	1.07506219333229e-15	5.63567935275891e-20	3.69094312820242e-30
zgc:163061.1	2.07130879800845e-30	0.565394111268367	0.2	0.062	3.95122866308092e-26	7.3668992000811e-12	0.386182965311112	0.156	0.083	1.40530969140747e-07	7.3668992000811e-12	4.14261759601691e-30
hnrnpabb	2.08175152984332e-30	0.680829525984866	0.789	0.643	3.97114921832911e-26	2.81683568646742e-29	0.572802776215473	0.762	0.631	5.37339575550525e-25	2.81683568646742e-29	4.16350305968666e-30
zic2b	2.41456950464981e-30	0.460876151368913	0.132	0.029	4.60603278706998e-26	1.01109611470139e-20	0.349694532494655	0.126	0.045	1.92876694840438e-16	1.01109611470139e-20	4.82913900929962e-30
rpl5a	6.10089208501962e-30	0.586051095897739	0.853	0.749	1.16380617413834e-25	2.45857982771448e-11	0.295581630475861	0.825	0.746	4.68998687934815e-07	2.45857982771448e-11	1.22017841700393e-29
zgc:112234.3	6.44395559312453e-30	0.376761203236246	0.155	0.04	1.22924896894443e-25	3.7124224724921e-17	0.40711440814441	0.112	0.043	7.08181710852592e-13	3.7124224724921e-17	1.28879111862491e-29
hist1h2a10	1.02475741984422e-29	0.478230812372303	0.157	0.041	1.95482725409484e-25	6.04778066033263e-19	0.271967136563569	0.118	0.043	1.15367463876505e-14	6.04778066033263e-19	2.04951483968844e-29
hist1h4l.10	1.12309156900094e-29	0.719263224108566	0.248	0.092	2.14240947702619e-25	6.0015924428655e-18	0.544624764184843	0.211	0.108	1.14486377440102e-13	6.0015924428655e-18	2.24618313800188e-29
fbxo5	1.17905397867033e-29	0.716224738585272	0.3	0.12	2.24916336971152e-25	6.43978961974856e-13	0.494836256882447	0.206	0.118	1.22845426786323e-08	6.43978961974856e-13	2.35810795734065e-29
anp32e	2.38637182325468e-29	0.827070355753287	0.519	0.312	4.55224289004063e-25	4.34387119373262e-15	0.488281261639713	0.473	0.351	8.28636868916434e-11	4.34387119373262e-15	4.77274364650936e-29
snrpf	3.55826569355128e-29	0.765794311449884	0.702	0.521	6.78774763701843e-25	1.74501799146404e-25	0.59582362771758	0.673	0.521	3.32879632051681e-21	1.74501799146404e-25	7.11653138710259e-29
si:ch73-368j24.12	4.00163850192917e-29	0.358410610582765	0.161	0.044	7.63352560628009e-25	8.19105384766055e-08	0.260847385476977	0.102	0.054	0.00156252543197973	8.19105384766055e-08	8.00327700385831e-29
krcp	4.22377359405755e-29	0.440982230688713	0.221	0.074	8.05727050802418e-25	6.56075389214554e-15	0.413682277843315	0.171	0.085	1.25152941246568e-10	6.56075389214554e-15	8.4475471881151e-29
barhl2	1.76121548861287e-16	0.325664755893266	0.153	0.056	3.35969466607791e-12	4.50231854131767e-29	0.827316924834953	0.218	0.088	8.58862284941759e-25	1.76121548861287e-16	9.00463708263534e-29
cx43.4	4.92287132615992e-29	0.597060161478007	0.428	0.211	9.39086934178266e-25	4.89818258320704e-19	0.395481668779279	0.369	0.221	9.34377309572576e-15	4.89818258320704e-19	9.84574265231992e-29
cdca5	5.63665021182259e-29	0.571735543516073	0.254	0.095	1.07524739440728e-24	1.02471234622466e-11	0.356015397344869	0.199	0.117	1.95474127165815e-07	1.02471234622466e-11	1.12733004236452e-28
onecut1	5.88626455101971e-29	0.420316093103444	0.153	0.039	1.12286382575252e-24	4.4028366742298e-27	0.507143586232876	0.136	0.043	8.39885123976077e-23	4.4028366742298e-27	1.17725291020395e-28
si:dkey-108k21.24	9.25683783315393e-29	0.310227928892383	0.134	0.032	1.76583438505244e-24	2.82405127285857e-17	0.327310033132883	0.103	0.037	5.387160208105e-13	2.82405127285857e-17	1.85136756663079e-28
chrac1	1.16284322447795e-28	0.76368732884835	0.355	0.166	2.21823973501413e-24	6.73781229045735e-11	0.457413912547633	0.282	0.194	1.28530507252764e-06	6.73781229045735e-11	2.3256864489559e-28
zgc:110540	1.26196694649175e-28	0.820743222296397	0.287	0.115	2.40732814712766e-24	6.89226300054111e-11	0.55230567973175	0.224	0.138	1.31476808998322e-06	6.89226300054111e-11	2.52393389298351e-28
mibp	1.40353474013263e-28	0.778444585782073	0.341	0.152	2.677382870277e-24	6.68580170752634e-18	0.660400440865391	0.302	0.18	1.27538353372772e-13	6.68580170752634e-18	2.80706948026527e-28
rpl38	1.90596251334226e-28	0.552537165497784	0.886	0.769	3.63581409045169e-24	2.13076242250076e-13	0.280676156438778	0.841	0.766	4.06464239716245e-09	2.13076242250076e-13	3.81192502668452e-28
snrpd1	1.92067740678306e-28	0.689527128040811	0.709	0.536	3.66388422117937e-24	6.57229166114628e-21	0.550308077013897	0.654	0.53	1.25373035728026e-16	6.57229166114628e-21	3.84135481356612e-28
pcna	3.13993289826395e-28	1.07488317841242	0.552	0.355	5.9897359967283e-24	8.64077435938557e-15	0.692258515664883	0.463	0.356	1.64831411679639e-10	8.64077435938557e-15	6.27986579652792e-28
eef1g	1.70722182210816e-21	0.46824090570269	0.87	0.809	3.25669634785352e-17	4.66805428486533e-28	0.396243321319315	0.898	0.837	8.90478035380911e-24	1.70722182210816e-21	9.33610856973068e-28
slc25a5	1.14580057108239e-26	0.410763807170409	0.936	0.901	2.18572916939676e-22	5.1161672630956e-28	0.329099130469779	0.955	0.912	9.75960067108116e-24	1.14580057108239e-26	1.02323345261912e-27
si:dkey-23a13.17	5.18067425212736e-28	0.553465238379617	0.207	0.069	9.88265420335815e-24	2.65687515450892e-15	0.464510491354775	0.18	0.092	5.06825504474122e-11	2.65687515450892e-15	1.03613485042548e-27
khdrbs1a	8.29022741498838e-27	0.411666668100298	0.882	0.826	1.58144378168318e-22	7.00385899941387e-28	0.380866435257882	0.854	0.794	1.33605614272819e-23	8.29022741498838e-27	1.40077179988278e-27
h2ax	8.03133208714706e-28	0.923980288093731	0.357	0.17	1.53205690894417e-23	5.49264880845361e-09	0.483307047695546	0.271	0.189	0.000104777768670061	5.49264880845361e-09	1.60626641742941e-27
tp53inp2	8.27461382361868e-28	1.02945676100483	0.413	0.216	1.5784653329935e-23	2.5953706638287e-23	0.794213342885324	0.377	0.222	4.95092907831962e-19	2.5953706638287e-23	1.65492276472373e-27
hist1h4l.3	8.28330469184622e-28	0.37839439953395	0.151	0.041	1.58012320301659e-23	1.29848727862215e-17	0.341210398382656	0.108	0.04	2.47699433269961e-13	1.29848727862215e-17	1.65666093836924e-27
sumo3a	4.16427330528934e-22	0.68865713618949	0.676	0.494	7.94376775716995e-18	2.83247464542668e-27	0.669201450730619	0.615	0.473	5.40322863361593e-23	4.16427330528934e-22	5.66494929085336e-27
zgc:194989	4.90495960577399e-27	0.884513731906202	0.376	0.19	9.35670094397447e-23	6.25648949441363e-15	0.679654885764919	0.308	0.198	1.19348793595434e-10	6.25648949441363e-15	9.809919211548e-27
mab21l1	2.06932698460354e-18	0.385912429107756	0.289	0.135	3.94744815582971e-14	1.77044021807448e-26	0.490154798370131	0.351	0.18	3.37729175999888e-22	2.06932698460354e-18	3.54088043614897e-26
hist1h4l.9	1.87867274816061e-26	0.392438303167731	0.178	0.056	3.58375613439118e-22	7.98236706540744e-18	0.431985773870011	0.144	0.061	1.52271634139712e-13	7.98236706540744e-18	3.75734549632123e-26
hnrnpa0b	7.31585287705656e-21	0.449701147348198	0.797	0.698	1.39557209482731e-16	3.94496562503969e-26	0.484455129919763	0.778	0.669	7.52541642632571e-22	7.31585287705656e-21	7.88993125007938e-26
snrpe	1.12053433231146e-13	0.447570590601767	0.62	0.48	2.13753129231735e-09	6.01515183842885e-26	0.598522572640004	0.622	0.462	1.14745036469869e-21	1.12053433231146e-13	1.20303036768577e-25
TUBB4B	1.18554235448272e-25	0.491669043669456	0.205	0.072	2.26154059541124e-21	1.43580867958642e-10	0.301785272564302	0.171	0.098	2.73894863717905e-06	1.43580867958642e-10	2.37108470896546e-25
marcksb	1.45928669824376e-14	0.477690843718281	0.653	0.51	2.78373530556979e-10	1.49059659440481e-25	0.568744265079378	0.661	0.518	2.84346206348661e-21	1.45928669824376e-14	2.98119318880962e-25
nuf2	1.98896980658252e-25	0.467060144990256	0.223	0.082	3.79415880303682e-21	1.31809023306128e-11	0.36888321591279	0.186	0.106	2.51438892858769e-07	1.31809023306128e-11	3.97793961316505e-25
CU457819.5	3.23636113895002e-25	0.417041132931327	0.153	0.045	6.17368250866106e-21	9.11402330623913e-16	0.315365942404125	0.119	0.049	1.73859108589818e-11	9.11402330623913e-16	6.47272227790003e-25
snrpg	1.40172169625024e-21	0.689023144041024	0.622	0.435	2.67392430776696e-17	3.59927597040763e-25	0.605597499323567	0.596	0.439	6.86597884114959e-21	1.40172169625024e-21	7.19855194081525e-25
hmgn6	7.11871548414685e-17	0.359862151928042	0.802	0.729	1.35796616575585e-12	7.45479553594655e-25	0.398000054433134	0.824	0.743	1.42207679643716e-20	7.11871548414685e-17	1.49095910718931e-24
tfap2d	9.06660203243459e-25	0.398213599312765	0.12	0.029	1.72954500370722e-20	8.55752488668392e-23	0.466853926695758	0.112	0.035	1.63243344738383e-18	8.55752488668392e-23	1.81332040648693e-24
tuba1c	2.1137182114806e-16	0.257556546433239	0.694	0.466	4.03212886022039e-12	1.20116908102963e-24	0.366681254389787	0.715	0.49	2.29135013897213e-20	2.1137182114806e-16	2.40233816205927e-24
si:ch211-288g17.3	7.84920475748045e-19	0.523378816864252	0.727	0.579	1.49731429953697e-14	1.20133117207073e-24	0.470017762664938	0.738	0.603	2.29165934384212e-20	7.84920475748045e-19	2.40266234414145e-24
ube2c	2.04871214073026e-24	0.755795121349944	0.322	0.148	3.90812327965705e-20	1.94791288982782e-14	0.691524582216378	0.256	0.154	3.71583862863555e-10	1.94791288982782e-14	4.09742428146052e-24
pclaf	2.09474935561006e-24	0.823128028289464	0.397	0.211	3.99594387076176e-20	2.28077873287077e-12	0.590666588363622	0.322	0.22	4.35081351082428e-08	2.28077873287077e-12	4.18949871122014e-24
dlgap5	2.56805225902443e-24	0.602789225205978	0.32	0.145	4.898816489315e-20	5.53592941376429e-11	0.41923783274015	0.262	0.168	1.05603389496968e-06	5.53592941376429e-11	5.13610451804886e-24
si:dkey-261m9.6	2.60880984960132e-24	0.30912050029302	0.145	0.042	4.97656566909948e-20	2.86980362373513e-17	0.335877829042276	0.119	0.047	5.47443739263714e-13	2.86980362373513e-17	5.21761969920264e-24
mki67	3.58226750297038e-24	0.875628311643204	0.444	0.247	6.83353348866629e-20	3.98669005109941e-17	0.711776032902242	0.4	0.273	7.60500994147724e-13	3.98669005109941e-17	7.16453500594077e-24
rbm8a	3.78547185059033e-24	0.66612486280595	0.655	0.475	7.22116610218612e-20	1.06058059573066e-17	0.513604777392301	0.618	0.496	2.02316354441581e-13	1.06058059573066e-17	7.57094370118068e-24
stmn1a	4.93035383539165e-24	0.815787209873258	0.525	0.321	9.40514297639312e-20	1.14826935071235e-11	0.589513189099613	0.442	0.34	2.19043861341887e-07	1.14826935071235e-11	9.86070767078334e-24
aif1l	5.41152666979261e-24	0.612139996312313	0.366	0.183	1.03230282752964e-19	4.29359741020393e-17	0.42857341907992	0.356	0.224	8.19046641970502e-13	4.29359741020393e-17	1.08230533395852e-23
sox2	6.08830720697496e-24	0.576491885871838	0.233	0.088	1.16140548280254e-19	3.89773840869451e-15	0.490912901910588	0.222	0.118	7.43532578842564e-11	3.89773840869451e-15	1.21766144139499e-23
setb	5.25510639076026e-19	0.589914028457418	0.717	0.563	1.00246409510143e-14	7.12911249195983e-24	0.555519844001113	0.68	0.543	1.35994949896626e-19	5.25510639076026e-19	1.42582249839197e-23
zgc:173587	8.00042101484345e-24	0.586058204722421	0.258	0.108	1.52616031279154e-19	7.13722652242592e-09	0.284743902560821	0.188	0.117	0.000136149733141797	7.13722652242592e-09	1.60008420296869e-23
gadd45ga	8.48123892243639e-24	0.524399483447654	0.203	0.074	1.61788113684397e-19	2.45073049564737e-16	0.309002245805413	0.194	0.097	4.67501349349693e-12	2.45073049564737e-16	1.69624778448729e-23
mis12	8.97589969349098e-24	0.486414167544972	0.209	0.079	1.71224262553034e-19	1.5646086576734e-07	0.369327091494095	0.154	0.097	0.00298464747537777	1.5646086576734e-07	1.7951799386982e-23
fabp3	1.86161493152669e-13	0.496014761199316	0.581	0.405	3.55121664338031e-09	1.3693982831087e-23	0.646396879308024	0.612	0.443	2.61226416485815e-19	1.86161493152669e-13	2.73879656621739e-23
si:ch211-69g19.2	1.79018844888746e-23	1.04010007984499	0.223	0.088	3.41496348509772e-19	9.16242535813872e-13	0.865905000824634	0.183	0.102	1.74782426131854e-08	9.16242535813872e-13	3.58037689777493e-23
anp32b	2.82353590451319e-23	0.797951293364341	0.562	0.378	5.38617709144936e-19	4.36904280721986e-19	0.626485822288706	0.507	0.367	8.33438605905261e-15	4.36904280721986e-19	5.64707180902641e-23
ppiaa	9.91193118915811e-19	0.394456746788605	0.891	0.838	1.8907999936438e-14	3.46584572474548e-23	0.374778087507395	0.877	0.826	6.61144730452447e-19	9.91193118915811e-19	6.93169144949097e-23
mex3b	9.27634508156106e-20	0.608283621659523	0.452	0.261	1.76955558775859e-15	3.96274367003032e-23	0.561265627676753	0.417	0.253	7.55932982494983e-19	9.27634508156106e-20	7.92548734006064e-23
aurkb	5.36307676574958e-23	0.68692157643601	0.295	0.135	1.02306052383439e-18	7.46684423450868e-16	0.613990048053365	0.262	0.154	1.42437520617488e-11	7.46684423450868e-16	1.07261535314992e-22
cdc25b	5.52188625980297e-23	0.518653016311289	0.281	0.125	1.05335502292002e-18	6.86186401493883e-15	0.524142111411072	0.23	0.132	1.30896917948973e-10	6.86186401493883e-15	1.1043772519606e-22
anp32a	1.99113691408577e-15	0.526683196102807	0.682	0.573	3.79829277731001e-11	1.1714933420738e-22	0.595931020634247	0.667	0.557	2.23474069933998e-18	1.99113691408577e-15	2.3429866841476e-22
lsm7	2.11136634622701e-22	0.654145953665568	0.537	0.342	4.02764244206265e-18	7.26112754137499e-22	0.595056930405475	0.523	0.362	1.38513268979269e-17	7.26112754137499e-22	4.22273269245404e-22
phgdh	2.13715532852313e-22	0.490569702697258	0.219	0.086	4.07683750469072e-18	6.30858787714273e-10	0.464109725713995	0.192	0.12	1.20342622344375e-05	6.30858787714273e-10	4.27431065704627e-22
cbx3a	2.21589236330936e-22	0.671378817953214	0.647	0.485	4.22703627224894e-18	3.2976418363539e-16	0.512453440972026	0.589	0.469	6.2905815670287e-12	3.2976418363539e-16	4.43178472661875e-22
cks2	2.75788435539973e-22	0.498417158865225	0.184	0.066	5.26094019636052e-18	1.0565153281794e-07	0.316789733582638	0.136	0.081	0.00201540864003502	1.0565153281794e-07	5.51576871079945e-22
mid1ip1l	3.27480242434265e-22	0.312500150841875	0.169	0.057	6.24701310467604e-18	4.51291187396474e-11	0.349975924898837	0.153	0.083	8.60883069077513e-07	4.51291187396474e-11	6.54960484868534e-22
rbbp4	4.7833148980088e-22	0.678323958191747	0.593	0.405	9.12465149944159e-18	3.29015532707855e-15	0.526008478764576	0.516	0.383	6.27630030193505e-11	3.29015532707855e-15	9.56662979601762e-22
birc5a	5.31414592378659e-22	0.581568520413598	0.209	0.081	1.01372647642153e-17	7.41892005781951e-12	0.461843811542864	0.164	0.088	1.41523319022965e-07	7.41892005781951e-12	1.06282918475732e-21
ddx39ab	6.94515660749864e-19	0.588252033392338	0.657	0.523	1.32485807444644e-14	5.44802669426604e-22	0.568701674402083	0.634	0.508	1.03926557219819e-17	6.94515660749864e-19	1.08960533885321e-21
lbr	1.17838725112759e-18	0.875786715286175	0.434	0.284	2.24789152025098e-14	1.0595122068112e-21	0.884569942839351	0.43	0.302	2.02112548571304e-17	1.17838725112759e-18	2.1190244136224e-21
atp5mc3b	1.28136823258894e-21	0.588193765270329	0.771	0.613	2.44433804048667e-17	4.88590712210527e-14	0.306021938133675	0.751	0.648	9.32035642612801e-10	4.88590712210527e-14	2.56273646517789e-21
rps18	2.29092562518735e-21	0.455556769181937	0.849	0.78	4.37016972260738e-17	8.437753363782e-19	0.393621001602234	0.827	0.754	1.60958583167505e-14	8.437753363782e-19	4.58185125037471e-21
cdk1	2.44744751411153e-21	0.741930021189204	0.252	0.11	4.66875087791915e-17	1.28403339603729e-10	0.563736599327015	0.206	0.126	2.44942210628073e-06	1.28403339603729e-10	4.89489502822306e-21
ccnb1	2.72667933564625e-21	0.721102897048512	0.256	0.112	5.20141350067879e-17	1.0142828073468e-07	0.454383272786474	0.19	0.125	0.00193484588329476	1.0142828073468e-07	5.45335867129253e-21
eif3m	6.67652745370377e-15	0.583515018101668	0.64	0.503	1.27361437706853e-10	5.94012906606168e-21	0.520441550690108	0.637	0.49	1.13313902064193e-16	6.67652745370377e-15	1.18802581321234e-20
spc25	5.96855317287562e-21	0.457805181552869	0.256	0.114	1.13856120325775e-16	4.86076050641078e-09	0.321047594210802	0.206	0.133	9.27238674202921e-05	4.86076050641078e-09	1.19371063457513e-20
abhd6a	2.33631431794402e-17	0.338176002157386	0.426	0.257	4.45675319291e-13	9.64436808505636e-21	0.304788859444543	0.431	0.268	1.83975965590535e-16	2.33631431794402e-17	1.92887361701127e-20
smc2	1.6689275964969e-20	0.489831855810253	0.312	0.151	3.18364628307748e-16	4.56186624448216e-12	0.448666550629597	0.27	0.173	8.70221604797416e-08	4.56186624448216e-12	3.3378551929938e-20
g2e3	1.955450290447e-20	0.458418054144211	0.19	0.072	3.7302169740567e-16	2.28528753844971e-07	0.28935531906875	0.15	0.093	0.00435941450834667	2.28528753844971e-07	3.910900580894e-20
zeb2a	2.10311822021533e-20	0.499196416541778	0.364	0.188	4.01190831688276e-16	4.76692656876532e-19	0.490279068457304	0.373	0.225	9.09338912257673e-15	4.76692656876532e-19	4.20623644043066e-20
histh1l	2.12931208379533e-20	1.0203487566498	0.659	0.519	4.06187573104798e-16	5.18926367033918e-15	0.521146425325726	0.785	0.747	9.89903937753902e-11	5.18926367033918e-15	4.25862416759068e-20
ncapg	2.25882544481708e-20	0.520063892068106	0.252	0.112	4.30893541853306e-16	1.01830537280294e-05	0.270476743611603	0.187	0.132	0.194251932915888	1.01830537280294e-05	4.51765088963416e-20
ncalda	2.43082801586175e-20	0.550754609203855	0.25	0.111	4.63704752305787e-16	5.3982036479329e-07	0.288525030524909	0.187	0.126	0.0102976132787968	5.3982036479329e-07	4.86165603172351e-20
tuba1b	3.85981374219072e-20	0.617960579691705	0.378	0.205	7.36298069460302e-16	8.24766904974843e-11	0.570997912650861	0.302	0.211	1.57332534793001e-06	8.24766904974843e-11	7.71962748438145e-20
dut	4.26685011220743e-20	0.897335311206984	0.436	0.268	8.13944327404689e-16	1.46266456875885e-10	0.544847052411024	0.378	0.282	2.79017893136439e-06	1.46266456875885e-10	8.53370022441485e-20
ccne2	7.48962425458658e-20	0.550169295609974	0.198	0.078	1.42872072280494e-15	2.3204516748831e-14	0.314618076667472	0.179	0.092	4.426493615007e-10	2.3204516748831e-14	1.49792485091732e-19
esco2	9.41853006065135e-20	0.576897538244231	0.231	0.098	1.79667879436985e-15	6.26496132533425e-11	0.42774608637064	0.195	0.116	1.19510402242076e-06	6.26496132533425e-11	1.88370601213028e-19
ybx1	1.12964793831364e-19	0.441814786706697	0.886	0.812	2.1549164071271e-15	1.56418897363698e-17	0.301828564700828	0.897	0.835	2.98384688610991e-13	1.56418897363698e-17	2.25929587662728e-19
spc24	1.26834229565669e-19	0.553827715139642	0.211	0.088	2.4194897631947e-15	1.12696541866122e-10	0.367723154682028	0.186	0.109	2.14979923263814e-06	1.12696541866122e-10	2.53668459131339e-19
cdca8	1.37707922731272e-19	0.512162882660863	0.207	0.085	2.62691633402175e-15	5.73831726985968e-07	0.327016431352897	0.161	0.103	0.0109464140239843	5.73831726985968e-07	2.75415845462545e-19
pane1	3.36216566215634e-19	0.448966928550878	0.174	0.067	6.41366721712944e-15	3.48618411360905e-08	0.25469330291589	0.144	0.086	0.000665024481512062	3.48618411360905e-08	6.7243313243127e-19
cenpf	3.39241456602939e-19	0.762520115105552	0.271	0.128	6.47137002615767e-15	2.96030121531285e-13	0.686700918641964	0.236	0.139	5.64707059833078e-09	2.96030121531285e-13	6.78482913205881e-19
top2a	3.68604821925598e-19	0.581171265440724	0.32	0.16	7.03150558305271e-15	5.9881353516857e-16	0.563207358934162	0.312	0.191	1.14229669968756e-11	5.9881353516857e-16	7.37209643851199e-19
pou2f2a.1	8.92280749093396e-15	0.295355906570522	0.308	0.165	1.70211475697056e-10	4.85544780295993e-19	0.509822361712139	0.28	0.152	9.26225222892637e-15	8.92280749093396e-15	9.7108956059199e-19
eif3ea	5.39619310444611e-19	0.551278273139494	0.674	0.513	1.02937779660414e-14	2.40529835584073e-14	0.428034733985915	0.625	0.512	4.58834714360178e-10	2.40529835584073e-14	1.07923862088922e-18
rpl5b	6.61140520037784e-19	0.502032538974379	0.789	0.698	1.26119165602408e-14	6.2353875192346e-16	0.414187258012309	0.759	0.671	1.18946252316919e-11	6.2353875192346e-16	1.32228104007557e-18
CABZ01058261.1	6.70346740959806e-19	0.469423940278179	0.31	0.153	1.27875344305493e-14	1.08653330993072e-09	0.479475233745896	0.253	0.17	2.07267094202384e-05	1.08653330993072e-09	1.34069348191962e-18
snrpd2	2.67107413034087e-12	0.4645949353415	0.61	0.468	5.09534101103824e-08	6.80173363560902e-19	0.510443976678664	0.611	0.476	1.29749870832878e-14	2.67107413034087e-12	1.3603467271218e-18
ss18l2	1.05035679599424e-18	0.505134862586168	0.281	0.14	2.00366062403862e-14	5.65254727110052e-12	0.457611173739598	0.248	0.158	1.07827991743513e-07	5.65254727110052e-12	2.10071359198849e-18
aspm	1.50943438338135e-18	0.515277431242042	0.256	0.117	2.87939702973826e-14	1.62670061109011e-08	0.555763312416099	0.217	0.143	0.00031030940857155	1.62670061109011e-08	3.0188687667627e-18
psmb7	2.02961269720584e-18	0.543750469980153	0.655	0.493	3.87168918118986e-14	1.24183975670254e-16	0.451019013853136	0.618	0.495	2.36893351988576e-12	1.24183975670254e-16	4.05922539441168e-18
eif3f	2.04064610924898e-18	0.552745793589647	0.688	0.526	3.89273651800334e-14	7.29255576652334e-14	0.400947487201092	0.66	0.543	1.39112793802199e-09	7.29255576652334e-14	4.08129221849797e-18
tma7	2.57491010823765e-18	0.643474552712725	0.672	0.517	4.91189852247413e-14	5.00970907137767e-17	0.532963629115342	0.618	0.484	9.55652102456004e-13	5.00970907137767e-17	5.14982021647531e-18
h3f3c	2.93145911134888e-07	0.310873653394576	0.684	0.601	0.00559205140080912	2.63049882058753e-18	0.458191768049006	0.718	0.6	5.01793955015277e-14	2.93145911134888e-07	5.26099764117507e-18
prc1a	2.71191440794337e-18	0.458845964554235	0.171	0.065	5.17324792459277e-14	4.79931094413103e-13	0.485275228824109	0.153	0.078	9.15516555702434e-09	4.79931094413103e-13	5.42382881588673e-18
alyref	2.67140216636739e-16	0.550678521295164	0.636	0.503	5.09596677256243e-12	2.77694634866042e-18	0.51045216555076	0.589	0.472	5.29730285470462e-14	2.67140216636739e-16	5.55389269732084e-18
rnaseh2a	3.15240607452161e-18	0.565008383850196	0.291	0.148	6.01352982775741e-14	1.61941466245149e-06	0.347124096181542	0.225	0.162	0.0308919541009246	1.61941466245149e-06	6.30481214904324e-18
rcor2	1.51079103753166e-17	0.408119885495219	0.345	0.181	2.88198498319539e-13	3.55187255961391e-18	0.496172213408561	0.314	0.186	6.77555209471949e-14	1.51079103753166e-17	7.10374511922782e-18
sumo3b	4.24185364509826e-18	0.732290092791597	0.51	0.349	8.09176001338944e-14	8.4923877376429e-14	0.521387385102093	0.463	0.347	1.62000788483276e-09	8.4923877376429e-14	8.48370729019651e-18
kif22	1.09152377999207e-17	0.472255069944087	0.262	0.128	2.08219076271287e-13	1.19952467472538e-06	0.339453866288898	0.199	0.138	0.0228821326950613	1.19952467472538e-06	2.18304755998413e-17
tpx2	1.17418587022072e-17	0.613750093344859	0.289	0.146	2.23987696603304e-13	6.28536670077497e-12	0.596707662446008	0.262	0.167	1.19899655183983e-07	6.28536670077497e-12	2.34837174044145e-17
ephb2b	1.29672668855585e-17	0.35140490899481	0.221	0.097	2.47363583108915e-13	2.52595671889835e-12	0.386249809806072	0.206	0.119	4.81851503697048e-08	2.52595671889835e-12	2.59345337711171e-17
pin1	2.00184358080962e-17	0.635650652603567	0.434	0.269	3.81871681475242e-13	1.39693894515612e-09	0.420636081830621	0.393	0.299	2.66480073177981e-05	1.39693894515612e-09	4.00368716161925e-17
sinhcafl	3.92273367925637e-17	0.521102254194753	0.399	0.243	7.48300676654945e-13	5.95171802263478e-07	0.346563129227352	0.322	0.25	0.0113534972999781	5.95171802263478e-07	7.84546735851274e-17
rad21a	2.24246705477496e-11	0.585334534865706	0.483	0.357	4.27773015368872e-07	7.44119342337593e-17	0.547928059643022	0.497	0.377	1.41948205744319e-12	2.24246705477496e-11	1.48823868467519e-16
hist1h4l.21	2.77399976418437e-16	0.378880824224222	0.143	0.053	5.29168195015810e-12	1.2455750127822e-16	0.299241156961077	0.13	0.055	2.37605889438333e-12	2.77399976418437e-16	2.49115002556441e-16
snrpc	1.53336431920161e-16	0.63362751165089	0.484	0.317	2.925045775309e-12	2.08544441349747e-10	0.42993777763381	0.423	0.322	3.97819376318777e-06	2.08544441349747e-10	3.06672863840323e-16
rbpjb	2.74227825116903e-16	0.299942509440231	0.244	0.115	5.23116999193005e-12	8.85662399109138e-14	0.414418758603517	0.225	0.128	1.68948959254059e-09	8.85662399109138e-14	5.48455650233807e-16
psma5	3.69219803848925e-16	0.606133922080423	0.527	0.36	7.0432369782221e-12	5.83364287841081e-13	0.468745623366187	0.496	0.374	1.11282571548565e-08	5.83364287841081e-13	7.38439607697852e-16
banf1	4.07913083267603e-16	0.624122675535122	0.422	0.274	7.7813499764128e-12	2.90985581071871e-10	0.556278515773803	0.39	0.302	5.55084094452701e-06	2.90985581071871e-10	8.15826166535207e-16
ndc80	4.68690065558623e-16	0.329880434747072	0.171	0.07	8.9407316905963e-12	9.28828224731996e-09	0.327070023655957	0.148	0.086	0.000177183272149876	9.28828224731996e-09	9.37380131117251e-16
psma2	7.54591454428393e-16	0.49662234778187	0.516	0.34	1.4394586584676e-11	1.43840512157098e-12	0.400926137994575	0.476	0.362	2.7439016099088e-08	1.43840512157098e-12	1.50918290885679e-15
lsm5	1.01927139974692e-15	0.442975197906251	0.391	0.236	1.94436212215722e-11	9.17284870730406e-12	0.461270338928255	0.348	0.249	1.74981261940532e-07	9.17284870730406e-12	2.03854279949384e-15
armc1l	1.07204484030994e-15	0.375107084462436	0.145	0.056	2.04503273737524e-11	2.829230161445e-08	0.283437373119659	0.125	0.071	0.000539703945597249	2.829230161445e-08	2.14408968061988e-15
si:ch1073-429i10.3	1.22315646835455e-15	0.559491555786282	0.665	0.538	2.33329327903314e-11	1.88758826615432e-14	0.454055720873778	0.652	0.566	3.60076337651598e-10	1.88758826615432e-14	2.4463129367091e-15
calm3a	1.22245397171817e-09	0.385765744306918	0.645	0.569	2.33195319644959e-05	1.29400514421732e-15	0.541526166228381	0.645	0.552	2.46844421310896e-11	1.22245397171817e-09	2.58801028843464e-15
rpa3	1.39162942194389e-15	0.668795720924163	0.378	0.229	2.65467228530016e-11	3.19733086721165e-06	0.500485926323915	0.287	0.225	0.0609922836229295	3.19733086721165e-06	2.78325884388777e-15
mcm7	1.50178694821772e-15	0.424778015112116	0.24	0.118	2.86480878242012e-11	1.78255907307787e-09	0.301732215761238	0.201	0.126	3.40040968780335e-05	1.78255907307787e-09	3.00357389643543e-15
snrpb	1.79000159046512e-15	0.498746096899251	0.686	0.545	3.41460703397127e-11	1.45824601139753e-14	0.425093231662804	0.65	0.543	2.78175009134192e-10	1.45824601139753e-14	3.58000318093025e-15
si:ch211-161h7.4	2.05271622156003e-15	0.384994236334639	0.256	0.129	3.91576146424790e-11	1.78533384837294e-13	0.477933246089146	0.245	0.15	3.40570284915623e-09	1.78533384837294e-13	4.10543244312006e-15
cdc20	2.51284194790374e-15	0.539783063072518	0.207	0.096	4.79349729982118e-11	4.56181538896532e-09	0.405522813408177	0.175	0.106	8.70211903599024e-05	4.56181538896532e-09	5.02568389580749e-15
ccnb3	2.7999595723185e-15	0.450856587233738	0.147	0.057	5.34120288015476e-11	1.44243186732767e-07	0.404855720423085	0.127	0.074	0.00275158303011427	1.44243186732767e-07	5.59991914463698e-15
arpp19b	3.12187423726655e-15	0.419802761157748	0.331	0.187	5.95528729500967e-11	2.62178586544569e-06	0.349264565872552	0.282	0.215	0.050013187169242	2.62178586544569e-06	6.24374847453311e-15
e2f7	3.5511067815641e-15	0.414283734973696	0.155	0.062	6.77409129651167e-11	7.82188650368964e-06	0.259401462230525	0.11	0.067	0.149210306944384	7.82188650368964e-06	7.10221356312822e-15
bub3	4.04474839247687e-15	0.640586737764432	0.384	0.238	7.71576203348887e-11	3.23970584233585e-12	0.520401068588978	0.347	0.245	6.18006286483986e-08	3.23970584233585e-12	8.08949678495374e-15
slbp	4.73546760454859e-15	0.768532022163602	0.357	0.22	9.03337800243689e-11	6.87693883945334e-10	0.558471784142213	0.312	0.225	1.31184485301412e-05	6.87693883945334e-10	9.47093520909716e-15
rfc3	6.07141469434905e-15	0.597294786862596	0.254	0.131	1.15818306709403e-10	3.24800274957407e-05	0.37517602133626	0.201	0.15	0.619589004508749	3.24800274957407e-05	1.21428293886981e-14
mier1a	7.49013769699225e-15	0.390576399431736	0.194	0.088	1.42881866707824e-10	6.5445447226678e-07	0.330170748592351	0.152	0.097	0.0124843735129611	6.5445447226678e-07	1.49802753939845e-14
magoh	1.00185709073291e-14	0.539509013403869	0.56	0.405	1.91114258628211e-10	3.65882249111331e-08	0.366812741658952	0.492	0.41	0.000697956978404775	3.65882249111331e-08	2.00371418146581e-14
knstrn	1.00356603450952e-14	0.292178857546125	0.172	0.074	1.91440256743036e-10	9.60829182075976e-08	0.282605122219108	0.137	0.081	0.00183287774772813	9.60829182075976e-08	2.00713206901902e-14
knl1	1.03003618215813e-14	0.359022766221427	0.172	0.073	1.96489702108486e-10	1.88318790446771e-05	0.340549552826819	0.14	0.093	0.35923692465626	1.88318790446771e-05	2.06007236431625e-14
mibp2	1.06788447924235e-14	0.604605808551598	0.603	0.438	2.03709643260271e-10	7.03222548944955e-10	0.382541336220377	0.565	0.457	1.3414673343674e-05	7.03222548944955e-10	2.13576895848468e-14
cenpe	1.1390083367211e-14	0.458062942279664	0.213	0.1	2.17277230312917e-10	1.44283849704917e-11	0.560726731009095	0.205	0.122	2.752358716971e-07	1.44283849704917e-11	2.27801667344218e-14
plk1	1.1622586665019e-14	0.467997504089736	0.246	0.124	2.21712463221903e-10	8.03665862401547e-11	0.582376455920699	0.228	0.143	1.53307299911719e-06	8.03665862401547e-11	2.32451733300379e-14
ddx39aa	1.3101334128881e-14	0.558131398028793	0.572	0.414	2.49921049842535e-10	2.594960331286e-11	0.422901470193454	0.538	0.429	4.95014632796117e-07	2.594960331286e-11	2.62026682577618e-14
cd2bp2	1.47101300701025e-14	0.579586533465684	0.316	0.18	2.80610441217274e-10	2.52846138670241e-06	0.304222427717277	0.263	0.196	0.0482329294127352	2.52846138670241e-06	2.94202601402047e-14
mdh1aa	6.52036497728273e-14	0.433528135625286	0.426	0.271	1.24382482306645e-09	1.86103873332517e-14	0.412424288407551	0.459	0.33	3.5501174876911e-10	6.52036497728273e-14	3.72207746665031e-14
haus4	2.05608833266326e-14	0.287978662871045	0.163	0.069	3.92219410338844e-10	5.95025457215278e-05	0.27986771450511	0.125	0.083	1	5.95025457215278e-05	4.11217666532648e-14
sgo1	2.26877690345187e-14	0.306466801399308	0.13	0.049	4.32791882102479e-10	3.30786667974542e-07	0.304116147709158	0.111	0.063	0.00631008647828237	3.30786667974542e-07	4.53755380690367e-14
pnpla6	3.44245894381819e-14	0.369037225864968	0.231	0.113	6.56683468122758e-10	3.59139358213181e-10	0.437354758037097	0.202	0.123	6.85094239727464e-06	3.59139358213181e-10	6.88491788763624e-14
tmpoa	3.48118294357073e-14	0.396542866461453	0.291	0.158	6.64070458315553e-10	8.06956552119211e-08	0.268478806499201	0.249	0.175	0.00153935031882261	8.06956552119211e-08	6.96236588714133e-14
pa2g4b	3.65724550234594e-14	0.564537689267939	0.452	0.291	6.97656152027512e-10	3.35144587974998e-10	0.466364963049974	0.425	0.322	6.39321816021106e-06	3.35144587974998e-10	7.31449100469174e-14
hnrnpa1b	3.70489451583253e-14	0.524875542888112	0.636	0.509	7.06745677840213e-10	1.5647059654332e-12	0.407711644701788	0.608	0.5	2.98483309966038e-08	1.5647059654332e-12	7.4097890316649e-14
creb1a	3.85103762060755e-14	0.45289345217406	0.467	0.308	7.34623936507095e-10	5.23421533177647e-12	0.398528037673272	0.439	0.323	9.9847891668968e-08	5.23421533177647e-12	7.70207524121494e-14
btg3	3.94852242000575e-14	0.517207324053779	0.293	0.163	7.53220136840296e-10	4.13402867607843e-07	0.445463792965867	0.253	0.187	0.00788607310248721	4.13402867607843e-07	7.89704484001133e-14
hdac1	3.38583516453465e-13	0.468514897241598	0.669	0.546	6.4588191598663e-09	4.27021786095143e-14	0.452252857347072	0.625	0.523	8.14586759155095e-10	3.38583516453465e-13	8.54043572190267e-14
mynn	4.47798704956411e-14	0.33411260249637	0.244	0.125	8.5422080957485e-10	3.21924588616971e-06	0.263684556359883	0.206	0.146	0.0614103345245734	3.21924588616971e-06	8.95597409912802e-14
myca	6.01982247444145e-14	0.481852581882899	0.2	0.095	1.14834133522445e-09	4.75857883701282e-08	0.369452878345974	0.206	0.135	0.000907746498948565	4.75857883701282e-08	1.20396449488825e-13
sub1a	6.05641869232306e-14	0.529637313918108	0.655	0.491	1.15532242974755e-09	1.16975994734283e-08	0.3869107203357	0.606	0.495	0.000223143407555118	1.16975994734283e-08	1.21128373846457e-13
her4.2	7.5573171907074e-14	0.255001903543831	0.254	0.126	1.44163382729934e-09	1.79888658547769e-10	0.256539720032377	0.225	0.135	3.43155605045724e-06	1.79888658547769e-10	1.51146343814142e-13
her15.2	9.88702311300833e-14	0.532994457428027	0.37	0.22	1.88604852903747e-09	6.0081166989226e-12	0.386172554473981	0.333	0.218	1.14610834148647e-07	6.0081166989226e-12	1.97740462260156e-13
nasp	1.04646028022797e-13	0.604341703368398	0.422	0.275	1.99622763056288e-09	3.21090700362935e-09	0.534477236894681	0.352	0.264	6.12512620012334e-05	3.21090700362935e-09	2.09292056045583e-13
smarcd1	1.14104169068857e-08	0.330498266406716	0.446	0.326	0.000217665112915752	1.17962748950482e-13	0.398173693236218	0.451	0.328	2.25025739897939e-09	1.14104169068857e-08	2.3592549790095e-13
kif4	1.1828297075639e-13	0.350462809578284	0.203	0.097	2.25636595014889e-09	7.10789135852776e-07	0.30864920161365	0.178	0.117	0.0135590135555276	7.10789135852776e-07	2.36565941512765e-13
eef2b	4.91434126253741e-13	0.325955467168603	0.839	0.796	9.37459739241636e-09	1.37005177056796e-13	0.29242385353832	0.844	0.786	2.61351075753544e-09	4.91434126253741e-13	2.74010354113573e-13
si:ch211-244o22.2	1.47015160850875e-13	0.345592483030539	0.174	0.079	2.80446120839129e-09	3.54770883998681e-08	0.251158654511245	0.161	0.099	0.000676760938315883	3.54770883998681e-08	2.94030321701727e-13
rpl4	6.28222839958376e-11	0.326729759596327	0.8	0.726	1.1983978895046e-06	1.53805325423215e-13	0.327350613252649	0.81	0.725	2.93399038777326e-09	6.28222839958376e-11	3.07610650846407e-13
eif3s6ip	1.60780894116189e-13	0.536382402980197	0.508	0.347	3.06705633616041e-09	1.46567213223386e-06	0.328517731212937	0.439	0.355	0.0279591615944931	1.46567213223386e-06	3.2156178823235e-13
rfc4	2.12111111985505e-13	0.538674732915472	0.258	0.142	4.04623157223549e-09	0.00463014342585499	0.303044010487698	0.186	0.151	1	0.00463014342585499	4.24222223970964e-13
vdac1	6.77797111051173e-11	0.384536600506093	0.533	0.376	1.29296576904122e-06	2.16612494489104e-13	0.44604838676172	0.507	0.388	4.13209994487415e-09	6.77797111051173e-11	4.33224988978161e-13
cct5	3.25575027273036e-13	0.513135259583534	0.605	0.458	6.21066922026044e-09	2.24128889111021e-10	0.435831245598901	0.568	0.459	4.27548268868183e-06	2.24128889111021e-10	6.51150054545966e-13
lsm6	6.0367531043348e-13	0.4937286225128	0.576	0.416	1.15157102218291e-08	3.95534701826411e-13	0.434673829136393	0.514	0.397	7.54521997204061e-09	6.0367531043348e-13	7.91069403652665e-13
rsl24d1	6.2322732842549e-13	0.463021927567454	0.64	0.487	1.18886845170446e-08	3.09937292768077e-12	0.414678644712667	0.612	0.493	5.91236379684383e-08	3.09937292768077e-12	1.24645465685059e-12
pole3	6.53583326260825e-13	0.306309691801786	0.291	0.166	1.24677555317515e-08	1.01493415142862e-06	0.364804207652803	0.256	0.191	0.0193608838726524	1.01493415142862e-06	1.30716665252122e-12
eif3ha	9.05247328727853e-13	0.49436214995629	0.535	0.373	1.72684980428125e-08	2.7360383458342e-06	0.33495757784099	0.467	0.377	0.0521926674851332	2.7360383458342e-06	1.81049465745488e-12
sap18	1.19663212477692e-12	0.507258415957623	0.5	0.357	2.28269544122446e-08	6.05001397299577e-06	0.310800548749372	0.444	0.365	0.115410066548867	6.05001397299577e-06	2.39326424955241e-12
scml2	5.23590481152691e-11	0.356995249843361	0.279	0.163	9.98801201846873e-07	1.26592813276918e-12	0.41032956245271	0.253	0.156	2.41488450607048e-08	5.23590481152691e-11	2.53185626553675e-12
dpy30	1.27879833319088e-12	0.461901401829438	0.477	0.326	2.43943570039492e-08	2.32962274552268e-08	0.466274414330178	0.404	0.321	0.000444398834935906	2.32962274552268e-08	2.55759666638012e-12
psat1	1.36394908109802e-12	0.428120300331125	0.217	0.111	2.60186926710259e-08	3.25487235944905e-12	0.403415140563348	0.237	0.144	6.20899451288501e-08	3.25487235944905e-12	2.72789816219418e-12
kif23	1.36401080765414e-12	0.34896353548296	0.186	0.088	2.60198701668103e-08	4.64665882555032e-05	0.340898395157158	0.136	0.092	0.886396637561979	4.64665882555032e-05	2.72802161530641e-12
yeats4	1.3848569245741e-12	0.396120018913628	0.368	0.229	2.64175306931756e-08	3.38573262530343e-08	0.353874104952055	0.335	0.252	0.000645862355602881	3.38573262530343e-08	2.76971384914628e-12
cirbpa	2.38354527163404e-12	0.323909147372707	0.876	0.818	4.54685096016909e-08	2.21965528276296e-12	0.278559931165763	0.85	0.807	4.23421441739862e-08	2.38354527163404e-12	4.43931056552099e-12
kif11	2.48327697747013e-12	0.413133300275831	0.18	0.086	4.73709916222202e-08	1.56560745793298e-07	0.477975233311067	0.173	0.112	0.00298655278675294	1.56560745793298e-07	4.96655395493408e-12
si:ch211-51e12.7	2.51826514593365e-12	0.420662638040801	0.519	0.373	4.80384259238302e-08	7.4776716244673e-09	0.333247884789108	0.478	0.381	0.000142644063908338	7.4776716244673e-09	5.03653029186094e-12
h3f3b.1.1	2.88672137056196e-12	0.47122439929823	0.657	0.534	5.506709686484e-08	4.84800372340934e-12	0.441946305436952	0.627	0.533	9.24805190277566e-08	4.84800372340934e-12	5.77344274111559e-12
arl14ep	3.30225742600143e-12	0.384763666747455	0.337	0.206	6.29938626584033e-08	1.9273640131517e-10	0.384000509600729	0.336	0.24	3.67663959148819e-06	1.9273640131517e-10	6.60451485199195e-12
eif4a3	3.80400090882451e-12	0.496083536802917	0.475	0.334	7.25651213367363e-08	1.83136809236462e-06	0.383422984951598	0.417	0.343	0.0349351777299476	1.83136809236462e-06	7.60800181763453e-12
psma3	1.19062549889526e-11	0.467007188845299	0.609	0.462	2.27123720169259e-07	4.05447333286682e-12	0.443285172753013	0.573	0.461	7.73431332977674e-08	1.19062549889526e-11	8.10894666571717e-12
lsm8	4.17906970530724e-12	0.485623141505519	0.43	0.284	7.97199336984409e-08	7.96471789727227e-06	0.351687752068888	0.362	0.294	0.151934958608366	7.96471789727227e-06	8.358139410597e-12
erh	4.30406083982142e-12	0.397466122580563	0.585	0.432	8.21042645804334e-08	7.49981638609692e-09	0.362049612174218	0.541	0.44	0.000143066497381185	7.49981638609692e-09	8.60812167962429e-12
eif3ba	5.18723882223656e-12	0.444486587127897	0.595	0.451	9.89517677729847e-08	1.59842124329831e-06	0.262363795314235	0.55	0.459	0.0304914836371585	1.59842124329831e-06	1.03744776444462e-11
chaf1a	6.94613525818565e-12	0.508660405429725	0.403	0.267	1.32504476185149e-07	1.25971625560754e-06	0.422999034775485	0.325	0.254	0.0240303472919694	1.25971625560754e-06	1.3892270516323e-11
brd7	8.39029490636531e-12	0.355778374731796	0.386	0.245	1.60053265633825e-07	1.1486641283886e-08	0.287459993457579	0.317	0.23	0.000219119169131409	1.1486641283886e-08	1.67805898126602e-11
psmb3	2.05393522837106e-08	0.366401472138167	0.543	0.421	0.000391808684164064	8.80784091366527e-12	0.390366052895716	0.542	0.422	1.68018373269079e-07	2.05393522837106e-08	1.76156818272529e-11
ppa1b	9.40312956645605e-12	0.571027321938369	0.349	0.218	1.79374099609716e-07	2.19829264160666e-07	0.411933032472032	0.327	0.251	0.00419346304312887	2.19829264160666e-07	1.88062591328236e-11
ssbp4	6.00243623576673e-08	0.292353781679429	0.345	0.232	0.00114502473633486	1.06246138686121e-11	0.305671219539182	0.36	0.246	2.02675134157644e-07	6.00243623576673e-08	2.12492277371112e-11
polr2d	1.43576896861756e-11	0.399734267815445	0.446	0.301	2.73887288453486e-07	0.000124889057751717	0.274165022982919	0.392	0.328	1	0.000124889057751717	2.87153793721451e-11
cenph	1.56147310349144e-11	0.337594275856287	0.126	0.053	2.97866609222027e-07	2.86550164280615e-06	0.305681175097909	0.108	0.064	0.0546623093381701	2.86550164280615e-06	3.1229462069585e-11
idh2	2.26600519926588e-11	0.463014103894819	0.609	0.469	4.3226315181196e-07	3.05125409768527e-10	0.332223023541372	0.588	0.472	5.82057231674442e-06	3.05125409768527e-10	4.53201039848042e-11
si:ch211-276i12.11	2.56060944826962e-11	0.439332656575626	0.285	0.167	4.88461858351912e-07	5.19073441752283e-06	0.256075251044666	0.248	0.187	0.0990184497486655	5.19073441752283e-06	5.12121889647365e-11
fkbp3	2.6683982484974e-11	0.501165903034316	0.44	0.3	5.09023649883364e-07	4.50960744209437e-07	0.442741929088492	0.383	0.304	0.00860252715653922	4.50960744209437e-07	5.33679649692359e-11
lmnb1	2.67478599206345e-11	0.437485874225099	0.413	0.275	5.10242175846023e-07	7.00419091075142e-09	0.331632597366342	0.367	0.274	0.000133611945813494	7.00419091075142e-09	5.34957198405534e-11
btf3	1.57170671912497e-05	0.256207994748308	0.758	0.709	0.299818773740279	2.82423401942664e-11	0.310613581418129	0.755	0.681	5.38750881545825e-07	1.57170671912497e-05	5.64846803877349e-11
polr2f	8.29320880389614e-10	0.41313730335818	0.422	0.292	1.58201251143123e-05	2.85721685859152e-11	0.4107849852247	0.405	0.301	5.45042687944918e-07	8.29320880389614e-10	5.71443371710138e-11
dck	2.87656906909163e-11	0.311791424529516	0.178	0.089	5.48734315619919e-07	1.72682944642939e-08	0.383531672452899	0.159	0.096	0.000329409985200871	1.72682944642939e-08	5.7531381381005e-11
api5	3.50630269863647e-11	0.353735469513279	0.413	0.271	6.68862302791893e-07	1.82467372015227e-07	0.33354990496618	0.375	0.293	0.00348074758856248	1.82467372015227e-07	7.01260539714999e-11
scrt2	0.00112746067943921	0.33126444590063	0.188	0.136	1	4.0709166023288e-11	0.404567785386765	0.255	0.158	7.76568051060242e-07	0.00112746067943921	8.14183320449187e-11
cbx5	8.8416388105519e-11	0.558302191975468	0.589	0.455	1.68663101950088e-06	4.10752048114393e-11	0.39153410929802	0.553	0.438	7.83550606983016e-07	8.8416388105519e-11	8.21504096211912e-11
taf9	5.02776370261109e-11	0.376845847184368	0.326	0.204	9.59096203910092e-07	3.15724410957907e-09	0.415321424610002	0.31	0.224	6.02275886343303e-05	3.15724410957907e-09	1.00555274049694e-10
prox1a	6.46614545950828e-11	0.456684046686553	0.143	0.064	1.2334819078558e-06	6.86321453715796e-05	0.26987108918301	0.129	0.086	1	6.86321453715796e-05	1.29322909185984e-10
ppil1	7.28065258092731e-11	0.347426792290442	0.318	0.197	1.38885728633769e-06	0.000124471006924342	0.272253040984759	0.263	0.21	1	0.000124471006924342	1.45613051613245e-10
psmd8	8.1319491799509e-11	0.408111430674041	0.51	0.362	1.55125062556743e-06	4.81053383588678e-09	0.387256988199611	0.474	0.378	9.17657434533763e-05	4.81053383588678e-09	1.62638983592405e-10
fen1	8.48382344533465e-11	0.556246840773278	0.293	0.181	1.61837416043204e-06	0.00441376125336162	0.301874301980938	0.215	0.179	1	0.00441376125336162	1.69676468899495e-10
bud31	9.94632399042448e-11	0.404555730163535	0.562	0.41	1.89736076441337e-06	5.62888488259886e-08	0.375352665456156	0.531	0.441	0.00107376608020456	5.62888488259886e-08	1.98926479798596e-10
rangap1a	1.08533360425427e-10	0.281515341878726	0.229	0.127	2.07038238347545e-06	2.11361640427408e-06	0.2821140751477	0.206	0.147	0.0403193465279324	2.11361640427408e-06	2.17066720839075e-10
sf3b5	8.07342344530276e-10	0.403540144885866	0.519	0.38	1.54008625642596e-05	1.11092594608957e-10	0.38376532769972	0.48	0.376	2.11920233476047e-06	8.07342344530276e-10	2.22185189205572e-10
TXN	1.40006551171004e-10	0.470449842377227	0.651	0.522	2.67076497013808e-06	2.75588342474279e-06	0.316468945486036	0.604	0.518	0.0525712322103935	2.75588342474279e-06	2.80013102322407e-10
snrpd3l	5.13491846783593e-08	0.42797789223511	0.521	0.393	0.000979537046924382	2.81194925300713e-10	0.357948081045419	0.491	0.387	5.3640743950364e-06	5.13491846783593e-08	5.62389850522354e-10
znf576.2	2.81516874442252e-10	0.31136442662382	0.324	0.205	5.37021589686039e-06	1.24786429700818e-09	0.376678586091124	0.32	0.228	2.3804259329728e-05	1.24786429700818e-09	5.6303374880525e-10
sarnp	3.05510738012612e-10	0.434504786220614	0.421	0.29	5.82792283832859e-06	3.89227406478694e-10	0.359850144147635	0.408	0.306	7.42490200598756e-06	3.89227406478694e-10	6.11021475931886e-10
nsd2	3.31579142482402e-10	0.277895045730752	0.229	0.129	6.32520372199431e-06	1.21537367234444e-08	0.40529259160322	0.207	0.136	0.000231844681736425	1.21537367234444e-08	6.63158284854859e-10
cct6a	1.11233656292508e-05	0.337713617959263	0.55	0.44	0.212189322743589	3.37477098665232e-10	0.403575218895956	0.526	0.429	6.43771313413796e-06	1.11233656292508e-05	6.74954197216572e-10
psmb6	2.54932969977546e-06	0.331837763925665	0.579	0.475	0.0486310133529166	3.5064885841674e-10	0.357282866686876	0.572	0.471	6.68897762315774e-06	2.54932969977546e-06	7.01297716710525e-10
txndc9	3.73946367521941e-10	0.377190614713164	0.428	0.295	7.13340090684855e-06	8.60191210634323e-08	0.263557532020982	0.407	0.316	0.00164090075340603	8.60191210634323e-08	7.47892734904045e-10
eif3d	5.06714075972716e-10	0.440802199589787	0.545	0.418	9.66607771325553e-06	1.29944843896567e-08	0.409343878941926	0.52	0.429	0.000247882784217091	1.29944843896567e-08	1.01342815168867e-09
rab5ab	5.0948991773949e-10	0.405101941808865	0.403	0.276	9.71902967079851e-06	0.000186727047374707	0.257258463296867	0.354	0.3	1	0.000186727047374707	1.0189798352194e-09
sae1	5.23746431494665e-08	0.310016548864942	0.341	0.23	0.000999098692719223	5.12134509237665e-10	0.401662557028182	0.336	0.241	9.76947789821771e-06	5.23746431494665e-08	1.02426901821305e-09
cox6b2	7.73687668211576e-10	0.385837846691923	0.688	0.596	1.4758865958804e-05	6.96175776609338e-09	0.32941704663613	0.705	0.615	0.000132802491145997	6.96175776609338e-09	1.54737533582455e-09
polr2i	8.12608210097885e-10	0.4068375735265	0.298	0.185	1.55013142158272e-05	1.37862819404975e-05	0.368368361892918	0.253	0.194	0.26298711429693	1.37862819404975e-05	1.62521641953543e-09
cct7	2.23183467354764e-06	0.297805120212104	0.537	0.426	0.0425744782325948	9.31493265442632e-10	0.370082479744001	0.545	0.436	1.77691655315837e-05	2.23183467354764e-06	1.86298653001758e-09
smarca5	4.84552380197328e-09	0.325609270889372	0.417	0.3	9.24332120464423e-05	9.95944818457397e-10	0.345661082091432	0.373	0.274	1.89986433568933e-05	4.84552380197328e-09	1.99188963592289e-09
cox6a1	6.34651767637395e-07	0.276122073680437	0.612	0.498	0.0121066171194509	1.30978380326717e-09	0.289357567599676	0.641	0.532	2.49854358311245e-05	6.34651767637395e-07	2.6195676048188e-09
u2af1	1.90047153122171e-09	0.41738973827624	0.484	0.353	3.62533949295854e-05	1.36613526027737e-09	0.4042431262238	0.446	0.347	2.60603962250511e-05	1.90047153122171e-09	2.73227051868841e-09
tcp1	1.48146795216934e-09	0.472684203883338	0.558	0.425	2.82604826555823e-05	1.6057497682661e-07	0.360039587331155	0.512	0.418	0.00306312825794441	1.6057497682661e-07	2.96293590214393e-09
serf2	1.48587137918812e-09	0.403682436360596	0.589	0.453	2.83444824293927e-05	2.37586753613123e-05	0.259232239292403	0.546	0.464	0.453220491192394	2.37586753613123e-05	2.97174275616842e-09
ptgr1	1.56464704569235e-09	0.379704241123623	0.231	0.138	2.98472070436272e-05	1.61286929529613e-05	0.384120181425018	0.215	0.162	0.307670946770691	1.61286929529613e-05	3.12929408893657e-09
eif3k	1.8476820467845e-09	0.446475865487205	0.581	0.436	3.52463827244612e-05	1.03249149051148e-07	0.328413636990887	0.509	0.416	0.00196958076729969	1.03249149051148e-07	3.69536409015508e-09
psma6a	2.12506008668192e-09	0.333097449913324	0.481	0.345	4.05376462135443e-05	3.08723744890582e-08	0.357088182218056	0.439	0.347	0.000588921415753275	3.08723744890582e-08	4.25012016884795e-09
si:dkey-67c22.2	2.35122103077065e-09	0.350913130654741	0.506	0.375	4.48518923829809e-05	5.88409247083018e-07	0.407919048209374	0.458	0.38	0.0112244947973557	5.88409247083018e-07	4.70244205601305e-09
eif3i	2.46652718047227e-09	0.422531974012682	0.453	0.33	4.70514724946891e-05	5.65920921102781e-07	0.260126636072339	0.407	0.326	0.0107955074909567	5.65920921102781e-07	4.93305435486079e-09
atp5f1d	1.42258855095491e-05	0.288043659450441	0.552	0.458	0.271372991980158	2.77198128827711e-09	0.348583524904663	0.576	0.465	5.28783150551742e-05	1.42258855095491e-05	5.54396256887034e-09
selenow2a	2.87661097962372e-09	0.399930200247113	0.508	0.373	5.48742310473021e-05	4.01496861913417e-07	0.318493538214415	0.485	0.393	0.00765895413786033	4.01496861913417e-07	5.75322195097254e-09
ctcf	1.10706427382071e-08	0.328654207740043	0.39	0.272	0.000211183580874038	3.05094247431732e-09	0.467920422643496	0.371	0.281	5.81997786400772e-05	1.10706427382071e-08	6.10188493932638e-09
nfyba	3.86084141101095e-07	0.41587122870164	0.473	0.364	0.00736494107564449	3.38416408468127e-09	0.360117347189606	0.492	0.386	6.45563140793798e-05	3.86084141101095e-07	6.76832815790995e-09
lin37	6.10715403579662e-09	0.251852854545274	0.196	0.11	0.000116500070386856	6.43174627157913e-09	0.37449017446977	0.182	0.113	0.000122691991876643	6.43174627157913e-09	1.22143080342959e-08
meaf6	2.80550295353789e-08	0.294350466725993	0.413	0.287	0.000535177743416888	6.65414754507549e-09	0.368726128880021	0.385	0.291	0.00012693451856986	2.80550295353789e-08	1.33082950458733e-08
lsm3	6.6897453255218e-09	0.48627649702248	0.419	0.297	0.000127613581829654	1.54029568039901e-05	0.299298287841301	0.369	0.297	0.293826803992915	1.54029568039901e-05	1.33794906062909e-08
mrpl57	7.00582056206028e-09	0.318583212238204	0.374	0.247	0.000133643033041862	1.89241490871268e-06	0.299321900198232	0.355	0.279	0.0360997067986031	1.89241490871268e-06	1.4011641075039e-08
atad2	7.13905949308548e-09	0.347620308256049	0.196	0.11	0.000136184698890099	0.0108087561211076	0.255961034580041	0.154	0.126	1	0.0108087561211076	1.42781189352048e-08
psmc4	7.66891271117278e-09	0.430717361952177	0.471	0.339	0.000146292178878332	3.15043809246608e-06	0.32234170917141	0.415	0.337	0.0600977570518829	3.15043809246608e-06	1.53378253635333e-08
uba2	4.69606759275634e-08	0.302541519862806	0.308	0.205	0.000895821853994198	8.41499384381785e-09	0.411599157595959	0.289	0.209	0.000160524422564669	4.69606759275634e-08	1.68299876168236e-08
si:ch1073-296i8.2	1.78073822337292e-08	0.320655550234003	0.147	0.077	0.000339693623490619	1.24126867386438e-08	0.252899222333049	0.136	0.078	0.000236784412226368	1.78073822337292e-08	2.48253733232127e-08
rbx1	3.43172088107347e-07	0.37718923374305	0.585	0.461	0.00654635075273575	1.72835957024658e-08	0.368829756071409	0.538	0.437	0.000329701871620238	3.43172088107347e-07	3.45671911062089e-08
arid2	1.76644384703647e-08	0.291472891030297	0.335	0.224	0.000336966828260677	7.61650706723595e-07	0.289514757883534	0.287	0.214	0.0145292488814593	7.61650706723595e-07	3.5328876628697e-08
nfyc	1.88347982408658e-08	0.299523131436419	0.285	0.179	0.000359292611242757	6.18693247905603e-07	0.259894628609746	0.266	0.193	0.0118021923970473	6.18693247905603e-07	3.7669596126982e-08
srsf7a	1.98402731095039e-08	0.372014778135391	0.467	0.343	0.000378473049836896	3.86419592556832e-06	0.275679963938278	0.432	0.355	0.0737134014761413	3.86419592556832e-06	3.96805458253713e-08
hat1	2.16246227516432e-08	0.388180748336585	0.24	0.148	0.000412511303610347	0.000369762306199383	0.3829199400096	0.214	0.169	1	0.000369762306199383	4.32492450356621e-08
ccnd1	6.23036527268378e-07	0.787684792882105	0.38	0.306	0.0118850447941716	4.01093173739091e-08	0.740404768219971	0.348	0.285	0.000765125338224689	6.23036527268378e-07	8.02186331390608e-08
asf1bb	5.31779534134466e-08	0.313301308570545	0.217	0.131	0.00101442263931491	7.56665210834363e-06	0.310884640172777	0.202	0.146	0.144341455618763	7.56665210834363e-06	1.06355903998998e-07
slc25a3b	7.26916457651467e-08	0.329575240234375	0.692	0.6	0.00138666583461594	9.48799005365163e-07	0.265260429203633	0.684	0.596	0.0180992898263459	9.48799005365163e-07	1.45383286246218e-07
arl6ip4	9.82092334965383e-08	0.257950089177744	0.223	0.135	0.00187343933817996	1.06424015391516e-07	0.298726834317612	0.218	0.149	0.00203014451760856	1.06424015391516e-07	1.96418457348023e-07
psmb4	0.000155485099206535	0.266220056506316	0.475	0.378	1	1.18409359472033e-07	0.329564424634597	0.477	0.389	0.0022587769412885	0.000155485099206535	2.3681870492329e-07
her12	2.45561610313994e-06	0.500411153783365	0.24	0.16	0.0468433327834974	1.19332075636953e-07	0.389203503680128	0.237	0.161	0.00227637867485051	2.45561610313994e-06	2.38664137033761e-07
phf5a	1.28284757341855e-07	0.305612780112465	0.461	0.336	0.00244716003105323	8.2584515341677e-07	0.339360950548557	0.381	0.303	0.0157538221465783	8.2584515341677e-07	2.56569498226731e-07
smarce1	1.5317874585586e-07	0.351418389633802	0.579	0.469	0.00292203775594639	1.90519784206785e-07	0.271892967362084	0.535	0.447	0.00363435540352864	1.90519784206785e-07	3.06357468247993e-07
parp2	2.37340147163854e-07	0.285598164920044	0.186	0.111	0.00452750064729767	7.88720663931376e-06	0.314557576048689	0.165	0.114	0.150456353851549	7.88720663931376e-06	4.74680237997362e-07
eif3g	1.78154518977042e-05	0.287387414925559	0.5	0.394	0.339847560400606	2.56292569470306e-07	0.295225380238361	0.482	0.391	0.00488903705521555	1.78154518977042e-05	5.1258507325473e-07
rpa1	2.97852472485157e-07	0.413676335204892	0.229	0.146	0.00568183376512685	0.00966892045578896	0.259505150384644	0.188	0.157	1	0.00966892045578896	5.95704856254219e-07
hsbp1b	3.04551381440687e-07	0.340848734295358	0.45	0.331	0.00580962215236255	1.03877424060984e-05	0.274575294894849	0.415	0.337	0.198156574138733	1.03877424060984e-05	6.09102670129831e-07
srsf2a	3.14327260642522e-07	0.376842275581597	0.548	0.431	0.00599610682401675	1.67809431436449e-06	0.282110766496191	0.492	0.408	0.032011327140817	1.67809431436449e-06	6.28654422483418e-07
srsf5a	1.80155215949674e-05	0.312381332668989	0.659	0.593	0.343664089945597	3.41361817803348e-07	0.276105086850435	0.638	0.554	0.00651181803641666	1.80155215949674e-05	6.82723519078804e-07
eef1db	8.59799012778531e-07	0.310339767623292	0.589	0.473	0.0164015259677633	3.7616415792403e-07	0.293172186187373	0.546	0.461	0.0071757074765588	8.59799012778531e-07	7.52328174348587e-07
eif3c	5.46120129319725e-07	0.379106949159831	0.523	0.394	0.0104177875869031	0.000517040603804649	0.266785795625548	0.455	0.398	1	0.000517040603804649	1.09223996039226e-06
psma1	6.68079971623528e-07	0.333652087551378	0.558	0.436	0.0127442935386904	9.57597651053408e-07	0.32461179500531	0.528	0.447	0.0182671327914948	9.57597651053408e-07	1.33615949691621e-06
sem1	0.000113888180495362	0.287362838667364	0.589	0.498	1	7.49220201349546e-07	0.309794988731173	0.575	0.495	0.0142921245609439	0.000113888180495362	1.49843984136818e-06
cct2.1	9.66574677523185e-07	0.313241390448181	0.618	0.486	0.0184383785484323	3.03627606121567e-06	0.265985489490104	0.572	0.483	0.0579200021437501	3.03627606121567e-06	1.93314842077976e-06
ppm1g	1.25110880087485e-06	0.297195860308329	0.384	0.281	0.0238661514854886	5.74858580381361e-05	0.259461646345056	0.348	0.289	1	5.74858580381361e-05	2.50221603647647e-06
ssrp1a	1.38114907939276e-06	0.30527736460502	0.353	0.255	0.0263467998384963	1.90460638228324e-05	0.324900664811187	0.317	0.255	0.363322713484351	1.90460638228324e-05	2.76229625121273e-06
ubxn1	1.42490885379394e-06	0.31045834549371	0.295	0.204	0.0271815612949732	0.000903804556245181	0.259679769166666	0.251	0.204	1	0.000903804556245181	2.84981567722264e-06
eny2	1.75589183701788e-06	0.318663771872355	0.457	0.336	0.0334953926829532	1.10154213239289e-05	0.281875400260887	0.415	0.337	0.210130177175268	1.10154213239289e-05	3.51178059087962e-06
top1l	0.00210576251261891	0.261881009595602	0.547	0.489	1	1.76381373244295e-06	0.307768681176081	0.547	0.483	0.0336465107600817	0.00210576251261891	3.52762435384701e-06
cnbpa	1.2701152068123e-05	0.428057819571626	0.475	0.374	0.242287176851515	2.39809605762767e-06	0.301167451752703	0.491	0.401	0.0457460803953054	1.2701152068123e-05	4.79618636439063e-06
numa1	2.43355370834219e-06	0.262143501787591	0.167	0.099	0.0464224705403356	1.26812818951937e-05	0.280159661032013	0.159	0.107	0.241908133432716	1.26812818951937e-05	4.86710149450073e-06
lin52	4.39791521804327e-06	0.317311342079566	0.234	0.156	0.0838946306993934	2.43489315425855e-06	0.373163375801325	0.238	0.177	0.046448021810636	4.39791521804327e-06	4.86978037981242e-06
ndufb2	3.56540807052471e-05	0.251901484279663	0.448	0.352	0.680137243533294	2.6882961457475e-06	0.286407391381427	0.425	0.348	0.0512819372762792	3.56540807052471e-05	5.37658506455883e-06
pfdn5	5.15966828204472e-06	0.326285943907689	0.355	0.254	0.0984258321482851	3.08598406507747e-06	0.260772221514137	0.336	0.268	0.0588682320254178	5.15966828204472e-06	6.17195860685729e-06
mrpl20	3.31918426031689e-06	0.280145715857017	0.314	0.22	0.0633167589498049	6.97691746238494e-05	0.315371863791175	0.299	0.243	1	6.97691746238494e-05	6.63835750364962e-06
lig1	5.48692604721274e-06	0.378982878749682	0.295	0.211	0.10466860127663	2.03911054222488e-05	0.410614633787194	0.266	0.206	0.388980727034817	2.03911054222488e-05	1.0973821988068e-05
psma8	4.90702885365603e-05	0.288643322922706	0.541	0.437	0.936064824123425	1.06932501352077e-05	0.277239202806339	0.512	0.431	0.203984439579222	4.90702885365603e-05	2.13863859248169e-05
rtcb	1.30732312074225e-05	0.273209511864661	0.14	0.083	0.249384958512791	0.000270751158434466	0.27690542370989	0.144	0.103	1	0.000270751158434466	2.61462915054707e-05
morf4l1	3.27691849747849e-05	0.261835439136763	0.432	0.34	0.625104972578997	1.33696980109904e-05	0.358356266221772	0.382	0.321	0.255040359257653	3.27691849747849e-05	2.67392172731559e-05
adh5	1.60838641165174e-05	0.327501583411841	0.446	0.341	0.306815791886686	0.000925130610460524	0.254856646215956	0.411	0.353	1	0.000925130610460524	3.21674695423499e-05
apex1	1.65123067085814e-05	0.42770263975239	0.459	0.359	0.314988762772898	0.00189682112560386	0.269673112087879	0.416	0.368	1	0.00189682112560386	3.30243407608899e-05
zgc:91910	2.09068047793178e-05	0.263199638811216	0.38	0.281	0.398818207970266	0.00142811769018246	0.251095116483631	0.316	0.269	1	0.00142811769018246	4.18131724641495e-05
srsf3b	0.000119959681675239	0.276781724122595	0.612	0.523	1	2.17101534517428e-05	0.255737145191405	0.546	0.471	0.414142887245445	0.000119959681675239	4.34198355727227e-05
lsm4	0.000216004241271809	0.281067164788361	0.421	0.334	1	3.09551390911079e-05	0.324352275800439	0.415	0.345	0.590500233301975	0.000216004241271809	6.19093199615796e-05
eif2s2	0.000669150802476769	0.388611197356315	0.593	0.501	1	3.16696481147455e-05	0.282904415034545	0.558	0.479	0.604130207436886	0.000669150802476769	6.33382932628794e-05
supt16h	0.000146992994011126	0.299817428422381	0.318	0.247	1	3.67682096780112e-05	0.390515010427927	0.314	0.254	0.701390367817742	0.000146992994011126	7.35350674547795e-05
fam32a	3.87138973392463e-05	0.333106602611262	0.409	0.314	0.738506305643462	0.000813296000192215	0.260003851505407	0.39	0.332	1	0.000813296000192215	7.74262959126454e-05
psmc5	6.92439616453756e-05	0.254371241786491	0.436	0.341	1	0.00437130490798241	0.265178280962227	0.413	0.366	1	0.00437130490798241	0.000138483128564527
nap1l1	0.000208372798088618	0.307966724671788	0.405	0.317	1	8.3093933104661e-05	0.404660457032352	0.378	0.313	1	0.000208372798088618	0.000166180961607603
nedd8	0.000111355824976645	0.312941748835101	0.302	0.224	1	0.00152490765327255	0.31846477421519	0.285	0.243	1	0.00152490765327255	0.000222699249833534
abce1	0.000418646580672701	0.270677026303654	0.32	0.242	1	0.00367319091403852	0.306473265931592	0.297	0.25	1	0.00367319091403852	0.000837117896385894
pfdn4	0.00065547568605068	0.375012811053347	0.428	0.346	1	0.00254734782950237	0.271507743402588	0.405	0.353	1	0.00254734782950237	0.00131052172372636
eif2s3	0.000777314710041428	0.269478974348135	0.525	0.431	1	0.00155903021055341	0.280835919238292	0.495	0.435	1	0.00155903021055341	0.00155402520192441
