# Supplementary material for: Flow-mediated endothelial remodeling and inflammation drive developmental vascular susceptibility in ldlr loss of function
Source: Nat Commun. 2026 May 21;17:6926. doi: 10.1038/s41467-026-72756-3 (PMC13388945; doi:10.1038/s41467-026-72756-3)
Supplement: Supplementary file 4 — Supplementary Data 1 [file 41467_2026_72756_MOESM4_ESM.zip › zebrafish scRNA-seq cluster datasheets/Renal_cluster_genelist.csv]

	wt_p_val	wt_avg_log2FC	wt_pct.1	wt_pct.2	wt_p_val_adj	ldlr_p_val	ldlr_avg_log2FC	ldlr_pct.1	ldlr_pct.2	ldlr_p_val_adj	max_pval	minimump_p_val
si:dkey-39a18.1	0	1.28563203542132	0.643	0	0	4.70216925444267e-143	0.533649202917428	0.113	0.001	8.96985806977484e-139	4.70216925444267e-143	0
ccl19a.1	0	2.29361376952687	0.786	0.001	0	3.04089468916582e-294	1.69757885604101	0.242	0.002	5.80081070905271e-290	3.04089468916582e-294	0
gucy2c	0	0.708848612446543	0.571	0	0	3.45287738174042e-151	0.640097066419555	0.104	0	6.58670889340803e-147	3.45287738174042e-151	0
trim35-12	0	0.842960125223472	0.429	0	0	7.76516757716867e-194	1.18773640803687	0.177	0.002	1.4812833670207e-189	7.76516757716867e-194	0
igfn1.1	0	1.47604919849247	0.643	0.002	0	1.80510440284883e-126	0.940532764094965	0.147	0.004	3.44341715887443e-122	1.80510440284883e-126	0
slc24a2	0	1.51504051781158	0.643	0.001	0	4.69484418230834e-192	1.09513403870827	0.16	0.002	8.95588476217139e-188	4.69484418230834e-192	0
cldn10b	0	1.12405157861916	0.429	0	0	5.01901111966236e-130	0.83109557556703	0.104	0.001	9.57426561186792e-126	5.01901111966236e-130	0
cdh17	0	4.71969247306907	0.786	0.002	0	0	3.48100204844027	0.537	0.004	0	0	0
bsnd	0	2.42445033806215	0.786	0	0	8.03845349107986e-240	1.14684609638825	0.165	0	1.53341538795839e-235	8.03845349107986e-240	0
malb	0	3.89234494788278	0.929	0.006	0	0	2.81728739347935	0.407	0.006	0	0	0
tmem72	0	1.354194512188	0.643	0	0	1.62720672892055e-165	0.654519202936594	0.117	0	3.10405955608883e-161	1.62720672892055e-165	0
cox5b2	0	3.21998048589094	0.857	0.004	0	3.54931296783854e-250	1.71558702438648	0.255	0.005	6.77066941744881e-246	3.54931296783854e-250	0
slc12a3	0	4.30605776008482	0.643	0.001	0	2.81342839205696e-259	2.24913756276363	0.216	0.002	5.36689600068785e-255	2.81342839205696e-259	0
zgc:64022	0	1.74398061442707	0.643	0.002	0	4.99261316071747e-96	0.84711924618655	0.143	0.006	9.52390886538464e-92	4.99261316071747e-96	0
si:ch73-359m17.9	0	4.23065968054327	0.929	0.002	0	0	2.8315351115442	0.398	0.003	0	0	0
cox7a1	0	2.23465987450837	0.643	0.001	0	1.93635447411975e-164	0.897669806316334	0.139	0.001	3.69378979483083e-160	1.93635447411975e-164	0
clcnk	0	2.28848180723082	0.786	0.001	0	6.47941030416641e-281	1.31963030882894	0.195	0.001	1.23601230962278e-276	6.47941030416641e-281	0
bin2a	0	3.20466836724593	0.714	0.001	0	4.3831271094231e-302	2.11099106852679	0.264	0.003	8.3612532739355e-298	4.3831271094231e-302	0
cdaa	0	2.81272074242075	0.786	0.002	0	9.71858628951701e-172	1.0481396204854	0.169	0.003	1.85391752058827e-167	9.71858628951701e-172	0
slc6a14	0	1.50951015365327	0.5	0.001	0	8.66930337163919e-164	1.09053578492258	0.156	0.002	1.65375631117389e-159	8.66930337163919e-164	0
c1qtnf9	0	3.82449804992229	0.857	0.001	0	0	2.64564895819833	0.398	0.003	0	0	0
si:ch211-139a5.9	2.42864773620409e-285	6.44632286675198	0.929	0.007	4.63288842158293e-281	0	5.19476726671726	0.861	0.006	0	2.42864773620409e-285	0
atp1a1a.4	4.65356710642819e-206	5.81715932252794	0.857	0.009	8.87714461222241e-202	0	4.58312295027593	0.753	0.012	0	4.65356710642819e-206	0
si:dkey-16l2.17	3.84430524349847e-307	1.16731132254022	0.643	0.002	7.33339668249767e-303	6.09649894032755e-152	1.22022615099376	0.177	0.004	1.16296813785688e-147	6.09649894032755e-152	7.68861048699617e-307
hnf1bb	1.16671038302835e-300	0.371469263958472	0.429	0.001	2.22561672666487e-296	1.87313133924289e-132	0.661820213599119	0.117	0.001	3.57318534273973e-128	1.87313133924289e-132	2.33342076605662e-300
zgc:194930	1.52832778865155e-296	1.17034065325125	0.714	0.003	2.91543808963169e-292	4.15810279181545e-60	0.730667097090192	0.117	0.007	7.93199688566716e-56	4.15810279181545e-60	3.05665557730309e-296
penkb	1.76141947650474e-296	1.54216926514755	0.571	0.002	3.36008379338044e-292	7.04252835910572e-104	0.744682504380274	0.104	0.002	1.34343270978301e-99	7.04252835910572e-104	3.52283895300923e-296
cldnc	2.41963661777755e-296	1.58452469603228	0.571	0.002	4.61569881207245e-292	2.18432569464426e-204	1.3690982382834	0.216	0.004	4.16681969510339e-200	2.18432569464426e-204	4.83927323555456e-296
sstr5	1.12143477269282e-280	1.53811416897605	0.571	0.002	2.13924897238882e-276	4.62761941316942e-114	0.707731250780376	0.13	0.003	8.82764679256199e-110	4.62761941316942e-114	2.24286954538546e-280
si:ch211-207j7.2	6.56457631234672e-278	1.86316285962258	0.714	0.004	1.25225857734326e-273	1.98017886412798e-94	0.809100200304063	0.143	0.006	3.77738920121054e-90	1.98017886412798e-94	1.31291526246927e-277
ezra	9.61820459503734e-252	1.98483553109152	0.786	0.005	1.83476870854932e-247	1.65916382373639e-144	1.25748112572626	0.203	0.007	3.16502091015953e-140	1.65916382373639e-144	1.9236409190074e-251
gdpd3a	9.69700152598429e-251	1.8949124725684	0.643	0.003	1.84980001109676e-246	2.82487025410359e-83	0.677239847600547	0.121	0.005	5.38872249672801e-79	2.82487025410359e-83	1.93940030519679e-250
tnnt2e	1.08409928920244e-250	1.01466096577784	0.429	0.001	2.06802780408257e-246	2.98946714565056e-111	0.53384823898854	0.1	0.001	5.702707527043e-107	2.98946714565056e-111	2.16819857840472e-250
elf3	1.16565706297683e-134	2.09564104186507	0.643	0.008	2.2236074133346e-130	7.31752029625881e-250	2.47339402071781	0.329	0.011	1.39589017171433e-245	1.16565706297683e-134	1.46350405925163e-249
hnf1ba	2.35033747196168e-240	0.974975299149028	0.5	0.002	4.48350376151409e-236	7.15429057629811e-123	0.602876560955703	0.139	0.003	1.36475247033463e-118	7.15429057629811e-123	4.70067494392307e-240
kcnj1a.1	3.20846935805361e-84	1.46752111546589	0.286	0.002	6.12047614742307e-80	2.02989814787604e-232	1.32549994852583	0.156	0	3.87223370688834e-228	3.20846935805361e-84	4.05979629575203e-232
cldnh	2.16477971119227e-124	2.91481369549711	0.786	0.013	4.12953377707038e-120	4.69936596739599e-231	2.01370213001329	0.411	0.021	8.9645105194046e-227	2.16477971119227e-124	9.39873193479195e-231
smkr1	2.99625520006111e-224	1.5146438446491	0.714	0.005	5.71565641963658e-220	1.31160470124705e-110	1.17410664305124	0.16	0.006	2.50201712809887e-106	1.31160470124705e-110	5.99251040012209e-224
slc43a2b	3.5973524684954e-222	2.03264568863531	0.571	0.003	6.86230956890183e-218	1.29143469166078e-110	0.832098150539931	0.147	0.005	2.46354081781211e-106	1.29143469166078e-110	7.19470493699089e-222
sgk2a	4.78602320328365e-222	1.32937813685471	0.571	0.003	9.12981786258388e-218	4.47495749591443e-115	0.740275041826036	0.134	0.003	8.53642891920637e-111	4.47495749591443e-115	9.57204640656714e-222
mal2	2.08950590080279e-221	1.22564543743304	0.571	0.003	3.98594145637141e-217	3.69497677802617e-85	0.550338693109477	0.108	0.003	7.04853770176272e-81	3.69497677802617e-85	4.17901180160549e-221
rnf183	4.01857953678861e-214	1.79142829567917	0.571	0.003	7.66584232437795e-210	1.44212581344653e-110	0.900294938472166	0.121	0.003	2.75099920173059e-106	1.44212581344653e-110	8.03715907357708e-214
soul2	8.53209602605912e-206	1.7681094429235	0.571	0.003	1.62758263793104e-201	6.87984674892386e-138	1.00304475943953	0.156	0.004	1.31239956582472e-133	6.87984674892386e-138	1.70641920521187e-205
si:dkey-36i7.3	5.38387699126075e-185	5.05001113681794	0.571	0.004	1.0270283748529e-180	2.20773854309727e-111	2.06645482735213	0.1	0.001	4.21148204481235e-107	2.20773854309727e-111	1.07677539825215e-184
atp1b1a	1.84815543475332e-15	5.83154026544889	1	0.301	3.52554130733544e-11	1.8155865149882e-182	4.4760530390866	0.961	0.321	3.4634128359915e-178	1.84815543475332e-15	3.63117302997651e-182
cd9b	8.1855016823319e-78	2.94648652461992	0.786	0.022	1.56146630092163e-73	3.89260262557214e-172	2.28551819637498	0.364	0.025	7.42552876854142e-168	8.1855016823319e-78	7.78520525114448e-172
cox4i1l	7.78026009734351e-167	1.55988834947537	0.571	0.004	1.48416241616925e-162	2.24991515441225e-118	0.924622322947788	0.147	0.004	4.29193814855682e-114	2.24991515441225e-118	1.55605201946872e-166
capsla	1.75676630369209e-163	1.53815073283365	0.5	0.003	3.35120740092304e-159	1.03911112546359e-92	0.941045584131631	0.13	0.005	1.98220838293434e-88	1.03911112546359e-92	3.51353260738411e-163
cldnb	6.11414619751407e-51	2.1062903107702	0.643	0.022	1.16633452863778e-46	2.68807135131817e-143	2.2024087024166	0.381	0.033	5.12776490977454e-139	6.11414619751407e-51	5.37614270263629e-143
ndrg1a	1.26504440121328e-37	4.18643006312682	0.857	0.063	2.41319869975445e-33	8.2524826833007e-142	2.9638124343802	0.55	0.084	1.57424359666644e-137	1.26504440121328e-37	1.65049653666014e-141
mavs	1.66811019806293e-132	1.67659115283352	0.643	0.008	3.18208701382485e-128	2.14978394416065e-59	0.81355318591628	0.143	0.011	4.10092785188086e-55	2.14978394416065e-59	3.33622039612594e-132
f2rl1.2	4.18308869415329e-131	0.515814640998092	0.5	0.004	7.97965999296682e-127	8.77484158241459e-67	0.54387819241421	0.117	0.006	1.67388878026141e-62	8.77484158241459e-67	8.36617738830649e-131
esrrb	2.11563008539357e-109	1.68125365530861	0.571	0.008	4.03577595089678e-105	8.81937463711292e-128	1.536461396939	0.225	0.012	1.68238390577566e-123	2.11563008539357e-109	1.76387492742257e-127
cfap45	2.67699327587246e-123	0.851045419524617	0.5	0.005	5.10663237305431e-119	5.07111568766354e-64	0.618554279149004	0.117	0.006	9.67366028578697e-60	5.07111568766354e-64	5.35398655174499e-123
daw1	3.46996614711092e-115	0.804665705497275	0.429	0.004	6.61930742222879e-111	4.13612928902673e-54	0.627065928760591	0.121	0.009	7.8900802317474e-50	4.13612928902673e-54	6.93993229422201e-115
si:dkey-16p21.8	4.49996843061331e-39	3.47967548775532	0.929	0.07	8.58413977823794e-35	2.63307176449412e-112	2.4677286896451	0.45	0.065	5.02284769794898e-108	4.49996843061331e-39	5.26614352898817e-112
foxj1a	4.51777849904455e-107	0.699101371135335	0.429	0.004	8.61811426477738e-103	9.15627983838117e-66	0.617131376965941	0.134	0.008	1.74665194196959e-61	9.15627983838117e-66	9.03555699808915e-107
ugt8	2.77586528668295e-99	0.758969852972056	0.5	0.006	5.29524062087639e-95	4.00351095035611e-29	0.39929491487044	0.1	0.011	7.63709748889932e-25	4.00351095035611e-29	5.55173057336592e-99
epcam	4.25583854711414e-48	2.5710508167447	0.786	0.036	8.11843761247493e-44	4.6485774648687e-98	1.74526395442003	0.364	0.045	8.86762637198353e-94	4.25583854711414e-48	9.29715492973753e-98
sb:cb1058	1.07451456156948e-82	2.54969166128427	0.714	0.017	2.04974397764995e-78	1.57141727824322e-89	1.5367777788516	0.208	0.015	2.99763559997676e-85	1.07451456156948e-82	3.14283455648642e-89
ppp1r1b	6.61792757468762e-89	2.29813562250827	0.643	0.013	1.26243586414741e-84	5.67687690726165e-18	0.836317010635829	0.13	0.029	1.08292103882923e-13	5.67687690726165e-18	1.32358551493753e-88
mb	4.74901632583086e-87	3.21675191601112	0.786	0.02	9.05922354315495e-83	2.84434885174856e-53	1.14885745203157	0.143	0.012	5.42587986959556e-49	2.84434885174856e-53	9.49803265166176e-87
ap1m2	4.30581714264704e-85	0.766585713702474	0.571	0.01	8.21377678131348e-81	1.08613160798606e-36	0.370495085904923	0.104	0.01	2.0719046553942e-32	1.08613160798606e-36	8.6116342852941e-85
meig1	8.0558421367642e-85	1.46824323658916	0.643	0.013	1.53673244600914e-80	2.37057184835585e-17	0.366230055921173	0.104	0.02	4.52210285792362e-13	2.37057184835585e-17	1.61116842735284e-84
cdh1	2.07661263677389e-83	1.89136664407723	0.714	0.017	3.96134626590988e-79	1.03325457012243e-51	0.990608293028464	0.182	0.021	1.97103641796555e-47	1.03325457012243e-51	4.15322527354784e-83
tspan35	7.61229127661988e-75	0.720784331019605	0.429	0.006	1.45212068392801e-70	1.73319495596052e-48	0.394386988242654	0.108	0.008	3.30624269799029e-44	1.73319495596052e-48	1.52245825532397e-74
spint2	1.64002360983801e-74	1.29551513841255	0.643	0.015	3.12850903812699e-70	5.83027134917394e-68	1.14228573075045	0.19	0.017	1.11218256256842e-63	5.83027134917394e-68	3.28004721967602e-74
si:dkey-87o1.2	7.35945434708823e-71	0.497029784017882	0.429	0.007	1.40388951125055e-66	7.40974930561083e-67	0.668739999767355	0.13	0.008	1.41348377753832e-62	7.40974930561083e-67	1.47189086941764e-70
klf5l	1.68334347365737e-66	0.532718654942202	0.429	0.007	3.21114601034879e-62	8.90249307368075e-30	0.267754913514799	0.104	0.012	1.69823957873534e-25	8.90249307368075e-30	3.36668694731472e-66
MPC2	2.99739812067792e-64	1.1757336368312	0.643	0.018	5.7178366550052e-60	3.06937146353046e-21	0.53592771050587	0.13	0.026	5.85513300383071e-17	3.06937146353046e-21	5.99479624135592e-64
cmbl	3.80642177506697e-64	1.27399965903337	0.643	0.018	7.26113017811775e-60	8.60024845425991e-40	0.626599153536857	0.134	0.015	1.64058339513462e-35	8.60024845425991e-40	7.61284355013402e-64
ndufa4	1.3537100662252e-48	3.15917105205397	0.857	0.046	2.58233732233119e-44	9.14711936621113e-64	1.83455825748931	0.277	0.042	1.74490449029843e-59	1.3537100662252e-48	1.82942387324223e-63
slc25a48	1.75800737382714e-63	0.652621718484749	0.429	0.008	3.35357486631266e-59	4.96817228696245e-33	0.37050284577063	0.1	0.01	9.47728545460957e-29	4.96817228696245e-33	3.51601474765433e-63
atp5mc3b	3.49419312956561e-11	3.25244291332881	1	0.627	6.66552281395937e-07	6.49457448075962e-63	1.86546567683984	0.887	0.651	1.2389050279497e-58	3.49419312956561e-11	1.29891489615192e-62
pcbd1	1.06790263491899e-61	2.98535170015892	0.857	0.035	2.03713106637146e-57	1.61943798202397e-35	1.52182331483879	0.225	0.047	3.08923989450892e-31	1.61943798202397e-35	2.13580526983797e-61
atp5mc1	7.50806443714815e-12	3.30421876085037	1	0.483	1.43223837203038e-07	1.03159282092819e-60	2.19695765685826	0.775	0.504	1.96786646520262e-56	7.50806443714815e-12	2.06318564185639e-60
lamb2l	2.95850665258193e-60	1.23073845551273	0.643	0.019	5.64364729046528e-56	1.17210068910498e-10	0.475302854600885	0.121	0.038	2.23589927453666e-06	1.17210068910498e-10	5.91701330516378e-60
erich2	5.45019681455946e-59	1.39680277138309	0.571	0.015	1.03967954434536e-54	2.35886395094816e-47	0.752212978136447	0.152	0.016	4.49976887282872e-43	2.35886395094816e-47	1.0900393629119e-58
prkag2a	1.05275239634798e-55	1.12970888102616	0.5	0.012	2.00823047127341e-51	4.30440667954435e-58	1.01842384104986	0.16	0.015	8.2110861818988e-54	1.05275239634798e-55	8.60881335908861e-58
rgs4	2.05103697196026e-47	2.07164710326966	0.643	0.025	3.91255812771139e-43	4.35613035279712e-57	1.19495940952093	0.19	0.021	8.30975426099579e-53	2.05103697196026e-47	8.71226070559434e-57
SMIM22	8.26751022683034e-57	0.914617077040819	0.571	0.016	1.57711025087016e-52	1.6725051435705e-27	0.32707377955654	0.113	0.015	3.19047081187508e-23	1.6725051435705e-27	1.65350204536607e-56
cox6a2	3.19323565079217e-53	2.7543794435279	0.786	0.035	6.09141632745115e-49	1.98511589528394e-56	1.20569131463489	0.177	0.019	3.78680708184364e-52	3.19323565079217e-53	3.97023179056786e-56
nupr1b	6.38299757368759e-27	2.42765730611514	0.643	0.046	1.21762061715665e-22	2.80321417766518e-56	2.03594169782713	0.32	0.063	5.34741136531409e-52	6.38299757368759e-27	5.60642835533037e-56
eps8l2	2.95806414599005e-56	0.403036271905694	0.357	0.006	5.64280316489061e-52	1.53338906700005e-55	0.618172887065083	0.121	0.008	2.9250929842093e-51	1.53338906700005e-55	5.91612829198009e-56
cldn7b	7.74585689493618e-53	1.0057800165684	0.571	0.017	1.47759966127803e-48	1.03692017796308e-40	0.859690088206575	0.169	0.023	1.97802893148237e-36	1.03692017796308e-40	1.54917137898725e-52
sort1b	5.90305086020377e-52	1.31937187762756	0.643	0.022	1.12606598209247e-47	1.9205805252473e-16	0.827423364616911	0.139	0.035	3.66369940996175e-12	1.9205805252473e-16	1.18061017204076e-51
npr3	1.0073155399549e-51	0.778162289583843	0.571	0.017	1.92155512401797e-47	2.51656679040095e-24	0.415844196607024	0.1	0.014	4.80060280936885e-20	2.51656679040095e-24	2.01463107990979e-51
dhdhl	1.13498683432914e-51	1.30041915395752	0.643	0.023	2.16510088516628e-47	2.05975380994405e-16	0.682176765793034	0.126	0.03	3.92918636784927e-12	2.05975380994405e-16	2.26997366865829e-51
lama5	1.71605613806639e-50	1.46075846703997	0.643	0.023	3.27354868897544e-46	2.37011689831828e-16	0.668472215384459	0.139	0.035	4.52123499523195e-12	2.37011689831828e-16	3.43211227613281e-50
ckmt1	1.25172939395778e-47	1.91955275885503	0.714	0.031	2.38779899191386e-43	8.19558640003116e-22	0.934078194005792	0.156	0.035	1.56339006166994e-17	8.19558640003116e-22	2.50345878791556e-47
spint1a	3.38410493031275e-47	1.03162394884536	0.571	0.019	6.45551856506459e-43	7.63042284111015e-15	0.48571988860551	0.117	0.028	1.45557946117017e-10	7.63042284111015e-15	6.76820986062553e-47
fa2h	2.08735617797594e-46	0.572423576190179	0.429	0.011	3.9818406451069e-42	4.85297577003123e-41	0.868262274118836	0.143	0.017	9.25753657891157e-37	4.85297577003123e-41	4.1747123559519e-46
vgll4l	2.49142707735163e-46	0.539187289691587	0.286	0.005	4.75264629275596e-42	1.48262865690325e-44	0.564985367941787	0.1	0.007	2.82826242590865e-40	1.48262865690325e-44	4.98285415470324e-46
ptprfa	2.93558326309991e-46	1.42567332597434	0.571	0.02	5.59991863268939e-42	1.6524191234936e-22	0.648733785583102	0.13	0.024	3.15215471997639e-18	1.6524191234936e-22	5.87116652619987e-46
f11r.1	1.0145885321694e-43	1.13517681855382	0.643	0.027	1.93542908396634e-39	1.47689162225169e-27	0.965905034479415	0.182	0.038	2.81731845860733e-23	1.47689162225169e-27	2.02917706433879e-43
slc25a5	1.15043019170199e-10	2.39338731040196	1	0.904	2.19456063369072e-06	2.91821656749322e-40	1.05886232331344	0.983	0.914	5.56678992415006e-36	1.15043019170199e-10	5.83643313498647e-40
rbm47	3.08049631086201e-40	0.646196444438653	0.5	0.017	5.87635476260037e-36	1.7587985037928e-32	0.604491172103459	0.134	0.018	3.35508402583514e-28	1.7587985037928e-32	6.16099262172399e-40
fahd1	6.10785652948361e-40	0.54574616351202	0.429	0.013	1.16513471156429e-35	1.1579615333156e-16	0.360509132286218	0.1	0.019	2.20892742095284e-12	1.1579615333156e-16	1.22157130589672e-39
sat1a.1	6.67906060437808e-40	1.4605266737477	0.643	0.029	1.27409760089116e-35	1.85792818389154e-22	0.681626368271101	0.139	0.027	3.5441838035915e-18	1.85792818389154e-22	1.33581212087563e-39
atp5f1b	9.54549492618214e-09	2.65059398046337	0.929	0.602	0.00018208986121185	8.73250895956016e-40	1.527328428958	0.797	0.639	1.6658134091257e-35	9.54549492618214e-09	1.74650179191205e-39
cox6b1	2.46464436240138e-18	3.41786328660566	0.929	0.178	4.70155558571688e-14	2.48055761466487e-38	2.17138020334233	0.459	0.185	4.73191170573471e-34	2.46464436240138e-18	4.96111522932973e-38
zgc:158423	1.76595317955947e-37	1.41464025156663	0.571	0.024	3.36873228532765e-33	4.72954300586347e-32	0.879320595642908	0.169	0.028	9.02207623798515e-28	4.72954300586347e-32	3.53190635911898e-37
ehd3	6.25115472241177e-37	1.16335669236923	0.643	0.031	1.19247027484727e-32	1.45044458579318e-09	0.515305757390212	0.113	0.036	2.76686809185908e-05	1.45044458579318e-09	1.25023094448236e-36
si:dkey-44g23.5	3.56176099553958e-36	1.89362081707709	0.714	0.042	6.79441527509131e-32	3.92485796915497e-14	1.15803631513547	0.212	0.082	7.48705906196003e-10	3.92485796915497e-14	7.12352199107923e-36
hoxb8a	1.4334321879566e-35	1.44147263716201	0.714	0.041	2.73441524174602e-31	3.62742536258084e-23	0.939298708694788	0.208	0.054	6.9196766216592e-19	3.62742536258084e-23	2.8668643759132e-35
exoc3l2b	2.40437766108352e-33	1.32817531029241	0.643	0.035	4.58659082628292e-29	2.15252896639785e-35	0.645596100804705	0.147	0.02	4.10616425630055e-31	2.40437766108352e-33	4.30505793279575e-35
lpin1	4.92050926237566e-35	0.443069208667781	0.357	0.01	9.38636346890781e-31	3.41328174099786e-14	0.384414104748978	0.1	0.022	6.51117624912751e-10	3.41328174099786e-14	9.84101852475133e-35
large2	7.53867442236502e-35	1.38123796617488	0.571	0.026	1.43807753281035e-30	1.20629019161437e-11	0.499834400150978	0.108	0.029	2.30111916952358e-07	1.20629019161437e-11	1.507734884473e-34
zgc:110843	1.62860135169861e-34	0.892915713439923	0.643	0.034	3.10671993850027e-30	5.91332120514245e-07	0.343928303023974	0.108	0.041	0.0112802515309297	5.91332120514245e-07	3.25720270339721e-34
bhlhe40	1.86782858315606e-34	1.08303205871468	0.571	0.026	3.56306980522851e-30	4.38827753837858e-11	0.431357355216079	0.113	0.032	8.37107823221099e-07	4.38827753837858e-11	3.73565716631212e-34
apooa	3.31411647983783e-34	0.876585973826278	0.571	0.027	6.32200859693865e-30	6.80341148104751e-07	0.523894492244356	0.117	0.047	0.0129781877412462	6.80341148104751e-07	6.62823295967572e-34
atp5pd	8.97644539849563e-10	2.91683084546258	0.929	0.497	1.71234672421703e-05	8.52684300481389e-34	1.67436604509551	0.684	0.521	1.6265805715983e-29	8.97644539849563e-10	1.70536860096277e-33
rassf7b	1.09002296282601e-18	0.514329155485024	0.286	0.013	2.07932780388689e-14	2.40952324068129e-33	0.463794404976975	0.121	0.015	4.59640653392362e-29	1.09002296282601e-18	4.8190464813626e-33
atp5fa1	5.22734102304314e-11	2.55403363839976	1	0.554	9.9716757355571e-07	8.71013236019813e-33	1.60050935666038	0.684	0.554	1.66154484903139e-28	5.22734102304314e-11	1.74202647203964e-32
chchd3b	9.25224413710633e-32	0.65594519388641	0.5	0.022	1.7649580915944e-27	9.07801988165753e-11	0.400188979368094	0.1	0.027	1.73172307262499e-06	9.07801988165753e-11	1.85044882742127e-31
phlda2	1.9122061889705e-12	1.81814680671415	0.714	0.114	3.64772452608012e-08	1.2870820622724e-30	1.66134181139447	0.329	0.104	2.45523774199082e-26	1.9122061889705e-12	2.57416412454481e-30
pgm1	1.64336467401275e-30	0.916838883001035	0.643	0.039	3.13488245214671e-26	3.96901188282687e-05	0.301608848968235	0.108	0.049	0.757128706768055	3.96901188282687e-05	3.2867293480255e-30
ndrg3a	3.18531752249261e-30	1.93953714517818	0.786	0.062	6.0763117059069e-26	1.04216930803652e-23	1.37298783266212	0.255	0.081	1.98804217201046e-19	1.04216930803652e-23	6.37063504498519e-30
ldlrap1a	6.05644574707651e-30	0.894662193787806	0.5	0.024	1.15532759071232e-25	4.24590848678024e-19	0.429375634759465	0.134	0.029	8.09949502938198e-15	4.24590848678024e-19	1.2112891494153e-29
zgc:162989	9.87312826603124e-30	0.500010467290809	0.357	0.012	1.88339794802812e-25	1.45626404372756e-28	0.629139857771803	0.126	0.018	2.7779692898147e-24	1.45626404372756e-28	1.97462565320624e-29
pax2a	5.64064066056532e-23	1.29341316901475	0.643	0.049	1.07600861240944e-18	1.23718617570619e-29	0.973978892068873	0.268	0.07	2.36005634877712e-25	5.64064066056532e-23	2.47437235141239e-29
zgc:165573	1.39678369525082e-29	1.48330524461686	0.571	0.032	2.66450457706046e-25	2.58948690031366e-14	0.64664520448973	0.13	0.035	4.93970521103834e-10	2.58948690031366e-14	2.79356739050165e-29
krt18a.1	7.67468781160914e-05	1.36565539501895	0.786	0.396	1	4.55112383417224e-29	0.937672361207269	0.658	0.339	8.68172382606696e-25	7.67468781160914e-05	9.10224766834443e-29
mut	1.72925530601325e-28	1.2823608277543	0.643	0.042	3.29872742175088e-24	0.000560819666344877	0.329456006854069	0.104	0.053	1	0.000560819666344877	3.45851061202651e-28
glod5	4.53320577890468e-28	1.22177644869056	0.643	0.044	8.64754334383857e-24	6.754384810715e-08	0.644275536192309	0.134	0.055	0.00128846644649199	6.754384810715e-08	9.06641155780939e-28
plcd3a	5.36342935322251e-28	0.691530608177907	0.429	0.018	1.02312778342073e-23	1.6447657205223e-15	0.420855510899641	0.108	0.023	3.13755508846833e-11	1.6447657205223e-15	1.07268587064451e-27
hoxb7a	5.53693377864479e-28	0.692774855247243	0.429	0.018	1.05622548761428e-23	1.99867873656796e-16	0.543123530331529	0.121	0.027	3.81267955787705e-12	1.99867873656796e-16	1.10738675572896e-27
cox5ab	3.47674795869125e-08	2.39814003374849	0.857	0.419	0.000663224440599943	1.68763288854278e-27	1.76441998638303	0.584	0.409	3.2193284981842e-23	3.47674795869125e-08	3.37526577708557e-27
COX5B.1	7.87261333482939e-09	2.44720988146224	0.929	0.528	0.000150177971975205	2.90220290288278e-27	1.50347431222231	0.658	0.539	5.5362422575392e-23	7.87261333482939e-09	5.80440580576557e-27
aldob	5.62146669502734e-27	1.70369665935327	0.714	0.055	1.07235098674342e-22	5.60595462720143e-05	0.265600588247756	0.134	0.067	1	5.60595462720143e-05	1.12429333900547e-26
cox7b	1.63836402952489e-09	2.48315522960913	0.929	0.491	3.12534322272168e-05	1.40392752194796e-26	1.5723727801884	0.623	0.488	2.67813214086793e-22	1.63836402952489e-09	2.80785504389593e-26
gapdh	6.51610642052866e-26	1.47875599677182	0.571	0.035	1.24301246078005e-21	6.66526591238478e-24	0.820232927651015	0.177	0.039	1.27146612544652e-19	6.66526591238478e-24	1.30322128410574e-25
tmsb4x	6.17268670697157e-06	1.26770720304449	1	0.944	0.11775017162219	8.20916737944196e-26	0.549910236476474	0.97	0.924	1.56598076930235e-21	6.17268670697157e-06	1.6418334758884e-25
tuba8l2	2.54470863314134e-25	0.460038932426776	0.5	0.027	4.85428618858042e-21	3.04139328104657e-09	0.251271651271024	0.113	0.036	5.80176182292443e-05	3.04139328104657e-09	5.08941726628269e-25
atp5l	8.4814607119924e-09	2.32673902822794	0.929	0.585	0.000161792344541967	5.18936102643137e-25	1.34286318002777	0.671	0.579	9.89922509402049e-21	8.4814607119924e-09	1.03787220528627e-24
echdc2	5.77447480406652e-25	0.673216181450218	0.5	0.029	1.10153881362373e-20	1.87716146309107e-12	0.481912420920298	0.117	0.032	3.58087320699252e-08	1.87716146309107e-12	1.15489496081331e-24
acsl1b	7.07849894408543e-25	1.7622670220051	0.714	0.062	1.35029445857374e-20	4.04139265545842e-10	0.862327841215759	0.177	0.073	7.70936062955248e-06	4.04139265545842e-10	1.41569978881709e-24
cox6b2	8.77240833833342e-11	2.4394588383541	1	0.604	1.67342461462048e-06	9.33216939911669e-25	1.1888971341767	0.719	0.621	1.7802046345755e-20	8.77240833833342e-11	1.86643387982334e-24
slc25a3b	1.36137673955639e-10	2.16670338905081	1	0.607	2.59696226837777e-06	1.05139256591646e-24	1.21603320171749	0.684	0.603	2.00563645874224e-20	1.36137673955639e-10	2.10278513183292e-24
tspo	1.38515088735119e-24	1.41310754974935	0.643	0.048	2.64231383271112e-20	4.55728039701457e-24	0.92037429567839	0.212	0.055	8.69346808534499e-20	4.55728039701457e-24	2.77030177470238e-24
slc4a2a	1.43392927750075e-24	1.411371561317	0.571	0.038	2.73536348976043e-20	7.79565706655736e-20	0.477671146509141	0.117	0.022	1.48709954201648e-15	7.79565706655736e-20	2.86785855500152e-24
mt-atp6	0.000193818792329493	1.11842727602432	0.929	0.964	1	1.03861932002313e-23	0.567700342639869	0.996	0.978	1.98127021487613e-19	0.000193818792329493	2.07723864004626e-23
tfb2m	1.27237181558295e-23	1.39105196058686	0.714	0.064	2.42717647540604e-19	0.0706169757732716	0.297378628220537	0.113	0.083	1	0.0706169757732716	2.54474363116591e-23
DHDH	1.57301881692238e-23	1.37682092857618	0.714	0.062	3.00069069516112e-19	0.00494264978267613	0.257907777442739	0.108	0.064	1	0.00494264978267613	3.14603763384476e-23
itpkca	6.12356746262709e-23	0.736588354851331	0.571	0.04	1.16813172917074e-18	7.50289034633442e-08	0.415610397676931	0.113	0.041	0.00143125136246675	7.50289034633442e-08	1.22471349252542e-22
nccrp1	1.13603299381403e-22	1.0720058163777	0.714	0.063	2.16709653899965e-18	0.00218116066443164	0.266491629342805	0.104	0.057	1	0.00218116066443164	2.27206598762807e-22
cox8a	4.48094110538744e-07	2.11626334277179	0.857	0.543	0.00854784325263709	1.15513476898891e-22	1.25899638825728	0.649	0.552	2.20353508532325e-18	4.48094110538744e-07	2.31026953797783e-22
atp5po	6.47353091693813e-10	2.82605337315244	0.929	0.442	1.23489075771512e-05	1.94358378440389e-22	1.57072818512843	0.584	0.466	3.70758042712887e-18	6.47353091693813e-10	3.88716756880778e-22
ivns1abpa	3.12099018721155e-22	0.970807880104499	0.643	0.052	5.95360088112476e-18	1.08217145858569e-12	0.818114554411233	0.173	0.06	2.06435027439807e-08	1.08217145858569e-12	6.24198037442313e-22
ppifb	4.65187392992536e-22	1.96715947914152	0.857	0.104	8.87391470872561e-18	0.00266514896346079	0.854065411136155	0.19	0.137	1	0.00266514896346079	9.30374785985075e-22
ppdpfa	5.40949028766612e-22	1.11529435456177	0.5	0.032	1.03191436727519e-17	6.66253044931496e-08	0.579622240533687	0.134	0.052	0.00127094430851132	6.66253044931496e-08	1.08189805753323e-21
chchd10	1.64106096815098e-21	2.28182697923107	0.857	0.111	3.13048790284481e-17	9.29226807935633e-08	1.20711442996156	0.242	0.142	0.00177259305881801	9.29226807935633e-08	3.28212193630197e-21
acsl1a	2.82407709280927e-21	1.4111598958547	0.714	0.07	5.38720946224296e-17	6.71653468049057e-06	0.666697724902967	0.169	0.089	0.128124615565038	6.71653468049057e-06	5.64815418561856e-21
pigbos1	8.529825059305e-21	1.41165791490468	0.786	0.087	1.62714942831302e-16	0.00358603943643338	0.559136773625884	0.143	0.092	1	0.00358603943643338	1.705965011861e-20
slc7a8a	1.14653960935736e-20	2.58664677348351	0.714	0.076	2.18713895881011e-16	1.0534116543135e-09	1.08794146351103	0.221	0.108	2.00948807176843e-05	1.0534116543135e-09	2.29307921871473e-20
eci2	1.1925345658507e-20	1.72324023105117	0.786	0.089	2.2748789378168e-16	0.0358382052211123	0.586681699772864	0.147	0.111	1	0.0358382052211123	2.38506913170142e-20
atp5pb	4.186986982713e-08	2.01839663477122	0.929	0.524	0.000798709636822332	2.11104667868382e-20	1.27126408466618	0.619	0.533	4.02703264425726e-16	4.186986982713e-08	4.22209335736765e-20
col18a1a	2.56759182325279e-20	1.49557481336114	0.714	0.071	4.89793816203703e-16	4.61245646635287e-07	0.587742148171321	0.165	0.076	0.00879872195521474	4.61245646635287e-07	5.13518364650558e-20
chp1	6.68689485578132e-20	1.09137076725448	0.571	0.048	1.27559206268884e-15	3.26760080861058e-09	0.610015165078926	0.147	0.058	6.23327530250554e-05	3.26760080861058e-09	1.33737897115627e-19
cox6a1	1.15130307137012e-07	2.32499536941856	0.857	0.508	0.00219622573894565	7.17718922181408e-20	1.34819462906103	0.619	0.541	1.36912061595325e-15	1.15130307137012e-07	1.43543784436282e-19
ppargc1b	9.08143494492307e-20	1.4723567801411	0.714	0.077	1.73237453009352e-15	8.37959933884598e-07	0.976189088275387	0.186	0.098	0.0159849236987826	8.37959933884598e-07	1.81628698898462e-19
tfpia	1.69340487522987e-19	0.530606702821092	0.429	0.027	3.2303391399885e-15	4.13627192433793e-11	0.285409194753312	0.108	0.03	7.89035232286703e-07	4.13627192433793e-11	3.38680975045974e-19
tagln3b	2.25488673944018e-19	1.24033842245068	0.643	0.061	4.30142194415609e-15	4.03965116987709e-06	0.631715432314596	0.152	0.075	0.0770603857165754	4.03965116987709e-06	4.50977347888038e-19
sdhaf2	3.02815535302261e-19	1.24150355205206	0.571	0.049	5.77650915142592e-15	0.00552809038456054	0.312430772462771	0.121	0.075	1	0.00552809038456054	6.05631070604523e-19
auh	4.07278195745721e-19	0.524000559921049	0.5	0.037	7.76923886204537e-15	1.43223039751432e-05	0.320430992853644	0.113	0.05	0.273212270629833	1.43223039751432e-05	8.14556391491444e-19
zgc:175088	4.39042463188143e-19	1.00225956513739	0.571	0.048	8.37517402777701e-15	0.000330749843619515	0.316829423170533	0.104	0.051	1	0.000330749843619515	8.78084926376289e-19
vdac2	1.48246534696292e-07	2.36199462957114	0.857	0.52	0.00282795089586646	7.309835560106e-19	1.29328798980974	0.602	0.523	1.39442423144582e-14	1.48246534696292e-07	1.4619671120212e-18
gpx4a	9.3834778253349e-19	1.92021502478476	0.714	0.083	1.78999222996089e-14	5.30452752443754e-05	0.697205879778872	0.177	0.105	1	5.30452752443754e-05	1.87669556506698e-18
atp5f1e	3.2363447679984e-06	2.23388011403319	0.786	0.455	0.0617365127943374	1.08850832748475e-18	1.54267842912055	0.541	0.423	2.07643848550992e-14	3.2363447679984e-06	2.17701665496951e-18
glud1b	2.08320022501208e-18	2.21328077531263	0.714	0.088	3.97391274923304e-14	9.12907876544484e-13	1.34635741529807	0.234	0.104	1.74146306529626e-08	9.12907876544484e-13	4.16640045002418e-18
prr13	2.18661384465761e-18	1.31816699966041	0.643	0.064	4.17118457006886e-14	0.00283049813588499	0.310922533816717	0.113	0.065	1	0.00283049813588499	4.37322768931524e-18
ldhba	2.48348727493532e-14	3.12387830336443	1	0.325	4.73750032566662e-10	3.70262335882506e-18	1.73495577788964	0.494	0.354	7.06312431929469e-14	2.48348727493532e-14	7.40524671765013e-18
gstp1	4.20712402524842e-18	2.35645291793414	0.857	0.128	8.02550979056388e-14	1.15876697168068e-17	1.44295499642919	0.307	0.133	2.21046387517807e-13	1.15876697168068e-17	8.41424805049683e-18
gadd45bb	4.32146656783566e-18	2.07652387629723	0.571	0.053	8.2436296248033e-14	2.54052422232575e-16	1.39376859809759	0.173	0.052	4.84630400650861e-12	2.54052422232575e-16	8.64293313567133e-18
sdhc	5.16364162411059e-18	2.65280650334372	1	0.207	9.85016276215337e-14	2.04824009028975e-05	1.1868524899583	0.294	0.227	0.390722279623673	2.04824009028975e-05	1.03272832482212e-17
uqcrh	1.01018751909843e-12	3.05454986357207	1	0.411	1.92703371143217e-08	6.60549295296026e-18	1.59120228327126	0.541	0.428	1.2600638357067e-13	1.01018751909843e-12	1.32109859059205e-17
etnk1	1.29662549441929e-17	1.29539728331019	0.643	0.068	2.47344279315424e-13	7.67119530393958e-09	0.842881543561386	0.173	0.077	0.000146335721617951	7.67119530393958e-09	2.59325098883859e-17
aifm1	1.32963946436971e-17	1.4863165794761	0.714	0.086	2.53642024223166e-13	0.364837762357989	0.314961522941852	0.121	0.11	1	0.364837762357989	2.65927892873942e-17
ENSDARG00000071353	2.17589255591284e-17	2.45553721203244	0.786	0.119	4.15073263965933e-13	1.52852358955548e-07	1.24581051946486	0.234	0.135	0.00291581159943603	1.52852358955548e-07	4.35178511182567e-17
cox4i1	4.24133580100197e-08	2.02351123869493	0.929	0.602	0.000809077217399136	2.56149355970571e-17	1.12734286139142	0.645	0.602	4.88630511449462e-13	4.24133580100197e-08	5.12298711941144e-17
coq9	3.57951643035089e-17	1.14105153904439	0.571	0.056	6.82828554253735e-13	3.80285466533272e-12	0.895252879854616	0.173	0.064	7.2543255595887e-08	3.80285466533272e-12	7.15903286070178e-17
bckdha	7.62936846552184e-17	1.18422757745329	0.643	0.071	1.45537832848295e-12	1.17656757728508e-06	0.940859169460899	0.182	0.096	0.0224442031042902	1.17656757728508e-06	1.52587369310437e-16
krt8	0.0541197402464718	0.327402010089612	0.714	0.441	1	7.8446164867601e-17	0.563443906638115	0.641	0.383	1.49643904101436e-12	0.0541197402464718	1.56892329735202e-16
bola3	1.1511728687692e-16	1.34393980478666	0.714	0.091	2.19597736446412e-12	5.81093277189117e-05	0.777953171798718	0.177	0.105	1	5.81093277189117e-05	2.30234573753841e-16
rcan3	1.24036152534777e-16	0.288454886814574	0.357	0.022	2.3661136457534e-12	5.47348444943852e-09	0.302759078244129	0.1	0.03	0.000104412189357489	5.47348444943852e-09	2.48072305069553e-16
pcca	1.58769472880978e-16	1.28429821945238	0.643	0.072	3.02868646467754e-12	0.00280052424610379	0.582134683139479	0.152	0.099	1	0.00280052424610379	3.17538945761958e-16
ddt	2.15279130136546e-16	1.38027129036443	0.714	0.092	4.10666468648474e-12	5.75387108402562e-12	1.19611168468852	0.234	0.107	1.09760844798873e-07	5.75387108402562e-12	4.30558260273092e-16
atp5mf	4.06719339149537e-09	2.38584642356682	0.929	0.472	7.75857811361656e-05	2.22425023240523e-16	1.4283754220827	0.545	0.458	4.24297974333621e-12	4.06719339149537e-09	4.44850046481045e-16
aldh6a1	2.60200393290352e-16	2.74484418958306	0.857	0.161	4.96358270240675e-12	0.00242485515692045	1.09284218929943	0.234	0.19	1	0.00242485515692045	5.20400786580705e-16
coa7	3.51852309845077e-16	0.781262636124691	0.571	0.058	6.71193466260469e-12	0.000812356182610876	0.376150104029797	0.13	0.074	1	0.000812356182610876	7.03704619690154e-16
gstk1	3.6238646806626e-16	0.574457141569949	0.571	0.055	6.91288426483198e-12	0.0542967200615314	0.299780491835074	0.108	0.075	1	0.0542967200615314	7.24772936132521e-16
pccb	4.61296712032234e-16	0.710333856781467	0.5	0.045	8.79969607872689e-12	8.70180216238785e-11	0.75079022549761	0.156	0.057	1.65995578049711e-06	8.70180216238785e-11	9.22593424064466e-16
sod2	9.50927874144319e-16	1.70605879839838	0.643	0.08	1.8139900127177e-11	9.14522859922439e-05	0.819289375456346	0.169	0.102	1	9.14522859922439e-05	1.90185574828864e-15
acaa2	1.82436570446016e-15	1.54215920710564	0.786	0.121	3.4801600178282e-11	0.0389625897933019	0.744557239521947	0.186	0.155	1	0.0389625897933019	3.64873140892032e-15
faub	1.92761583845994e-15	0.420394241919475	0.5	0.045	3.67711997344618e-11	2.12284319615329e-05	0.47353825148249	0.113	0.051	0.404953568098202	2.12284319615329e-05	3.8552316769199e-15
ftr83	5.99214953188186e-15	1.08076347539971	0.571	0.06	1.14306244470178e-10	4.15014958632472e-06	0.433475288717281	0.1	0.039	0.0791682535087303	4.15014958632472e-06	1.19842990637637e-14
cycsb	9.31708951152043e-08	2.49721925788192	0.857	0.428	0.00177732799521764	8.14388783704744e-15	1.53548394402441	0.528	0.434	1.55352804379517e-10	9.31708951152043e-08	1.62877756740948e-14
timm8a	9.24243177995563e-15	1.62248044534388	0.786	0.128	1.76308628634434e-10	0.00219326866621922	0.759954661750159	0.199	0.143	1	0.00219326866621922	1.84848635599111e-14
stk26	9.60105336637868e-15	0.309825273044762	0.571	0.058	1.8314969401704e-10	0.00100944093188321	0.269578501919782	0.104	0.054	1	0.00100944093188321	1.92021067327573e-14
tmx2b	1.02863540630216e-14	1.69024239290907	0.714	0.107	1.962224901062e-10	2.23419624122971e-11	1.24885079925676	0.251	0.123	4.26195274976979e-07	2.23419624122971e-11	2.05727081260432e-14
idh3b	1.11338388016831e-14	1.49970074597566	0.643	0.088	2.12389108980906e-10	0.000858647142865549	0.845221292570492	0.16	0.103	1	0.000858647142865549	2.22676776033659e-14
lnx2b	1.32086375359152e-14	0.541036850248876	0.5	0.046	2.51967969635119e-10	5.13327843662639e-10	0.545924506502423	0.104	0.03	9.7922419457085e-06	5.13327843662639e-10	2.64172750718303e-14
sdr16c5b	1.4417531572371e-14	1.08354172726095	0.643	0.081	2.75028832274549e-10	0.000308034963631984	0.453477776684088	0.134	0.073	1	0.000308034963631984	2.88350631447417e-14
si:ch211-162e15.3	1.98720384858381e-14	1.34566941381507	0.714	0.101	3.79079006155848e-10	0.0230104172389002	0.516026314331092	0.152	0.11	1	0.0230104172389002	3.97440769716758e-14
cox6c	4.62579534382399e-08	2.27184159504905	0.857	0.428	0.000882416719787864	2.44814452427988e-14	1.47052510353907	0.506	0.412	4.67008049451629e-10	4.62579534382399e-08	4.89628904855968e-14
mt-nd2	0.000447758374973559	1.31993995583132	0.857	0.82	1	2.44824186003343e-14	0.646105468120302	0.797	0.782	4.67026617219977e-10	0.000447758374973559	4.8964837200668e-14
eno3	1.08475001856032e-10	2.11996374929722	0.714	0.158	2.06926913540567e-06	2.5251285766288e-14	1.2712574912187	0.325	0.167	4.81693527277709e-10	1.08475001856032e-10	5.05025715325752e-14
atp5f1c	8.79845052256422e-09	2.85547466357941	0.857	0.368	0.000167839242168435	3.17408712126282e-14	1.57503379290161	0.485	0.386	6.05488859252095e-10	8.79845052256422e-09	6.34817424252553e-14
hadhaa	4.0066556040449e-14	0.60670473461913	0.429	0.038	7.64309623027605e-10	4.53892226260066e-07	0.586146078138595	0.13	0.055	0.00865844810813702	4.53892226260066e-07	8.01331120808962e-14
mrps35	4.07370396201203e-14	1.71635545512923	0.714	0.105	7.77099767793415e-10	0.483211866275342	0.341235347089041	0.13	0.121	1	0.483211866275342	8.1474079240239e-14
smim4	4.80104652237356e-14	1.27210529006321	0.643	0.085	9.1584763460798e-10	0.0548603873703453	0.432929181216666	0.13	0.098	1	0.0548603873703453	9.60209304474688e-14
cisd1	5.23800135786362e-14	0.746138266638406	0.571	0.066	9.99201139026063e-10	0.00177312933827133	0.445839322537	0.13	0.077	1	0.00177312933827133	1.04760027157269e-13
mt-cyb	0.025312884282973	0.623611898272263	0.929	0.952	1	5.55830478917224e-14	0.350923962801255	0.978	0.959	1.0603022215825e-09	0.025312884282973	1.11166095783442e-13
hspe1	5.14438188455686e-09	2.13759681736914	0.929	0.324	9.81342288298066e-05	8.74958354859225e-14	1.18612932426775	0.489	0.355	1.66907055772946e-09	5.14438188455686e-09	1.74991670971837e-13
cluha	1.05988905112703e-13	0.920796534775812	0.643	0.086	2.02184435392993e-09	0.00768517784898148	0.502120303073256	0.139	0.091	1	0.00768517784898148	2.11977810225395e-13
atp5f1d	5.91584769590355e-08	2.46007473598959	0.857	0.466	0.00112850710647056	1.10429592461128e-13	1.27928406135147	0.537	0.474	2.10655490578848e-09	5.91584769590355e-08	2.20859184922244e-13
mrps17	1.10566097329877e-13	1.42705975799613	0.714	0.107	2.10915887266474e-09	0.0172180053058586	0.497804418986156	0.16	0.117	1	0.0172180053058586	2.21132194659742e-13
chchd4a	1.29114392223771e-13	0.847468531851672	0.643	0.085	2.46298614606065e-09	0.459075414159573	0.424236251535075	0.104	0.094	1	0.459075414159573	2.58228784447525e-13
ivd	1.38637031856632e-13	0.888260731240543	0.571	0.068	2.64464001969712e-09	0.0026392760171041	0.51247037681824	0.134	0.082	1	0.0026392760171041	2.77274063713245e-13
cmc2	1.63135618138114e-13	0.613470246296048	0.5	0.053	3.11197505160266e-09	0.00225061908530976	0.353903600323822	0.108	0.061	1	0.00225061908530976	3.262712362762e-13
gpia	1.93946806458504e-13	1.21003672568063	0.643	0.09	3.69972928000242e-09	3.70812354375297e-05	0.703859683991989	0.177	0.102	0.707361647206317	3.70812354375297e-05	3.8789361291697e-13
ndufa7	1.9868740451609e-13	1.55053631522628	0.857	0.164	3.79016092854893e-09	0.659132410991642	0.554988878945853	0.156	0.156	1	0.659132410991642	3.97374809032139e-13
naprt	2.27597254770233e-13	0.607991219726896	0.429	0.04	4.34164523199697e-09	0.000107038093106468	0.4859749524838	0.113	0.055	1	0.000107038093106468	4.55194509540414e-13
dlat	3.69622907616056e-13	1.59713609666606	0.714	0.117	7.05092658568389e-09	1.3138272902053e-06	0.87756031132492	0.225	0.134	0.0250625693879564	1.3138272902053e-06	7.39245815231973e-13
cebpa	6.25268036445205e-13	0.895198488270203	0.5	0.054	1.19276130632287e-08	4.19538169245989e-10	0.596588282675625	0.152	0.055	8.00311011653649e-06	4.19538169245989e-10	1.25053607289002e-12
atp5if1b	5.3251562835396e-08	2.44092269023092	0.714	0.23	0.00101582681264802	6.35652532001715e-13	1.7364773185355	0.398	0.269	1.21257077004647e-08	5.3251562835396e-08	1.27130506400303e-12
pam16	6.54542036315494e-13	1.37115222831894	0.714	0.117	1.24860438847544e-08	0.145408239882661	0.528610597077532	0.156	0.133	1	0.145408239882661	1.30908407263056e-12
atp5meb	5.95368624112105e-12	2.65229230989122	1	0.442	1.13572518735625e-07	6.56687687085207e-13	1.35994153565094	0.511	0.444	1.25269743188374e-08	5.95368624112105e-12	1.31337537416998e-12
elovl1b	6.91606726385118e-13	0.804242924558986	0.571	0.069	1.31930899125225e-08	7.74233817922434e-06	0.498765650125612	0.139	0.066	0.147692843106884	7.74233817922434e-06	1.38321345276976e-12
sdhb	7.64328482942844e-13	2.40221487221426	0.857	0.198	1.45803301406177e-08	0.022472901479285	1.01581955499499	0.255	0.238	1	0.022472901479285	1.5286569658851e-12
uqcrq	2.28233045785053e-08	2.03341448888021	0.857	0.355	0.000435377358139567	9.10958657277133e-13	1.5662816921914	0.446	0.335	1.73774473462186e-08	2.28233045785053e-08	1.82191731455343e-12
cox7a2a	4.67314427452041e-07	2.24193521730498	0.857	0.419	0.00891449001807513	1.26797097294093e-12	1.30232555262783	0.511	0.429	2.41878142798213e-08	4.67314427452041e-07	2.53594194588026e-12
anxa11a	1.71675338987748e-12	1.08630910052756	0.714	0.11	3.27487876653028e-08	0.506793356195643	0.259071539575498	0.134	0.124	1	0.506793356195643	3.43350677975201e-12
hspd1	1.84253683186233e-12	1.99070659294749	0.929	0.224	3.51482326046059e-08	1.89316761915617e-09	1.14618066438877	0.368	0.25	3.61140655030231e-05	1.89316761915617e-09	3.68507366372126e-12
mpc1	3.42852080561382e-10	2.31076534794553	0.857	0.263	6.54024628878892e-06	1.86352818572381e-12	1.63656552970699	0.403	0.282	3.55486636708673e-08	3.42852080561382e-10	3.72705637144413e-12
got1	2.04312623478314e-12	0.62474686229674	0.5	0.057	3.89746760547233e-08	2.07377224128084e-08	0.680031203706287	0.156	0.065	0.000395592792746733	2.07377224128084e-08	4.0862524695621e-12
pabpc1b	2.04333399433642e-12	1.42363903906562	0.571	0.077	3.89786392759615e-08	0.0590150746012668	0.279028787354076	0.104	0.073	1	0.0590150746012668	4.08666798866866e-12
slc25a12	2.76554743652428e-12	0.756925301069673	0.571	0.076	5.27555828991372e-08	0.0175888284562786	0.418414852228949	0.13	0.089	1	0.0175888284562786	5.53109487304092e-12
anxa4	3.34791484738462e-12	2.01800419546511	0.714	0.135	6.3864823628709e-08	3.28122672235561e-08	1.15618070347947	0.229	0.126	0.000625926809556557	3.28122672235561e-08	6.69582969475801e-12
chchd7	5.15620375722624e-12	0.506885598055892	0.5	0.058	9.83597428728478e-08	0.00289292081252856	0.409652612502347	0.13	0.08	1	0.00289292081252856	1.03124075144259e-11
ndufa11	5.39239807346161e-12	2.20403879315342	0.929	0.26	1.02865385649354e-07	0.000151866916411245	1.23677247177633	0.307	0.258	1	0.000151866916411245	1.07847961468941e-11
uqcrfs1	4.38769814421359e-08	1.94890854008881	0.857	0.369	0.000836997297990185	6.26413018069184e-12	1.40675603145129	0.468	0.383	1.19494547326878e-07	4.38769814421359e-08	1.25282603613444e-11
c1qbp	6.42672023398287e-12	2.07956060433089	0.857	0.21	1.22596115183457e-07	1.90450310961574e-09	1.22204340034139	0.364	0.25	3.63303013190298e-05	1.90450310961574e-09	1.28534404679244e-11
ndufa10	6.49150285308115e-12	2.16725753173448	0.857	0.215	1.23831908425376e-07	0.0969158279400275	0.946151919920039	0.242	0.241	1	0.0969158279400275	1.29830057061201e-11
suclg1	6.62250566333262e-12	2.61244246700957	0.929	0.3	1.26330918033733e-07	0.035064271349635	1.16758328996844	0.307	0.32	1	0.035064271349635	1.32450113266213e-11
prkab1b	6.65418997151839e-12	1.43095107672826	0.714	0.129	1.26935327896685e-07	1.81549506563168e-05	0.942407080531881	0.225	0.146	0.3463238387199	1.81549506563168e-05	1.33083799429925e-11
sypl2a	8.41953435803987e-12	1.74984523423732	0.786	0.148	1.60611037413969e-07	1.02425764936046e-10	1.03680922590851	0.251	0.123	1.95387389192001e-06	1.02425764936046e-10	1.68390687160088e-11
cox5aa	3.94226440842579e-09	2.14639569928651	0.929	0.483	7.52026358551304e-05	8.53517926933463e-12	1.20779866421756	0.541	0.498	1.62817079741827e-07	3.94226440842579e-09	1.70703585385964e-11
txn2	1.01638377289674e-11	1.43520394332245	0.786	0.158	1.93885368517782e-07	0.0232211825146228	0.770289981248359	0.208	0.17	1	0.0232211825146228	2.03276754578315e-11
ndufs7	1.09845488817925e-11	2.030068677673	0.929	0.291	2.09541254469073e-07	0.160952227358843	0.83436717099305	0.29	0.318	1	0.160952227358843	2.19690977634642e-11
me3	1.1606099071138e-11	1.81097193308156	0.643	0.109	2.21397945881029e-07	0.146503047814675	0.508242434724873	0.152	0.13	1	0.146503047814675	2.32121981421413e-11
fh	1.19107644355107e-11	1.27925298485663	0.714	0.125	2.27209742371802e-07	0.000520121696268123	0.874195495995137	0.199	0.136	1	0.000520121696268123	2.38215288708794e-11
echs1	1.21499430887564e-11	1.3933792727139	0.643	0.111	2.31772314361118e-07	0.00048889989767566	0.872961118308473	0.199	0.139	1	0.00048889989767566	2.42998861773652e-11
acss2	1.29168060642584e-11	1.11211630594642	0.643	0.1	2.46400992481793e-07	0.348516276940183	0.4057070861935	0.134	0.12	1	0.348516276940183	2.58336121283499e-11
prnprs3	1.37044029606918e-11	1.00114853153996	0.643	0.093	2.61425190878156e-07	0.000105972176465035	0.527067565397217	0.169	0.095	1	0.000105972176465035	2.74088059211957e-11
grsf1	2.10099049295254e-11	0.909837249230388	0.571	0.081	4.00784946435627e-07	0.13403039758084	0.425165832719102	0.117	0.092	1	0.13403039758084	4.20198098586093e-11
mt-co1	0.0248211682413324	0.615189812187692	0.929	0.955	1	2.35497761862442e-11	0.308164498881734	0.983	0.959	4.49235530528795e-07	0.0248211682413324	4.70995523719337e-11
mdh2	2.6080449725991e-11	2.40435686011303	0.929	0.322	4.97510658973005e-07	5.66964323313708e-08	1.36397291247135	0.398	0.332	0.00108154114315323	5.66964323313708e-08	5.21608994513019e-11
psap	2.7682911766264e-11	2.07940901088409	0.786	0.186	5.28079224853253e-07	0.0061163737493937	0.877270745716244	0.251	0.212	1	0.0061163737493937	5.53658235317616e-11
glud1a	2.85164661652129e-11	1.2254683159375	0.571	0.079	5.439801085676e-07	0.0027973807605171	0.288853238481232	0.121	0.071	1	0.0027973807605171	5.70329323296124e-11
sdhaf3	2.90357858922545e-11	1.05727191277913	0.5	0.062	5.53886651680646e-07	0.00596772146302388	0.433340132890572	0.117	0.072	1	0.00596772146302388	5.80715717836658e-11
lyrm7	3.03229034115226e-11	1.08819224495274	0.571	0.083	5.78439705478206e-07	0.0990578374072473	0.421214851768218	0.117	0.09	1	0.0990578374072473	6.06458068221256e-11
tmem14ca	3.15538188062514e-11	1.06279081120426	0.643	0.107	6.01920647548051e-07	0.00252922539091386	0.602483845362785	0.177	0.121	1	0.00252922539091386	6.31076376115069e-11
micos10	3.21518546889978e-11	1.85538303757716	0.857	0.211	6.13328780047322e-07	0.678902098711717	0.715063460209552	0.203	0.223	1	0.678902098711717	6.43037093769618e-11
ndufb8	3.96824920451837e-11	2.11847711486003	1	0.409	7.56983218253923e-07	0.000222674739221867	1.12667317856589	0.407	0.421	1	0.000222674739221867	7.93649840887924e-11
mdh1aa	4.38766238355224e-11	1.9458755591763	0.929	0.284	8.36990476286426e-07	7.49710161785172e-05	1.16990426119555	0.372	0.342	1	7.49710161785172e-05	8.77532476691196e-11
ehd1b	4.78718158847844e-11	1.15851541844296	0.643	0.104	9.13202759818147e-07	8.19827673238e-08	0.6563279444809	0.173	0.08	0.00156390326946881	8.19827673238e-08	9.5743631767277e-11
si:dkey-95p16.2	5.06610230499025e-11	1.41657128642439	0.643	0.109	9.6640967569994e-07	0.146935233495625	0.555556786252262	0.147	0.126	1	0.146935233495625	1.01322046097238e-10
si:dkey-112e7.2	6.14030330045542e-11	1.15413191887384	0.786	0.151	1.17132425759488e-06	0.525041610112702	0.41720621546012	0.177	0.172	1	0.525041610112702	1.22806066005338e-10
mrps31	8.69784538521882e-11	1.108333604587	0.643	0.113	1.65920098568434e-06	0.661619554881523	0.358953616517495	0.139	0.133	1	0.661619554881523	1.73956907696811e-10
slc43a1a	8.72289968105928e-11	1.19386683238362	0.643	0.112	1.66398034315887e-06	2.21608512049146e-07	0.903513478906447	0.203	0.107	0.00422740397584951	2.21608512049146e-07	1.74457993613576e-10
etfdh	9.4930468427456e-11	0.433585581177166	0.571	0.081	1.81089361572215e-06	0.102063519729895	0.346604365142901	0.121	0.093	1	0.102063519729895	1.898609368459e-10
sdha	9.73780241794587e-11	1.70095641825501	0.714	0.144	1.85758318924735e-06	0.0101760048097384	0.808775881109612	0.212	0.172	1	0.0101760048097384	1.94756048349435e-10
atp5md	2.48682452535199e-09	2.47297361593515	0.857	0.313	4.74386646456146e-05	1.12303696930974e-10	1.51920819164644	0.407	0.307	2.14230532265526e-06	2.48682452535199e-09	2.24607393849335e-10
si:ch211-195e19.1	1.26637197168942e-10	0.96684933222213	0.5	0.067	2.41573117319474e-06	5.34383411612462e-07	0.568283687409974	0.152	0.069	0.0101938979599193	5.34383411612462e-07	2.53274394321846e-10
crip1	1.29232744896796e-10	1.16172668232731	0.571	0.079	2.46524384165129e-06	1.69446052370281e-09	0.905992509984976	0.216	0.1	3.23235289501549e-05	1.69446052370281e-09	2.58465489776891e-10
pgk1	1.35732800316892e-10	1.27699094051068	0.643	0.108	2.58923889884502e-06	0.771359463782648	0.364316587176696	0.147	0.147	1	0.771359463782648	2.71465600615359e-10
rgcc	1.73288900094991e-10	1.27317689964691	0.714	0.128	3.30565905821205e-06	0.00149738547637014	0.275899375796758	0.203	0.132	1	0.00149738547637014	3.46577800159953e-10
phb2b	1.74371630182808e-10	1.62886823951169	0.786	0.167	3.32631321736724e-06	0.00140872991753815	0.898884975873907	0.251	0.197	1	0.00140872991753815	3.4874326033521e-10
sdhdb	1.81767339420171e-10	1.95957821566268	0.786	0.201	3.46739376677918e-06	0.00163290734707698	1.00557161442301	0.273	0.232	1	0.00163290734707698	3.63534678807302e-10
atp5if1a	1.98005793316157e-08	2.05686021671097	0.929	0.415	0.0003777158513299	1.8263227574727e-10	1.1356206578397	0.481	0.4	3.48389329215492e-06	1.98005793316157e-08	3.65264551461185e-10
uqcrc2a	2.04936369932462e-10	1.74144204017168	0.857	0.24	3.90936619283165e-06	0.772607343194128	0.651177262631904	0.229	0.261	1	0.772607343194128	4.09872739822924e-10
higd2a	2.16869562535391e-10	0.678556272435082	0.571	0.089	4.13700377492511e-06	0.489296950968328	0.300220782944961	0.13	0.12	1	0.489296950968328	4.33739125023748e-10
bcl2l13	3.11025490628801e-10	0.384247934377105	0.5	0.065	5.93312225923502e-06	0.0800196179566975	0.400073467853402	0.108	0.078	1	0.0800196179566975	6.22050981160866e-10
zgc:171480	3.14174265255809e-10	1.33569066414403	0.714	0.152	5.99318828401982e-06	0.802868084966775	0.424405081374975	0.16	0.165	1	0.802868084966775	6.28348530412912e-10
coa6	3.29724834193611e-10	2.07186652456573	0.714	0.168	6.28983093707732e-06	0.0219237863282902	0.786377280288706	0.212	0.178	1	0.0219237863282902	6.594496682785e-10
mtx2	3.40172742426563e-10	1.88953582258606	0.643	0.121	6.48913523452911e-06	0.324472852455327	0.569712515368045	0.156	0.145	1	0.324472852455327	6.80345484737407e-10
acat1	4.19053242640043e-10	0.941262754343335	0.571	0.094	7.99385965660146e-06	0.200064938800797	0.367000073272054	0.139	0.12	1	0.200064938800797	8.38106485104478e-10
dlst	4.43754164022613e-10	1.6754062797097	0.786	0.2	8.46505443289537e-06	0.000288332638089613	1.1023052650354	0.281	0.224	1	0.000288332638089613	8.87508327848308e-10
zgc:162730	9.04955816045537e-05	1.20025424473989	0.714	0.265	1	4.87764350366734e-10	1.07723949483798	0.403	0.264	9.30459274759582e-06	9.04955816045537e-05	9.75528700495553e-10
ndufb7	1.07956077974743e-08	2.86484020071107	0.857	0.388	0.000205937014344619	5.56091648102319e-10	1.301253230667	0.463	0.393	1.06080042791998e-05	1.07956077974743e-08	1.1121832958954e-09
lgr4	5.71720050110053e-10	0.557530126848594	0.571	0.085	1.09061316758994e-05	1.09413886368331e-07	0.607057937025371	0.169	0.076	0.00208717929636229	1.09413886368331e-07	1.14344009989324e-09
ndufb4	5.76904505839659e-10	1.97518352657835	0.929	0.363	1.10050303533973e-05	0.000112996580004845	1.13670368584245	0.377	0.357	1	0.000112996580004845	1.1538090113465e-09
ndufv3	5.92072148921652e-10	1.51966940588512	0.786	0.196	1.12943683128294e-05	0.034556302434878	0.707852906561187	0.221	0.192	1	0.034556302434878	1.18414429749275e-09
uqcrc1	5.96484576569122e-10	2.24078337783004	0.857	0.29	1.13785397826326e-05	0.00067624036843158	1.13332027978837	0.342	0.322	1	0.00067624036843158	1.19296915278245e-09
pttg1ipb	6.05023926113514e-10	0.615394899103532	0.5	0.07	1.15414364145414e-05	0.000351585676426994	0.448231544027866	0.126	0.067	1	0.000351585676426994	1.21004785186097e-09
ndufa8	5.0720566027482e-06	1.70851140059637	0.714	0.308	0.0967545517540246	6.06425433281357e-10	1.3865545245534	0.416	0.325	1.15681715652752e-05	5.0720566027482e-06	1.21285086619496e-09
aco2	6.69501178924612e-10	1.75856692115234	0.786	0.216	1.27714044891659e-05	0.0113422534863904	1.01296593049405	0.255	0.227	1	0.0113422534863904	1.33900235740099e-09
hccsa.1	6.82410623721837e-10	0.498816764876977	0.429	0.055	1.30176650581178e-05	0.0371491687145762	0.35247694945283	0.104	0.071	1	0.0371491687145762	1.36482124697799e-09
mpc2	7.67740597900738e-10	1.74943608382847	0.786	0.197	1.46454196455545e-05	0.0261844215398399	0.950033947579749	0.242	0.219	1	0.0261844215398399	1.53548119521205e-09
etfb	8.7002381545991e-10	1.25960030933331	0.786	0.182	1.65965743037132e-05	0.156535655619862	0.774917102594449	0.208	0.199	1	0.156535655619862	1.74004763016288e-09
alas1	9.16454983644698e-10	1.40512141212318	0.571	0.103	1.74822952680063e-05	5.2697610444238e-06	0.969695034949187	0.195	0.112	0.100525961683428	5.2697610444238e-06	1.8329099664495e-09
ponzr1	9.72871593294366e-10	1.91726429130148	0.714	0.16	1.85584985136833e-05	9.03683249079254e-08	0.956265477153785	0.234	0.127	0.00172386616594358	9.03683249079254e-08	1.94574318564225e-09
ccdc58	1.14875326774842e-09	0.519941519570863	0.571	0.092	2.19136173355689e-05	0.016240364781014	0.508872369511274	0.143	0.099	1	0.016240364781014	2.29750653417721e-09
atpaf1	1.28187883607532e-09	1.29348190096459	0.643	0.12	2.44531206769728e-05	0.144413569621036	0.429023169054538	0.152	0.128	1	0.144413569621036	2.56375767050742e-09
mt-nd1	0.00236446863732047	0.965075174079097	0.857	0.897	1	1.46520947015927e-09	0.351723108960622	0.892	0.898	2.79503358527583e-05	0.00236446863732047	2.9304189381717e-09
ndufa12	1.46552153747028e-09	2.44985347485882	0.857	0.298	2.79562888487831e-05	0.251197146877868	0.978378843378086	0.264	0.292	1	0.251197146877868	2.93104307279281e-09
uqcrb	1.8146782272375e-09	2.27771170166867	0.929	0.443	3.46168018627826e-05	4.38455637465434e-08	1.24184336559881	0.463	0.435	0.000836397974029061	4.38455637465434e-08	3.62935645118195e-09
ndufs2	1.87476455938969e-09	1.80540448151899	0.857	0.276	3.57630087349176e-05	0.512502934457265	0.819173224312262	0.255	0.292	1	0.512502934457265	3.74952911526463e-09
prdx3	1.93200092905531e-09	1.49509421402604	0.786	0.207	3.68548497226592e-05	0.00599877448804617	0.948622645481722	0.273	0.239	1	0.00599877448804617	3.86400185437799e-09
pdha1a	1.97078003302066e-09	2.06838906681729	0.714	0.181	3.75945999099021e-05	0.101586433391565	0.834679435553402	0.216	0.205	1	0.101586433391565	3.94156006215734e-09
mrpl41	1.99641707046875e-09	0.943009857359737	0.643	0.128	3.80836520362619e-05	0.621925437103012	0.346986711513342	0.139	0.159	1	0.621925437103012	3.99283413695182e-09
mrps23	2.01373233691871e-09	0.553324166093633	0.643	0.117	3.84139580590614e-05	0.834901814120547	0.369004524244551	0.13	0.132	1	0.834901814120547	4.0274646697823e-09
NDUFB1	2.41155729481854e-09	1.37104414609543	0.571	0.098	4.60028669559584e-05	0.118897288331234	0.297815775662459	0.117	0.092	1	0.118897288331234	4.82311458382145e-09
timm10	2.41493423406554e-09	1.30990431200077	0.714	0.157	4.60672854490343e-05	0.917794188753128	0.393566861769919	0.156	0.171	1	0.917794188753128	4.82986846229917e-09
ociad1	2.53742945838617e-09	0.718679657548442	0.5	0.076	4.84040043481745e-05	0.0001590257329131	0.745983185828829	0.169	0.103	1	0.0001590257329131	5.07485891033378e-09
ndufa4l	9.83538713833195e-09	2.37607525903691	0.929	0.578	0.00018761984505082	2.5492334844793e-09	0.902896705160668	0.58	0.602	4.86291779499272e-05	9.83538713833195e-09	5.09846696246e-09
fundc2	2.69275123256046e-09	1.72956533375536	0.714	0.163	5.13669225123233e-05	0.250879771985942	0.675095039024879	0.203	0.193	1	0.250879771985942	5.38550245787001e-09
hsd17b10	2.738031845283e-09	1.453225361754	0.571	0.105	5.22306954806184e-05	0.00478107951827836	0.775266214878164	0.173	0.125	1	0.00478107951827836	5.47606368306917e-09
cox7a2l	2.94184860520807e-09	2.12289245344301	0.786	0.23	5.61187039929491e-05	0.0754913330489047	0.815011644904615	0.264	0.259	1	0.0754913330489047	5.88369720176165e-09
cox14	3.0471670740734e-09	1.10757753978334	0.643	0.126	5.81277591050241e-05	0.167214779071583	0.620316560980898	0.156	0.135	1	0.167214779071583	6.09433413886155e-09
uqcc2	3.0820007156755e-09	1.39090498311919	0.643	0.14	5.87922456522258e-05	0.118691134541334	0.572225403400881	0.173	0.151	1	0.118691134541334	6.16400142185226e-09
cox7c	5.5809388923513e-09	2.24111142959661	0.929	0.521	0.000106461990310493	3.13718360168073e-09	1.11495087217527	0.506	0.482	5.98449143856617e-05	5.5809388923513e-09	6.27436719351954e-09
uqcr10	3.1542989821815e-09	2.44576661136575	0.929	0.409	6.01714073840942e-05	2.17573161280978e-08	1.17836949449503	0.472	0.43	0.000415042562459593	2.17573161280978e-08	6.30859795441339e-09
mrps28	3.27451951566287e-09	1.10398541540413	0.643	0.119	6.24647342807849e-05	0.612273455321489	0.389544882788101	0.139	0.133	1	0.612273455321489	6.54903902060325e-09
dap1b	4.01019633425289e-09	1.54825368790638	0.857	0.248	7.64985052722082e-05	0.819548441482707	0.401960891058251	0.195	0.228	1	0.819548441482707	8.02039265242411e-09
mrpl9	4.33927569888731e-09	0.731253204532303	0.571	0.097	8.27760232319743e-05	0.923180685031817	0.367441528964821	0.117	0.122	1	0.923180685031817	8.67855137894528e-09
mrpl52	4.3403610893655e-09	1.37323319010037	0.643	0.127	8.27967281407364e-05	0.604288064997522	0.355932516841994	0.13	0.125	1	0.604288064997522	8.68072215989226e-09
acot13	4.79494173466591e-09	0.942802456316622	0.5	0.084	9.14683085304869e-05	0.00225856627250001	0.506178101555361	0.147	0.094	1	0.00225856627250001	9.58988344634033e-09
mcee	5.12802038163298e-09	0.581138302234056	0.429	0.058	9.78221168000307e-05	0.000313926046214746	0.432443863144109	0.126	0.067	1	0.000313926046214746	1.02560407369693e-08
ptcd3	5.3386529505775e-09	0.449477395570854	0.5	0.077	0.000101840143685216	0.736016990432312	0.302932122671983	0.108	0.104	1	0.736016990432312	1.06773058726538e-08
mrpl24	5.98778384240594e-09	1.31157332562066	0.643	0.14	0.000114222964577736	0.788809096499334	0.357738269060185	0.152	0.166	1	0.788809096499334	1.19755676489583e-08
tob1a	6.09445226003499e-09	1.47257610348625	0.714	0.162	0.000116257771312428	0.00429316048263157	0.776708357098209	0.273	0.227	1	0.00429316048263157	1.21889044829276e-08
slc25a11	6.3070367996089e-09	1.09603966685764	0.571	0.101	0.000120313033989339	0.086026287548167	0.521563017392162	0.147	0.118	1	0.086026287548167	1.26140735594391e-08
mrps14	6.65983427770914e-09	1.12170578834496	0.786	0.187	0.00012704299868158	0.406160920733172	0.46361196883692	0.173	0.214	1	0.406160920733172	1.33196685110649e-08
timm8b	7.6348726095038e-09	1.23508932255434	0.714	0.169	0.000145642829898894	0.811843663627865	0.540702905078315	0.186	0.2	1	0.811843663627865	1.52697451607163e-08
slirp	7.95441165407337e-09	1.78613936483224	0.857	0.243	0.000151738356713104	0.330252780955103	0.390795121666077	0.199	0.254	1	0.330252780955103	1.59088232448741e-08
ndufa9a	9.22796963721284e-09	1.7254859558293	0.714	0.194	0.000176032748799472	0.252963914447841	0.855995596881053	0.212	0.217	1	0.252963914447841	1.84559391892703e-08
C25H12orf73	9.22944258539099e-09	0.590951621419896	0.571	0.1	0.000176060846758919	0.00846379910869079	0.466483125793087	0.147	0.099	1	0.00846379910869079	1.84588850855993e-08
hccsb	9.55009614368408e-09	0.9078333814239	0.5	0.082	0.000182177634036917	0.423858151963695	0.472349580713462	0.113	0.101	1	0.423858151963695	1.91001921961638e-08
prdx5	1.1511027825749e-08	1.55498830291364	0.714	0.175	0.000219584366803989	0.121668425523195	0.76997980920965	0.221	0.209	1	0.121668425523195	2.30220555189942e-08
nnt	1.15789891480866e-08	1.82757150692847	0.786	0.255	0.0002208807969889	0.284333256566888	0.770283861884386	0.26	0.281	1	0.284333256566888	2.31579781621002e-08
mrpl20	1.22692629400318e-08	1.42313224118352	0.786	0.227	0.000234048459844047	0.107376699128496	0.914168644896553	0.251	0.249	1	0.107376699128496	2.45385257295287e-08
ezrb	1.25068972772472e-08	0.455101836119245	0.571	0.1	0.000238581572460767	0.268307329517168	0.49230104476328	0.139	0.12	1	0.268307329517168	2.50137943980718e-08
sucla2	1.25219971990355e-08	0.76865540866691	0.571	0.103	0.000238869618568802	0.171492585659751	0.448859262598884	0.134	0.113	1	0.171492585659751	2.50439942412707e-08
ecsit	1.29610931033168e-08	0.994009940253925	0.429	0.063	0.000247245812038872	0.000269339328577663	0.427609318467209	0.126	0.067	1	0.000269339328577663	2.59221860386437e-08
uqcrc2b	1.48548176032814e-08	2.03532928934162	0.714	0.199	0.000283370500600196	0.00143047289992305	1.04063281460716	0.26	0.214	1	0.00143047289992305	2.97096349858972e-08
zbtb8os	1.52658788374372e-08	1.57994913976224	0.5	0.083	0.000291211904702951	0.00948876020979423	0.698670123422541	0.147	0.102	1	0.00948876020979423	3.05317574418272e-08
mrps34	1.72513893540358e-08	1.0578891772264	0.714	0.178	0.000329087503317586	0.704360998818545	0.553549757662155	0.186	0.194	1	0.704360998818545	3.45027784104611e-08
mrpl12	2.06348137143362e-08	1.21183205732606	0.786	0.221	0.000393629706414677	0.0480160371796154	0.847039949231829	0.255	0.237	1	0.0480160371796154	4.12696270028768e-08
dldh	2.06570841389948e-08	1.71859773241613	0.714	0.208	0.000394054537035464	0.017882584290377	0.996201265151648	0.255	0.232	1	0.017882584290377	4.13141678512744e-08
ndufv2	2.11505084318021e-08	1.49638684318507	0.714	0.199	0.000403467098845057	0.0110699709420612	0.982667096445608	0.251	0.224	1	0.0110699709420612	4.23010164162602e-08
cox17	2.224497320513e-08	1.00439299129914	0.643	0.128	0.00042434510886106	0.611914492513573	0.307075227599662	0.147	0.14	1	0.611914492513573	4.44899459154212e-08
zgc:193541	2.45127886850901e-08	2.11555434685311	0.929	0.485	0.000467605956956779	5.33434986955937e-07	0.971301885626758	0.489	0.482	0.0101758058111715	5.33434986955937e-07	4.90255767693033e-08
ftr82	2.39443467384742e-06	0.36543911813028	0.5	0.096	0.0456762358383133	2.49559955528746e-08	0.686825590290886	0.169	0.072	0.000476060571166635	2.39443467384742e-06	4.99119904829473e-08
hadh	2.50895526502977e-08	0.399555174392145	0.571	0.101	0.000478608306357079	0.340663338659826	0.342432202394665	0.139	0.124	1	0.340663338659826	5.01791046711096e-08
dsc2l	2.63861467523772e-08	0.275620350374862	0.5	0.077	0.000503342135448348	0.000150169859957172	0.450806744893323	0.113	0.055	1	0.000150169859957172	5.27722928085256e-08
ndufb10	2.77190867824117e-08	2.06538485688344	0.857	0.33	0.000528769299461286	7.35229689425177e-05	1.18510503672007	0.403	0.396	1	7.35229689425177e-05	5.54381727964756e-08
got2b	3.3623886893457e-08	1.99906911745265	0.714	0.208	0.000641409266379587	0.0177643502740334	0.978060553748038	0.26	0.237	1	0.0177643502740334	6.72477726563481e-08
hspa9	3.38875638130824e-08	1.59100114508279	0.714	0.188	0.000646439167298359	0.000361842172549562	0.991115872344472	0.273	0.209	1	0.000361842172549562	6.77751264777977e-08
ndufa2	3.40269894604446e-08	1.64157878650456	0.786	0.258	0.000649098850947442	0.00428199934961256	0.874438090043931	0.277	0.237	1	0.00428199934961256	6.80539777630532e-08
ndufv1	3.51719997410938e-08	1.16948419429578	0.714	0.185	0.000670941067061106	0.614871217784858	0.647984067779775	0.199	0.215	1	0.614871217784858	7.03439982451179e-08
fkbp8	3.54934844599375e-08	0.311619427345196	0.357	0.045	0.000677073709557768	0.000820967537937891	0.348154905448188	0.113	0.06	1	0.000820967537937891	7.09869676600875e-08
GCA	3.56928429790234e-08	1.25688177337243	0.786	0.205	0.000680876672667851	0.400982696000009	0.652804335148537	0.216	0.219	1	0.400982696000009	7.13856846840676e-08
mrpl18	3.5921623797276e-08	1.25403366822769	0.714	0.171	0.000685240895556837	0.62583240884078	0.474257306275141	0.169	0.197	1	0.62583240884078	7.18432463041889e-08
timm13	3.71933512248691e-08	1.17971690516171	0.643	0.148	0.000709500367965603	0.0246486987592772	0.87464305185136	0.221	0.184	1	0.0246486987592772	7.43867010663927e-08
mrpl38	4.03375741914507e-08	0.992565793256535	0.643	0.149	0.000769479565276113	0.136350096946313	0.727613465378595	0.186	0.167	1	0.136350096946313	8.06751467557814e-08
prps1a	4.31144441570411e-08	1.21810225759074	0.643	0.14	0.000822451136739715	0.0671693119451374	0.620692920839439	0.182	0.15	1	0.0671693119451374	8.62288864552267e-08
vdac3	4.34761566774696e-08	1.98114782284095	0.857	0.356	0.000829351164779409	0.881265386713583	0.713363364536442	0.29	0.36	1	0.881265386713583	8.69523114647627e-08
coq10b	4.45236318762098e-08	0.785194603979815	0.571	0.109	0.000849332801670578	0.144636787942387	0.388855341084781	0.152	0.126	1	0.144636787942387	8.90472617700656e-08
ndufa3	5.09260318661007e-08	1.26359399215279	0.786	0.238	0.000971464983877737	0.0163637829772647	0.913633123089857	0.251	0.225	1	0.0163637829772647	1.01852061138741e-07
mrpl54	5.39230234599206e-08	1.2485484243155	0.714	0.199	0.00102863559552144	0.613384310548902	0.501509752614107	0.199	0.209	1	0.613384310548902	1.07846044012148e-07
atp6v0d1	5.4898741956271e-08	0.778781437477725	0.571	0.109	0.00104724840155783	0.209321224991548	0.405156288484543	0.152	0.131	1	0.209321224991548	1.0979748089867e-07
mrpl35	5.62795226243649e-08	0.946793153421854	0.643	0.15	0.00107358817358238	0.82638083897194	0.469612050953261	0.169	0.178	1	0.82638083897194	1.12559042081345e-07
acadvl	5.9880205794218e-08	1.18420343048349	0.643	0.154	0.0011422748057305	0.262438867929201	0.68229747989775	0.195	0.189	1	0.262438867929201	1.19760408002797e-07
ndufb2	5.99517039888327e-08	1.84938668441015	0.857	0.36	0.00114363870529097	4.91086377005221e-05	1.06237616970121	0.39	0.355	0.93679637277516	4.91086377005221e-05	1.19903404383458e-07
slc26a5	8.7147302958368e-08	0.459365682146532	0.286	0.031	0.00166242195123383	6.04303078291168e-08	0.365011900806972	0.104	0.035	0.00115276855214823	8.7147302958368e-08	1.20860612006411e-07
ndufab1b	6.13462198224024e-08	2.34912104247019	0.786	0.307	0.00117024048933215	0.000471715747839418	1.18766999548382	0.346	0.328	1	0.000471715747839418	1.22692435881446e-07
cmc1	6.18787634152034e-08	0.40315221226305	0.5	0.087	0.00118039929090842	0.0177891340337217	0.471060385224364	0.147	0.105	1	0.0177891340337217	1.23757523001426e-07
sptssa	7.53960190562589e-08	0.348209863768965	0.643	0.127	0.00143825445951719	0.162569367942818	0.273310436608319	0.1	0.135	1	0.162569367942818	1.50792032427958e-07
hint2	7.64722417700482e-08	0.632170722746398	0.571	0.106	0.00145878448400544	0.262711742160673	0.437114616475835	0.126	0.107	1	0.262711742160673	1.52944477692093e-07
tmem161b	7.95590316522101e-08	0.399655873679575	0.357	0.047	0.00151766808779756	1.91215550563091e-05	0.340065126794636	0.1	0.042	0.364762784254153	1.91215550563091e-05	1.59118056974781e-07
ndufa6	8.53335075637709e-08	2.05108473186077	0.857	0.413	0.00162782199028649	0.00265153594682954	0.948439493857419	0.394	0.414	1	0.00265153594682954	1.70667007845734e-07
pdss1	8.79385030895193e-08	1.3037116984543	0.429	0.07	0.00167751488493567	0.0152391407715282	0.397906740257717	0.134	0.091	1	0.0152391407715282	1.75876998445858e-07
mt-nd4	0.00158284498489578	0.976632139414153	0.857	0.846	1	9.16910939047778e-08	0.426760615851848	0.792	0.834	0.00174909930732754	0.00158284498489578	1.83382179402299e-07
mrps30	9.50775433710076e-08	0.841635864896865	0.643	0.14	0.00181369921734534	0.107906465218163	0.28101814577423	0.117	0.16	1	0.107906465218163	1.90155077702276e-07
jagn1b	9.54622266785868e-08	0.360123803628594	0.5	0.086	0.00182103743612072	0.0537312311594739	0.447790037492173	0.139	0.104	1	0.0537312311594739	1.90924444244137e-07
mt-nd5	0.0062018492548402	0.956942606346711	0.786	0.676	1	9.94536515311125e-08	0.70067113556803	0.623	0.624	0.0018971778566075	0.0062018492548402	1.98907293171196e-07
cox20	1.2400524275335e-07	0.711291727267455	0.5	0.093	0.00236552401076291	0.0803592903372611	0.337849335788222	0.117	0.088	1	0.0803592903372611	2.480104701294e-07
acadm	1.26755821855459e-07	0.598889105753861	0.643	0.139	0.00241799405771473	0.203996175527931	0.559111399047486	0.169	0.15	1	0.203996175527931	2.53511627643879e-07
hadhab	1.31183213233717e-07	1.23166300053975	0.643	0.159	0.00250245097564639	0.361027922100082	0.601883316863082	0.177	0.17	1	0.361027922100082	2.62366409258399e-07
mtch2	1.53421664611068e-07	0.541651149935062	0.643	0.141	0.00292667167412074	0.389867005882013	0.409041442112088	0.169	0.157	1	0.389867005882013	3.06843305683929e-07
bckdhb	1.5925783581879e-07	0.798177660299235	0.571	0.119	0.00303800247607924	0.00472145254540787	0.853847900788331	0.199	0.151	1	0.00472145254540787	3.18515646274522e-07
chchd1	1.72080177985132e-07	1.19053316560322	0.571	0.132	0.00328260147524438	0.0274066695230732	0.795193239042571	0.182	0.147	1	0.0274066695230732	3.44160326358677e-07
si:dkey-88p24.11	1.80921573672244e-07	1.13235904222496	0.571	0.136	0.00345125993937173	0.145392121824977	0.634832197174473	0.165	0.143	1	0.145392121824977	3.61843114611873e-07
tomm70a	1.83342341310715e-07	1.04051051908545	0.714	0.171	0.00349743850284319	0.199101669379195	0.32747050112119	0.147	0.189	1	0.199101669379195	3.66684649007015e-07
zgc:162944	2.16266708268322e-07	1.26632759161809	0.714	0.203	0.0041255037269265	0.986626172172983	0.570789808890252	0.203	0.227	1	0.986626172172983	4.32533369765354e-07
ndufb3	2.35584007095232e-07	1.62469431350038	0.857	0.39	0.00449400051934864	0.0271088607602307	0.822597302786789	0.364	0.39	1	0.0271088607602307	4.71167958690639e-07
prelid3b	2.44262144561836e-07	1.79340240252006	0.786	0.273	0.00465954466966158	0.0332448943412991	0.885892169271545	0.286	0.274	1	0.0332448943412991	4.88524229459677e-07
aldh9a1a.1	2.69794179652078e-07	1.0469822325861	0.643	0.157	0.00514659377104305	0.986993738247561	0.329575841583882	0.165	0.174	1	0.986993738247561	5.39588286515258e-07
etfa	2.75187702845157e-07	0.810926613310819	0.643	0.153	0.00524948061947421	0.521717453620972	0.580530119027264	0.177	0.179	1	0.521717453620972	5.50375329962041e-07
tomm6	2.97161367180537e-07	1.34983590982211	0.786	0.274	0.00566865024033592	0.00933613283070621	0.94417549322476	0.299	0.273	1	0.00933613283070621	5.94322646056196e-07
atp5pf	3.21600778828156e-07	2.11383566161942	0.857	0.478	0.0061348564569259	6.19064223347189e-06	1.08178372979935	0.455	0.459	0.11809269124571	6.19064223347189e-06	6.43201454229251e-07
mrps16	3.29524282711822e-07	1.17924574719165	0.571	0.133	0.00628600521701071	0.28501556392029	0.672420270927266	0.169	0.156	1	0.28501556392029	6.59048456837391e-07
ndufa1	3.39299441200132e-07	1.79857610283649	0.786	0.307	0.00647247614033371	0.0507173846348365	0.953487777065859	0.29	0.291	1	0.0507173846348365	6.78598767276152e-07
si:ch73-71c20.5	3.47027611328313e-07	0.843893989784168	0.5	0.093	0.0066198987136989	0.76111656537124	0.31422779080756	0.113	0.11	1	0.76111656537124	6.94055102228463e-07
si:ch73-234b20.5	3.66901201337936e-07	0.87490625499857	0.5	0.092	0.00699900731672246	0.12957100595496	0.315049089942113	0.117	0.091	1	0.12957100595496	7.33802268059379e-07
mrpl36	3.74334656219112e-07	1.09589802683593	0.643	0.169	0.00714080790203578	0.244795383597125	0.661479376544473	0.225	0.22	1	0.244795383597125	7.48669172311789e-07
pdhb	3.76311587563992e-07	1.2329214027303	0.643	0.178	0.00717851984437071	8.96049291384192e-05	1.16497442208753	0.264	0.202	1	8.96049291384192e-05	7.52623033517573e-07
ndufs5	3.78334964164539e-07	1.73018143201442	0.857	0.379	0.00721711777640274	0.000868006102615612	1.00611272541776	0.377	0.369	1	0.000868006102615612	7.56669785191732e-07
mrpl32	3.78817395432778e-07	1.33707243270927	0.643	0.153	0.00722632063527567	0.289943602588446	0.644983157678305	0.195	0.187	1	0.289943602588446	7.57634647362937e-07
degs1	3.82106669886225e-07	1.08686636738235	0.714	0.191	0.00728906683474962	0.489916967561172	0.324174372328371	0.152	0.179	1	0.489916967561172	7.64213193766943e-07
hibadhb	4.30257466946097e-07	0.80128479166004	0.571	0.133	0.00820759143946374	0.0724185935698761	0.670192691676223	0.182	0.156	1	0.0724185935698761	8.60514748770706e-07
idh2	4.38444056966369e-07	1.97502378106989	0.857	0.481	0.00836375883069045	4.27140918841469e-06	1.08487753004399	0.476	0.483	0.0814814016781986	4.27140918841469e-06	8.76887921699547e-07
cpda	4.80874566934372e-07	0.347004597452602	0.5	0.091	0.00917316323884008	4.34341524122444e-05	0.716418220122418	0.152	0.081	0.828549891415974	4.34341524122444e-05	9.61748902628395e-07
idh3a	5.04550697580671e-07	0.953951056452822	0.571	0.135	0.00962480910704888	0.0757316225820616	0.587659002737691	0.173	0.147	1	0.0757316225820616	1.00910114058994e-06
mrpl43	5.57794844438551e-07	0.286626346709906	0.429	0.071	0.0106404944525098	0.144421187208811	0.325951793802371	0.113	0.089	1	0.144421187208811	1.11558937774201e-06
cyc1	6.09756545535477e-07	1.66014779899352	0.786	0.327	0.0116317158626348	0.000181182736973184	1.07749260868985	0.372	0.352	1	0.000181182736973184	1.21951271926791e-06
mrps9	6.19450873794186e-07	0.50194895957995	0.571	0.125	0.0118166448684979	0.169929826094598	0.495333230094418	0.16	0.139	1	0.169929826094598	1.23890136386899e-06
gstr	6.4815636943319e-07	0.784962707210862	0.571	0.129	0.0123642309033075	0.415955896106464	0.345166484194694	0.147	0.137	1	0.415955896106464	1.2963123187597e-06
lrpprc	7.28190719354072e-07	0.7152541721319	0.571	0.126	0.0138909661623983	0.338321985390305	0.517743718105662	0.16	0.15	1	0.338321985390305	1.45638090844642e-06
tufm	8.01542193926755e-07	1.26950132559725	0.643	0.176	0.0152902188913468	0.129021872890553	0.710494766803589	0.203	0.186	1	0.129021872890553	1.60308374538362e-06
si:dkey-112a7.4	8.26959100674015e-07	0.578636082821557	0.429	0.076	0.0157750718044575	0.133773526598712	0.31518121592707	0.139	0.113	1	0.133773526598712	1.65391751748668e-06
rhebl1	8.65345214599618e-07	0.702023479086112	0.571	0.12	0.0165073253137023	0.9965702477718	0.340573692375737	0.13	0.135	1	0.9965702477718	1.7306896803769e-06
romo1	8.82577642013673e-07	1.7718464575744	0.786	0.334	0.0168360510990528	0.00568130063420559	0.858692258978722	0.359	0.358	1	0.00568130063420559	1.76515450508405e-06
phb	8.87229129633102e-07	1.05933067066508	0.714	0.219	0.016924782876881	0.0550672849521016	0.790142403337868	0.26	0.241	1	0.0550672849521016	1.77445747209067e-06
hadhb	9.09492648577307e-07	0.804004523719192	0.643	0.163	0.0173494817642607	0.484276529381087	0.659036975116833	0.199	0.208	1	0.484276529381087	1.81898446997774e-06
selenow1	9.26556251988808e-07	1.34347438456973	0.857	0.355	0.0176749870629385	0.00198161246096983	0.827729328627982	0.368	0.35	1	0.00198161246096983	1.85311164547113e-06
gadd45gip1	9.7002091958459e-07	1.30660049754531	0.714	0.222	0.0185041190619956	0.997230761090761	0.401871732105343	0.212	0.241	1	0.997230761090761	1.94004089822859e-06
ifrd2	1.00356486530138e-06	0.275559178294402	0.5	0.095	0.019144003370489	0.903780586932959	0.253220868845286	0.104	0.104	1	0.903780586932959	2.00712872346031e-06
ndufs8a	1.06395574861922e-06	1.4037296342028	0.643	0.191	0.0202960198606603	0.298347596314631	0.662731254783556	0.221	0.22	1	0.298347596314631	2.12791036523661e-06
timm17a	1.12721252052771e-06	1.05440687155987	0.571	0.138	0.0215027060415867	0.784250667148949	0.397071054624407	0.156	0.159	1	0.784250667148949	2.25442377044736e-06
xirp2a	1.19212954646356e-06	0.357477780607272	0.643	0.138	0.0227410632283389	0.000418676135304056	0.331655238154159	0.169	0.097	1	0.000418676135304056	2.38425767175426e-06
ybey	1.24754458282178e-06	0.786787405119486	0.429	0.082	0.0237981604619082	0.000395685664612129	0.716161277449136	0.156	0.095	1	0.000395685664612129	2.49508760927607e-06
ndufs3	1.40558645663377e-06	1.73505658454995	0.714	0.278	0.0268129672467458	0.162692050581911	0.760839234677376	0.286	0.308	1	0.162692050581911	2.81117093759425e-06
mrpl4	1.51212105999638e-06	1.19498941365209	0.571	0.14	0.0288452213404909	0.919017993863579	0.428144875803995	0.152	0.159	1	0.919017993863579	3.02423983348265e-06
glrx	1.58767583262925e-06	0.902396539319439	0.643	0.162	0.0302865041832356	0.0861111962664575	0.529292319881717	0.216	0.185	1	0.0861111962664575	3.17534914454395e-06
plscr3b	1.8082688941733e-06	0.444443871876492	0.571	0.125	0.0344945374252499	0.789926683078874	0.258115192406787	0.126	0.137	1	0.789926683078874	3.61653451851021e-06
ndufs4	1.90262784517155e-06	1.77240501186049	0.714	0.258	0.0362945287744925	0.389901274135366	0.731407325053211	0.268	0.297	1	0.389901274135366	3.80525207035038e-06
lgals3a	1.93348139352889e-06	0.663783257517595	0.643	0.158	0.036883091062957	0.833091759010594	0.363996164022138	0.169	0.172	1	0.833091759010594	3.86695904870747e-06
arrb2b	2.15705334609648e-06	0.948187668769409	0.571	0.132	0.0411479496301364	0.411779947717718	0.494324265031244	0.143	0.131	1	0.411779947717718	4.31410203931382e-06
mrpl34	2.27573016450302e-06	1.00857160913332	0.643	0.176	0.0434118286180596	0.537709491338973	0.412392619727234	0.173	0.205	1	0.537709491338973	4.55145515005826e-06
larp4ab	2.36648742498527e-06	0.748361927197152	0.643	0.162	0.0451431141190191	0.136649501036821	0.543837372729938	0.182	0.154	1	0.136649501036821	4.73296924970781e-06
mrpl14	2.37822680125779e-06	0.944400682156931	0.571	0.134	0.0453670544607937	0.45617549303945	0.544342873602222	0.16	0.153	1	0.45617549303945	4.75644794655287e-06
ndufb5	2.55618027330826e-06	1.82112984528906	0.714	0.283	0.0487616948936284	0.0460768213536453	0.964962481859519	0.294	0.296	1	0.0460768213536453	5.11235401255893e-06
rps27l	2.59628527159573e-06	0.967153082594362	0.643	0.174	0.0495267378409601	0.298542337480465	0.286971641555615	0.143	0.182	1	0.298542337480465	5.19256380249424e-06
tomm5	2.66499286380707e-06	2.0666455489545	0.714	0.251	0.0508374038699836	0.084470053390824	0.913083988196242	0.264	0.269	1	0.084470053390824	5.32997862542717e-06
atf3	3.04351241250857e-06	0.36314628568949	0.571	0.127	0.0580580427810135	0.00026505159632535	0.757302396632494	0.229	0.153	1	0.00026505159632535	6.08701556204935e-06
eef1da	3.33589722602842e-06	1.27553757241335	0.857	0.324	0.0636355754837182	0.746288814973369	0.266385449223106	0.294	0.347	1	0.746288814973369	6.67178332384655e-06
atp5mea	3.47984127094418e-06	1.11699962559956	0.714	0.226	0.0663814520845312	0.302059179741967	0.683913692687778	0.182	0.17	1	0.302059179741967	6.95967043259309e-06
dvl2	3.56793263026169e-06	0.316848468587966	0.429	0.078	0.068061882854872	0.524150726352221	0.285785705908086	0.1	0.088	1	0.524150726352221	7.13585253038012e-06
mrpl19	3.82509622094508e-06	0.485129847750603	0.5	0.108	0.0729675355107483	0.313610071426351	0.386254730105467	0.13	0.115	1	0.313610071426351	7.65017781052905e-06
fabp3	0.000205003416452513	1.59994885701539	0.786	0.421	1	4.0058940428519e-06	0.702252967940513	0.519	0.458	0.0764164347614428	0.000205003416452513	8.01177203851672e-06
mrps18b	4.08494400706234e-06	1.34360015560418	0.5	0.114	0.0779243918787213	0.909153196447649	0.355317701486778	0.134	0.137	1	0.909153196447649	8.16987132735715e-06
ndufab1a	4.62987425950071e-06	1.77231867802772	0.714	0.288	0.0883194813742355	0.0401790673167043	0.90898007665914	0.307	0.317	1	0.0401790673167043	9.25972708326575e-06
ndufc2	4.78890449129331e-06	1.65234633514076	0.786	0.342	0.0913531420759112	0.43151518497728	0.899380106414122	0.29	0.34	1	0.43151518497728	9.57778604898039e-06
si:ch1073-314i13.4	5.04456266646872e-06	1.02410851376897	0.571	0.147	0.0962300774255572	0.272707915199705	0.529273434409702	0.169	0.157	1	0.272707915199705	1.00890998853249e-05
mgst3a	5.06393790987461e-06	1.13543448393344	0.643	0.197	0.096599679568768	0.974708195373142	0.617627969676062	0.195	0.225	1	0.974708195373142	1.0127850176282e-05
hsdl2	5.1835741603959e-06	0.563228252230436	0.643	0.16	0.0988818606837123	0.390762808870623	0.689952477704482	0.195	0.19	1	0.390762808870623	1.03671214513507e-05
mrps33	5.31470823370599e-06	1.0473396304106	0.714	0.206	0.101383374266175	0.811757396208134	0.594645410440598	0.216	0.233	1	0.811757396208134	1.06293882212884e-05
TUBB4B	5.4744903495693e-06	1.02507097120719	0.429	0.084	0.104431377908384	0.240635162391972	0.263844020637731	0.082	0.106	1	0.240635162391972	1.0948950729094e-05
ndufb6	5.75569156904428e-06	1.43416499514525	0.714	0.281	0.109795572371089	0.0278466725052394	0.890068046693454	0.299	0.294	1	0.0278466725052394	1.15113500101031e-05
cst14a.2	5.75863691309366e-06	0.977668036607435	0.714	0.208	0.109851757754175	0.60136247964739	0.370385132606568	0.195	0.226	1	0.60136247964739	1.15172406642882e-05
chchd2	6.01608192154955e-06	0.875890947511308	0.643	0.197	0.114762778735479	0.447122061682947	0.385249689040878	0.182	0.219	1	0.447122061682947	1.20321276498574e-05
dap3	7.10798521958448e-06	0.488606606636644	0.5	0.111	0.135591926048793	0.619857148378149	0.279010704896179	0.121	0.137	1	0.619857148378149	1.42159199157151e-05
gadd45ba	8.76561028435569e-05	0.847584604680217	0.643	0.197	1	7.29203920874574e-06	0.752017871362229	0.29	0.195	0.139102939946034	8.76561028435569e-05	1.45840252436557e-05
mccc2	8.57623201604682e-06	1.20026605701032	0.5	0.123	0.163600201938109	0.0551173397463103	0.555498302059868	0.169	0.136	1	0.0551173397463103	1.7152390480338e-05
mthfs	9.64558276245716e-06	0.489724440536213	0.286	0.043	0.183999136776633	0.00024503054962023	0.381130642349818	0.104	0.051	1	0.00024503054962023	1.92910724876475e-05
ndufs6	9.75094393100436e-06	1.52305790917348	0.714	0.3	0.186009006427839	0.119202278300633	0.864854790876223	0.286	0.301	1	0.119202278300633	1.95017927811012e-05
ogdha	1.00424926395019e-05	1.34546548793619	0.643	0.22	0.191570589591138	0.0100662934175137	0.903189373498567	0.26	0.227	1	0.0100662934175137	2.00848844273453e-05
mrps6	1.01307761757735e-05	1.10532408813278	0.643	0.215	0.193254686329055	0.772037147245903	0.580703933577575	0.225	0.25	1	0.772037147245903	2.0261449718921e-05
gpx1a	1.21698266155505e-05	0.651573665876189	0.571	0.149	0.232151612518241	0.000823369397179852	0.667960118388868	0.242	0.175	1	0.000823369397179852	2.43395051264211e-05
mgst3b	1.378339238566e-05	1.15893511631772	0.714	0.26	0.262931993148851	0.154953072769227	0.341960226508288	0.212	0.291	1	0.154953072769227	2.75665947894144e-05
timm23a	1.40606518670376e-05	1.19844792834443	0.5	0.132	0.268220995015608	0.0228647657894177	0.721120853548267	0.199	0.162	1	0.0228647657894177	2.81211060321442e-05
mt-atp8	1.48845812278512e-05	0.923485083561467	0.643	0.195	0.283938271502489	0.750769797689817	0.440482648459717	0.19	0.201	1	0.750769797689817	2.9768940904944e-05
mrps15	1.78989515991804e-05	0.616575445929292	0.5	0.124	0.341440400705966	0.32367921582064	0.250067087480539	0.117	0.147	1	0.32367921582064	3.57975828258926e-05
cd63	1.8425066774383e-05	1.5149832557491	0.714	0.307	0.351476573788131	0.00161485471512117	0.917126027543027	0.32	0.283	1	0.00161485471512117	3.68497940656804e-05
ndufaf1	1.92126646488929e-05	0.293818756360075	0.429	0.091	0.366500790842281	0.261246806672076	0.42384525616688	0.13	0.112	1	0.261246806672076	3.84249601713029e-05
chchd6b	1.98121221580298e-05	0.858264852895536	0.571	0.16	0.377936042286576	0.995733777829744	0.413230537397834	0.165	0.179	1	0.995733777829744	3.96238517958752e-05
hbegfa	2.04002725043771e-05	0.650813670815699	0.643	0.18	0.389155598293498	0.0433835696740674	0.291754406055225	0.203	0.16	1	0.0433835696740674	4.0800128837636e-05
mrpl47	2.06645660426312e-05	1.32575311713117	0.571	0.166	0.394197261829232	0.333480595137059	0.333606718919618	0.143	0.179	1	0.333480595137059	4.13287050609726e-05
higd1a	2.69955216551929e-05	1.04828722136888	0.643	0.205	0.51496657109446	0.778815385271473	0.360598779233409	0.199	0.206	1	0.778815385271473	5.39903145521964e-05
psat1	3.17762754270529e-05	0.445085562213744	0.5	0.12	0.606164230046461	0.757789242414915	0.330883992008372	0.139	0.154	1	0.757789242414915	6.35515411224258e-05
timm44	3.32315145635262e-05	0.482228822696725	0.429	0.096	0.633924371813825	0.933757215724947	0.396902896596452	0.108	0.112	1	0.933757215724947	6.64619247934921e-05
zfp36l1b	0.000144935063268788	0.378341219857318	0.571	0.16	1	4.00875657069898e-05	0.549526821704243	0.229	0.141	0.764710403426537	0.000144935063268788	8.01735244010552e-05
ndufb9	4.08959305722032e-05	1.73699984002946	0.714	0.391	0.780130771595349	0.164376247320927	0.767421210009725	0.338	0.39	1	0.164376247320927	8.1790188667269e-05
si:ch211-85n16.3	4.16181578969825e-05	0.519885467979938	0.429	0.099	0.793907980042838	0.428868402907814	0.334918420551037	0.121	0.107	1	0.428868402907814	8.32345837228982e-05
si:ch211-235e9.6	4.25224557134658e-05	0.980240869341349	0.571	0.188	0.811158365190074	0.579586948697951	0.534402638753676	0.182	0.187	1	0.579586948697951	8.50431032676916e-05
mmadhc	4.36909319318339e-05	0.50666176327077	0.357	0.073	0.833448217531663	0.0199239874873915	0.481514495289202	0.13	0.089	1	0.0199239874873915	8.73799549661348e-05
mrpl57	4.41623459353033e-05	1.24010783147364	0.714	0.258	0.842440911061845	0.714769128095396	0.598971593318605	0.26	0.287	1	0.714769128095396	8.83227415578081e-05
mrps36	4.6340450809899e-05	0.965420558675612	0.643	0.228	0.883990439649633	0.963628546280726	0.521599734963672	0.203	0.233	1	0.963628546280726	9.26787541824166e-05
atp5mc3a	5.53964179281959e-05	1.06335169019704	0.857	0.473	1	0.00402857852143243	0.680787990526103	0.459	0.494	1	0.00402857852143243	0.000110789767093273
pfn2	0.00760337504503573	0.83727981837235	0.714	0.545	1	6.34715759697953e-05	0.85480769584725	0.485	0.512	1	0.00760337504503573	0.000126939123298635
ndufa5	6.57611810741857e-05	1.32501105114781	0.714	0.324	1	0.757830446384121	0.694955452682627	0.255	0.3	1	0.757830446384121	0.000131518037615435
mrps21	6.69724694789985e-05	1.28870968561013	0.571	0.201	1	0.271912576956804	0.403593046488828	0.156	0.2	1	0.271912576956804	0.000133940453646329
dnajc11a	6.75157435153746e-05	0.833570308882332	0.429	0.106	1	0.69795004507406	0.384351611303795	0.126	0.124	1	0.69795004507406	0.000135026928655127
mrpl44	6.85329640637657e-05	0.815481555347842	0.5	0.131	1	0.768795060023951	0.369016291972761	0.143	0.157	1	0.768795060023951	0.000137061231360368
hdlbpa	6.88230359234219e-05	0.844667236271538	0.786	0.319	1	0.9300701453513	0.483204074077442	0.286	0.335	1	0.9300701453513	0.00013764133523657
mrps18c	7.92704243807635e-05	0.459672935376943	0.571	0.172	1	0.60252499501934	0.563462113018017	0.186	0.188	1	0.60252499501934	0.000158534564961345
aldh7a1	8.33189814003719e-05	0.745253427054307	0.5	0.132	1	0.816040959147072	0.495881850134474	0.152	0.165	1	0.816040959147072	0.000166631020748082
mrpl30	8.68677462640732e-05	0.891120575413619	0.571	0.197	1	0.20844909767771	0.736620346226714	0.221	0.216	1	0.20844909767771	0.000173727946522805
mrpl11	9.80955067315218e-05	1.42328646090573	0.571	0.177	1	0.221214443684655	0.747151463100909	0.221	0.214	1	0.221214443684655	0.000196181390734603
mycbp	0.000100892236982204	0.561591753267784	0.571	0.178	1	0.836850273992635	0.318515815006841	0.165	0.186	1	0.836850273992635	0.000201774294720924
tomm40l	0.000114315963355282	0.684532107440592	0.571	0.177	1	0.848479397778537	0.30743538654705	0.177	0.194	1	0.848479397778537	0.000228618858571087
tspan36	0.000144536659746513	0.431905663973267	0.357	0.078	1	0.0963511204161843	0.424590877752397	0.108	0.081	1	0.0963511204161843	0.000289052428647016
trib3	0.00016555156723345	0.489691263896194	0.5	0.14	1	0.588161766625899	0.250653994571273	0.113	0.127	1	0.588161766625899	0.000331075727145486
tpi1b	0.000169969957718994	0.975329476311147	0.643	0.247	1	0.425381514924895	0.591424515543025	0.255	0.273	1	0.425381514924895	0.000339911025651462
npm1a	0.000170242364445161	0.43067986088968	0.857	0.3	1	0.0417908044129906	0.366499332786571	0.364	0.324	1	0.0417908044129906	0.00034045574642767
timm9	0.000177467298145022	0.948718326337952	0.571	0.205	1	0.453524791975999	0.675303608691143	0.221	0.229	1	0.453524791975999	0.000354903101648134
mrpl37	0.000186405890606593	0.318781325148762	0.429	0.106	1	0.679297049766225	0.305890510056713	0.113	0.125	1	0.679297049766225	0.000372777034057134
mrpl48	0.000217174459390278	0.365819587274084	0.429	0.11	1	0.116609266584797	0.540474535391329	0.16	0.136	1	0.116609266584797	0.000434301754034745
dbi	0.000239409701182396	0.930335862203081	0.786	0.34	1	0.408652167670453	0.57083780919631	0.329	0.36	1	0.408652167670453	0.000478762085359773
ctnnd1	0.000245058088695981	0.322282368500044	0.643	0.202	1	0.546355960805572	0.421599278384051	0.186	0.179	1	0.546355960805572	0.000490056123925126
mrps24	0.000267434345430874	0.680778780518647	0.571	0.203	1	0.903003302926315	0.46432531952868	0.199	0.225	1	0.903003302926315	0.000534797169732633
aldoaa	0.000268777362948655	1.09077847781608	0.786	0.365	1	0.461644392887226	0.429924588067844	0.286	0.356	1	0.461644392887226	0.000537482484626476
mt-nd4l	0.000273290842158699	0.655849277573711	0.643	0.224	1	0.218345680757066	0.452908223199164	0.199	0.181	1	0.218345680757066	0.00054650699643299
tob1b	0.000281513605038727	0.436271198557104	0.571	0.18	1	0.106687957326429	0.40206067887874	0.264	0.243	1	0.106687957326429	0.000562947960167631
cs	0.000313408817711528	0.788233411385828	0.5	0.165	1	0.00189829967950051	0.864720527397045	0.225	0.169	1	0.00189829967950051	0.000626719410336037
sri	0.000360713070388445	0.539759574049157	0.571	0.191	1	0.264758177452761	0.581052477830816	0.208	0.2	1	0.264758177452761	0.00072129602685774
her9	0.000379092909330018	0.328086207186588	0.643	0.209	1	0.0238860588586259	0.324760895531121	0.26	0.211	1	0.0238860588586259	0.000758042107226132
sgk1	0.000384611736602432	0.359216874173845	0.571	0.173	1	0.022457276591474	0.495455019830748	0.212	0.166	1	0.022457276591474	0.000769075547016931
mrpl23	0.000417017009925989	0.45508022021791	0.429	0.122	1	0.599903229098566	0.414047045510837	0.134	0.127	1	0.599903229098566	0.000833860116665411
glrx5	0.000430783583493033	0.532207212628366	0.5	0.161	1	0.0352389645696885	0.685133267107393	0.221	0.186	1	0.0352389645696885	0.000861381592490258
tmem11	0.000708059435548033	0.516403279574966	0.571	0.212	1	0.0570419361425972	0.292684738669937	0.165	0.233	1	0.0570419361425972	0.0014156175229318
micos13	0.000721772109903462	0.335488384888905	0.429	0.123	1	0.954245290275166	0.320874887193745	0.134	0.141	1	0.954245290275166	0.00144302326482829
smdt1b	0.000744483574632915	0.755952997703664	0.643	0.277	1	0.679988508314006	0.687227107091389	0.255	0.285	1	0.679988508314006	0.00148841289347293
fam162a	0.000827975952429402	0.51123130623824	0.429	0.135	1	0.688684768165096	0.350847256987411	0.134	0.133	1	0.688684768165096	0.001655266360681
selenou1a	0.000843927239830095	0.305075551646251	0.5	0.154	1	0.961527234377599	0.363725331919804	0.16	0.169	1	0.961527234377599	0.00168714226647406
mt-nd3	0.000986373243213862	1.2882632722582	0.786	0.615	1	0.311386979615702	0.449826801217824	0.463	0.558	1	0.311386979615702	0.0019717735542528
tomm22	0.00104851991894834	0.712216417931624	0.643	0.242	1	0.0860862467549637	0.277980795718301	0.182	0.253	1	0.0860862467549637	0.00209594044387625
mif	0.00124467490720775	1.09512413092415	0.571	0.213	1	0.359993478212765	0.337968406816378	0.208	0.25	1	0.359993478212765	0.00248780059879087
gnai2a	0.00292595535080175	0.69458908531768	0.571	0.249	1	0.00169615329480975	0.861902013253907	0.307	0.259	1	0.00292595535080175	0.00338942965362001
MRPS12	0.00171030430369015	0.52070439527029	0.5	0.191	1	0.742239986988367	0.55851665290684	0.199	0.211	1	0.742239986988367	0.00341768346656908
smim20	0.00195258061405961	0.333610927105246	0.286	0.071	1	0.556766539766051	0.300353301864301	0.1	0.09	1	0.556766539766051	0.00390134865706483
adssl	0.0021023613373076	0.619558520383007	0.5	0.183	1	0.672705250202855	0.390820648995377	0.169	0.188	1	0.672705250202855	0.0042003027514226
zc3h15	0.0795460584481985	0.375510529568482	0.5	0.247	1	0.00286100963979888	0.254638424533388	0.143	0.238	1	0.0795460584481985	0.00571383390343874
glo1	0.00547623756299365	0.676539140514916	0.5	0.181	1	0.106012697061484	0.251157207895948	0.16	0.216	1	0.106012697061484	0.010922485948141
cenpx	0.00666538641225482	0.814179137723084	0.357	0.126	1	0.488461544771525	0.285731523450398	0.13	0.12	1	0.488461544771525	0.013286345448485
ccng1	0.00836161754521903	0.545108200039405	0.714	0.377	1	0.366641395035258	0.306829786693535	0.264	0.335	1	0.366641395035258	0.0166533184424655
commd7	0.00860675470514061	0.518773647802629	0.429	0.146	1	0.235220450758242	0.262017695196339	0.13	0.164	1	0.235220450758242	0.0171394331837268
eif1axb	0.00873663188784934	0.530060652310528	0.786	0.375	1	0.0336010313381256	0.306193428753457	0.286	0.394	1	0.0336010313381256	0.0173969350389549
nap1l1	0.0147432249702176	0.367616839789167	0.714	0.325	1	0.159004787094298	0.260046523878816	0.251	0.322	1	0.159004787094298	0.0292690872579128
gnl3	0.0159584579981571	0.658012809373321	0.429	0.176	1	0.1790466046247	0.269637664735321	0.139	0.18	1	0.1790466046247	0.0316622436146353
ccdc9	0.460661613960868	0.576744214195483	0.214	0.139	1	0.0183792477633638	0.282782993839879	0.095	0.158	1	0.460661613960868	0.0364206987783804
gpx4b	0.0199724875392307	0.569591208990636	0.643	0.373	1	0.367435737063378	0.481762992010881	0.281	0.374	1	0.367435737063378	0.0395460748199567
chac1	0.0224233257268799	1.09726233655156	0.643	0.464	1	0.0577137783455431	0.570700686730651	0.407	0.442	1	0.0577137783455431	0.044343845917106
rbm19	0.831676376845146	0.592269944795868	0.143	0.124	1	0.0257998046653865	0.31200933724216	0.082	0.14	1	0.831676376845146	0.0509339794100008
cltca	0.0316876706921874	0.261664795408266	0.643	0.31	1	0.239579153866103	0.367342160572138	0.225	0.279	1	0.239579153866103	0.0623712329104783
ywhaqa	0.0353842957596853	0.912930303891377	0.571	0.382	1	0.868672153954936	0.3970789998064	0.316	0.391	1	0.868672153954936	0.0695165431329616
dnmbp	0.0373196679557742	0.433931859492613	0.429	0.186	1	0.144339692092226	0.572462953821488	0.212	0.188	1	0.144339692092226	0.0732465782952192
nuf2	0.142630549727378	0.732748716072594	0.214	0.095	1	0.0519927273406982	0.272162369071241	0.069	0.116	1	0.142630549727378	0.101282210985072
tpm3	0.0629025813350262	0.41361150531536	0.643	0.367	1	0.945196470367438	0.441210440339731	0.299	0.339	1	0.945196470367438	0.121848427931443
irf2bp2b	0.106619373135928	0.480934131149478	0.286	0.13	1	0.995213212232898	0.322049352947837	0.169	0.176	1	0.995213212232898	0.201871055543958
myl12.1	0.109712567389321	0.252836859737231	0.786	0.557	1	0.561426217666188	0.330065407044343	0.455	0.54	1	0.561426217666188	0.207388287335485
cited4a	0.123607316674014	0.286168207485692	0.286	0.137	1	0.376205734040418	0.282745303393061	0.16	0.191	1	0.376205734040418	0.231935864612678
