# Supplementary material for: Flow-mediated endothelial remodeling and inflammation drive developmental vascular susceptibility in ldlr loss of function
Source: Nat Commun. 2026 May 21;17:6926. doi: 10.1038/s41467-026-72756-3 (PMC13388945; doi:10.1038/s41467-026-72756-3)
Supplement: Supplementary file 4 — Supplementary Data 1 [file 41467_2026_72756_MOESM4_ESM.zip › zebrafish scRNA-seq cluster datasheets/Neuron_cluster_genelist.csv]

	wt_p_val	wt_avg_log2FC	wt_pct.1	wt_pct.2	wt_p_val_adj	ldlr_p_val	ldlr_avg_log2FC	ldlr_pct.1	ldlr_pct.2	ldlr_p_val_adj	max_pval	minimump_p_val
elavl3	0	2.93821769277187	0.859	0.189	0	0	2.53162325370778	0.859	0.249	0	0	0
tubb5	0	2.94269681113955	0.84	0.283	0	0	2.71174281857702	0.791	0.285	0	0	0
stmn1b	0	2.7527074732462	0.756	0.172	0	0	2.38661152757151	0.743	0.247	0	0	0
adam22	0	1.91114685130703	0.474	0.032	0	2.52498685591061e-282	1.74401710295331	0.406	0.056	4.81666492633509e-278	2.52498685591061e-282	0
rtn1b	0	2.67255723514553	0.621	0.071	0	0	2.32558405356872	0.579	0.117	0	0	0
rtn1a	0	2.6206280927125	0.81	0.23	0	0	2.18805693669273	0.746	0.275	0	0	0
stx1b	0	2.54658956412019	0.617	0.07	0	0	2.18650714496488	0.591	0.111	0	0	0
aplp1	0	2.61407969972896	0.571	0.034	0	0	2.1678696902889	0.49	0.074	0	0	0
tuba1c	0	2.31423281541773	0.88	0.403	0	0	2.02043936962419	0.868	0.448	0	0	0
gng3	0	2.20018747624312	0.566	0.055	0	6.82749986559001e-306	1.97354590304645	0.536	0.104	1.30241387435995e-301	6.82749986559001e-306	0
fez1	0	1.90648204902489	0.53	0.065	0	7.16096346828181e-240	1.66716060555358	0.481	0.107	1.36602539120944e-235	7.16096346828181e-240	0
zfhx4	0	3.40665973835562	0.748	0.225	0	3.61570618587819e-217	2.58132245063777	0.649	0.272	6.89732112018124e-213	3.61570618587819e-217	0
nova2	3.46875136117396e-287	1.97631012607792	0.909	0.547	6.61699009657545e-283	0	1.82058847575153	0.907	0.531	0	3.46875136117396e-287	0
sncb	2.60893638044374e-304	2.22144100820102	0.526	0.065	4.97680703933448e-300	3.47575699474607e-253	1.9606293405796	0.484	0.102	6.6303540431776e-249	3.47575699474607e-253	5.21787276088731e-304
gpm6aa	4.74930711759374e-296	2.022636716271	0.814	0.248	9.05977825752181e-292	1.02821998854329e-247	1.53746025582246	0.806	0.323	1.96143245014517e-243	1.02821998854329e-247	9.49861423518716e-296
thsd7aa	5.22621084543246e-295	2.09525403121201	0.503	0.06	9.96951980874697e-291	1.73934196939908e-209	1.86984826841278	0.435	0.098	3.31796874082568e-205	1.73934196939908e-209	1.04524216908649e-294
vamp2	4.43176768017288e-290	1.7363956883278	0.501	0.06	8.45404002669778e-286	1.10566541163639e-187	1.44554688881313	0.44	0.11	2.10916733923757e-183	1.10566541163639e-187	8.86353536034538e-290
elavl4	2.22788667610389e-265	2.95594969518016	0.589	0.12	4.24991662333578e-261	3.17835949806948e-283	2.70795767164851	0.6	0.158	6.06303857851734e-279	2.22788667610389e-265	6.35671899613836e-283
tmsb	4.84302569688472e-280	2.45644754956394	0.697	0.188	9.2385558193773e-276	3.16057058720477e-218	1.82107865946956	0.588	0.188	6.02910445215182e-214	3.16057058720477e-218	9.68605139376919e-280
atp6v0cb	1.60224417816531e-273	2.24627219748278	0.634	0.14	3.05644099426815e-269	1.37193351195634e-200	1.70766917300946	0.56	0.182	2.61710036740792e-196	1.37193351195634e-200	3.20448835633042e-273
stxbp1a	7.98213533225602e-273	1.85078769089703	0.448	0.047	1.52267213598116e-268	2.12827010799378e-218	1.57135083876265	0.411	0.08	4.05988805800894e-214	2.12827010799378e-218	1.59642706645104e-272
dclk1b	1.87965679293735e-272	1.79504284898216	0.395	0.03	3.58563329820729e-268	2.20815084319997e-173	1.42671189296188	0.318	0.058	4.21226854848826e-169	2.20815084319997e-173	3.75931358587468e-272
si:ch73-386h18.1	2.55598317839146e-264	2.69357438508174	0.708	0.223	4.87579351109955e-260	3.08792890961897e-271	2.49705995513344	0.66	0.226	5.89053318798914e-267	2.55598317839146e-264	6.17585781923728e-271
ank2b	2.81478202134641e-267	2.15740650050516	0.538	0.089	5.36947818392042e-263	2.09581789670461e-177	1.67126593796166	0.466	0.132	3.99798221975371e-173	2.09581789670461e-177	5.62956404269274e-267
si:dkey-12h9.6	4.12157979677833e-262	1.55001708505973	0.365	0.024	7.86232562033434e-258	5.26369002355455e-174	1.37455408912723	0.313	0.056	1.00410150889327e-169	5.26369002355455e-174	8.24315959355660e-262
gap43	1.69808646375259e-260	2.15377576217244	0.482	0.064	3.23926973825444e-256	3.25539759975475e-198	1.89700839423284	0.417	0.093	6.20999646129216e-194	3.25539759975475e-198	3.39617292750514e-260
kif5aa	2.16394306634451e-260	1.60524372310161	0.36	0.023	4.12793779335879e-256	3.75295980637832e-109	1.21217720568068	0.237	0.05	7.15914612664729e-105	3.75295980637832e-109	4.32788613268893e-260
dpysl3	1.39953738632565e-256	1.95775787439298	0.634	0.151	2.66975751815482e-252	1.35315485676653e-190	1.65170161184985	0.532	0.169	2.58127820476783e-186	1.35315485676653e-190	2.79907477265102e-256
si:dkey-280e21.3	3.14441758536031e-253	1.48353548178859	0.389	0.034	5.99829098583333e-249	4.14722558700951e-187	1.45053678982836	0.358	0.069	7.91124752977933e-183	4.14722558700951e-187	6.28883517071994e-253
tmeff1b	4.54265333891044e-253	2.06478681333051	0.674	0.2	8.66556550930555e-249	9.35304955203286e-203	1.73202221782759	0.603	0.228	1.78418773254579e-198	9.35304955203286e-203	9.08530667782051e-253
ppfia3	5.62628641886754e-251	1.6315658524192	0.343	0.021	1.07327039726317e-246	4.71961567179494e-185	1.43305208656537	0.288	0.041	9.00313885551602e-181	4.71961567179494e-185	1.12525728377339e-250
si:dkey-40m6.8	6.11013954599081e-250	1.5305608269277	0.352	0.024	1.16557021979321e-245	6.82048773378356e-203	1.43595933391768	0.322	0.049	1.30107624009655e-198	6.82048773378356e-203	1.22202790919815e-249
id4	1.07631811299533e-247	1.91784635740473	0.462	0.062	2.05318443234989e-243	4.390756003677e-158	1.72046600427747	0.358	0.084	8.37580615261425e-154	4.390756003677e-158	2.1526362259905e-247
nrxn1a	1.85173520806312e-244	2.15447538055909	0.365	0.029	3.53237008290121e-240	2.83643185049117e-171	1.63623335714342	0.307	0.053	5.41077739799695e-167	2.83643185049117e-171	3.70347041612597e-244
apc2	2.80427873153555e-244	1.41788973584173	0.336	0.021	5.34944210827721e-240	1.44675844160122e-150	1.1616885562899	0.289	0.054	2.7598364031985e-146	1.44675844160122e-150	5.60855746307062e-244
gpm6ab	1.13166886307597e-240	2.19005004360267	0.777	0.287	2.15877152320372e-236	1.7294018460637e-234	1.91721938455663	0.754	0.326	3.2990069615511e-230	1.7294018460637e-234	2.26333772615192e-240
rgmb	4.21339918242638e-240	2.16010357925741	0.511	0.093	8.03748028039656e-236	2.99775554296692e-137	1.78053304883589	0.423	0.139	5.71851847376369e-133	2.99775554296692e-137	8.42679836485187e-240
lhx1a	3.67154578296068e-212	2.01848712156382	0.329	0.029	7.00384073557579e-208	1.68795222678075e-235	2.20650991619139	0.363	0.054	3.21993766780697e-231	3.67154578296068e-212	3.37590445356129e-235
caly	5.02175466733242e-235	1.59797226845665	0.369	0.033	9.57949920340332e-231	2.62175528290373e-152	1.35386169994678	0.298	0.058	5.00126037766715e-148	2.62175528290373e-152	1.0043509334664e-234
rai1	4.4611006630511e-234	1.56739088338344	0.334	0.023	8.50999562483628e-230	2.46583445450674e-157	1.330149991607	0.276	0.046	4.70382580541705e-153	2.46583445450674e-157	8.92220132610155e-234
zfhx3	5.49959875282619e-234	2.92484550289162	0.734	0.313	1.04910345808912e-229	1.6743923414016e-167	2.28598386063575	0.661	0.357	3.1940708304577e-163	1.6743923414016e-167	1.09991975056518e-233
kif1aa	1.58442150061917e-233	1.58305384951647	0.355	0.029	3.02244245458114e-229	8.07777243278168e-129	1.29220767939688	0.286	0.063	1.54091586927743e-124	8.07777243278168e-129	3.16884300123809e-233
nsg2	5.84828894616263e-231	1.58564728764041	0.397	0.043	1.11561959936998e-226	1.77756313066175e-143	1.28917360967307	0.336	0.079	3.39087942805036e-139	1.77756313066175e-143	1.1696577892324e-230
zgc:153426	7.35277645926157e-231	1.50385739343231	0.453	0.065	1.40261563736874e-226	1.89700567674728e-163	1.37358212281433	0.377	0.09	3.61872802896311e-159	1.89700567674728e-163	1.47055529185217e-230
atp1a3a	1.56286192632273e-229	2.11870009081556	0.455	0.069	2.98131541065323e-225	2.92680922975852e-128	1.42423707632757	0.399	0.125	5.58318128668736e-124	2.92680922975852e-128	3.12572385264533e-229
jagn1a	8.73341119883258e-229	1.21600993792962	0.339	0.026	1.6659855202893e-224	8.98238142226314e-167	1.20842357133855	0.305	0.054	1.71347908011092e-162	8.98238142226314e-167	1.74668223976643e-228
hapln1a	2.09911076716467e-227	1.66278047231616	0.557	0.111	4.00426369944333e-223	3.77358926941414e-139	1.25242902664761	0.47	0.155	7.19849889033442e-135	3.77358926941414e-139	4.19822153432911e-227
ptmaa	3.59269905440685e-206	1.60650445053007	0.918	0.769	6.8534327161865e-202	1.04945036607563e-226	1.37725650550372	0.933	0.777	2.00193151832588e-222	3.59269905440685e-206	2.09890073215116e-226
stmn2b	1.4736312901374e-226	1.60962097986709	0.365	0.034	2.81109904906611e-222	4.84599843863320e-150	1.33774572822511	0.32	0.067	9.24422662153668e-146	4.84599843863320e-150	2.94726258027478e-226
mapk10	2.6602685717843e-224	1.25585153611746	0.313	0.02	5.07472832753573e-220	5.79019005266541e-115	0.964059757251986	0.243	0.049	1.10453665444645e-110	5.79019005266541e-115	5.32053714356816e-224
cd99l2	3.15662466339295e-215	2.25460440360502	0.674	0.238	6.02157720788839e-211	1.53001655756826e-222	2.14517607474762	0.634	0.248	2.91865958521721e-218	3.15662466339295e-215	3.06003311513656e-222
nrn1a	2.58697211422902e-218	2.21129126038603	0.355	0.034	4.93490800510328e-214	1.73549646604026e-216	2.1882311898642	0.368	0.062	3.31063305861839e-212	1.73549646604026e-216	5.17394422845811e-218
cxxc4	2.91739565365878e-216	1.50931639239287	0.325	0.026	5.56522394891949e-212	6.54539589476794e-131	1.21088625172728	0.262	0.05	1.24859972088593e-126	6.54539589476794e-131	5.83479130731765e-216
tmem59l	4.53263177698518e-215	1.49938199244458	0.364	0.038	8.64644837777693e-211	1.54842460611328e-160	1.42208758272691	0.331	0.069	2.9537747786217e-156	1.54842460611328e-160	9.06526355397058e-215
uncx	4.56233916272888e-215	2.34644360426581	0.341	0.031	8.70311818682161e-211	7.41818675679942e-187	2.36022205762273	0.332	0.059	1.41509330572706e-182	7.41818675679942e-187	9.12467832545802e-215
kif3cb	1.60754498612464e-214	1.21733093516116	0.295	0.017	3.06655281553136e-210	4.91997140523597e-124	1.0868114293224	0.221	0.036	9.38533745262813e-120	4.91997140523597e-124	3.2150899722493e-214
cadm4	1.98490493064082e-214	1.61183125450589	0.341	0.031	3.78640464569043e-210	2.56104794520373e-106	1.18111979247701	0.288	0.077	4.88545506027064e-102	2.56104794520373e-106	3.96980986128155e-214
csdc2a	5.58334060361401e-211	1.2946791482029	0.369	0.041	1.06507805354541e-206	1.90061062564485e-149	1.21432194613043	0.318	0.068	3.62560482948011e-145	1.90061062564485e-149	1.11666812072278e-210
marcksl1b	1.85306115950903e-153	1.0629252222847	0.941	0.77	3.53489946787942e-149	2.61957093728995e-210	1.1456016539037	0.95	0.75	4.9970935199743e-206	1.85306115950903e-153	5.23914187457993e-210
bcl11ba	9.78160582527693e-176	2.01613025038544	0.347	0.048	1.86593912722983e-171	8.77917908410246e-210	2.32123567674188	0.418	0.089	1.67471620208338e-205	9.78160582527693e-176	1.75583581682046e-209
myt1b	1.09504769054882e-209	1.86871293972158	0.588	0.146	2.08891297449093e-205	1.02550722681942e-175	1.69361384446659	0.535	0.178	1.95625758588073e-171	1.02550722681942e-175	2.1900953810977e-209
tmsb2	2.80524047571582e-209	1.50100405204813	0.366	0.04	5.35127673147549e-205	5.22450184554575e-131	1.21780080065373	0.281	0.059	9.96625972056307e-127	5.22450184554575e-131	5.61048095143174e-209
C7H4orf48	1.77572327290037e-208	1.52240944364154	0.488	0.093	3.38736971538474e-204	1.10346531856187e-154	1.40192094123041	0.432	0.128	2.10497044168863e-150	1.10346531856187e-154	3.55144654580075e-208
ywhag2	3.91618674286954e-208	1.71154929250362	0.417	0.062	7.47051783069793e-204	2.63623913609735e-160	1.49001213871607	0.388	0.098	5.02888977601931e-156	2.63623913609735e-160	7.83237348573905e-208
pbx3b	5.72893915812632e-208	2.29695081991499	0.444	0.077	1.09285243380418e-203	2.03924092898318e-141	1.88966137123003	0.441	0.147	3.89005599612832e-137	2.03924092898318e-141	1.14578783162529e-207
adcyap1b	6.23810153301971e-208	2.1148777504333	0.339	0.033	1.18998024843884e-203	2.04578785194363e-167	1.86998293672256	0.322	0.062	3.90254490636767e-163	2.04578785194363e-167	1.24762030660397e-207
epb41a	4.8868498052389e-207	2.12929423919306	0.635	0.192	9.32215468847372e-203	1.6134198912816e-146	1.75039271741982	0.564	0.231	3.07775978460878e-142	1.6134198912816e-146	9.77369961047757e-207
stmn2a	1.51116661755555e-206	1.60035466375225	0.33	0.03	2.88270143964896e-202	3.47171899610084e-164	1.42930835815255	0.288	0.048	6.62265115696196e-160	3.47171899610084e-164	3.02233323511115e-206
atcaya	7.10532850517603e-206	1.21317058998154	0.35	0.036	1.35541246564738e-201	1.92339195800426e-146	1.04712958426509	0.279	0.051	3.66906249908892e-142	1.92339195800426e-146	1.42106570103519e-205
spock1	1.89644404889852e-205	1.54041371964209	0.264	0.012	3.61765666767882e-201	1.20782594761853e-113	1.26355541123662	0.189	0.028	2.3040487776771e-109	1.20782594761853e-113	3.79288809779706e-205
pacsin1a	5.56810567257286e-205	1.22024805088622	0.299	0.021	1.0621718381e-200	5.52437774922407e-128	1.07667481119017	0.254	0.048	1.05383029944198e-123	5.52437774922407e-128	1.11362113451459e-204
stap2a	6.44491521742936e-204	1.23604261770817	0.315	0.026	1.22943202687683e-199	2.46148355508439e-118	1.12627655791008	0.255	0.054	4.69552602967899e-114	2.46148355508439e-118	1.28898304348591e-203
mpp2a	1.72887713877317e-202	1.27213429898194	0.359	0.041	3.29800602992371e-198	5.95839623596731e-98	0.961827737279614	0.267	0.071	1.13662366597312e-93	5.95839623596731e-98	3.45775427754642e-202
lhx5	2.62944028031223e-202	1.73829221825548	0.297	0.022	5.01592027872361e-198	4.78180702494864e-148	1.5846158475471	0.271	0.048	9.12177508079202e-144	4.78180702494864e-148	5.25888056062451e-202
ctnna2	5.50099662880058e-202	1.39092072825872	0.379	0.049	1.04937011691e-197	3.33073927057905e-123	1.20240590770876	0.333	0.091	6.3537182325566e-119	3.33073927057905e-123	1.10019932576011e-201
carmil2	1.63808991142514e-201	1.22645856519899	0.323	0.029	3.1248203150346e-197	1.25381904506399e-130	1.10851394370606	0.274	0.056	2.39178521036407e-126	1.25381904506399e-130	3.27617982285026e-201
cntnap2b	2.70205670462444e-201	1.35020381317587	0.321	0.029	5.15444336974157e-197	1.3903949533601e-134	1.08288187252867	0.253	0.045	2.65231741302973e-130	1.3903949533601e-134	5.40411340924898e-201
zgc:100920	2.74288708649777e-201	1.40483102447197	0.455	0.081	5.23233140620314e-197	3.18055955541319e-100	1.11926870875427	0.363	0.126	6.06723540790621e-96	3.18055955541319e-100	5.48577417299544e-201
tuba2	5.00903924816135e-199	1.46981905453752	0.35	0.039	9.5552432697926e-195	1.0328650122742e-166	1.28660470484056	0.331	0.065	1.97029329741426e-162	1.0328650122742e-166	1.00180784963225e-198
cnrip1a	1.18850082712698e-198	1.20937023166473	0.356	0.041	2.26718417782743e-194	2.73259972868231e-131	1.11952365747193	0.318	0.078	5.21270724243438e-127	2.73259972868231e-131	2.37700165425393e-198
ank3a	1.97447238024215e-197	1.44362278342128	0.32	0.03	3.76650351254992e-193	6.62957025438693e-83	1.01175131500802	0.231	0.061	1.26465682172685e-78	6.62957025438693e-83	3.94894476048423e-197
mllt11	2.33688238353351e-197	1.38052413192949	0.354	0.04	4.45783683482853e-193	4.24550698783144e-140	1.22927743032174	0.298	0.061	8.09872912998726e-136	4.24550698783144e-140	4.67376476706703e-197
celf3a	2.62910244550013e-197	1.67412728998889	0.552	0.14	5.01527582503605e-193	1.43471861533304e-169	1.48565782926585	0.517	0.174	2.73686923060931e-165	1.43471861533304e-169	5.25820489100028e-197
clstn1	5.13372898576103e-197	1.69930260754688	0.469	0.091	9.79310141323773e-193	5.9924629841851e-87	1.22825685939911	0.357	0.135	1.14312223886315e-82	5.9924629841851e-87	1.02674579715222e-196
syt2a	3.82387687364972e-196	1.46570825821385	0.319	0.03	7.2944275241742e-192	1.77124021868527e-128	1.21864907848505	0.267	0.054	3.37881784116402e-124	1.77124021868527e-128	7.64775374729965e-196
sypa	7.41103171283571e-195	1.64875988988907	0.292	0.022	1.41372840954054e-190	1.30267063260484e-115	1.10412838404333	0.233	0.045	2.48497449875699e-111	1.30267063260484e-115	1.48220634256712e-194
gpr85	8.59340828104086e-193	1.36295908871186	0.287	0.021	1.63927856369136e-188	1.10620132363397e-141	1.33232842549753	0.272	0.051	2.11018964496416e-137	1.10620132363397e-141	1.71868165620822e-192
tuba1a	8.89401239695822e-193	1.75735289892503	0.759	0.332	1.69662180484375e-188	3.75335693880105e-179	1.47536557699177	0.746	0.383	7.15990369645688e-175	3.75335693880105e-179	1.77880247939165e-192
pak1	9.15553383223127e-193	1.30989758135615	0.334	0.036	1.74650963383644e-188	4.87642435692049e-131	1.21072982301418	0.284	0.061	9.30226710326154e-127	4.87642435692049e-131	1.83110676644621e-192
pou2f2a	7.50902539451077e-192	1.98504608532874	0.362	0.048	1.43242168425687e-187	8.69776642632052e-60	1.26283747501076	0.25	0.092	1.6591859234849e-55	8.69776642632052e-60	1.50180507890219e-191
sv2a	3.62416430009556e-191	1.86519006494654	0.278	0.019	6.9134558188623e-187	2.48381932222873e-124	1.34018732149756	0.231	0.041	4.73813373908352e-120	2.48381932222873e-124	7.24832860019124e-191
ptmab	4.2019100465559e-184	1.10808528111491	0.984	0.911	8.01556360481003e-180	4.15246844512689e-191	0.943402199176623	0.979	0.923	7.92124880592405e-187	4.2019100465559e-184	8.30493689025364e-191
myt1a	1.94087667634291e-190	1.44697036383176	0.553	0.135	3.70241634779174e-186	3.46429517778564e-155	1.43115848315313	0.498	0.167	6.60848948114389e-151	3.46429517778564e-155	3.88175335268586e-190
tnrc6c1	4.24736202165619e-190	2.18561946392964	0.727	0.339	8.10226779251135e-186	2.59646189546299e-173	1.9750490021901	0.684	0.374	4.95301071178519e-169	2.59646189546299e-173	8.49472404331234e-190
hmgb3a	1.22897880319732e-189	1.93759526551323	0.771	0.462	2.3443999649792e-185	6.15767630395084e-181	1.70806152195627	0.74	0.469	1.17463833174166e-176	6.15767630395084e-181	2.45795760639462e-189
mtus2a	2.2926053249152e-189	1.23130972506382	0.244	0.011	4.37337391780824e-185	1.01459443787139e-124	1.07352176728266	0.185	0.023	1.93544034968346e-120	1.01459443787139e-124	4.58521064983038e-189
map7d2a	7.80567051674203e-188	1.19790674109741	0.304	0.027	1.48900970777371e-183	4.35539751583144e-90	0.979632409857285	0.224	0.054	8.30835630120005e-86	4.35539751583144e-90	1.56113410334845e-187
ank3b.1	2.04948991343155e-187	1.29028668941729	0.279	0.021	3.90960695886202e-183	5.37101348155517e-99	1.11058423265131	0.199	0.038	1.02457453174146e-94	5.37101348155517e-99	4.09897982686313e-187
olfm1b	4.30129986961191e-187	1.47345295428236	0.294	0.025	8.20515963127168e-183	8.2689919988792e-168	1.45332960082429	0.295	0.049	1.5773929137062e-163	8.2689919988792e-168	8.60259973922406e-187
slc32a1	3.50745271596543e-185	1.88359464560616	0.283	0.023	6.69081680097566e-181	2.75175137904487e-154	1.64598755711681	0.289	0.053	5.24924093066599e-150	2.75175137904487e-154	7.014905431931e-185
apba2b	2.07185818648558e-181	1.11933075140521	0.271	0.02	3.95227667653989e-177	1.26162985330271e-81	0.783480858959626	0.201	0.047	2.40668510816025e-77	1.26162985330271e-81	4.14371637297124e-181
basp1	5.60631501927632e-181	1.40029003608681	0.336	0.041	1.06946065307715e-176	9.62943361164729e-115	1.12457316164841	0.283	0.068	1.83691075575784e-110	9.62943361164729e-115	1.12126300385528e-180
ndrg4	8.24057020224869e-178	1.3230188858965	0.376	0.057	1.57197117178096e-173	9.67078775355848e-100	0.989207474442372	0.34	0.107	1.84479947186882e-95	9.67078775355848e-100	1.64811404044972e-177
ywhah	2.21864322710891e-177	1.83061190924171	0.666	0.293	4.23228382003295e-173	4.38773624358419e-163	1.68495765210131	0.629	0.328	8.3700456582612e-159	4.38773624358419e-163	4.43728645421785e-177
si:dkey-56m19.5	1.20441387840088e-176	1.65195901530434	0.71	0.315	2.29753991443752e-172	4.59042601225618e-149	1.43402571220045	0.655	0.332	8.75669666097989e-145	4.59042601225618e-149	2.40882775680178e-176
syt1a	1.46982065354516e-176	1.83128805669959	0.311	0.034	2.80382987870274e-172	2.49201917626901e-119	1.34966146906161	0.285	0.067	4.75377578065076e-115	2.49201917626901e-119	2.9396413070903e-176
zc4h2	8.94245998492042e-175	1.81354852346068	0.626	0.241	1.70586366672342e-170	5.38735055467741e-150	1.64026947189393	0.597	0.296	1.02769099181026e-145	5.38735055467741e-150	1.78849199698405e-174
zgc:65894	1.15991633640596e-174	1.23515271830419	0.329	0.041	2.21265640332801e-170	2.75808900308852e-136	1.23805108559849	0.302	0.067	5.26133058229166e-132	2.75808900308852e-136	2.31983267281187e-174
si:dkey-56f14.7	2.32010128876844e-174	0.909462764988874	0.249	0.016	4.42582521845468e-170	1.36289798266378e-92	0.826727858425138	0.206	0.043	2.59986419172943e-88	1.36289798266378e-92	4.6402025775368e-174
kidins220b	4.41222557198452e-174	1.74818623102617	0.454	0.098	8.41676150111768e-170	6.00247195437368e-103	1.47870010958323	0.341	0.113	1.14503155001632e-98	6.00247195437368e-103	8.8244511439691e-174
rbfox3a	5.23559947651531e-174	1.61819626821926	0.332	0.043	9.98742956140061e-170	3.84680168175503e-123	1.51682432130363	0.292	0.07	7.33815888811589e-119	3.84680168175503e-123	1.04711989530307e-173
nbeaa	5.38652163678206e-173	1.41918133354565	0.34	0.046	1.02753286743255e-168	4.31360216138127e-103	1.12978022275078	0.296	0.083	8.22862748305091e-99	4.31360216138127e-103	1.07730432735643e-172
hnrnpaba	6.36781407509472e-157	1.14842421328809	0.899	0.776	1.21472421296507e-152	3.77587194934273e-172	1.04894394951071	0.902	0.757	7.20285333056619e-168	6.36781407509472e-157	7.55174389868535e-172
h2ax1	3.62257230826407e-171	1.40176142818766	0.866	0.651	6.91041893524454e-167	7.52119187292558e-172	1.28229476494489	0.855	0.68	1.43474256167928e-167	3.62257230826407e-171	1.50423837458512e-171
gng2	1.10530956124101e-171	1.60813210245292	0.513	0.14	2.10848851902335e-167	3.70978293833727e-128	1.40199489393804	0.462	0.177	7.07678193317218e-124	3.70978293833727e-128	2.21061912248207e-171
myt1la	4.08772999652706e-171	1.36711962624946	0.25	0.017	7.79775374137502e-167	1.43391550285528e-109	1.22537340325997	0.216	0.04	2.73533721324674e-105	1.43391550285528e-109	8.17545999305422e-171
lmo3	1.60641793397987e-170	2.04599134746301	0.354	0.054	3.06440285086001e-166	2.70308619130776e-141	2.15863728929543	0.339	0.085	5.15640721853868e-137	2.70308619130776e-141	3.21283586795967e-170
gpc1a	2.17233512178345e-169	1.20866704623339	0.224	0.011	4.1439464783141e-165	1.70864488728994e-100	1.06158330142629	0.191	0.034	3.25941098699428e-96	1.70864488728994e-100	4.34467024356697e-169
si:dkey-178k16.1	8.74802615409451e-169	1.14380389545619	0.23	0.013	1.66877346915507e-164	8.50357911987671e-126	1.01087468454615	0.2	0.028	1.62214275290768e-121	8.50357911987671e-126	1.74960523081887e-168
chd4a	6.41800836031501e-168	1.67590837884409	0.79	0.516	1.22429927481369e-163	2.97212279181855e-156	1.44065271103922	0.745	0.493	5.66962143767307e-152	2.97212279181855e-156	1.28360167206298e-167
add2	7.15252274936746e-168	1.08726620520026	0.266	0.022	1.36441523966934e-163	1.80056448627334e-98	0.874981059801884	0.226	0.049	3.43475681401503e-94	1.80056448627334e-98	1.43050454987348e-167
si:ch211-150g13.3	7.39994024603798e-168	1.16471056469814	0.274	0.025	1.4116126013342e-163	2.14252935012289e-106	1.06587365464431	0.23	0.048	4.08708898829442e-102	2.14252935012289e-106	1.47998804920761e-167
ELAPOR2	9.56283519110962e-167	1.05782812371249	0.221	0.011	1.82420644105607e-162	3.29688906761665e-80	0.770784000283583	0.163	0.031	6.28914558538552e-76	3.29688906761665e-80	1.91256703822196e-166
rnasekb	1.30567502503365e-164	1.58613081930574	0.552	0.173	2.49070567775419e-160	1.70587691713054e-119	1.34135119878353	0.523	0.234	3.25413080711822e-115	1.70587691713054e-119	2.61135005006734e-164
ckbb	9.07325960597862e-164	1.62627169101023	0.675	0.273	1.73081500243648e-159	9.00077788685977e-115	1.18831692661238	0.65	0.352	1.71698838969737e-110	9.00077788685977e-115	1.8146519211957e-163
rbfox1	6.84336866900814e-135	1.54179100685008	0.266	0.035	1.30544100729999e-130	9.20269705255792e-164	1.67599753624405	0.334	0.069	1.75550648974595e-159	6.84336866900814e-135	1.84053941051162e-163
phc2b	1.21355092530847e-163	1.38636209912984	0.365	0.061	2.31496974511844e-159	6.92017264442102e-126	1.35191595257116	0.324	0.085	1.32009213364975e-121	6.92017264442102e-126	2.42710185061695e-163
prr12b	6.87632665298302e-163	1.61156369169747	0.553	0.171	1.31172807232304e-158	8.00266677492115e-118	1.35758809990596	0.466	0.186	1.52658871398396e-113	8.00266677492115e-118	1.3752653305966e-162
cpe	9.40135089587948e-163	1.36202063940698	0.298	0.034	1.79340169689797e-158	3.01740997612224e-84	0.997121394355702	0.254	0.072	5.75601127045079e-80	3.01740997612224e-84	1.88027017917595e-162
phactr3a	2.75543564144344e-161	0.994919832079506	0.227	0.014	5.2562690296175e-157	6.40766769530661e-74	0.725253877952423	0.156	0.03	1.22232668955669e-69	6.40766769530661e-74	5.51087128288684e-161
nrxn3a	2.95945844654335e-161	1.72305694521076	0.23	0.015	5.64546293262609e-157	8.78322498176417e-160	1.69610156554273	0.235	0.03	1.67548799752133e-155	8.78322498176417e-160	5.91891689308669e-161
fmnl2b	3.73137952503377e-161	1.45873153179024	0.507	0.139	7.11797958195442e-157	9.58849734225275e-101	1.25075302781864	0.385	0.141	1.82910175300814e-96	9.58849734225275e-101	7.46275905006771e-161
sox11b	9.29252928178154e-152	1.76778667880868	0.671	0.303	1.77264288579265e-147	8.54586878398772e-161	1.70197640907765	0.66	0.323	1.6302099292335e-156	9.29252928178154e-152	1.70917375679758e-160
fmn2b	9.09525173453721e-161	1.03512838487478	0.242	0.018	1.73501022088032e-156	3.66638537209925e-74	0.802171685984475	0.174	0.038	6.99399673581652e-70	3.66638537209925e-74	1.81905034690747e-160
syt11a	1.45214134577795e-160	1.0457739584282	0.265	0.025	2.77010483120602e-156	2.9556563499659e-92	0.983816952091943	0.232	0.056	5.63821005319495e-88	2.9556563499659e-92	2.90428269155592e-160
dnajc5aa	2.07272591177647e-160	1.23311836322674	0.366	0.064	3.9539319493048e-156	7.91637487345011e-82	0.917407679173212	0.32	0.116	1.51012767085934e-77	7.91637487345011e-82	4.14545182355298e-160
si:ch73-46j18.5	9.43141119531501e-132	1.35140065747181	0.799	0.546	1.79913599961829e-127	6.24125394273593e-159	1.47541962267512	0.789	0.537	1.19058160211631e-154	9.43141119531501e-132	1.24825078854722e-158
snap25a	1.30984064985164e-158	1.28826738910725	0.263	0.024	2.49865202365698e-154	6.13009056595895e-99	0.964443465315987	0.225	0.049	1.16937607636233e-94	6.13009056595895e-99	2.61968129970325e-158
jakmip2	9.37476636669809e-158	1.01965319920301	0.25	0.021	1.78833043211133e-153	2.81255449991016e-64	0.668486857193519	0.169	0.041	5.36522896402862e-60	2.81255449991016e-64	1.87495327333959e-157
map1aa	4.33118684212238e-157	1.48788875968762	0.279	0.03	8.26217202003266e-153	8.29659472637288e-125	1.29373989118544	0.272	0.058	1.58265841000289e-120	8.29659472637288e-125	8.6623736842447e-157
ppp1r14ba	9.1902465192397e-157	1.246106806851	0.247	0.021	1.75313142601017e-152	1.50791124603864e-110	1.15716371545926	0.238	0.049	2.87649149294331e-106	1.50791124603864e-110	1.83804930384791e-156
atp1b2a	1.47296675242364e-156	1.57887267673593	0.491	0.136	2.80983137692333e-152	1.8714499124724e-84	1.07637212056666	0.389	0.159	3.56997785303234e-80	1.8714499124724e-84	2.94593350484733e-156
si:dkey-276j7.1	2.26812565870593e-156	1.73552084943506	0.621	0.266	4.32667650654742e-152	2.14311223549148e-133	1.52026614108265	0.582	0.298	4.08820090042355e-129	2.14311223549148e-133	4.53625131741186e-156
tspan7b	1.27109012685365e-155	1.18009130585897	0.251	0.022	2.42473152598603e-151	2.65010056594862e-68	0.913947363239817	0.191	0.05	5.05533183960359e-64	2.65010056594862e-68	2.54218025370735e-155
mab21l2	1.6804593196786e-155	2.69302988950887	0.407	0.089	3.2056441982189e-151	1.79953830643428e-124	2.36919004546603	0.411	0.144	3.43279927335403e-120	1.79953830643428e-124	3.36091863935729e-155
gas7a	1.82530007935769e-155	1.27145953983219	0.216	0.012	3.48194243138273e-151	2.76384361470629e-114	1.06263304705538	0.184	0.026	5.27230807941372e-110	2.76384361470629e-114	3.6506001587154e-155
pou3f3b	4.02770532530702e-155	1.443966063166	0.423	0.091	7.68325067855568e-151	6.29467169372581e-128	1.41559975619799	0.393	0.121	1.20077157229514e-123	6.29467169372581e-128	8.05541065061427e-155
sept3	4.72552717975003e-155	1.08570972226615	0.332	0.05	9.01441564809115e-151	8.05225570238854e-120	0.938524635549582	0.305	0.077	1.53604829778764e-115	8.05225570238854e-120	9.4510543595e-155
sox11a	1.14552928900425e-126	1.77934113251217	0.647	0.314	2.18521167170451e-122	1.88164005912368e-153	1.73830644107212	0.699	0.391	3.58941657678434e-149	1.14552928900425e-126	3.76328011824733e-153
ncanb	8.06315790546716e-153	1.10600726024663	0.192	0.008	1.53812800204692e-148	1.31070970860488e-102	0.911580370759425	0.152	0.019	2.50030984013466e-98	1.31070970860488e-102	1.61263158109344e-152
plxna4	1.18164675613315e-152	1.94717966422615	0.29	0.037	2.25410935199959e-148	8.30319671685537e-84	1.7017679723846	0.247	0.07	1.58391780570733e-79	8.30319671685537e-84	2.36329351226634e-152
celf4	2.04837831301595e-152	1.06568186195961	0.246	0.022	3.90748646990923e-148	2.28739593295716e-124	1.13354123120059	0.229	0.039	4.36343648170909e-120	2.28739593295716e-124	4.09675662603193e-152
islr2	2.58746177918087e-152	2.30681439494857	0.264	0.028	4.93584208996543e-148	1.48219312383887e-121	1.82355436366146	0.24	0.046	2.82743160303503e-117	1.48219312383887e-121	5.17492355836179e-152
zgc:109889	1.73897052040858e-151	1.01216472112692	0.286	0.035	3.31726016473141e-147	1.46131601976042e-60	0.834844493869789	0.222	0.072	2.78760643929499e-56	1.46131601976042e-60	3.4779410408172e-151
gad2	3.65759137229948e-151	1.62744073488304	0.244	0.022	6.97722130179848e-147	4.54384354565348e-118	1.4153781491772	0.232	0.044	8.66783594768858e-114	4.54384354565348e-118	7.31518274459916e-151
scrt1a	1.24388196522673e-150	2.16483038595231	0.287	0.036	2.37282923686652e-146	2.62462480700561e-142	2.17602479760583	0.281	0.055	5.00673428184391e-138	2.62462480700561e-142	2.48776393045345e-150
CRACD	8.42824290702256e-150	1.23183971290293	0.284	0.035	1.60777161694362e-145	2.9798632087072e-121	1.13274700628045	0.257	0.053	5.68438705692985e-117	2.9798632087072e-121	1.68564858140451e-149
sox4a.1	2.2453647382041e-76	1.52224397771624	0.535	0.281	4.28325777459814e-72	6.0935334632024e-149	1.78400622857948	0.65	0.345	1.16240244344049e-144	2.2453647382041e-76	1.2187066926405e-148
hmgn6	7.60320510350024e-128	1.13688385083052	0.849	0.712	1.45038740554371e-123	8.04812251515162e-149	0.994661109610935	0.876	0.728	1.53525985099032e-144	7.60320510350024e-128	1.60962450303037e-148
crip2l	2.59930272947195e-148	0.740054733520096	0.243	0.022	4.95842988674069e-144	9.36623567359078e-106	0.798597399931507	0.233	0.049	1.78670311709418e-101	9.36623567359078e-106	5.19860545894403e-148
slc6a1b	1.77097932418679e-147	2.1849372168361	0.298	0.041	3.37832015881872e-143	3.52008946894799e-110	1.49287278162486	0.306	0.081	6.71492267096519e-106	3.52008946894799e-110	3.54195864837362e-147
ebf3a.1	1.66670561314293e-146	2.61577711041509	0.523	0.173	3.17940762763145e-142	1.53984888581094e-115	2.26818872670839	0.483	0.209	2.93741573457295e-111	1.53984888581094e-115	3.33341122628582e-146
pou2f2a.1	2.98797564853158e-146	2.00688604959471	0.454	0.12	5.69986234713884e-142	1.24254390236354e-59	1.23916216318762	0.32	0.137	2.37027674814868e-55	1.24254390236354e-59	5.97595129706325e-146
pbx1a	4.22386978875801e-145	1.8884876160991	0.499	0.153	8.05745400903477e-141	9.37161999954684e-146	1.8046956276628	0.49	0.179	1.78773023111356e-141	4.22386978875801e-145	1.87432399990933e-145
slc17a6b	2.40643466150035e-145	1.20805231067121	0.218	0.016	4.59051476027806e-141	6.85266559076442e-90	0.93045183858884	0.178	0.033	1.30721448809422e-85	6.85266559076442e-90	4.81286932300082e-145
plppr3a	6.48195495099084e-145	1.29461897233403	0.37	0.074	1.23649772645101e-140	3.52625445294804e-98	1.26359649434746	0.308	0.094	6.72668299444368e-94	3.52625445294804e-98	1.29639099019819e-144
rab1bb	1.02291387112285e-144	0.997677153383678	0.345	0.062	1.95131050055395e-140	2.23230108008852e-87	0.837549766874803	0.294	0.095	4.25833754037686e-83	2.23230108008852e-87	2.04582774224576e-144
mab21l1	1.35009526891337e-122	1.84672542671347	0.384	0.1	2.57544173497914e-118	1.96862552181368e-144	1.81751229087994	0.448	0.152	3.75535004541177e-140	1.35009526891337e-122	3.93725104362727e-144
nsfa	8.04389263428323e-144	0.939558400846553	0.269	0.032	1.53445295891587e-139	8.00620571568413e-92	0.836323640805296	0.239	0.06	1.5272638023239e-87	8.00620571568413e-92	1.60877852685666e-143
golga7ba	3.36724281116272e-143	1.19481718204274	0.353	0.066	6.42335238657401e-139	7.60403432166398e-81	0.850418673089652	0.324	0.114	1.45054558720062e-76	7.60403432166398e-81	6.73448562232542e-143
map4l	8.02647247486867e-142	0.957977599706237	0.248	0.025	1.53112988930595e-137	1.13118117198291e-97	0.905542453304878	0.243	0.058	2.1578412036746e-93	1.13118117198291e-97	1.60529449497377e-141
pou3f2b	4.65632963031715e-141	1.27852152820005	0.322	0.053	8.88241440279299e-137	4.94854790323198e-136	1.43483977955004	0.332	0.082	9.43984998020532e-132	4.94854790323198e-136	9.31265926063433e-141
nfasca	1.86101940602623e-140	1.33627188285295	0.347	0.065	3.55008061893564e-136	1.65403670046592e-109	1.22333824830448	0.319	0.091	3.1552404098088e-105	1.65403670046592e-109	3.7220388120525e-140
gdf11	6.75094349664733e-140	1.50475959168168	0.318	0.053	1.28780998142045e-135	8.27384598299889e-95	1.27376475619136	0.25	0.064	1.57831885971687e-90	8.27384598299889e-95	1.35018869932947e-139
dpysl2b	2.15420987081333e-139	1.1834358949053	0.435	0.111	4.10937074956351e-135	2.69904842892637e-91	1.07667564175483	0.35	0.126	5.14870478301995e-87	2.69904842892637e-91	4.30841974162675e-139
rtn4b	2.98174713499018e-139	1.4061874721167	0.465	0.136	5.68798083470727e-135	1.36386941002061e-96	1.29519011080406	0.409	0.168	2.60171728655531e-92	1.36386941002061e-96	5.96349426998032e-139
dpysl5a	4.40195575162147e-139	1.17575434099195	0.41	0.097	8.39717079179311e-135	1.36173258918135e-91	0.994475712212954	0.353	0.127	2.59764108712234e-87	1.36173258918135e-91	8.80391150324293e-139
uncx4.1	1.10535851000136e-137	1.08976062824152	0.207	0.015	2.10858189367859e-133	2.82543401421943e-116	1.1426558654074	0.209	0.035	5.38979792552499e-112	2.82543401421943e-116	2.21071702000267e-137
nat16	1.90750453912919e-137	1.28116907591849	0.428	0.109	3.63875565884284e-133	8.96154707114478e-67	1.01046592737324	0.324	0.133	1.70950471929158e-62	8.96154707114478e-67	3.81500907825831e-137
snap91a	1.71933933583385e-136	0.880277613415235	0.221	0.019	3.27981171703666e-132	2.404236421856e-55	0.624551548268597	0.167	0.046	4.58632139833251e-51	2.404236421856e-55	3.43867867166768e-136
itm2ca	4.50710927486124e-136	0.96155526330464	0.227	0.021	8.5977616527253e-132	5.82639454839783e-56	0.641051876884932	0.156	0.04	1.11144302405237e-51	5.82639454839783e-56	9.01421854972261e-136
cplx2	7.87537871562491e-136	1.2411464584101	0.284	0.041	1.50230724379261e-131	2.45896018227261e-97	1.17986949641397	0.242	0.058	4.69071244370324e-93	2.45896018227261e-97	1.57507574312496e-135
scrt2	1.13296633392738e-135	1.15104202823521	0.396	0.086	2.16124657859988e-131	1.07239473772276e-72	0.808707717653654	0.35	0.134	2.04570020167993e-68	1.07239473772276e-72	2.26593266785478e-135
tusc3	2.62418178137432e-135	1.44756743258882	0.41	0.104	5.00588916614966e-131	6.08555236594204e-67	1.12441137200982	0.335	0.146	1.1608799693271e-62	6.08555236594204e-67	5.24836356274856e-135
tmed4	3.25565005003661e-135	1.17246838385444	0.392	0.093	6.21047803544984e-131	3.22717673706649e-99	1.11679551598043	0.368	0.133	6.15616234362803e-95	3.22717673706649e-99	6.51130010007333e-135
nell2b	4.32820194010427e-135	1.71668529910416	0.208	0.016	8.2564780209429e-131	6.79289744066842e-110	1.31079451923637	0.196	0.032	1.29581311578191e-105	6.79289744066842e-110	8.65640388020856e-135
ppfia4	2.24035252362038e-134	1.31793637288151	0.232	0.024	4.27369647405824e-130	4.53101723827931e-87	1.12185142168492	0.217	0.052	8.64336848374162e-83	4.53101723827931e-87	4.48070504724082e-134
bsnb	9.8698952141356e-134	0.991687692510946	0.226	0.022	1.88278121104851e-129	5.14556890109267e-79	0.884266279115965	0.2	0.049	9.81568723572439e-75	5.14556890109267e-79	1.9739790428271e-133
sypb	6.52879307240986e-133	1.27580636344264	0.226	0.022	1.24543256649291e-128	3.03115315276577e-69	0.913944785177027	0.205	0.056	5.78222775421599e-65	3.03115315276577e-69	1.30575861448199e-132
g3bp2	7.3155815837016e-133	1.12612910971819	0.417	0.106	1.39552034290692e-128	1.76739909104639e-78	1.01507267495404	0.348	0.141	3.3714905060801e-74	1.76739909104639e-78	1.46311631674029e-132
myh14	1.20152913361989e-132	1.09841603435089	0.303	0.05	2.29203697529331e-128	6.35412704420216e-85	0.982589019768865	0.276	0.084	1.212113274952e-80	6.35412704420216e-85	2.40305826723973e-132
camk2d2	9.83811149354856e-131	0.753154967484854	0.181	0.01	1.87671814850932e-126	7.71701483207777e-70	0.625811037528962	0.145	0.027	1.47209774936716e-65	7.71701483207777e-70	1.96762229870971e-130
mdkb	5.07144048224129e-130	1.10369858095196	0.547	0.172	9.67427986392348e-126	7.19602945818121e-79	0.811307010225238	0.503	0.235	1.37271457944265e-74	7.19602945818121e-79	1.01428809644824e-129
serinc1	5.17895274818763e-130	1.49926442295973	0.551	0.207	9.87937026244272e-126	4.71740611855853e-77	1.16234364679166	0.469	0.243	8.99892391176225e-73	4.71740611855853e-77	1.03579054963756e-129
pik3r3b	1.35071815866614e-129	1.91472854370704	0.442	0.13	2.57662995947152e-125	1.86906301138719e-122	1.83178312389412	0.408	0.141	3.56542460052219e-118	1.86906301138719e-122	2.70143631733234e-129
si:ch211-133n4.4	2.32986772780012e-129	1.43326712322815	0.566	0.215	4.44445567755152e-125	1.13783707147686e-62	1.0051119012079	0.441	0.23	2.17053799754925e-58	1.13783707147686e-62	4.65973545560035e-129
elovl4a	3.57391491209778e-129	0.94101003871468	0.303	0.052	6.81760008631773e-125	1.968627946434e-48	0.742068478057073	0.21	0.077	3.75535467061749e-44	1.968627946434e-48	7.14782982419545e-129
nat8l	4.27436452865104e-129	1.35402671810967	0.477	0.15	8.15377777485473e-125	1.25468852825752e-82	1.23516775602903	0.394	0.171	2.39344383650405e-78	1.25468852825752e-82	8.54872905730212e-129
meis2a	4.99628545962754e-129	2.16766585258268	0.343	0.072	9.5309141427855e-125	8.04020409226236e-115	1.90752101290933	0.345	0.105	1.53374933263997e-110	8.04020409226236e-115	9.99257091925535e-129
slc1a2b	2.21711705681473e-128	1.34447539401611	0.334	0.064	4.22937249757978e-124	6.29757471206917e-50	0.591306362102292	0.277	0.114	1.20132535207431e-45	6.29757471206917e-50	4.43423411362946e-128
zgc:165603	9.38163863950875e-128	1.18512928641035	0.165	0.007	1.78964138687269e-123	1.9175766967203e-60	0.853700409345742	0.122	0.023	3.65796930666365e-56	1.9175766967203e-60	1.87632772790178e-127
tmem35	2.26277263397727e-127	1.30019573918153	0.559	0.209	4.31646507657504e-123	7.14540648604032e-88	1.1054235276856	0.485	0.231	1.36305774127705e-83	7.14540648604032e-88	4.52554526795458e-127
zbtb20	3.21034660569477e-127	1.11411764260884	0.319	0.059	6.12405718502334e-123	3.3117215800856e-83	1.03434293368377	0.282	0.089	6.3174400861713e-79	3.3117215800856e-83	6.42069321138971e-127
DOCK4	1.01011589892096e-124	0.896038054490713	0.191	0.014	1.92689708878163e-120	4.69290636887815e-64	0.692502725923292	0.152	0.033	8.95218818927196e-60	4.69290636887815e-64	2.02023179784188e-124
myo5aa	3.13667360555432e-124	0.917264396994398	0.223	0.024	5.98351856995541e-120	5.11280942466339e-42	0.611863428505925	0.138	0.041	9.75319525848788e-38	5.11280942466339e-42	6.27334721110881e-124
dab2ipa	9.09046640173306e-123	1.23270495578655	0.435	0.124	1.7340973707946e-118	3.7658687391554e-111	1.28404710338157	0.384	0.132	7.18377120681285e-107	3.7658687391554e-111	1.81809328034657e-122
PRKAR2B	1.45416286891934e-122	0.789335452218693	0.166	0.009	2.77396108875054e-118	5.95071429869416e-92	0.754742212296214	0.154	0.023	1.1351582596189e-87	5.95071429869416e-92	2.90832573783861e-122
ptpn5	1.50736439814583e-122	0.929238166507728	0.182	0.012	2.87544832590298e-118	6.54077492699026e-40	0.501501820128128	0.115	0.03	1.24771822507266e-35	6.54077492699026e-40	3.01472879629174e-122
atpv0e2	5.84468025208991e-122	0.971198892021432	0.35	0.077	1.11493120488867e-117	8.71155793604161e-65	0.86195860540702	0.309	0.124	1.6618167918793e-60	8.71155793604161e-65	1.168936050418e-121
plxna3	8.60950028660597e-122	1.34205252541066	0.322	0.065	1.64234827467295e-117	5.98663226029195e-90	1.26389793735587	0.293	0.092	1.14200996997329e-85	5.98663226029195e-90	1.72190005732119e-121
rheb	1.82040504972836e-120	0.87828747156112	0.272	0.044	3.47260467286181e-116	2.83771638813184e-55	0.718882641501866	0.219	0.076	5.41322778200029e-51	2.83771638813184e-55	3.64081009945677e-120
map2	2.61237768541557e-120	1.15322917273214	0.366	0.087	4.98337167269874e-116	6.45632045538815e-86	1.04604408198532	0.328	0.116	1.23160769006984e-81	6.45632045538815e-86	5.22475537083119e-120
lhx9	3.14187672202248e-120	1.81310637365554	0.251	0.037	5.99344403493009e-116	1.77868882985567e-85	1.53765112794282	0.242	0.065	3.39302681183267e-81	1.77868882985567e-85	6.28375344404508e-120
pbx4	4.76410802838282e-120	1.4055503870644	0.709	0.426	9.08801247494307e-116	3.81377034899787e-90	1.20011037765409	0.641	0.42	7.27514831774833e-86	3.81377034899787e-90	9.52821605676557e-120
map1b	4.90620492272603e-120	1.09481737386175	0.196	0.017	9.35907651059217e-116	7.94686764501556e-78	0.917820205307158	0.161	0.031	1.51594447196317e-73	7.94686764501556e-78	9.81240984545214e-120
si:dkey-81l17.6	1.11093713436391e-119	0.943338961407228	0.267	0.041	2.11922367751259e-115	1.32412469989847e-53	0.633481375640112	0.191	0.06	2.52590027752632e-49	1.32412469989847e-53	2.22187426872783e-119
nrxn2a	1.92999842354323e-119	1.49866533500953	0.176	0.012	3.68166499275106e-115	1.03186001991166e-84	1.09843271848522	0.152	0.025	1.96837617398348e-80	1.03186001991166e-84	3.85999684708645e-119
smarcc2	2.94997986596369e-119	1.13036912674835	0.354	0.084	5.62738159231233e-115	1.55538528114218e-96	1.09913015883123	0.321	0.105	2.96705296230683e-92	1.55538528114218e-96	5.89995973192744e-119
pcloa	6.57499156997062e-119	0.948715466666043	0.196	0.017	1.25424539188759e-114	3.74520735822314e-72	0.829108747669456	0.169	0.037	7.14435755654647e-68	3.74520735822314e-72	1.31499831399412e-118
taok3b	3.658687576774e-118	0.797526146413401	0.161	0.009	6.97931242145408e-114	4.34163699451086e-56	0.588945711635334	0.112	0.02	8.28210673072891e-52	4.34163699451086e-56	7.31737515354821e-118
lmo1	5.63314870757126e-118	1.28391085555116	0.204	0.02	1.07457944745629e-113	6.86802256672796e-96	1.3345165336523	0.226	0.051	1.31014398482902e-91	6.86802256672796e-96	1.12662974151425e-117
cplx2l	2.07317914748953e-117	0.976006555904602	0.218	0.025	3.95479654175103e-113	1.01952728346922e-80	0.802390212349938	0.186	0.04	1.94485024594589e-76	1.01952728346922e-80	4.14635829497915e-117
scdb	2.68868062403378e-117	0.692250884446287	0.16	0.008	5.12892715840683e-113	7.32122866887485e-30	0.398079576569085	0.103	0.031	1.39659758087457e-25	7.32122866887485e-30	5.37736124806744e-117
mapk11	4.56828955639725e-117	1.09783451279463	0.251	0.037	8.71446915778339e-113	9.02407962465831e-69	0.821340354962502	0.179	0.044	1.72143342919982e-64	9.02407962465831e-69	9.13657911279433e-117
ube2d4	6.37330156002637e-117	1.27960163021996	0.453	0.147	1.21577100559063e-112	4.84830582385264e-85	1.18950151914777	0.397	0.173	9.2486281895813e-81	4.84830582385264e-85	1.27466031200525e-116
gdi1	6.73829800466649e-117	1.06858583115847	0.39	0.102	1.28539772737018e-112	4.94175854584258e-72	0.864358314449876	0.321	0.123	9.4268986020493e-68	4.94175854584258e-72	1.34765960093332e-116
nkain1	1.10110874007272e-116	1.30875151296757	0.498	0.188	2.10047503256272e-112	4.93611017167134e-92	1.22647676791654	0.424	0.191	9.41612376348024e-88	4.93611017167134e-92	2.20221748014545e-116
rab3c	1.68383105994353e-116	0.581486145484765	0.168	0.011	3.21207612994827e-112	1.56708556212818e-64	0.538265531512463	0.138	0.027	2.98937241831572e-60	1.56708556212818e-64	3.36766211988708e-116
coro1cb	3.5721339965934e-116	1.20103479138406	0.445	0.144	6.81420281190157e-112	7.97948063969311e-75	1.05367435603748	0.383	0.172	1.52216572682786e-70	7.97948063969311e-75	7.14426799318674e-116
lgi1a	7.54691839946736e-116	1.04480189513784	0.247	0.037	1.43965015388239e-111	1.12707456514911e-77	0.80481702193029	0.212	0.055	2.15000744047843e-73	1.12707456514911e-77	1.50938367989346e-115
kcnma1a	1.41817448290913e-115	1.10309813483449	0.165	0.01	2.70530964359745e-111	1.39240914860123e-38	0.70171295430076	0.105	0.026	2.65615969187171e-34	1.39240914860123e-38	2.83634896581819e-115
fyna	2.10626902683848e-115	1.02197866753527	0.314	0.065	4.01791879559709e-111	2.17697796050696e-54	0.709354062506123	0.243	0.091	4.15280315746307e-50	2.17697796050696e-54	4.21253805367693e-115
robo2.1	2.4276213052198e-115	1.45103306391609	0.24	0.034	4.63093040183728e-111	5.58469319718371e-114	1.55460095038193	0.256	0.057	1.06533607429477e-109	5.58469319718371e-114	4.85524261043949e-115
nkain2	8.98091553997905e-115	0.87003141979565	0.196	0.019	1.7131994484064e-110	3.23151416127448e-70	0.946049817380911	0.164	0.036	6.1644364140472e-66	3.23151416127448e-70	1.79618310799585e-114
lhx2b	1.02435095464688e-114	1.4801388766128	0.229	0.03	1.95405188108439e-110	6.0183358374984e-70	1.16183272254302	0.193	0.05	1.1480577443612e-65	6.0183358374984e-70	2.04870190929375e-114
camta1b	1.86932227423543e-113	1.01372032535092	0.193	0.019	3.56591917033151e-109	2.40649422217764e-84	0.989364677950539	0.191	0.041	4.59062837822606e-80	2.40649422217764e-84	3.7386445484708e-113
atn1	1.11871578293747e-112	0.936372597118564	0.237	0.033	2.13406222753151e-108	3.52313394777835e-68	0.785876049406573	0.19	0.049	6.72073031878198e-64	3.52313394777835e-68	2.23743156587492e-112
nhlh2	1.86968088669308e-112	1.61759040978771	0.281	0.051	3.56660325945572e-108	1.69786733999534e-64	1.24360011543916	0.232	0.075	3.23885173777511e-60	1.69786733999534e-64	3.73936177338614e-112
gnao1a	6.43747799991887e-112	0.965550061442037	0.305	0.063	1.22801330326452e-107	3.982564315098e-58	0.855387000233801	0.277	0.111	7.59713968748094e-54	3.982564315098e-58	1.2874955999838e-111
fscn1a	1.17133124248503e-111	1.26865039754917	0.548	0.223	2.23443147816444e-107	2.77794258515412e-92	1.1793552798038	0.469	0.218	5.29920327543999e-88	2.77794258515412e-92	2.34266248497005e-111
atl1	1.19467196795058e-111	0.604907470606031	0.159	0.01	2.27895624606252e-107	1.46990569099353e-55	0.524646069285647	0.136	0.03	2.80399209613926e-51	1.46990569099353e-55	2.38934393590117e-111
appb	1.47252931791769e-111	1.51091850779423	0.552	0.227	2.80899692685979e-107	1.17092227102495e-66	1.15892547795926	0.442	0.229	2.23365132420719e-62	1.17092227102495e-66	2.94505863583543e-111
h3f3d	9.03541848523569e-92	0.897358543138762	0.86	0.841	1.72359643024356e-87	1.69307572885079e-111	0.79494377261244	0.892	0.845	3.22971126035577e-107	9.03541848523569e-92	3.38615145770157e-111
maptb	3.99104684952379e-111	1.40970310997479	0.367	0.096	7.61332097015158e-107	9.38034794857643e-36	0.81157628126048	0.183	0.074	1.78939517467044e-31	9.38034794857643e-36	7.98209369904757e-111
CSRNP3	5.10584587305327e-111	0.713650154972958	0.177	0.014	9.73991158743642e-107	4.15455357075649e-55	0.626747983845334	0.132	0.029	7.92522639157509e-51	4.15455357075649e-55	1.02116917461065e-110
sgip1a	1.85780939451341e-110	0.862082514766928	0.287	0.054	3.54395720097379e-106	1.48711686934612e-55	0.720470732282039	0.24	0.086	2.83682413996467e-51	1.48711686934612e-55	3.71561878902681e-110
SSBP4	3.50190459267911e-110	1.13681745689581	0.429	0.136	6.68023320099467e-106	7.20558073913528e-52	0.945217198135429	0.356	0.18	1.37453658179745e-47	7.20558073913528e-52	7.00380918535814e-110
mpp3a	5.84622121593761e-110	0.761695271297332	0.202	0.022	1.11522515915226e-105	7.30475648998881e-56	0.654181048131394	0.165	0.044	1.39345534803027e-51	7.30475648998881e-56	1.16924424318751e-109
rundc3ab	8.34660177839464e-110	0.687263172072796	0.172	0.014	1.59219775524656e-105	4.48372657292857e-81	0.789244256778405	0.177	0.037	8.55315681051854e-77	4.48372657292857e-81	1.66932035567892e-109
shisa7b	1.13505498557831e-109	0.703384131041411	0.159	0.01	2.16523089048918e-105	1.27718765845509e-65	0.716031213214208	0.133	0.025	2.43636317726893e-61	1.27718765845509e-65	2.2701099711566e-109
znf219	1.57754933647819e-109	0.999348188509867	0.303	0.063	3.0093331142658e-105	5.6774329684595e-94	1.05850594459374	0.31	0.097	1.08302711306333e-89	5.6774329684595e-94	3.15509867295636e-109
amph	3.37634406519957e-109	0.8234858190589	0.167	0.012	6.4407139387747e-105	2.88465856006608e-40	0.457429894864271	0.12	0.032	5.50277466918206e-36	2.88465856006608e-40	6.75268813039907e-109
slc35g2b	3.62271282225112e-109	0.916298490659952	0.179	0.015	6.91068697972624e-105	3.1780532388065e-79	0.867651641735438	0.174	0.035	6.06245435834728e-75	3.1780532388065e-79	7.24542564450217e-109
marcksb	1.87275876453156e-108	1.19119187398675	0.718	0.482	3.5724746192204e-104	9.52678024126915e-105	1.05810658274634	0.708	0.501	1.8173285988245e-100	9.52678024126915e-105	3.74551752906312e-108
pou3f2a	4.1231114464308e-108	0.85950841486354	0.246	0.039	7.86524739521139e-104	8.59561665539659e-74	0.846677543411776	0.199	0.051	1.63969983318345e-69	8.59561665539659e-74	8.2462228928616e-108
nexmifa	1.12873082317e-107	1.02085653303793	0.242	0.038	2.15316691827908e-103	3.07333237799196e-66	0.814413796650321	0.208	0.061	5.86268884425747e-62	3.07333237799196e-66	2.25746164634003e-107
prrt2	2.97241335338478e-107	0.615890519584526	0.149	0.008	5.67017571291681e-103	1.1725659260373e-37	0.565641435591936	0.105	0.026	2.23678676050875e-33	1.1725659260373e-37	5.94482670676966e-107
upf3a	6.08798372056518e-107	0.804824327101503	0.209	0.026	1.16134377453501e-102	1.45196577548033e-64	0.758287624734529	0.172	0.043	2.76976991330628e-60	1.45196577548033e-64	1.21759674411305e-106
l1camb	1.18784894086978e-106	0.745938710262007	0.149	0.009	2.26594063960318e-102	9.49848141235992e-52	0.505812847725132	0.104	0.019	1.81193031422178e-47	9.49848141235992e-52	2.37569788173956e-106
ppp3ca	1.3332194097257e-106	0.894775437106552	0.184	0.018	2.54324934599274e-102	2.113075178982e-50	0.571235045348092	0.132	0.032	4.03090221142607e-46	2.113075178982e-50	2.66643881945138e-106
tnrc6c2	7.99231342046318e-106	1.41862871015591	0.518	0.21	1.52461370808756e-101	5.10046448343561e-80	1.2385719124528	0.465	0.231	9.72964604860176e-76	5.10046448343561e-80	1.59846268409263e-105
pou4f1	1.36355324827372e-95	1.3176574490117	0.142	0.01	2.60111417640695e-91	2.18944809648108e-105	1.52783137859748	0.185	0.029	4.1765911888473e-101	1.36355324827372e-95	4.37889619296222e-105
flot1a	2.66300583537371e-105	0.813577038658346	0.238	0.037	5.0799499315589e-101	1.8552199197193e-49	0.697602746472705	0.184	0.06	3.53901751885653e-45	1.8552199197193e-49	5.32601167074746e-105
phlda1	3.81650017016051e-105	1.13289357729337	0.212	0.028	7.28035572459819e-101	9.88119919387964e-86	1.49393604554161	0.218	0.053	1.88493755822448e-81	9.88119919387964e-86	7.63300034032109e-105
clvs2	5.14320259034545e-105	0.793968182275667	0.209	0.027	9.81117326134299e-101	2.38395263374501e-71	0.775651605538549	0.181	0.043	4.54762804413198e-67	2.38395263374501e-71	1.02864051806909e-104
nrcama	6.45916677756873e-104	0.688486965328817	0.151	0.01	1.23215065448901e-99	2.99207496891423e-50	0.637980331688576	0.118	0.026	5.70768221070078e-46	2.99207496891423e-50	1.29183335551375e-103
cers6	1.96323259852342e-103	0.643530038092506	0.175	0.016	3.74506250494327e-99	3.29117079691876e-31	0.502096075302348	0.113	0.036	6.27823741220222e-27	3.29117079691876e-31	3.92646519704684e-103
cbx1b	2.20583825568173e-103	1.18951723420876	0.388	0.118	4.20785705653846e-99	7.56738333123302e-82	1.18480244003872	0.37	0.157	1.44355404426601e-77	7.56738333123302e-82	4.41167651136351e-103
ctnnbip1	4.87082561454454e-103	1.40510080190102	0.462	0.171	9.29158694230516e-99	1.37171335197399e-93	1.40059574627977	0.441	0.203	2.61668039022558e-89	1.37171335197399e-93	9.741651229089e-103
tox	7.22875924022456e-103	1.33960637512451	0.503	0.199	1.37895811266524e-98	5.86163983637405e-69	1.16971717126411	0.456	0.243	1.11816641518671e-64	5.86163983637405e-69	1.44575184804491e-102
hmgb1a	1.17015250244068e-102	1.19293562231604	0.762	0.571	2.23218291365584e-98	2.81433451739703e-86	0.972277994758948	0.746	0.609	5.36862452538657e-82	2.81433451739703e-86	2.34030500488135e-102
necap1	1.63015860417655e-101	0.606374195319973	0.189	0.021	3.10969055332718e-97	1.01547052055146e-56	0.532338120571162	0.168	0.045	1.93711156500397e-52	1.01547052055146e-56	3.26031720835306e-101
fam168a	2.25404802270126e-101	1.18825486753073	0.549	0.248	4.29982200810493e-97	8.11928402702175e-73	1.16458397779915	0.487	0.275	1.54883462099467e-68	8.11928402702175e-73	4.50809604540257e-101
ablim1a	6.41773297381069e-101	0.823355083533478	0.223	0.033	1.22424674208413e-96	3.74169124435835e-73	0.702020354501297	0.174	0.038	7.13765021773798e-69	3.74169124435835e-73	1.28354659476214e-100
atp2b1a	8.62564855656085e-101	1.48955628247984	0.486	0.194	1.64542871864955e-96	1.40994938005549e-48	1.04606879727745	0.398	0.226	2.68961943739385e-44	1.40994938005549e-48	1.72512971131219e-100
scn1lab	4.36707780359254e-100	0.814372976118121	0.148	0.01	8.33063761813313e-96	3.15272785107321e-58	0.646090137635811	0.113	0.02	6.01414364870725e-54	3.15272785107321e-58	8.73415560718503e-100
gphnb	2.2911513488297e-99	0.695751758106129	0.146	0.01	4.37060031302754e-95	1.91897493177509e-52	0.565733656885608	0.121	0.026	3.66063657985417e-48	1.91897493177509e-52	4.58230269765942e-99
robo1	2.5116914746934e-99	1.5794841281479	0.305	0.072	4.79130265712512e-95	4.40809152911595e-74	1.31593806657021	0.288	0.102	8.40887540094159e-70	4.40809152911595e-74	5.02338294938675e-99
sox14	4.87119616814963e-72	1.00129379687091	0.123	0.012	9.29229381036224e-68	7.5472872243547e-99	1.40433450967645	0.152	0.02	1.4397205109179e-94	4.87119616814963e-72	1.50945744487093e-98
phactr3b	2.42244245483683e-98	0.821816142294426	0.167	0.016	4.62105122684674e-94	9.0168050693932e-60	0.71291327268072	0.15	0.035	1.72004573503745e-55	9.0168050693932e-60	4.84488490967369e-98
dnajc6	4.4859647676488e-98	0.868823469804697	0.174	0.018	8.55742639076684e-94	1.16288024075606e-46	0.665230954171137	0.134	0.035	2.21831034726625e-42	1.16288024075606e-46	8.97192953529748e-98
dpysl4	4.17666715233725e-97	0.64874565706027	0.226	0.036	7.96741025979854e-93	1.91809162229103e-53	0.621663926204636	0.176	0.052	3.65895157868237e-49	1.91809162229103e-53	8.35333430467447e-97
chn1	1.77024482489302e-96	0.982115483809645	0.314	0.077	3.37691902796592e-92	4.80639705448229e-45	0.789158531450529	0.235	0.096	9.16868302113042e-41	4.80639705448229e-45	3.54048964978602e-96
ache	2.98207317575963e-96	0.948572237135858	0.18	0.021	5.68860279007907e-92	2.95914691300662e-50	0.659728062614549	0.144	0.037	5.64486865125143e-46	2.95914691300662e-50	5.9641463515193e-96
si:ch211-244c8.4	4.41570257230707e-96	0.802314685741294	0.167	0.017	8.42339422693296e-92	6.65894328387049e-50	0.621575810951987	0.144	0.038	1.27026002083113e-45	6.65894328387049e-50	8.83140514461409e-96
pclob	1.52031808901153e-95	0.905891932916826	0.164	0.016	2.9001587865984e-91	1.89963325727061e-45	0.73507235779299	0.133	0.035	3.62374040156941e-41	1.89963325727061e-45	3.04063617802304e-95
mbd3b	8.12548929270034e-95	1.14369254727888	0.516	0.221	1.55001833747552e-90	3.16198764903147e-59	0.940847006798598	0.458	0.257	6.03180763929243e-55	3.16198764903147e-59	1.62509785854009e-94
foxp2	1.10426515364386e-94	1.18178618465032	0.208	0.031	2.10649620709103e-90	2.29053930476025e-49	1.1061322770593	0.18	0.058	4.36943277776065e-45	2.29053930476025e-49	2.20853030728772e-94
khdrbs1a	2.83651905441426e-94	0.726271353122938	0.893	0.818	5.41094374820065e-90	2.9964613855913e-93	0.687533420070845	0.872	0.787	5.71604973915396e-89	2.9964613855913e-93	5.67303810882849e-94
si:ch211-10a23.2	2.70998043652441e-93	0.572032560417674	0.137	0.009	5.16955868071397e-89	1.22293035058513e-72	0.465172699513614	0.128	0.02	2.3328619367762e-68	1.22293035058513e-72	5.41996087304876e-93
st8sia5	4.58412843818915e-93	0.781008040863433	0.132	0.008	8.74468340868963e-89	7.97015407048766e-81	0.690459129544995	0.152	0.026	1.52038659048623e-76	7.97015407048766e-81	9.16825687637833e-93
dbn1	7.59615758035434e-93	1.16282762812523	0.438	0.157	1.44904302002839e-88	4.16014782287524e-85	1.15674679647491	0.434	0.193	7.9358979869168e-81	4.16014782287524e-85	1.51923151607086e-92
bcam	1.28703905124244e-92	1.78822897643335	0.301	0.076	2.45515569415007e-88	1.35320448629713e-78	1.79669150584532	0.298	0.105	2.58137287806041e-74	1.35320448629713e-78	2.57407810248488e-92
eno2	3.62717609108807e-92	0.690764644734873	0.151	0.013	6.91920111135960e-88	1.27593902619297e-51	0.62988939145429	0.135	0.032	2.4339812863657e-47	1.27593902619297e-51	7.25435218217617e-92
si:ch211-208k15.1	3.68035189969798e-92	0.644783410482609	0.147	0.012	7.02063928386386e-88	4.22857890343767e-45	0.477531391465396	0.113	0.026	8.0664371161977e-41	4.22857890343767e-45	7.36070379939589e-92
scn8aa	5.55343078385513e-92	0.87515695060893	0.135	0.009	1.0593724563282e-87	9.13616704265241e-64	0.662077761785646	0.129	0.024	1.74281522505637e-59	9.13616704265241e-64	1.11068615677101e-91
nmnat2	6.2973620303216e-92	0.574148624282913	0.148	0.012	1.20128478090415e-87	1.30719050787294e-76	0.54338578732932	0.148	0.026	2.49359661281843e-72	1.30719050787294e-76	1.25947240606431e-91
ralaa	8.45417010795093e-92	0.879028371485414	0.297	0.073	1.61271748979272e-87	2.18799765790483e-64	0.846620587055473	0.273	0.102	4.17382433221925e-60	2.18799765790483e-64	1.69083402159018e-91
ptprn2	9.51223397279828e-92	0.970698454718113	0.228	0.041	1.814553752651e-87	2.4770817228785e-53	0.724825672826933	0.181	0.055	4.72528109456303e-49	2.4770817228785e-53	1.90244679455964e-91
sprn	1.09596729126966e-91	0.614500113222599	0.145	0.012	2.09066720482601e-87	3.96674217443042e-62	0.587452765759913	0.124	0.023	7.56695737194347e-58	3.96674217443042e-62	2.19193458253933e-91
ppp1r14c	3.7987215883682e-91	1.24977609265972	0.266	0.057	7.24644130197119e-87	3.21228749036476e-53	0.867938095687353	0.289	0.119	6.12775961661981e-49	3.21228749036476e-53	7.59744317673643e-91
ubap2a	1.01619646393623e-90	1.22719211797782	0.596	0.325	1.93849637460474e-86	2.48287455359537e-65	1.09948607499102	0.505	0.312	4.73633149843853e-61	2.48287455359537e-65	2.03239292787247e-90
cadpsb	2.02085212800115e-90	0.670103027531542	0.131	0.008	3.854977519375e-86	5.02286364402692e-46	0.577730223827681	0.11	0.024	9.58161468734576e-42	5.02286364402692e-46	4.04170425600227e-90
ncam1a	2.32440558857828e-90	1.21268825815358	0.362	0.11	4.43403610077193e-86	1.77181733301328e-44	0.940486407272806	0.282	0.131	3.37991874445613e-40	1.77181733301328e-44	4.6488111771566e-90
atp6v1e1b	2.96093134890021e-90	0.980719200338269	0.455	0.176	5.64827264116204e-86	6.28850687423654e-57	0.921601121506522	0.423	0.235	1.19959557132936e-52	6.28850687423654e-57	5.92186269780039e-90
XKR4	4.91902382957407e-90	0.790471422328846	0.2	0.03	9.3835298572955e-86	1.77934033976534e-62	0.746070337742057	0.184	0.05	3.39426963213635e-58	1.77934033976534e-62	9.83804765914811e-90
syt4	5.62618787545136e-90	0.614951047458828	0.152	0.014	1.0732515991211e-85	1.36318095536826e-52	0.645493846108193	0.124	0.027	2.6004039904605e-48	1.36318095536826e-52	1.12523757509028e-89
irx1a	9.19070362873314e-90	1.34028319070281	0.24	0.047	1.75321862421713e-85	3.56557694673779e-71	1.21982896795988	0.263	0.087	6.80169458359702e-67	3.56557694673779e-71	1.83814072574661e-89
stmn4l	1.56510001868844e-53	0.676003642458172	0.109	0.014	2.98558479565007e-49	2.09070620524078e-89	1.13658281462276	0.196	0.041	3.9882311571173e-85	1.56510001868844e-53	4.18141241048154e-89
ube2ql1	2.25555066799784e-88	0.636496399732913	0.146	0.013	4.30268845427269e-84	1.80619439620701e-51	0.503401317870842	0.132	0.031	3.44549643020449e-47	1.80619439620701e-51	4.51110133599566e-88
robo3	2.26037771844957e-88	1.88830439087639	0.343	0.105	4.3118965357144e-84	2.31420034151051e-64	1.84069115761893	0.32	0.138	4.41456857146545e-60	2.31420034151051e-64	4.52075543689919e-88
mcama	3.58959513726062e-88	1.50836680190179	0.22	0.04	6.84751168383835e-84	2.70294938801552e-88	1.72266155739494	0.247	0.068	5.1561462525784e-84	3.58959513726062e-88	5.40589877603106e-88
fgf13a	4.83546987282133e-88	0.69017406649703	0.144	0.012	9.22414232939396e-84	9.95130776337731e-80	0.749605963649201	0.157	0.028	1.89831146894185e-75	9.95130776337731e-80	9.67093974564275e-88
snap91b	8.59719618187344e-88	0.584581990981878	0.145	0.013	1.64000114365418e-83	3.18955691641114e-42	0.482487864732618	0.114	0.028	6.08439877374589e-38	3.18955691641114e-42	1.71943923637469e-87
kif5c	9.4984233182591e-88	0.732231789307446	0.135	0.01	1.81191923219111e-83	1.05612260777553e-47	0.49876167068252	0.1	0.019	2.0146594865926e-43	1.05612260777553e-47	1.8996846636518e-87
atp6ap1a	1.07825382975308e-87	0.843115807548335	0.195	0.03	2.05687700563698e-83	6.50448335013831e-33	0.63729574017411	0.133	0.045	1.24079524387238e-28	6.50448335013831e-33	2.15650765950618e-87
cirbpb	1.24619263380054e-76	0.659697214828178	0.891	0.862	2.37723706823792e-72	1.26781829858481e-87	0.611394936626628	0.894	0.845	2.41849018638038e-83	1.24619263380054e-76	2.53563659716961e-87
FNDC10	1.42316886316862e-87	0.557436521697033	0.121	0.007	2.71483692338045e-83	2.86934274595736e-61	0.53241665929536	0.102	0.015	5.47355822218826e-57	2.86934274595736e-61	2.84633772633726e-87
rac3a	3.32025648251772e-87	0.504828537627579	0.148	0.014	6.3337212660508e-83	7.50281461946687e-44	0.449601887810895	0.106	0.024	1.4312369168095e-39	7.50281461946687e-44	6.64051296503552e-87
nrsn1	7.06432901597382e-87	0.584440900625311	0.132	0.01	1.34759140308717e-82	1.37548584299296e-66	0.669799510989217	0.13	0.023	2.62387679409336e-62	1.37548584299296e-66	1.41286580319475e-86
map7d2b	7.24078495303542e-87	0.781046290407507	0.139	0.011	1.38125213764104e-82	9.73766925814764e-39	0.573050887528661	0.107	0.027	1.85755778768424e-34	9.73766925814764e-39	1.44815699060708e-86
igdcc3	8.11922835114507e-87	1.11745525115727	0.383	0.124	1.54882400026443e-82	6.86965165588492e-46	0.867621149564574	0.292	0.136	1.31045474987661e-41	6.86965165588492e-46	1.62384567022903e-86
kif5ba.1	4.99651699904175e-86	1.07179666439249	0.339	0.102	9.53135582737205e-82	1.50718624889067e-39	0.88521964457587	0.262	0.126	2.87510848838384e-35	1.50718624889067e-39	9.9930339980834e-86
nanos1	6.20480609533255e-86	1.27752313489105	0.329	0.096	1.18362881074564e-81	1.35043032124553e-67	1.27223520206825	0.316	0.128	2.57608088080797e-63	1.35043032124553e-67	1.2409612190665e-85
adgrb1a	7.31075405168104e-85	0.977248016517057	0.172	0.022	1.39459944289867e-80	4.4503956062345e-61	0.922206172543396	0.155	0.037	8.48957465845293e-57	4.4503956062345e-61	1.46215081033622e-84
rims1a	1.3267318834541e-84	0.664689805617267	0.146	0.014	2.53087374087705e-80	5.628013016335e-42	0.445455142590372	0.11	0.026	1.07359976299606e-37	5.628013016335e-42	2.65346376690821e-84
calm1a	1.58104180899204e-84	1.34639300510814	0.641	0.39	3.01599535483322e-80	1.31385853457326e-62	1.18658927499482	0.596	0.44	2.50631654055195e-58	1.31385853457326e-62	3.1620836179841e-84
fundc1	2.08839584424123e-84	0.911026361532786	0.369	0.124	3.98382391247458e-80	1.98346436312179e-50	0.777882065787964	0.309	0.147	3.78365661909113e-46	1.98346436312179e-50	4.17679168848245e-84
AP3B2	3.19851886176622e-84	0.839910715000775	0.225	0.043	6.10149458070525e-80	2.6795197690063e-52	0.696169949824078	0.206	0.07	5.11145191135641e-48	2.6795197690063e-52	6.39703772353247e-84
fabp3	6.48235243109339e-84	1.03670052274308	0.66	0.371	1.23657354975537e-79	6.77576973310544e-68	0.82596776318688	0.647	0.426	1.29254583428719e-63	6.77576973310544e-68	1.29647048621867e-83
meis2a.1	7.72462376320994e-84	1.80233234102475	0.36	0.122	1.47354922906993e-79	9.68610563081396e-69	1.57372729042676	0.352	0.156	1.84772151013407e-64	9.68610563081396e-69	1.54492475264197e-83
vsnl1a	4.08869197039984e-83	0.919158563029596	0.125	0.009	7.79958880273473e-79	2.71708957398938e-46	0.645032854596003	0.103	0.021	5.18312007134213e-42	2.71708957398938e-46	8.17738394079964e-83
hnrnpa0a	2.11511359822012e-74	1.03408384933344	0.693	0.514	4.03479069996471e-70	2.32391465773353e-82	1.03445476788946	0.677	0.522	4.43309960109248e-78	2.11511359822012e-74	4.64782931546707e-82
CAMK2N1	2.32624945310692e-82	0.577683888889381	0.121	0.008	4.43755345674675e-78	2.01389604400477e-59	0.547719737885568	0.107	0.017	3.84170809354351e-55	2.01389604400477e-59	4.65249890621378e-82
dctn1b	2.84795720435471e-82	0.7349405214031	0.135	0.012	5.43276316302704e-78	7.00838719411417e-46	0.567638114626837	0.101	0.02	1.33691994114922e-41	7.00838719411417e-46	5.69591440870936e-82
fut9a	3.95505825796262e-82	0.695362693394718	0.13	0.01	7.5446691328895e-78	2.59161821806278e-60	0.639149551634013	0.111	0.018	4.94377091277657e-56	2.59161821806278e-60	7.91011651592517e-82
tubb2b	9.355417902247e-82	0.802635938283712	0.844	0.708	1.78463951903264e-77	1.28201335142817e-79	0.717332309445836	0.835	0.701	2.44556866918437e-75	1.28201335142817e-79	1.8710835804494e-81
ybx1	1.94454665037691e-59	0.562208628925934	0.901	0.801	3.70941719025899e-55	1.66011562164504e-81	0.60690028454176	0.92	0.827	3.16683655985007e-77	1.94454665037691e-59	3.32023124329009e-81
lrrc4.1	1.79848420676748e-81	0.703659810979938	0.171	0.023	3.43078847282964e-77	4.28298088461048e-24	0.469672411256058	0.102	0.035	8.17021433548296e-20	4.28298088461048e-24	3.59696841353498e-81
ankrd12	1.00328571612834e-80	1.14571503294673	0.572	0.305	1.91386783208643e-76	7.073928904806e-54	0.91881005241497	0.535	0.359	1.34942267788079e-49	7.073928904806e-54	2.00657143225667e-80
stox2b	1.57175032372653e-80	1.00245689393809	0.365	0.121	2.99827091754072e-76	1.92200472520165e-55	0.884416801985351	0.32	0.145	3.66641621379467e-51	1.92200472520165e-55	3.14350064745308e-80
srgap3	1.72227165673462e-80	1.31457629560211	0.43	0.168	3.28540541238697e-76	2.29454495872405e-55	1.19000663665784	0.34	0.164	4.377073963262e-51	2.29454495872405e-55	3.44454331346924e-80
insm1b	1.73148950521298e-80	1.07622287208741	0.226	0.045	3.30298938014427e-76	1.23679080466056e-53	0.937706049882607	0.223	0.077	2.35930213897048e-49	1.23679080466056e-53	3.462979010426e-80
pacsin1b	2.18906938807303e-80	0.868499454195095	0.295	0.082	4.17586876468811e-76	4.29712709599005e-53	0.733157381588232	0.249	0.097	8.19719964831061e-49	4.29712709599005e-53	4.37813877614612e-80
pou3f1	5.64878792682809e-80	1.44904754300845	0.43	0.169	1.07756278492173e-75	2.76350552509344e-62	1.41194018865321	0.387	0.184	5.27166313966824e-58	2.76350552509344e-62	1.12975758536563e-79
zswim5	8.12650423240847e-80	1.18096442666348	0.634	0.4	1.55021194737424e-75	3.37603528243638e-69	1.09803136241497	0.605	0.421	6.44012490477564e-65	3.37603528243638e-69	1.6253008464817e-79
CU861477.1	1.39794048911431e-79	0.653401932659068	0.14	0.014	2.66671127703446e-75	3.18354866224852e-42	0.555494990092255	0.118	0.03	6.07293742810527e-38	3.18354866224852e-42	2.79588097822863e-79
hmgb1b	1.75338043321073e-79	1.04227043357272	0.703	0.492	3.34474851439279e-75	4.20363295452184e-68	0.898180827455086	0.69	0.538	8.01885022404587e-64	4.20363295452184e-68	3.50676086642144e-79
dock7	1.94713491507685e-79	1.02443014458311	0.413	0.158	3.7143545640006e-75	1.37989099034597e-53	0.92943432527104	0.35	0.173	2.63228005318397e-49	1.37989099034597e-53	3.89426983015374e-79
celf2	2.10185333919255e-79	1.22021629371758	0.484	0.224	4.00949542984371e-75	9.42343237347524e-51	1.0020862785504	0.433	0.26	1.79761395956414e-46	9.42343237347524e-51	4.20370667838513e-79
atp6v1g1	2.63502573583152e-79	1.13002396581786	0.513	0.251	5.0265750936722e-75	4.09406235988195e-48	0.898771092315878	0.461	0.294	7.80983335771082e-44	4.09406235988195e-48	5.2700514716631e-79
ing4	4.69983385150223e-79	1.05707419129416	0.486	0.228	8.96540305512565e-75	3.94136084181691e-50	0.934362276132267	0.429	0.26	7.51853994184993e-46	3.94136084181691e-50	9.39966770300444e-79
atat1	5.22577153249238e-79	0.702797057733513	0.191	0.032	9.96868177538246e-75	1.40205447931113e-45	0.565825771403852	0.147	0.042	2.6745591247339e-41	1.40205447931113e-45	1.04515430649847e-78
scocb	5.37452008114093e-79	1.0521852726475	0.392	0.146	1.02524345067844e-74	2.84541895568727e-38	0.819961160704513	0.324	0.18	5.42792119986904e-34	2.84541895568727e-38	1.07490401622818e-78
rgs20	5.90992777021151e-79	0.653877591300011	0.166	0.023	1.12737782144555e-74	1.3778476262004e-47	0.580769397775007	0.15	0.043	2.62838213173988e-43	1.3778476262004e-47	1.18198555404229e-78
dscamb	8.00162170340499e-79	0.843004929722658	0.174	0.025	1.52638935614154e-74	3.24208639868588e-30	0.665343651996358	0.143	0.053	6.18460401413319e-26	3.24208639868588e-30	1.60032434068101e-78
si:ch211-288g17.3	6.22151386986741e-69	0.914688664331103	0.719	0.567	1.18681598581591e-64	9.55279859114177e-79	0.859323330623462	0.735	0.595	1.8222918592462e-74	6.22151386986741e-69	1.91055971822836e-78
dpf1	1.41079072384595e-78	0.691646170566781	0.175	0.026	2.69122438480854e-74	1.7477229240629e-35	0.544594562751021	0.134	0.043	3.33395624994238e-31	1.7477229240629e-35	2.82158144769192e-78
nxph1	3.01000153344799e-67	0.940143866322644	0.1	0.007	5.74187892520538e-63	2.0784531779689e-78	1.20489329223374	0.128	0.018	3.96485728229347e-74	3.01000153344799e-67	4.15690635593782e-78
dync1i1	1.01448755998788e-77	0.583838092225443	0.195	0.034	1.93523646943288e-73	7.19233916988244e-67	0.698174768419937	0.19	0.05	1.37201062004677e-62	7.19233916988244e-67	2.02897511997575e-77
sarm1	1.5915506611775e-77	0.572578854763491	0.149	0.018	3.0360420412622e-73	9.56971486596463e-33	0.403376196671859	0.112	0.033	1.82551880783141e-28	9.56971486596463e-33	3.18310132235504e-77
oaz1b	1.04478333235545e-76	1.04490039982014	0.656	0.452	1.99302868480126e-72	2.7361012587502e-34	0.708512517720468	0.582	0.487	5.21938676119188e-30	2.7361012587502e-34	2.08956666471091e-76
vldlr	1.26549354135849e-76	0.942295512003139	0.236	0.054	2.41405547949546e-72	2.29118356894657e-40	0.665907768614237	0.187	0.071	4.37066177612248e-36	2.29118356894657e-40	2.53098708271698e-76
nova1	1.65590466580277e-76	0.684520096835672	0.148	0.018	3.15880374048537e-72	6.74302610520451e-39	0.542074493711138	0.106	0.026	1.28629965982881e-34	6.74302610520451e-39	3.31180933160554e-76
appa	4.16856684009984e-76	1.16866326144648	0.617	0.345	7.95195810417445e-72	1.90462522768763e-56	0.975956857373725	0.535	0.34	3.63326308433692e-52	1.90462522768763e-56	8.33713368019969e-76
pou4f2	1.1773692548313e-75	0.971291349341718	0.123	0.01	2.24594959051618e-71	8.33072934897282e-57	1.16545651448308	0.132	0.028	1.58916993061005e-52	8.33072934897282e-57	2.35473850966258e-75
kidins220a	3.62198926840384e-75	0.677545269277553	0.15	0.019	6.90930672840717e-71	1.6540594631588e-23	0.444532065679983	0.108	0.039	3.15528383192173e-19	1.6540594631588e-23	7.24397853680764e-75
hsp90ab1	4.71461562250879e-75	0.513528332587321	0.985	0.955	8.99360076149777e-71	2.15726837277315e-65	0.437075452158355	0.987	0.955	4.11520514790207e-61	2.15726837277315e-65	9.4292312450175e-75
dscama	6.15026479655851e-75	0.679694924911413	0.129	0.012	1.1732245125915e-70	5.33335195181014e-41	0.660682170876253	0.104	0.024	1.0173902183273e-36	5.33335195181014e-41	1.2300529593117e-74
cyfip2	9.08498392520073e-75	1.02843333998722	0.408	0.165	1.73305153357129e-70	1.01351259596726e-43	0.82662585922843	0.368	0.207	1.93337662806715e-39	1.01351259596726e-43	1.81699678504015e-74
cdh2	3.82536158434001e-74	1.21659249238953	0.488	0.22	7.297259758287e-70	4.26786496522505e-42	0.87891826234569	0.433	0.257	8.14137920766331e-38	4.26786496522505e-42	7.65072316868013e-74
mpnd	4.18301289280999e-74	0.587839381443853	0.179	0.03	7.97951539432433e-70	1.10728573498478e-57	0.562584472828222	0.184	0.054	2.11225826805697e-53	1.10728573498478e-57	8.36602578562002e-74
gnb1b	7.01290051284543e-74	0.901892076146509	0.732	0.577	1.33778090183039e-69	1.14675931644711e-62	0.79062281808039	0.701	0.572	2.1875580720545e-58	1.14675931644711e-62	1.4025801025691e-73
dixdc1a	9.55948923387253e-74	0.598998150070459	0.16	0.023	1.82356816625352e-69	1.88757469336783e-35	0.542332839088994	0.119	0.035	3.60073748506847e-31	1.88757469336783e-35	1.91189784677451e-73
tet3	2.71968718080581e-73	1.08907518108385	0.618	0.373	5.18807526610516e-69	8.96479443370628e-49	0.874288060341165	0.545	0.378	1.71012418617381e-44	8.96479443370628e-49	5.43937436161162e-73
ube2e2	5.42574261047223e-73	0.991154990378213	0.432	0.185	1.03501466037368e-68	8.55108932938687e-56	1.01842718372904	0.384	0.203	1.63120580047384e-51	8.55108932938687e-56	1.08514852209444e-72
atrx	8.24142573769032e-73	1.04073182747953	0.721	0.532	1.57213437372181e-68	7.22323567378935e-71	0.968740445210906	0.662	0.5	1.37790443713206e-66	7.22323567378935e-71	1.64828514753806e-72
grip1	1.07526836006746e-72	0.767811148731835	0.149	0.02	2.05118192366469e-68	3.00541571463157e-50	0.828429778691082	0.147	0.04	5.73313101723118e-46	3.00541571463157e-50	2.15053672013491e-72
phf14	2.13506194023525e-72	1.15735290536955	0.513	0.259	4.07284415719277e-68	7.82787243399072e-56	1.0840054467403	0.423	0.239	1.49324494550807e-51	7.82787243399072e-56	4.27012388047052e-72
dnaja2b	3.25192910488648e-72	0.979871910038632	0.461	0.218	6.20337996048144e-68	3.0829697201701e-39	0.847001698522712	0.396	0.253	5.88107303819648e-35	3.0829697201701e-39	6.50385820977294e-72
aff2	1.00854281726129e-71	0.942833175826488	0.193	0.037	1.92389627820764e-67	2.75659341560636e-44	0.907933510019865	0.183	0.064	5.25847759961069e-40	2.75659341560636e-44	2.01708563452258e-71
bach2b	1.03345085393638e-71	1.11864049552213	0.393	0.154	1.97141084896904e-67	1.16839100547407e-48	1.04507787237781	0.33	0.165	2.22882268204234e-44	1.16839100547407e-48	2.06690170787275e-71
brsk2b	1.13910130500203e-71	0.673936055619847	0.21	0.044	2.17294964942187e-67	4.42426896269099e-41	0.589297998058299	0.181	0.065	8.43973547322933e-37	4.42426896269099e-41	2.27820261000409e-71
diras1a	2.12069948890483e-71	0.369485877478908	0.102	0.006	4.04544634503485e-67	2.30624209033987e-57	0.498844061803023	0.114	0.021	4.39938741153233e-53	2.30624209033987e-57	4.2413989778097e-71
slc25a5	2.89066950980245e-71	0.548481879661408	0.939	0.897	5.51424115689915e-67	4.65104258891371e-55	0.379255619787044	0.949	0.91	8.8723288426118e-51	4.65104258891371e-55	5.78133901960498e-71
kalrna	4.05240712161752e-71	0.61462880589944	0.138	0.016	7.73037182519759e-67	3.16555281756722e-44	0.542044374587518	0.118	0.029	6.03860855479123e-40	3.16555281756722e-44	8.10481424323514e-71
unm-sa1614	1.88140795038294e-70	0.745597620305393	0.162	0.025	3.5889738061505e-66	1.98882437322538e-30	0.540548378322348	0.117	0.038	3.79388137436473e-26	1.98882437322538e-30	3.76281590076586e-70
pcdh7a	1.97150099671381e-70	1.10810131682544	0.123	0.012	3.76083530133127e-66	5.42050982543786e-39	0.812656846065317	0.112	0.029	1.03401645430053e-34	5.42050982543786e-39	3.94300199342763e-70
hp1bp3	8.20956061934345e-70	1.03368704103894	0.656	0.472	1.56605578374596e-65	1.33320854806354e-52	0.89022820007463	0.594	0.471	2.54322862628601e-48	1.33320854806354e-52	1.64191212386868e-69
arhgap21a	9.63018551281203e-70	0.803313648690152	0.21	0.046	1.83705418842402e-65	2.72066021879578e-36	0.689154163262971	0.164	0.06	5.18993143337484e-32	2.72066021879578e-36	1.92603710256241e-69
coro1b	1.56455750950577e-69	0.717492582310957	0.222	0.052	2.98454990513321e-65	9.55141575143688e-31	0.524634214245536	0.175	0.073	1.8220280687441e-26	9.55141575143688e-31	3.12911501901157e-69
rbfox2	1.70634834435379e-69	0.900846630597635	0.474	0.215	3.25503010168929e-65	1.57200340226376e-49	0.808501371324456	0.399	0.216	2.99875369015834e-45	1.57200340226376e-49	3.4126966887076e-69
arnt2	1.97118027299777e-69	1.03373005056062	0.386	0.154	3.76022348877055e-65	7.1640627396673e-44	0.829476695859539	0.341	0.184	1.36661660821893e-39	7.1640627396673e-44	3.94236054599555e-69
atf7ip	5.3243317882082e-69	1.05940832948333	0.601	0.371	1.0156695319186e-64	5.07366765008469e-40	0.810561631691081	0.556	0.422	9.67852840930155e-36	5.07366765008469e-40	1.06486635764164e-68
slc7a6os	5.7173673304309e-69	0.972979125678	0.401	0.166	1.090644991953e-64	1.95713380074184e-36	0.755742985630434	0.324	0.183	3.73342843829513e-32	1.95713380074184e-36	1.14347346608619e-68
zgc:194578	1.2746328025518e-68	0.414511585019427	0.135	0.016	2.43148953414782e-64	4.75342854347508e-31	0.417206083771385	0.116	0.037	9.06764028953307e-27	4.75342854347508e-31	2.54926560510364e-68
rab39bb	1.51340213938915e-68	0.598492512790895	0.165	0.027	2.88696592109873e-64	9.65742248451917e-48	0.64145201818144	0.155	0.045	1.84224991314688e-43	9.65742248451917e-48	3.02680427877832e-68
ssbp3b	1.75180555159e-68	0.988807822872926	0.451	0.209	3.34174427021308e-64	5.44574314706173e-45	0.844582140808207	0.368	0.207	1.0388299627335e-40	5.44574314706173e-45	3.50361110317996e-68
ldb2b	3.2118420749474e-68	0.761807798042137	0.159	0.025	6.12690994216965e-64	2.04246050987896e-39	0.746696793708025	0.141	0.044	3.89619766864511e-35	2.04246050987896e-39	6.42368414989479e-68
rab2a	3.58166534024695e-68	1.05207554652494	0.604	0.388	6.83238480305509e-64	2.545836176477e-46	0.916082873206938	0.551	0.409	4.85643709024753e-42	2.545836176477e-46	7.16333068049385e-68
cxxc5a	6.0572931197067e-68	1.13195650918783	0.399	0.164	1.15548923551525e-63	9.32602689032878e-30	0.831252250757562	0.319	0.189	1.77903288959912e-25	9.32602689032878e-30	1.21145862394135e-67
auts2a	3.8984727727883e-52	0.963012654662831	0.29	0.109	7.43672666137097e-48	7.5933399298245e-68	1.16126701924553	0.313	0.125	1.44850552501332e-63	3.8984727727883e-52	1.51866798596489e-67
msi2b	9.39056392040992e-68	1.40683400806992	0.264	0.078	1.7913439734574e-63	5.61244324554799e-36	1.28617359596511	0.249	0.124	1.07062967352074e-31	5.61244324554799e-36	1.87811278408198e-67
pop7	1.18001627817822e-67	0.84773066934278	0.368	0.146	2.25099905225277e-63	1.62065010163645e-49	0.820923295288716	0.354	0.189	3.09155213388169e-45	1.62065010163645e-49	2.36003255635645e-67
robo2	1.37338917120258e-67	0.724283543933817	0.115	0.011	2.61987718298605e-63	2.92017361573565e-47	0.734698183292366	0.11	0.023	5.57052318937733e-43	2.92017361573565e-47	2.74677834240521e-67
rufy3	3.51580456220765e-67	0.467250377372462	0.157	0.024	6.70674878286731e-63	1.4421235693645e-35	0.399771580286596	0.123	0.037	2.75099492091973e-31	1.4421235693645e-35	7.0316091244153e-67
nptnb	5.82127725488815e-67	0.588898600970121	0.125	0.014	1.11046684914246e-62	2.70567142570413e-19	0.327217793500105	0.1	0.039	5.1613388116732e-15	2.70567142570413e-19	1.16425545097763e-66
pdia8	8.05243316280022e-67	0.701463284590791	0.156	0.025	1.53608215013577e-62	6.4597843298549e-33	0.573676310810243	0.121	0.039	1.23226845876312e-28	6.4597843298549e-33	1.61048663256004e-66
si:ch211-137a8.4	9.9001018923895e-67	0.73778740881255	0.527	0.227	1.88854343699222e-62	7.10088262272408e-61	0.669031612624236	0.535	0.278	1.35456436911084e-56	7.10088262272408e-61	1.98002037847793e-66
irx2a	1.41949902370256e-66	0.845325559518312	0.172	0.031	2.70783633761501e-62	6.3447820325751e-62	1.09449534207852	0.195	0.056	1.21033062053403e-57	6.3447820325751e-62	2.83899804740517e-66
CU639469.1	2.3459554481508e-66	0.78645432279693	0.272	0.081	4.47514461289246e-62	8.49907006419356e-41	0.831398292765223	0.243	0.109	1.62128260544556e-36	8.49907006419356e-41	4.6919108963016e-66
FBXO48	2.73795945364887e-66	0.644785377774779	0.23	0.057	5.22293145378059e-62	7.13612100002525e-18	0.492480614470221	0.17	0.091	1.36128644196482e-13	7.13612100002525e-18	5.4759189072977e-66
jpt1b	4.9507955048672e-66	0.996658787431306	0.662	0.474	9.44413750508467e-62	4.0687934704258e-57	0.918769792215047	0.613	0.454	7.76163042418425e-53	4.0687934704258e-57	9.9015910097345e-66
bcr	5.24818469218378e-66	0.58412381430659	0.171	0.031	1.00114371188098e-61	1.39812067407777e-49	0.631712229648541	0.153	0.043	2.66705499787075e-45	1.39812067407777e-49	1.04963693843676e-65
pax2a	6.93020783427452e-66	1.61216707337261	0.16	0.027	1.32200644646621e-61	1.65749235903446e-32	1.44748838594073	0.158	0.061	3.16183242409413e-28	1.65749235903446e-32	1.38604156685492e-65
glra1	1.03426438457555e-65	0.641907204532812	0.109	0.01	1.97296274001632e-61	1.98304476501666e-46	0.652706788638075	0.105	0.022	3.78285619374578e-42	1.98304476501666e-46	2.06852876915109e-65
si:ch211-165e15.1	1.15920999202948e-65	0.904310343063242	0.189	0.039	2.21130898079544e-61	1.04474184919607e-62	0.872527284206408	0.188	0.051	1.99294955152642e-58	1.04474184919607e-62	2.31841998405895e-65
FO082781.1	1.91282412814676e-65	0.835178978610447	0.301	0.098	3.64890330685276e-61	2.42929687032704e-40	0.873965920343967	0.223	0.097	4.63412670983585e-36	2.42929687032704e-40	3.82564825629355e-65
march8	5.50077187416059e-65	0.691194528858815	0.219	0.053	1.04932724271487e-60	2.06107247990305e-23	0.487931274236631	0.161	0.074	3.93170186266307e-19	2.06107247990305e-23	1.10015437483211e-64
ssbp4	9.0757271285469e-65	0.925950114056028	0.441	0.2	1.73128570704161e-60	1.40572203566512e-36	0.756325959449503	0.387	0.234	2.68155535523478e-32	1.40572203566512e-36	1.81514542570939e-64
cep170aa	3.02288218257402e-64	0.917371910848108	0.394	0.164	5.76645005147819e-60	2.44268412493631e-53	0.804554578718162	0.36	0.176	4.6596642367285e-49	2.44268412493631e-53	6.04576436514809e-64
C1H3orf70.1	3.76992750642698e-64	1.06782408654935	0.23	0.061	7.19151371126011e-60	1.72086455302629e-60	0.988473014979028	0.203	0.061	3.28272122135296e-56	1.72086455302629e-60	7.53985501285404e-64
atxn1b	8.65712755206694e-64	0.668180835593335	0.144	0.022	1.65143365183229e-59	8.61445896473738e-33	0.530187919614986	0.122	0.039	1.6432941921133e-28	8.61445896473738e-33	1.73142551041339e-63
tmem178b	1.14506265981038e-63	0.985563533155121	0.225	0.058	2.18432152985429e-59	9.94100075665308e-27	0.683474083057537	0.207	0.1	1.89634530433914e-22	9.94100075665308e-27	2.29012531962077e-63
cacnb4b	1.16779215581953e-63	0.562536353804403	0.14	0.02	2.22768031644134e-59	3.23958043590004e-45	0.507964855778145	0.128	0.033	6.17982363952292e-41	3.23958043590004e-45	2.33558431163908e-63
atp6ap2	8.74651912489163e-63	1.09902623415371	0.352	0.139	1.66848598826433e-58	9.12128269454776e-39	0.80398884985104	0.317	0.173	1.73997588681193e-34	9.12128269454776e-39	1.74930382497833e-62
tmem198a	1.27573827250182e-62	0.666488235172459	0.237	0.065	2.43359832862448e-58	1.03990941179696e-18	0.511938123753443	0.157	0.079	1.98373119394388e-14	1.03990941179696e-18	2.55147654500366e-62
st8sia1	1.90748932185264e-62	0.71717362107202	0.205	0.049	3.63872663036609e-58	4.28459053387049e-29	0.573066533647902	0.154	0.062	8.17328490241135e-25	4.28459053387049e-29	3.81497864370523e-62
maco1b	2.87030874023483e-62	0.862005134991966	0.248	0.071	5.47540095287197e-58	1.460921693251e-20	0.522185757995314	0.184	0.096	2.78685422204561e-16	1.460921693251e-20	5.74061748046967e-62
tenm3	2.31819220362234e-46	1.20766020595441	0.27	0.101	4.42218344762998e-42	3.01499817970573e-62	1.37511253905923	0.33	0.141	5.75141052760665e-58	2.31819220362234e-46	6.02999635941149e-62
lrp8	3.48185229792896e-62	0.931138874221376	0.175	0.035	6.64198144352928e-58	7.36773460126842e-36	0.871431550612111	0.168	0.064	1.40546905253796e-31	7.36773460126842e-36	6.96370459585783e-62
en2b	5.97165442305097e-62	0.945474100023131	0.189	0.041	1.1391527977412e-57	5.9355350886906e-28	0.711172912107706	0.145	0.057	1.13226267351862e-23	5.9355350886906e-28	1.19433088461021e-61
si:ch73-119p20.1	7.94584597477564e-62	0.510373776236918	0.103	0.009	1.5157495781482e-57	2.24750418921251e-57	0.527266817730976	0.107	0.018	4.28733899134178e-53	2.24750418921251e-57	1.58916919495512e-61
klf7a	8.46193387944484e-62	0.755070765390537	0.196	0.044	1.6141985068429e-57	5.01800323420644e-44	0.710143268147633	0.157	0.049	9.57234296957221e-40	5.01800323420644e-44	1.69238677588897e-61
sgce	8.50342577678542e-62	0.624478981803635	0.213	0.053	1.62211350117959e-57	1.40414123694554e-41	0.606169946123835	0.199	0.076	2.67853982359731e-37	1.40414123694554e-41	1.7006851553571e-61
calr	1.18503446291706e-61	1.15896075884703	0.447	0.215	2.26057174146059e-57	3.2145477999783e-45	0.973659983183373	0.45	0.279	6.13207138323861e-41	3.2145477999783e-45	2.37006892583414e-61
smarcad1b	1.24283971514796e-61	0.676100503346388	0.201	0.047	2.37084104061626e-57	1.8312766193147e-31	0.458851273843102	0.142	0.052	3.49334327900472e-27	1.8312766193147e-31	2.48567943029592e-61
cadm3	6.51404414800435e-61	0.926854987514784	0.328	0.117	1.24261906167331e-56	1.97800181092704e-12	0.41260870359826	0.251	0.166	3.77323625452443e-08	1.97800181092704e-12	1.30280882960089e-60
emx2	2.36798483624978e-32	1.20341982126378	0.108	0.026	4.51716787363008e-28	7.9606689770939e-61	1.63376155637899	0.166	0.043	1.51857721407043e-56	2.36798483624978e-32	1.59213379541877e-60
mlf2	1.17003569252102e-60	0.991958273760448	0.498	0.273	2.23196008705311e-56	4.80181015442524e-30	0.759046161349129	0.428	0.304	9.1599330505816e-26	4.80181015442524e-30	2.34007138504207e-60
eml1	1.76477087849004e-60	0.637649402207211	0.185	0.04	3.3664769278076e-56	5.36238534261973e-26	0.546762308092863	0.154	0.065	1.02292862795814e-21	5.36238534261973e-26	3.52954175698008e-60
FO904844.1	2.12360999347784e-60	0.601271159676993	0.124	0.016	4.05099842355833e-56	1.49374670168309e-46	0.672072718378992	0.143	0.039	2.84947120813066e-42	1.49374670168309e-46	4.24721998695572e-60
znf576.1	2.50170925985835e-60	0.878058416256262	0.372	0.155	4.77226058410579e-56	5.55763948502659e-37	0.801156578401691	0.312	0.171	1.06017530816367e-32	5.55763948502659e-37	5.00341851971666e-60
tardbp	3.20046317295761e-60	1.01171282668693	0.608	0.419	6.10520354873394e-56	3.04115871116777e-49	0.88349007454912	0.558	0.425	5.80131435742363e-45	3.04115871116777e-49	6.40092634591523e-60
sox12	3.9526839938616e-60	0.810936590125975	0.243	0.069	7.54013998669038e-56	2.16265784292061e-46	1.00863614245831	0.244	0.101	4.12548610115536e-42	2.16265784292061e-46	7.90536798772328e-60
pcdh2g28	6.43623686643877e-60	1.01285701664795	0.47	0.225	1.22777654464186e-55	1.87966612067746e-31	0.7320585753914	0.367	0.22	3.58565109180432e-27	1.87966612067746e-31	1.28724737328776e-59
tet2	6.61359567064656e-60	0.911697833821082	0.366	0.15	1.26160951013254e-55	1.45736423494721e-20	0.678084794361971	0.269	0.169	2.7800680145853e-16	1.45736423494721e-20	1.32271913412933e-59
barhl2	8.24176818402946e-60	1.55044151997139	0.181	0.04	1.57219969878546e-55	2.42695217985953e-46	1.51502001294542	0.213	0.081	4.62965397830004e-42	2.42695217985953e-46	1.64835363680591e-59
kdm6ba	8.35537952955835e-60	0.960230063116916	0.652	0.433	1.59387219905855e-55	6.72789032175893e-33	0.738027293391333	0.558	0.431	1.28341235777873e-28	6.72789032175893e-33	1.67107590591169e-59
dab1a	9.65473256554599e-60	0.687955256436369	0.109	0.012	1.84173678420355e-55	1.88023743120444e-33	0.563785968830237	0.105	0.03	3.58674092376559e-29	1.88023743120444e-33	1.93094651310919e-59
cbfa2t3	1.13729896879725e-59	0.545072508528735	0.17	0.035	2.16951151287764e-55	2.79725024549148e-25	0.463717572155901	0.141	0.059	5.33603456829955e-21	2.79725024549148e-25	2.27459793759453e-59
reep2	7.98604666046634e-59	0.594403047047613	0.171	0.036	1.52341826095056e-54	1.38463209026775e-19	0.440366191272265	0.117	0.05	2.64132417539477e-15	1.38463209026775e-19	1.59720933209327e-58
clcn4	2.13164674334374e-58	0.487468018871365	0.128	0.019	4.06632932760252e-54	2.45545833246203e-28	0.41603171474575	0.102	0.032	4.68403231500456e-24	2.45545833246203e-28	4.26329348668743e-58
jam3a	2.8951811760667e-58	0.59596590795713	0.13	0.019	5.52284761146484e-54	1.39736957190407e-35	0.557978675821241	0.115	0.033	2.66562219536421e-31	1.39736957190407e-35	5.79036235213338e-58
kdm5bb	6.16091160625306e-58	0.917148198306351	0.461	0.23	1.17525549800883e-53	2.76064900664503e-38	0.815941465207772	0.437	0.284	5.26621404507606e-34	2.76064900664503e-38	1.23218232125062e-57
onecut2	7.06685885823359e-58	0.770969244582321	0.143	0.025	1.34807399579664e-53	3.34982751944078e-40	0.695660443405407	0.138	0.042	6.39013097608524e-36	3.34982751944078e-40	1.41337177164672e-57
gabarapl2	7.3872937544906e-58	0.809466736006555	0.285	0.099	1.40920015660663e-53	2.53642958172792e-30	0.70165385348587	0.243	0.126	4.83849307010419e-26	2.53642958172792e-30	1.47745875089811e-57
pdcl	8.29112345227981e-58	0.883767294127392	0.469	0.244	1.5816147097569e-53	4.0452563092848e-36	0.764953410892692	0.444	0.297	7.71673093559169e-32	4.0452563092848e-36	1.65822469045595e-57
si:dkey-28b4.8	1.61124787231545e-57	0.795881526555713	0.175	0.038	3.07361644122896e-53	1.06730791324398e-17	0.480461278420823	0.133	0.064	2.03599657530422e-13	1.06730791324398e-17	3.22249574463087e-57
btbd10a	1.8046101071876e-57	0.849266674710511	0.323	0.124	3.44247424047107e-53	3.13425209572787e-38	0.785419536335055	0.286	0.148	5.97889929781049e-34	3.13425209572787e-38	3.60922021437525e-57
rnft2	1.81315403306364e-57	0.585532200295656	0.137	0.022	3.45877263347219e-53	1.04660792910992e-23	0.3830848151611	0.101	0.035	1.99650928557008e-19	1.04660792910992e-23	3.62630806612732e-57
dpf3	2.56586389822686e-57	0.692118130863808	0.207	0.054	4.89464197225757e-53	9.11563055949914e-22	0.564032592983624	0.166	0.08	1.73889768553006e-17	9.11563055949914e-22	5.13172779645371e-57
fbxl6	2.60564338594637e-57	0.935196555681179	0.435	0.212	4.9705253230313e-53	7.89920274587865e-35	0.931639941292461	0.355	0.217	1.50685191580381e-30	7.89920274587865e-35	5.21128677189277e-57
lcor	2.95106954200894e-57	0.82537414323807	0.268	0.088	5.62946025833625e-53	5.99421884416212e-30	0.648515099621747	0.22	0.105	1.14345718671237e-25	5.99421884416212e-30	5.90213908401791e-57
tdg.2	3.1526311003695e-57	0.793337620631151	0.28	0.096	6.01395908706486e-53	1.38664702477164e-41	0.69392810260287	0.248	0.111	2.64516786445438e-37	1.38664702477164e-41	6.30526220073894e-57
cdkn1ca	3.65443362827339e-57	0.876129601622526	0.324	0.12	6.97119758929432e-53	6.9406657856869e-29	0.586517724977699	0.278	0.149	1.32400140527763e-24	6.9406657856869e-29	7.30886725654673e-57
lrp12	6.37895699495431e-57	0.875110288207255	0.306	0.113	1.21684983635748e-52	1.02752726373868e-19	0.620769857704726	0.234	0.139	1.9601110083079e-15	1.02752726373868e-19	1.27579139899087e-56
runx1t1	6.75689556997718e-23	0.623016516638194	0.324	0.186	1.28894539892885e-18	2.29056938662955e-56	1.03319818437947	0.353	0.169	4.36949016193452e-52	6.75689556997718e-23	4.58113877325911e-56
neo1a	3.0130417110902e-56	1.04856909916064	0.302	0.111	5.74767836807567e-52	1.56197787812781e-44	0.944080134674709	0.28	0.13	2.9796290003166e-40	1.56197787812781e-44	6.02608342218042e-56
elovl6	6.02312342127757e-56	0.6704012162129	0.193	0.048	1.14897102384291e-51	1.85998218193842e-09	0.323332842949964	0.119	0.069	3.54810201026573e-05	1.85998218193842e-09	1.20462468425551e-55
pax2b	6.76557474817622e-56	0.866982219091997	0.105	0.012	1.2906010389621e-51	6.2368672291908e-50	1.08574120082185	0.128	0.03	1.18974479264044e-45	6.2368672291908e-50	1.35311494963524e-55
pdzd11	7.25707782845473e-56	0.712559189245599	0.331	0.134	1.38436016655602e-51	1.65393297507447e-24	0.653920909413882	0.283	0.174	3.15504254325205e-20	1.65393297507447e-24	1.45141556569095e-55
hmgn3	9.76116407336898e-56	0.969955452734629	0.464	0.246	1.86203965863587e-51	7.47175282429253e-28	0.668782591277794	0.418	0.291	1.42531156876204e-23	7.47175282429253e-28	1.9522328146738e-55
tsc22d1	1.28408393539804e-55	0.73807144106357	0.3	0.11	2.4495185151653e-51	3.16449753436386e-20	0.517820371153809	0.248	0.149	6.03659549655249e-16	3.16449753436386e-20	2.56816787079609e-55
get1	1.34816952625269e-55	0.889769688967085	0.367	0.16	2.57176818827964e-51	3.90000009575443e-23	0.765868183484353	0.261	0.157	7.43964018266115e-19	3.90000009575443e-23	2.69633905250541e-55
r3hdm1	2.82965582476337e-55	1.61552604560104	0.324	0.134	5.3978514513186e-51	1.37081073946997e-31	1.16080181738677	0.273	0.15	2.61495856661292e-27	1.37081073946997e-31	5.65931164952678e-55
gnb1a	2.88657412896621e-55	0.989290608738527	0.625	0.437	5.50642880841595e-51	1.74162468335032e-46	0.877989488968101	0.586	0.452	3.32232324595907e-42	1.74162468335032e-46	5.77314825793243e-55
rab3ip	2.92211366445048e-55	0.621399831406293	0.2	0.052	5.57422402630573e-51	1.2697598963076e-30	0.52281966954535	0.153	0.06	2.42219397819638e-26	1.2697598963076e-30	5.84422732890095e-55
sumo2b	3.22138403017394e-55	0.871644782303883	0.623	0.431	6.14511217595981e-51	9.77167354191663e-38	0.721014465756712	0.574	0.457	1.86404444485602e-33	9.77167354191663e-38	6.44276806034786e-55
fbxl16	3.80805595200839e-55	0.58083757765223	0.128	0.02	7.2642475340512e-51	6.62383805558233e-35	0.453189357580221	0.112	0.032	1.26356334748289e-30	6.62383805558233e-35	7.61611190401681e-55
zfpm2b	1.93700418395168e-31	0.970496650639379	0.131	0.038	3.69502918130622e-27	5.19947982138915e-55	1.14122381258459	0.152	0.039	9.91852770728195e-51	1.93700418395168e-31	1.03989596427783e-54
top2b	8.77834388982555e-55	0.969509226355086	0.559	0.361	1.67455688042312e-50	1.19542624289606e-50	0.969617282804863	0.525	0.368	2.28039510094852e-46	1.19542624289606e-50	1.75566877796511e-54
ttyh3b	9.53032593379125e-55	0.850762695637435	0.269	0.092	1.81800497513002e-50	2.27007135637656e-18	0.602839408871029	0.201	0.114	4.33038811942393e-14	2.27007135637656e-18	1.90606518675825e-54
hnrnpa0l.1	1.38613839465536e-54	0.614668071844827	0.823	0.78	2.64419760164456e-50	9.21315699952962e-49	0.493408947061516	0.832	0.774	1.75750182923027e-44	9.21315699952962e-49	2.7722767893107e-54
si:dkey-46i9.1	2.48133607022858e-54	0.670715367431978	0.156	0.032	4.73339668756804e-50	3.95810555036737e-25	0.571176214997668	0.138	0.057	7.5504821478808e-21	3.95810555036737e-25	4.96267214045718e-54
ctbp1	6.70124714115442e-54	1.00429492381372	0.557	0.349	1.27832990464662e-49	6.56538323862914e-40	0.893113094315938	0.48	0.34	1.25241250660089e-35	6.56538323862914e-40	1.34024942823089e-53
kalrnb	8.07658308720231e-54	0.803474265720566	0.262	0.087	1.54068898971471e-49	1.15265657396187e-32	0.649633356251652	0.222	0.104	2.19880768048966e-28	1.15265657396187e-32	1.61531661744047e-53
fryb	8.5552824332361e-54	0.650264486774346	0.218	0.061	1.63200567696412e-49	4.39120854149826e-41	0.663368373627093	0.205	0.08	8.37666941376208e-37	4.39120854149826e-41	1.71105648664722e-53
afap1	9.07878431042604e-54	0.569406787421013	0.21	0.057	1.73186889505687e-49	1.9518818488874e-12	0.277740517477164	0.121	0.064	3.72340981493761e-08	1.9518818488874e-12	1.81575686208521e-53
rac3b	9.31442978006258e-54	0.57524591725827	0.15	0.029	1.77682062484474e-49	1.39661871268288e-29	0.423801362313988	0.128	0.045	2.66418985631386e-25	1.39661871268288e-29	1.86288595601251e-53
nr2f1a	1.68914078888948e-36	1.02784582160667	0.42	0.24	3.22220496888557e-32	1.69374402699182e-53	1.25080570162973	0.404	0.223	3.23098610588959e-49	1.68914078888948e-36	3.38748805398363e-53
arhgef4	1.75111711174395e-53	0.502037456127226	0.175	0.04	3.34043100236276e-49	5.89696325777588e-14	0.32941243478992	0.131	0.068	1.12490471105333e-09	5.89696325777588e-14	3.50223422348789e-53
ccdc50	1.90980256223034e-53	0.653139028804471	0.196	0.051	3.6431393677106e-49	6.77168112278263e-26	0.494416092622839	0.176	0.081	1.29176589098201e-21	6.77168112278263e-26	3.8196051244607e-53
dpy19l3	1.98734136072207e-53	0.764817109160636	0.228	0.068	3.79105237971341e-49	2.88629271628746e-19	0.646614461924881	0.163	0.083	5.50589198558997e-15	2.88629271628746e-19	3.97468272144414e-53
gpr27	3.79121143612792e-53	0.49678399793959	0.113	0.015	7.23211493555762e-49	4.91171441159997e-37	0.499567015499306	0.116	0.032	9.3695864115681e-33	4.91171441159997e-37	7.58242287225586e-53
tox3	7.36972176242452e-53	0.827835512939639	0.277	0.1	1.4058481234001e-48	5.13447168021703e-35	0.801961542387133	0.246	0.119	9.794518177182e-31	5.13447168021703e-35	1.4739443524849e-52
slc25a1a	9.8388616598251e-53	0.575673852219747	0.177	0.043	1.87686125022824e-48	3.39173695472994e-27	0.508280575160433	0.134	0.051	6.47007741484284e-23	3.39173695472994e-27	1.96777233196504e-52
lef1	6.15821970351884e-24	1.25126791351223	0.191	0.087	1.17474199064325e-19	1.10891992473928e-52	1.36798184806404	0.228	0.085	2.11537564843264e-48	6.15821970351884e-24	2.21783984947854e-52
sh3glb2b	1.13439427966844e-52	0.549375023710081	0.198	0.053	2.16397052789552e-48	2.22753696271405e-26	0.515245538638806	0.161	0.07	4.24924951007332e-22	2.22753696271405e-26	2.2687885593369e-52
EML6	1.69186847197394e-52	0.518936110642269	0.139	0.026	3.22740829713749e-48	9.22825677705108e-21	0.469091384305684	0.113	0.045	1.76038226279026e-16	9.22825677705108e-21	3.38373694394791e-52
znf609b	2.09313640799391e-52	0.986106636228172	0.567	0.352	3.99286701188918e-48	1.04695086621655e-26	0.794663121946285	0.455	0.335	1.9971634723947e-22	1.04695086621655e-26	4.18627281598784e-52
dlb	2.94846170624283e-52	1.05251380984464	0.274	0.096	5.62448555082882e-48	2.47569648243806e-24	0.782535991393075	0.206	0.103	4.72263860989885e-20	2.47569648243806e-24	5.89692341248571e-52
znf536	6.52824450164581e-42	0.802555158405083	0.163	0.044	1.24532792113396e-37	4.06042702539394e-52	1.17833578436728	0.23	0.085	7.74567059364148e-48	6.52824450164581e-42	8.12085405078791e-52
arid1b	4.17590025077604e-52	0.897724250760098	0.411	0.2	7.96594731838038e-48	7.76423516313651e-33	0.928196600728877	0.365	0.232	1.48110549971992e-28	7.76423516313651e-33	8.35180050155206e-52
cited4b	4.19263779324578e-52	0.80870999496374	0.428	0.217	7.99787585439564e-48	1.41653453012384e-27	0.764405544152945	0.395	0.272	2.70218126966423e-23	1.41653453012384e-27	8.38527558649157e-52
tp53inp2	5.22012874343151e-52	0.606263621639377	0.43	0.193	9.95791759096996e-48	5.45031693756312e-25	0.490682706056853	0.354	0.217	1.03970245900954e-20	5.45031693756312e-25	1.0440257486863e-51
cspg5a	3.5122935422037e-51	1.38702967423612	0.308	0.123	6.70005116110778e-47	8.74793148740752e-15	0.773567662405216	0.248	0.162	1.66875541053786e-10	8.74793148740752e-15	7.02458708440744e-51
si:ch211-194k22.8	4.30722854679939e-51	0.874803199511115	0.306	0.123	8.21646917587451e-47	1.36211756911261e-41	0.817808082898785	0.279	0.137	2.59837547483921e-37	1.36211756911261e-41	8.61445709359883e-51
pou3f3a	4.74167932925985e-51	0.590010367082104	0.176	0.043	9.04522748849609e-47	4.03778999135219e-20	0.569270665637781	0.146	0.069	7.70248818750343e-16	4.03778999135219e-20	9.48335865851971e-51
kctd13	7.61327267614412e-51	0.549159963496404	0.178	0.044	1.45230789570125e-46	1.47668380239307e-20	0.515885416030474	0.14	0.064	2.81692202144502e-16	1.47668380239307e-20	1.52265453522882e-50
kdm4b	7.82315052237461e-51	0.850716708521156	0.475	0.268	1.49234419364818e-46	8.864928969733e-41	0.897190337651475	0.452	0.304	1.69107385026627e-36	8.864928969733e-41	1.56463010447493e-50
tspan5a	9.94382613463524e-51	0.693449164739741	0.213	0.062	1.89688427344302e-46	1.49866073359543e-22	0.577963886488381	0.181	0.09	2.85884521540664e-18	1.49866073359543e-22	1.98876522692706e-50
fzd3a	1.27791891906609e-50	0.703858069470157	0.233	0.075	2.43775813001046e-46	3.75086110099791e-34	0.665129450853866	0.199	0.086	7.15514263626362e-30	3.75086110099791e-34	2.55583783813219e-50
tfap2a	1.34272873033213e-50	1.24918923562427	0.172	0.043	2.56138932598157e-46	1.89051232983557e-28	1.14107291573649	0.194	0.09	3.60634132039434e-24	1.89051232983557e-28	2.68545746066425e-50
nlk1	1.73317918064018e-50	0.82928685695054	0.425	0.214	3.30621260498921e-46	4.90131648955815e-21	0.599669956241273	0.349	0.243	9.34975133548112e-17	4.90131648955815e-21	3.46635836128038e-50
mdh1aa	3.32372687292003e-50	0.738070151934517	0.464	0.247	6.34034138278226e-46	2.36971508366623e-13	0.459313671133301	0.411	0.33	4.5204684936017e-09	2.36971508366623e-13	6.6474537458401e-50
ldb1a	3.73540934170442e-50	0.809467867993919	0.42	0.208	7.12566686023535e-46	7.18342143012164e-31	0.698404372855173	0.36	0.223	1.37030947201e-26	7.18342143012164e-31	7.47081868340889e-50
ttll7	4.93739171142045e-50	0.623941423337812	0.152	0.034	9.41856842870565e-46	5.28102047146305e-15	0.407252617575792	0.111	0.053	1.00740746513629e-10	5.28102047146305e-15	9.87478342284094e-50
sox4b	5.29247664276934e-50	0.983037595482623	0.231	0.075	1.00959284437468e-45	3.11802856013207e-26	0.79684394725943	0.215	0.111	5.94795128130794e-22	3.11802856013207e-26	1.05849532855388e-49
pknox2	1.55380178573066e-32	0.638980243683955	0.199	0.074	2.96403228645981e-28	6.3751391567192e-50	0.929093599919693	0.23	0.087	1.21612154553575e-45	1.55380178573066e-32	1.27502783134383e-49
selenow2a	8.80272918404025e-50	0.808531331849509	0.552	0.35	1.67920861914752e-45	1.9577714634809e-35	0.725414478505606	0.519	0.381	3.73464484373616e-31	1.9577714634809e-35	1.76054583680806e-49
tshz3b	3.70628784895159e-49	0.939892621651689	0.226	0.073	7.07011470066005e-45	4.8419685508661e-42	0.982902361218376	0.228	0.096	9.23653920763217e-38	4.8419685508661e-42	7.41257569790314e-49
hmgxb4a	1.28797187511514e-48	0.499437356107169	0.174	0.044	2.45693514896964e-44	2.2940394816603e-34	0.406253511803438	0.122	0.038	4.37610971521519e-30	2.2940394816603e-34	2.57594375023028e-48
fam49al	2.11716724976927e-48	0.805426164627782	0.203	0.06	4.03870824565986e-44	2.98742589457502e-28	0.514615047787379	0.174	0.076	5.69881363649131e-24	2.98742589457502e-28	4.23433449953857e-48
ptbp2b	3.41583128247966e-48	0.732170521044824	0.387	0.182	6.5160397544582e-44	6.5523759000036e-30	0.685945194526766	0.303	0.176	1.24993122668469e-25	6.5523759000036e-30	6.83166256495934e-48
arl8a	4.66496901788892e-48	0.771653995946111	0.291	0.115	8.8988948985249e-44	7.77654362397252e-16	0.525255350322908	0.229	0.146	1.483453461709e-11	7.77654362397252e-16	9.32993803577783e-48
phf21aa	6.7618403935527e-48	0.647072095137003	0.229	0.075	1.28988867347411e-43	2.194844596174e-26	0.527953092224232	0.202	0.099	4.18688555166152e-22	2.194844596174e-26	1.35236807871054e-47
evla	1.83299980656613e-47	0.543535222532104	0.198	0.057	3.49663043100556e-43	9.03615704981814e-31	0.600994431445396	0.163	0.066	1.72373731882331e-26	9.03615704981814e-31	3.6659996131323e-47
bcl9	1.84458002956598e-47	0.767378662809599	0.379	0.178	3.51872086440007e-43	1.96125474482973e-45	0.787666210206363	0.355	0.188	3.74128955123719e-41	1.96125474482973e-45	3.68916005913195e-47
nfil3-5	2.73640204267613e-47	0.864135447732192	0.516	0.31	5.21996053660898e-43	2.53031501612162e-23	0.7292524609505	0.436	0.322	4.8268289247536e-19	2.53031501612162e-23	5.47280408535229e-47
si:ch211-242b18.1	3.61322803346969e-47	0.640575987404789	0.206	0.062	6.89259379664678e-43	1.10434967725368e-11	0.443358281770624	0.157	0.094	2.10665744432912e-07	1.10434967725368e-11	7.22645606693944e-47
ptp4a2a	3.93169210594999e-47	0.700259160846474	0.327	0.143	7.50009586131021e-43	2.57016694093277e-23	0.614722013468732	0.221	0.121	4.90285045652336e-19	2.57016694093277e-23	7.86338421190005e-47
madd	5.03174635575495e-47	0.617063416408441	0.208	0.064	9.59855934823815e-43	7.24436981751122e-13	0.382417069462825	0.147	0.083	1.38193598638844e-08	7.24436981751122e-13	1.006349271151e-46
katnal1	9.99326288651225e-47	0.483200706548879	0.148	0.033	1.90631482823108e-42	1.06729902594895e-27	0.444723612190435	0.133	0.05	2.03597962190022e-23	1.06729902594895e-27	1.99865257730246e-46
srsf9	1.11443607247279e-46	0.838615830646671	0.484	0.291	2.12589825184909e-42	2.26428302296889e-33	0.836514393409399	0.436	0.313	4.31934629461546e-29	2.26428302296889e-33	2.22887214494559e-46
ek1	1.40694636010882e-46	0.781255554156529	0.168	0.043	2.68389087654359e-42	1.7361131237489e-25	0.737130254377993	0.134	0.054	3.3118093948634e-21	1.7361131237489e-25	2.81389272021766e-46
plekha6	2.68188394224347e-46	0.538360162890153	0.146	0.033	5.11596180822364e-42	1.84457943025316e-18	0.556405245579595	0.138	0.066	3.51871972115093e-14	1.84457943025316e-18	5.36376788448692e-46
rnf146	3.37085117672071e-46	0.695415541921965	0.346	0.156	6.43023570471243e-42	1.02633359000613e-12	0.479302409362559	0.279	0.202	1.9578339562957e-08	1.02633359000613e-12	6.74170235344142e-46
cdc42ep4a	4.09579564760857e-46	0.54078696890877	0.198	0.06	7.81313977737812e-42	7.5888246361847e-14	0.436664802576426	0.156	0.09	1.44764418759859e-09	7.5888246361847e-14	8.19159129521721e-46
barhl1a	4.47215983059159e-46	1.0227433594439	0.127	0.025	8.53109209283652e-42	1.00398645306603e-29	0.997918117444353	0.108	0.034	1.91520455786875e-25	1.00398645306603e-29	8.94431966118323e-46
rybpa	5.1517101632553e-46	0.672234356885827	0.292	0.117	9.82740230742581e-42	2.95953877938985e-31	0.683966781879576	0.232	0.115	5.64561617556408e-27	2.95953877938985e-31	1.03034203265107e-45
marcksa	5.40699814528677e-46	0.801902077357571	0.432	0.228	1.03143896619491e-41	6.40813983850183e-21	0.603458919935612	0.308	0.202	1.22241675559261e-16	6.40813983850183e-21	1.08139962905736e-45
frmpd1b	5.45224352667466e-46	0.576454313103493	0.16	0.039	1.04006997514846e-41	2.1840550764781e-18	0.544035748812391	0.138	0.067	4.16630346388961e-14	2.1840550764781e-18	1.09044870533494e-45
akt3b	5.96670837411223e-46	0.355193395947777	0.12	0.022	1.13820928944565e-41	2.27439809047661e-19	0.382007645173703	0.1	0.039	4.33864179739319e-15	2.27439809047661e-19	1.19334167482244e-45
ube2e3	8.64756039554299e-46	0.888452364557756	0.542	0.361	1.64960862105378e-41	8.78035169052316e-27	0.78588111810992	0.478	0.373	1.6749398884842e-22	8.78035169052316e-27	1.7295120791086e-45
hmg20a	1.04418142378918e-45	0.654823181020258	0.343	0.157	1.99188048402025e-41	3.61905288378002e-31	0.733393525847786	0.296	0.17	6.90370528109876e-27	3.61905288378002e-31	2.08836284757837e-45
mapk4	1.08279111120894e-45	0.571048198135033	0.162	0.041	2.06553232374218e-41	6.68030233055823e-22	0.464872603754082	0.134	0.058	1.27433447257729e-17	6.68030233055823e-22	2.16558222241788e-45
zdhhc9	1.3492050451665e-45	0.475593337169356	0.127	0.025	2.57374354415962e-41	5.95285259323334e-24	0.323960767586432	0.102	0.035	1.13556616068519e-19	5.95285259323334e-24	2.698410090333e-45
plxna1a	1.51250839275938e-45	0.784540651573718	0.146	0.033	2.88526101002779e-41	1.96378335303278e-39	0.692617015539074	0.132	0.039	3.74611312424533e-35	1.96378335303278e-39	3.02501678551874e-45
dchs1b	2.16608049968001e-45	0.769740622231923	0.306	0.123	4.1320151611896e-41	1.30484115559399e-27	0.597314599146888	0.24	0.122	2.48911498841109e-23	1.30484115559399e-27	4.33216099936005e-45
cxxc5b	2.35286141945268e-45	0.801292439131832	0.236	0.082	4.48831844374793e-41	2.59319020051004e-20	0.640979408678549	0.178	0.093	4.94676962649294e-16	2.59319020051004e-20	4.70572283890534e-45
kdm6bb	2.36033657636139e-45	0.85915271395669	0.525	0.321	4.50257805306699e-41	3.05603341097822e-22	0.638138729177078	0.451	0.337	5.82968933478206e-18	3.05603341097822e-22	4.72067315272277e-45
rapgef2	2.58602785483121e-45	0.653587727525022	0.351	0.154	4.93310673587601e-41	1.32741041450785e-26	0.620234551654951	0.291	0.167	2.53216810671518e-22	1.32741041450785e-26	5.17205570966242e-45
irs2b	2.94440093041642e-45	0.823157311634736	0.246	0.089	5.61673921486235e-41	2.13601007253612e-19	0.54065123618226	0.229	0.134	4.07465281436989e-15	2.13601007253612e-19	5.88880186083281e-45
fam168b	3.07639373630751e-45	0.615748931780389	0.345	0.158	5.86852869138021e-41	1.16733238690348e-18	0.554630920861536	0.272	0.179	2.22680326125708e-14	1.16733238690348e-18	6.15278747261506e-45
amer2	3.84495881698822e-45	0.599355914344295	0.204	0.063	7.33464343928673e-41	1.0643702901122e-22	0.479702208521478	0.165	0.078	2.03039276541804e-18	1.0643702901122e-22	7.68991763397644e-45
abi1b	7.85476973076444e-45	0.551448570421667	0.14	0.031	1.49837587384063e-40	3.46149310549285e-25	0.416779382818094	0.122	0.047	6.60314424803816e-21	3.46149310549285e-25	1.57095394615289e-44
ankra2	8.23229695155378e-45	0.46857670435998	0.217	0.071	1.5703929664784e-40	6.50735138160773e-26	0.482307050041646	0.194	0.095	1.24134234955549e-21	6.50735138160773e-26	1.64645939031075e-44
pcbp2	1.0419806543339e-44	0.90377820583875	0.524	0.334	1.98768229620735e-40	7.450032672382e-34	0.778183791228126	0.487	0.352	1.42116823258359e-29	7.450032672382e-34	2.0839613086678e-44
vamp4	1.3448697238559e-44	0.519451950531957	0.206	0.065	2.56547348522751e-40	2.2060171400118e-15	0.450480431120581	0.148	0.08	4.2081982962865e-11	2.2060171400118e-15	2.68973944771179e-44
mex3b	1.41431395342084e-44	0.724171619077157	0.46	0.241	2.69794529754559e-40	2.55379391998841e-34	0.694455501207359	0.405	0.245	4.8716172817699e-30	2.55379391998841e-34	2.8286279068417e-44
smarce1	1.95341116650481e-44	0.786208594641464	0.611	0.452	3.72632714122458e-40	8.28455211525391e-40	0.803908111836308	0.556	0.438	1.58036116150584e-35	8.28455211525391e-40	3.90682233300962e-44
adgrg1.1	4.53055952881283e-44	0.73036464709744	0.203	0.065	8.64249535716336e-40	2.40889812802586e-13	0.540256263655595	0.156	0.091	4.59521406902213e-09	2.40889812802586e-13	9.06111905762566e-44
atp1b3a	4.75059808717504e-44	0.691843559614603	0.213	0.071	9.06224091109512e-40	2.78243862650759e-19	0.628092944980508	0.176	0.094	5.30777992392588e-15	2.78243862650759e-19	9.50119617435016e-44
si:dkey-28b4.7	7.73542443732643e-44	0.721217381324705	0.445	0.243	1.47560956566439e-39	2.9142627932998e-27	0.613105066575324	0.388	0.261	5.5592477044987e-23	2.9142627932998e-27	1.5470848874653e-43
polb	1.27685823911334e-43	0.659606584136855	0.381	0.191	2.43573477693261e-39	3.22284166969523e-25	0.606830345190706	0.33	0.213	6.14789276911062e-21	3.22284166969523e-25	2.55371647822667e-43
nckap5l	1.40455543495498e-43	0.542292411869757	0.21	0.067	2.67932994772012e-39	2.01457707019836e-35	0.600942596369254	0.188	0.076	3.8430072191104e-31	2.01457707019836e-35	2.80911086990998e-43
man2a2	1.86159812372816e-43	0.836717051402599	0.288	0.119	3.55118458082384e-39	3.28698862989011e-12	0.639755528447669	0.194	0.127	6.27025951037837e-08	3.28698862989011e-12	3.7231962474563e-43
pak2b	1.91498797999631e-43	0.806647715572216	0.462	0.276	3.65303107064096e-39	1.52825148894429e-31	0.826709513931635	0.41	0.287	2.91529254031012e-27	1.52825148894429e-31	3.82997595999264e-43
hnrnpa0b	1.95119422007374e-43	0.555217239975135	0.779	0.692	3.72209809421267e-39	2.68758102644198e-37	0.513361282173429	0.738	0.67	5.12682956604072e-33	2.68758102644198e-37	3.90238844014747e-43
vdac1	2.58643745690149e-43	0.760206650921947	0.544	0.358	4.93388809278528e-39	2.57486645707099e-24	0.65013419003194	0.485	0.385	4.91181525350863e-20	2.57486645707099e-24	5.17287491380301e-43
ubc	3.87114893633307e-43	0.547644749838362	0.823	0.748	7.38460371094896e-39	1.17578374685459e-23	0.375332789920694	0.763	0.706	2.24292507549982e-19	1.17578374685459e-23	7.74229787266617e-43
mapk8a	5.36501890536991e-43	0.537316109971453	0.16	0.042	1.02343100638836e-38	1.19789081202398e-20	0.416699879648729	0.106	0.041	2.28509651301694e-16	1.19789081202398e-20	1.07300378107399e-42
dmxl2	1.44967545630209e-42	0.5343434500313	0.137	0.031	2.76540090044186e-38	3.23527398331969e-17	0.39981319835012	0.104	0.044	6.17160865058063e-13	3.23527398331969e-17	2.89935091260419e-42
uck2a	3.46069460647027e-42	0.659216984181902	0.33	0.153	6.60162103130268e-38	3.31684095761275e-24	0.665890576251942	0.307	0.197	6.32720581074208e-20	3.31684095761275e-24	6.92138921294053e-42
tcf20	3.69971330033126e-42	0.776906070040311	0.305	0.132	7.05757309171191e-38	6.49105946424412e-22	0.663339504953626	0.227	0.128	1.23823450339921e-17	6.49105946424412e-22	7.39942660066249e-42
trim8b	4.22279304382285e-42	0.771084482267066	0.348	0.166	8.05540001039647e-38	1.35770668468956e-36	0.806601382757201	0.319	0.175	2.58996127171381e-32	1.35770668468956e-36	8.44558608764573e-42
lsm6	7.93219018098054e-42	0.795108387667252	0.569	0.401	1.51314459892385e-37	6.57405723309128e-21	0.597947276005067	0.484	0.395	1.25406715778449e-16	6.57405723309128e-21	1.58643803619611e-41
gabarapb	8.45057805429667e-42	0.727005483080198	0.533	0.343	1.61203226963763e-37	1.65411376860053e-15	0.504731284852576	0.473	0.397	3.15538742498237e-11	1.65411376860053e-15	1.69011561085935e-41
ube2g1a	9.38504073254182e-42	0.709836580214826	0.419	0.234	1.79029037013968e-37	3.73710002311412e-23	0.68139000828413	0.335	0.227	7.1288920040925e-19	3.73710002311412e-23	1.87700814650835e-41
ywhabl	4.0690701864735e-38	0.642902885304769	0.657	0.54	7.76215828771685e-34	1.42779728885242e-41	0.701825814720134	0.628	0.518	2.72366610821488e-37	4.0690701864735e-38	2.85559457770485e-41
smarca4a	1.56827410527192e-41	0.839639741504096	0.585	0.418	2.99163968321671e-37	1.81659618276284e-39	0.809612635473862	0.557	0.422	3.46533887823839e-35	1.81659618276284e-39	3.13654821054386e-41
sept5a	2.01806575583166e-41	0.548033219893662	0.18	0.053	3.84966223582447e-37	7.6398861381515e-19	0.439951554997678	0.135	0.063	1.45738467971378e-14	7.6398861381515e-19	4.0361315116633e-41
kif3a	2.41563546299573e-41	0.594758887256839	0.239	0.087	4.60806620921066e-37	1.22983963561185e-29	0.528542966716854	0.207	0.097	2.34604208889317e-25	1.22983963561185e-29	4.83127092599148e-41
ap3m2	3.18036200379918e-41	0.437511571479084	0.164	0.046	6.06685855844732e-37	3.41601986875313e-25	0.384975459274003	0.152	0.067	6.51639950163347e-21	3.41601986875313e-25	6.36072400759836e-41
rnf38	7.69252888399357e-41	0.641212712452866	0.252	0.098	1.46742680991061e-36	4.83434727829061e-08	0.346880812073995	0.176	0.123	0.000922200086806716	4.83434727829061e-08	1.53850577679871e-40
hnrnph1l	7.70140554070585e-41	0.716527365670367	0.577	0.393	1.46912012094505e-36	9.20959739269658e-20	0.586539572544525	0.48	0.395	1.7568227986308e-15	9.20959739269658e-20	1.54028110814117e-40
txndc9	8.00561617436363e-41	0.683913399720815	0.462	0.275	1.52715134142161e-36	5.52400773485705e-27	0.684734723657717	0.421	0.308	1.05375971550133e-22	5.52400773485705e-27	1.60112323487274e-40
ppiab	1.18862692381943e-40	0.507607945791176	0.831	0.749	2.26742471987794e-36	3.16538958943951e-35	0.431284617447775	0.833	0.772	6.03829718081481e-31	3.16538958943951e-35	2.37725384763887e-40
pgam1b	1.19679780192553e-40	0.489124171063118	0.154	0.041	2.28301148695315e-36	1.14851575058665e-18	0.37986146520112	0.121	0.054	2.19090864581909e-14	1.14851575058665e-18	2.39359560385106e-40
hist2h2l	1.47959607382192e-40	0.70534664688222	0.422	0.233	2.82247747042269e-36	7.70307903271135e-29	0.694220330087768	0.441	0.31	1.46943935628002e-24	7.70307903271135e-29	2.95919214764384e-40
tmem53	1.50361805706259e-40	0.476318495158383	0.158	0.043	2.86830180565259e-36	2.53120761854577e-18	0.3474445097304	0.12	0.053	4.82853165313791e-14	2.53120761854577e-18	3.0072361141252e-40
vdac3	2.14374812388702e-40	0.78964263034874	0.507	0.326	4.08941392112687e-36	2.41225556576103e-22	0.611424867972683	0.445	0.342	4.60161871724575e-18	2.41225556576103e-22	4.28749624777405e-40
kifap3a	2.40412317816081e-40	0.605950707421876	0.242	0.09	4.58610537465957e-36	7.23752814852794e-37	0.67271245782998	0.212	0.091	1.38063086961319e-32	7.23752814852794e-37	4.80824635632162e-40
nfyba	2.59935166824181e-40	0.730460673977294	0.521	0.343	4.95852324233809e-36	2.32143580871276e-22	0.678751890518915	0.469	0.384	4.42837094870046e-18	2.32143580871276e-22	5.19870333648362e-40
cdc34b	2.76705981241697e-40	0.644951603316798	0.324	0.151	5.27844329816661e-36	1.0272186854457e-12	0.469042277273782	0.248	0.174	1.95952236435622e-08	1.0272186854457e-12	5.53411962483397e-40
mospd1	3.45018641115821e-40	0.55753889324016	0.223	0.081	6.58157559792539e-36	5.48094177871159e-22	0.470443587678064	0.198	0.106	1.04554445370702e-17	5.48094177871159e-22	6.90037282231641e-40
dcaf7	5.23862303521023e-40	0.7335255908589	0.476	0.291	9.99319730196704e-36	3.51791528000898e-14	0.559683271269451	0.369	0.292	6.71077518814514e-10	3.51791528000898e-14	1.04772460704205e-39
syncrip	8.22847074810865e-40	0.605283058788073	0.736	0.645	1.56966307990921e-35	1.44987741313249e-25	0.480847761484024	0.684	0.637	2.76578615329153e-21	1.44987741313249e-25	1.64569414962173e-39
emc10	8.41217603033433e-40	0.837241683022337	0.429	0.248	1.60470669954658e-35	3.31550680765591e-20	0.781044809843317	0.377	0.282	6.32466078628441e-16	3.31550680765591e-20	1.68243520606686e-39
psd3l	2.53018019544187e-39	0.505552597951554	0.157	0.043	4.82657174082492e-35	3.82363842010943e-35	0.559365071414649	0.154	0.056	7.29397265020075e-31	3.82363842010943e-35	5.06036039088377e-39
apc	5.21812488136168e-39	0.569214907162487	0.593	0.374	9.95409502368553e-35	1.01657793736226e-35	0.62048172461779	0.483	0.316	1.93922407331225e-31	1.01657793736226e-35	1.04362497627234e-38
pcdh19	3.35093822989056e-29	0.86381058529864	0.254	0.118	6.39224976733924e-25	5.43417488886921e-39	1.00486521352348	0.283	0.139	1.03662320180069e-34	3.35093822989056e-29	1.08683497777384e-38
tmed7	6.65567966772707e-39	0.785544752043399	0.539	0.359	1.26963745341562e-34	2.31085638547667e-13	0.581715357220385	0.429	0.366	4.40818964093531e-09	2.31085638547667e-13	1.33113593354542e-38
gadd45ga	6.98994284415172e-39	0.53024732722575	0.193	0.063	1.33340149695038e-34	1.09379358433837e-13	0.360076906101495	0.167	0.096	2.08652064148388e-09	1.09379358433837e-13	1.39798856883035e-38
ppp3r1a	3.5152014557354e-38	0.762622130120473	0.353	0.183	6.70559829696085e-34	7.68987089966423e-39	0.821528382592859	0.355	0.21	1.46691977281995e-34	3.5152014557354e-38	1.53797417993285e-38
ppme1	8.36242159504366e-39	0.553550098346263	0.266	0.111	1.59521554347053e-34	6.56058280357607e-16	0.531192638409441	0.245	0.161	1.25149677561017e-11	6.56058280357607e-16	1.67248431900874e-38
h3f3c	8.96063535217174e-39	0.684432221033051	0.678	0.594	1.70933079978028e-34	9.78914948805949e-33	0.569554820463235	0.669	0.602	1.86737815634223e-28	9.78914948805949e-33	1.79212707043436e-38
otpa	2.41353984160718e-36	2.51740491613186	0.152	0.046	4.60406860184986e-32	1.43722893332153e-38	2.15501627790192	0.175	0.066	2.74165791320415e-34	2.41353984160718e-36	2.87445786664307e-38
smarcb1b	2.05079837994343e-38	0.644232644775071	0.401	0.217	3.91210298958008e-34	7.56947178977057e-31	0.737227805756456	0.363	0.233	1.44395243861663e-26	7.56947178977057e-31	4.10159675988685e-38
mpped2	4.1564542454033e-27	0.448464121848144	0.171	0.067	7.92885211853133e-23	2.47657227277195e-38	0.741457529495669	0.206	0.086	4.72430926753977e-34	4.1564542454033e-27	4.95314454554391e-38
pbx1b	2.55401895103197e-38	0.482672657921885	0.127	0.03	4.87204655098858e-34	5.33298020622613e-22	0.417487303230967	0.105	0.039	1.0173193041397e-17	5.33298020622613e-22	5.10803790206396e-38
ier5l	2.66309053077608e-38	0.796607795868686	0.493	0.3	5.08011149650846e-34	2.16397154294768e-20	0.580453247498307	0.402	0.291	4.12799211532699e-16	2.16397154294768e-20	5.32618106155215e-38
hsbp1a	3.90471245423725e-38	0.611949468678502	0.286	0.129	7.44862947770298e-34	1.07223771702258e-19	0.516732929786082	0.259	0.164	2.04540066899227e-15	1.07223771702258e-19	7.80942490847454e-38
irf2bpl	4.03639488812105e-38	0.877614878301212	0.329	0.162	7.69982688857972e-34	5.52725454701725e-22	0.789976833700111	0.311	0.205	1.05437907738901e-17	5.52725454701725e-22	8.07278977624211e-38
kctd15a	4.99521349869641e-38	0.768228725410949	0.125	0.03	9.52886927011327e-34	1.99456565376136e-21	0.652418930942179	0.107	0.041	3.80483344111518e-17	1.99456565376136e-21	9.99042699739281e-38
kdm1a	6.30052851467589e-38	0.771108861145021	0.552	0.386	1.20188881945957e-33	9.35809789832241e-29	0.653879036320795	0.501	0.38	1.78515075508398e-24	9.35809789832241e-29	1.26010570293518e-37
fbrsl1	1.21241688683103e-37	0.809317219978572	0.277	0.12	2.31280645331888e-33	1.33050358954215e-30	0.846205616781842	0.28	0.155	2.5380686474106e-26	1.33050358954215e-30	2.42483377366208e-37
psd2	4.22307951976239e-37	0.724150838143131	0.239	0.093	8.05594649189873e-33	1.49014342395771e-37	0.75040732912611	0.197	0.079	2.84259759554172e-33	4.22307951976239e-37	2.9802868479154e-37
arf5	2.68882576798266e-37	0.682800905123228	0.481	0.298	5.12920403500373e-33	2.84667579877951e-11	0.450526889533347	0.401	0.341	5.43031875375179e-07	2.84667579877951e-11	5.37765153596534e-37
ilf3b	2.86399126280514e-37	0.715721578387632	0.603	0.452	5.46334973292709e-33	8.94977909262504e-17	0.559665984669536	0.503	0.437	1.70725985970915e-12	8.94977909262504e-17	5.72798252561029e-37
pou2f1b	2.92182097419069e-37	0.838366044523515	0.346	0.178	5.57366569036615e-33	1.59757867225603e-32	0.787740349247936	0.307	0.175	3.0475410751956e-28	1.59757867225603e-32	5.84364194838137e-37
hpca	2.08014205010153e-23	0.513768680997685	0.229	0.11	3.96807897477367e-19	3.45847235333409e-37	0.694831832828372	0.237	0.106	6.59738186122011e-33	2.08014205010153e-23	6.91694470666818e-37
ndrg2	5.6735066860097e-37	0.759303987723229	0.419	0.234	1.08227813542321e-32	1.94052870664708e-19	0.61575586381903	0.377	0.269	3.70175256079997e-15	1.94052870664708e-19	1.13470133720195e-36
midn	6.33678712084018e-37	0.571574385279658	0.628	0.461	1.20880551117147e-32	1.21961480579939e-17	0.34711654261877	0.555	0.469	2.32653720354291e-13	1.21961480579939e-17	1.26735742416803e-36
tnip1	6.82845283482919e-37	0.760190428616892	0.406	0.227	1.30259566277202e-32	3.98520494751601e-19	0.690102554447361	0.334	0.237	7.60217695788155e-15	3.98520494751601e-19	1.36569056696584e-36
efs	7.10822222898681e-37	0.494727497589136	0.193	0.067	1.35596447240152e-32	2.52821513909641e-20	0.52380343649051	0.152	0.074	4.82282319934031e-16	2.52821513909641e-20	1.42164444579737e-36
insm1a	1.00670889696602e-36	0.541546407640241	0.292	0.124	1.92039789185237e-32	6.21854281060885e-29	0.503264695139914	0.293	0.157	1.18624922655174e-24	6.21854281060885e-29	2.01341779393203e-36
otx1	1.09052445028246e-36	0.734506799082693	0.114	0.025	2.08028444135881e-32	2.43428359225929e-34	0.986939704682182	0.128	0.041	4.64363938059383e-30	2.43428359225929e-34	2.18104890056493e-36
znf281a	2.39288304594435e-36	0.621594699844364	0.241	0.098	4.56466369844345e-32	1.78969256843189e-13	0.422457022318241	0.193	0.12	3.41401754354066e-09	1.78969256843189e-13	4.78576609188869e-36
dclk1a	2.4641835449602e-36	0.501910992548627	0.159	0.047	4.70067653036609e-32	9.70344241833533e-14	0.470275800531834	0.113	0.056	1.85102867572165e-09	9.70344241833533e-14	4.92836708992041e-36
dap	2.93389866830658e-36	0.536127681330455	0.356	0.186	5.59670509966163e-32	6.83815538319383e-24	0.632026018535038	0.316	0.205	1.30444652089805e-19	6.83815538319383e-24	5.86779733661317e-36
mb21d2	3.52834943563112e-36	0.625471252653429	0.115	0.026	6.73067938340993e-32	6.9068384553638e-21	0.509085500545059	0.11	0.044	1.3175485037452e-16	6.9068384553638e-21	7.05669887126221e-36
tfap2b	6.54392905697574e-36	1.52744662082491	0.126	0.032	1.24831990690869e-31	1.4850411961218e-22	1.49831437326023	0.139	0.062	2.83286458572195e-18	1.4850411961218e-22	1.30878581139515e-35
rab14	7.19576739137137e-36	0.660683037598114	0.408	0.234	1.372664587578e-31	2.00175972871665e-20	0.672689129951173	0.345	0.248	3.81855685849987e-16	2.00175972871665e-20	1.43915347827429e-35
tmbim4	7.9772367030371e-36	0.739778581590788	0.207	0.078	1.52173767347136e-31	1.42276956740961e-08	0.554631599068331	0.169	0.117	0.000271407522679057	1.42276956740961e-08	1.59544734060743e-35
camk2n1a	2.0247582904261e-34	0.991467113901464	0.134	0.037	3.86242891481682e-30	8.64525973185222e-36	0.855412374465739	0.137	0.044	1.64916974644813e-31	2.0247582904261e-34	1.72905194637045e-35
spsb4a	8.85731320771173e-36	0.538131382448688	0.199	0.07	1.68962106750309e-31	5.15955058935973e-16	0.49566093907091	0.158	0.085	9.84235870426263e-12	5.15955058935973e-16	1.77146264154234e-35
vma21	8.97243514117039e-36	0.661764836390933	0.405	0.237	1.71158172752966e-31	4.39843012319445e-14	0.583038502817462	0.343	0.267	8.39044530300573e-10	4.39843012319445e-14	1.79448702823409e-35
actl6a	9.02515596955159e-36	0.643306194708606	0.422	0.251	1.72163875275166e-31	2.11332183608695e-15	0.512904244046983	0.365	0.284	4.03137273451947e-11	2.11332183608695e-15	1.80503119391033e-35
hnrnpub	1.11264211979177e-35	0.692078950951901	0.652	0.533	2.12247610771477e-31	2.36206480624712e-23	0.585810685542622	0.582	0.5	4.50587482439701e-19	2.36206480624712e-23	2.22528423958355e-35
alcama	1.32085751654022e-35	1.56216493190351	0.218	0.084	2.51966779855212e-31	2.83687549515901e-24	1.13925028978192	0.203	0.104	5.41162369456533e-20	2.83687549515901e-24	2.64171503308044e-35
ankrd46b	1.39804775180927e-35	0.256569128211222	0.131	0.034	2.66691589135136e-31	1.20437179874318e-12	0.313451815389532	0.105	0.052	2.29745964328249e-08	1.20437179874318e-12	2.79609550361855e-35
dctn3	1.54678129372002e-35	0.608639832183943	0.412	0.242	2.95063999590031e-31	3.43646230715978e-20	0.572713543006341	0.366	0.271	6.55539549713799e-16	3.43646230715978e-20	3.09356258744006e-35
rnf10	1.56314409900144e-35	0.861055113173922	0.546	0.376	2.98185368325515e-31	1.37381643601674e-22	0.738733032876846	0.489	0.391	2.62069223334554e-18	1.37381643601674e-22	3.12628819800287e-35
tgfbr1b	1.81875819068245e-35	0.62850853604951	0.237	0.095	3.46946312454585e-31	5.41200802419171e-09	0.539704479370577	0.154	0.101	0.000103239465069481	5.41200802419171e-09	3.63751638136491e-35
hrasb	2.34893446015238e-35	0.522048249482185	0.174	0.057	4.48082737618668e-31	1.03780442717054e-17	0.479103021094601	0.146	0.074	1.97971572527053e-13	1.03780442717054e-17	4.69786892030479e-35
rcor2	2.57109758187547e-35	0.676192697538572	0.334	0.167	4.90462574718564e-31	1.43935149619978e-17	0.528101442256214	0.279	0.184	2.74570691415071e-13	1.43935149619978e-17	5.14219516375094e-35
ppdpfb	3.36404999065865e-35	0.67668965643415	0.56	0.377	6.41726176218043e-31	2.86935726050787e-33	0.689658064784444	0.556	0.426	5.4735859101448e-29	2.86935726050787e-33	6.72809998131732e-35
clasp2	3.4128539008773e-35	0.75030977386389	0.331	0.167	6.51036010131353e-31	2.5106931255587e-19	0.785033209151826	0.27	0.176	4.78939820631578e-15	2.5106931255587e-19	6.82570780175464e-35
ywhaqb	3.69716437500447e-35	0.657487741893843	0.678	0.557	7.05271076175852e-31	2.14312673919482e-22	0.552095469644788	0.615	0.549	4.08822856768804e-18	2.14312673919482e-22	7.39432875000895e-35
cdr2l	4.45992705507583e-35	0.415090367288896	0.129	0.033	8.50775685026266e-31	6.40388960165044e-19	0.324770751738692	0.113	0.047	1.22160598041084e-14	6.40388960165044e-19	8.91985411015171e-35
arhgap35b	5.53207281570071e-35	0.618601691969754	0.262	0.113	1.05529821032307e-30	2.91556485977369e-30	0.669807076411924	0.227	0.112	5.56173152650429e-26	2.91556485977369e-30	1.10641456314014e-34
eif4g3a	5.61429791706249e-35	0.557663530921443	0.217	0.083	1.07098347065884e-30	1.28760983744229e-18	0.520689667079283	0.184	0.101	2.45624452590491e-14	1.28760983744229e-18	1.1228595834125e-34
foxo3a	9.14365782276971e-35	0.49942002083241	0.163	0.052	1.74424416627155e-30	8.65090280178299e-14	0.435251113913123	0.129	0.068	1.65024621846812e-09	8.65090280178299e-14	1.82873156455396e-34
tmem9b	1.39957128143137e-34	0.546521841962687	0.205	0.078	2.66982217645848e-30	1.02913597589626e-11	0.358220736605983	0.174	0.11	1.9631797876197e-07	1.02913597589626e-11	2.79914256286273e-34
arfip2a	1.61446894126519e-34	0.408405135261993	0.128	0.033	3.07976095235748e-30	2.98401126841215e-17	0.393900032088296	0.109	0.048	5.69229989562302e-13	2.98401126841215e-17	3.22893788253039e-34
tlcd3ba	1.63662249259921e-34	0.351632906701917	0.161	0.05	3.12202106688226e-30	8.23257176325721e-10	0.345626508209201	0.124	0.074	1.57044538955895e-05	8.23257176325721e-10	3.27324498519844e-34
kmt2cb	1.7650552046114e-34	0.711461660602695	0.551	0.375	3.3670193083167e-30	1.19572358921684e-31	0.796054420181018	0.492	0.362	2.28096231879004e-27	1.19572358921684e-31	3.53011040922278e-34
ip6k2a	1.76575666245442e-34	0.592834035269185	0.394	0.214	3.36835740929804e-30	3.46536915792341e-08	0.377238287936126	0.255	0.196	0.000661053820565469	3.46536915792341e-08	3.53151332490884e-34
dynlrb1	2.46910201001572e-34	0.697981310754776	0.484	0.32	4.710058994306e-30	7.95733246231239e-23	0.670964444008488	0.441	0.348	1.51794074051071e-18	7.95733246231239e-23	4.93820402003144e-34
STRADB	2.81870788453375e-34	0.387194679966457	0.147	0.043	5.37696716053659e-30	9.38529179690772e-14	0.369660834891796	0.107	0.052	1.79033826317812e-09	9.38529179690772e-14	5.63741576906755e-34
nudt3b	3.19372375438038e-34	0.574355560004796	0.203	0.077	6.092347433856e-30	5.15584162193758e-26	0.549620712266325	0.174	0.08	9.83528347800812e-22	5.15584162193758e-26	6.38744750876078e-34
mast2	2.23593593951155e-23	0.953167752348849	0.298	0.173	4.26527139821223e-19	4.30078299012022e-34	1.05953906178875	0.312	0.179	8.20417363195333e-30	2.23593593951155e-23	8.60156598024041e-34
SIPA1	4.91578287524884e-34	0.619829048127207	0.198	0.073	9.37734741282469e-30	2.02728308187381e-18	0.570205778994012	0.163	0.085	3.86724520698249e-14	2.02728308187381e-18	9.83156575049767e-34
zmiz1a	5.37962875723749e-34	0.746361918709843	0.442	0.273	1.02621798173062e-29	5.30555313897146e-23	0.75582820515841	0.396	0.29	1.0120873167902e-18	5.30555313897146e-23	1.0759257514475e-33
gng7	5.93575259142525e-34	0.526827674799482	0.189	0.067	1.13230416434028e-29	1.01913554026697e-16	0.581173464131535	0.145	0.075	1.94410295661327e-12	1.01913554026697e-16	1.18715051828505e-33
eif4a1b	6.22624646894597e-34	0.836864545164893	0.515	0.347	1.18771877641613e-29	2.30832549325247e-23	0.700809397679456	0.48	0.375	4.40336171092841e-19	2.30832549325247e-23	1.24524929378919e-33
chd4b	7.49606970566603e-34	0.986660680015635	0.608	0.49	1.42995025705285e-29	9.30339229354066e-06	0.569152993326233	0.466	0.453	0.177471511391582	9.30339229354066e-06	1.49921394113322e-33
cbx6a	1.61880969721293e-33	0.554029028922655	0.232	0.096	3.08804137840338e-29	1.0377697013818e-10	0.360549249311662	0.163	0.103	1.97964948235592e-06	1.0377697013818e-10	3.23761939442585e-33
sumo3a	2.01725902340961e-33	0.60765641040949	0.632	0.485	3.84812331305617e-29	6.25057948894009e-30	0.595822314835244	0.582	0.47	1.19236054331021e-25	6.25057948894009e-30	4.03451804681921e-33
apmap	2.78207798592019e-33	0.766653749659931	0.226	0.096	5.30709196594135e-29	0.00524475702224489	0.431903159799142	0.151	0.129	1	0.00524475702224489	5.56415597184035e-33
macroh2a2	2.91324886017462e-33	0.788514057417415	0.549	0.388	5.55731352566911e-29	1.82728120633121e-26	0.789526944602895	0.491	0.39	3.48572162919742e-22	1.82728120633121e-26	5.82649772034923e-33
prkacab	3.23212169976286e-33	0.497308616574874	0.172	0.059	6.16559535446762e-29	7.59120007443811e-24	0.487543356082649	0.154	0.07	1.44809732619981e-19	7.59120007443811e-24	6.46424339952575e-33
chst2a	4.07950435281808e-33	0.556762650225899	0.185	0.066	7.78206250343576e-29	5.53002678667013e-17	0.432987574197921	0.153	0.08	1.0549079098252e-12	5.53002678667013e-17	8.15900870563612e-33
rcc2	4.44494603580027e-33	0.776062675725594	0.508	0.356	8.47917905789259e-29	6.7541375523782e-33	0.794892710804063	0.474	0.358	1.28841927949167e-28	6.7541375523782e-33	8.88989207160052e-33
rusc2	4.68637258370862e-33	0.551844227888926	0.172	0.058	8.93972434068256e-29	8.76003340361231e-18	0.491471835090034	0.144	0.071	1.67106397207308e-13	8.76003340361231e-18	9.37274516741725e-33
ppp3r1b	4.89017653844416e-33	0.668097625607904	0.333	0.176	9.32850076473609e-29	2.77341026467168e-09	0.492357614827807	0.266	0.207	5.2905574208877e-05	2.77341026467168e-09	9.78035307688829e-33
tmtc4	6.95066129344495e-33	0.416510121841995	0.151	0.047	1.32590814833756e-28	3.89334160694235e-15	0.459326108398912	0.113	0.055	7.42693844940323e-11	3.89334160694235e-15	1.39013225868899e-32
calm2a	7.61685873832495e-33	0.84007146100673	0.511	0.361	1.45299197292287e-28	1.79944002657875e-24	0.720228287977691	0.475	0.372	3.43261179470163e-20	1.79944002657875e-24	1.52337174766499e-32
elocb	8.80240860022107e-33	0.672378206525039	0.493	0.331	1.67914746457817e-28	3.66328865308371e-19	0.57901960152529	0.446	0.36	6.98808943462248e-15	3.66328865308371e-19	1.76048172004421e-32
clip2	9.07517144976425e-33	0.557180984473761	0.249	0.107	1.73117970575703e-28	3.22595216542777e-25	0.578584206670204	0.221	0.116	6.15382635077001e-21	3.22595216542777e-25	1.81503428995285e-32
ppm1la	9.20098621164896e-33	0.467182085563922	0.156	0.05	1.75518012973416e-28	4.75316048091912e-08	0.330952009647925	0.116	0.072	0.000906712893340132	4.75316048091912e-08	1.84019724232978e-32
smarcd1	9.27256517952391e-33	0.702967781792009	0.473	0.308	1.76883453364598e-28	5.17145009477671e-12	0.543408398130184	0.395	0.331	9.86505820079606e-08	5.17145009477671e-12	1.85451303590478e-32
rerea	9.8598030826328e-33	0.653689279708221	0.319	0.159	1.88085603604303e-28	7.41343983614143e-29	0.775747937582952	0.294	0.172	1.41418778314234e-24	7.41343983614143e-29	1.97196061652657e-32
rnf130	1.12928618417955e-32	0.729525313088613	0.205	0.08	2.15422632494092e-28	2.80510110311931e-11	0.522468622922428	0.157	0.097	5.3510108643104e-07	2.80510110311931e-11	2.25857236835912e-32
rgma	1.64133898980365e-32	0.687526919064899	0.163	0.054	3.13101825694944e-28	5.25042425185306e-10	0.505095910725709	0.127	0.075	1.00157093028349e-05	5.25042425185306e-10	3.28267797960728e-32
ss18	1.7789147481167e-32	0.722387046280831	0.396	0.237	3.39345777350742e-28	1.02232530032631e-15	0.567909238399052	0.327	0.243	1.95018774290247e-11	1.02232530032631e-15	3.5578294962334e-32
tspan31	1.80992792809114e-32	0.679172417720117	0.336	0.179	3.45261851562666e-28	2.42267604837847e-22	0.679598492048215	0.291	0.186	4.62149682988677e-18	2.42267604837847e-22	3.61985585618231e-32
atp1b3b	1.81030930028755e-32	0.743477812861787	0.166	0.057	3.45334602122853e-28	7.47108181937516e-05	0.468792576725667	0.127	0.095	1	7.47108181937516e-05	3.62061860057513e-32
proser1	2.39744287692015e-32	0.542107035699864	0.279	0.132	4.57336203201287e-28	9.77815979777321e-16	0.527364436949912	0.235	0.153	1.86528176302322e-11	9.77815979777321e-16	4.79488575384029e-32
cnpy3	2.66205638601121e-32	0.682568044953734	0.208	0.085	5.07813876195498e-28	3.48926713344796e-15	0.693128479294173	0.203	0.127	6.65612598376532e-11	3.48926713344796e-15	5.32411277202245e-32
gnb2	3.91202229083746e-32	0.38188180321057	0.102	0.023	7.46257372200154e-28	3.37258148856561e-22	0.381386269920806	0.101	0.036	6.43353644758776e-18	3.37258148856561e-22	7.82404458167493e-32
tenm4	4.01137333484471e-32	0.855580854456788	0.158	0.052	7.65209577354977e-28	1.54370602452893e-08	0.485898566859298	0.12	0.073	0.000294477361239138	1.54370602452893e-08	8.02274666968939e-32
mycbp2	5.39245626878372e-32	0.885885671362429	0.43	0.267	1.02866495783318e-27	1.0749318108822e-17	0.709121203211849	0.36	0.268	2.05053992243889e-13	1.0749318108822e-17	1.07849125375674e-31
tfap2e	7.98455897080183e-32	1.47102827543362	0.111	0.028	1.52313446927016e-27	6.56148790321181e-32	1.42717750469383	0.135	0.047	1.25166943241668e-27	7.98455897080183e-32	1.31229758064236e-31
hmgn7	8.64378510946381e-32	0.544344928851337	0.708	0.604	1.64888844748132e-27	8.07176051146015e-29	0.541065729965777	0.659	0.581	1.53976903516614e-24	8.07176051146015e-29	1.72875702189276e-31
gabarapa	9.36486631899214e-32	0.473118918005044	0.299	0.146	1.78644189901094e-27	5.87752915746428e-07	0.254412435954877	0.261	0.207	0.0112119746207789	5.87752915746428e-07	1.87297326379844e-31
ebf2	1.27957009347823e-31	0.797944814799947	0.201	0.078	2.44090791031907e-27	5.21141574716351e-27	0.880077094623788	0.177	0.08	9.94129667928912e-23	5.21141574716351e-27	2.55914018695647e-31
dynll2a	1.85987743227901e-31	0.448647074805865	0.19	0.073	3.54790218981543e-27	2.13087613506477e-09	0.342222080192677	0.129	0.079	4.06485931524955e-05	2.13087613506477e-09	3.71975486455803e-31
nsd3	1.88290516482571e-31	0.515376374802184	0.226	0.096	3.59182989242152e-27	7.86813474080003e-19	0.474261538739159	0.184	0.1	1.50092538315501e-14	7.86813474080003e-19	3.76581032965144e-31
ilf2	2.53695251401394e-31	0.678475139310346	0.578	0.464	4.83949061573299e-27	1.4610538774273e-14	0.510363832437794	0.5	0.455	2.78710637658032e-10	1.4610538774273e-14	5.0739050280279e-31
zfr	3.12477886459333e-31	0.737989879228154	0.408	0.254	5.96082816209824e-27	1.53517904849411e-18	0.623895273518131	0.36	0.268	2.92850755290737e-14	1.53517904849411e-18	6.24955772918671e-31
pfn2l	3.71286281932901e-31	0.629729924396024	0.621	0.493	7.08265711415202e-27	2.9262679837818e-28	0.607250978202786	0.571	0.458	5.58214880586216e-24	2.9262679837818e-28	7.42572563865804e-31
stx6	5.64127163304233e-31	0.462411573593117	0.221	0.092	1.07612897671915e-26	3.95876667213237e-12	0.378531271614219	0.183	0.115	7.55174330375971e-08	3.95876667213237e-12	1.12825432660846e-30
brd3b	6.16624337099496e-31	0.673063398657483	0.501	0.34	1.176272585451e-26	2.36953296721984e-16	0.573151453857485	0.433	0.354	4.52012108826856e-12	2.36953296721984e-16	1.23324867419899e-30
mtss1lb	6.96879614350601e-31	0.721335806789727	0.195	0.075	1.32936755233521e-26	1.17537507670118e-29	0.811856215795729	0.204	0.096	2.24214549631518e-25	1.17537507670118e-29	1.39375922870121e-30
bcl7a	7.26404823321973e-31	0.717135751886629	0.417	0.258	1.385689840969e-26	1.01674084358491e-07	0.442759928828756	0.301	0.248	0.00193953483322257	1.01674084358491e-07	1.45280964664394e-30
efnb3b	7.68750919791739e-31	0.829583569572129	0.224	0.097	1.46646925459472e-26	7.3685833738105e-09	0.516639160907834	0.176	0.12	0.000140563096438809	7.3685833738105e-09	1.53750183958348e-30
phf20a	2.84308147704626e-30	0.617192752050822	0.266	0.125	5.42346222561346e-26	1.6214847259847e-30	0.64616745604604	0.246	0.126	3.09314426328841e-26	2.84308147704626e-30	3.24296945196941e-30
rab40c	2.16415259771241e-30	0.420742087258107	0.205	0.082	4.12833749539619e-26	7.52997148470839e-19	0.434858914226886	0.166	0.086	1.43641736042297e-14	7.52997148470839e-19	4.32830519542484e-30
kat5b	2.22836882206912e-30	0.421279485589206	0.17	0.061	4.25083636497906e-26	1.31164077078051e-19	0.403746627909602	0.16	0.081	2.5020859343409e-15	1.31164077078051e-19	4.45673764413825e-30
pfkfb4b	2.64880361735446e-30	0.623294952378169	0.46	0.287	5.05285778046537e-26	6.04552763211579e-06	0.25819376152488	0.369	0.321	0.115324485110241	6.04552763211579e-06	5.29760723470894e-30
ube2e1	3.49412353653514e-30	0.66336681224206	0.469	0.311	6.66539005829442e-26	1.11992497947431e-20	0.653079595966437	0.403	0.311	2.1363688908452e-16	1.11992497947431e-20	6.98824707307024e-30
megf8	7.03373224096734e-30	0.7311654161462	0.361	0.201	1.34175476228693e-25	1.26430645761266e-16	0.624003849186092	0.279	0.189	2.4117909985419e-12	1.26430645761266e-16	1.40674644819346e-29
tnika	7.39022939029326e-30	0.507771924054181	0.178	0.065	1.40976015849234e-25	1.11541373461486e-12	0.383903698425982	0.161	0.094	2.1277632401513e-08	1.11541373461486e-12	1.47804587805865e-29
maml3	9.05609225488455e-30	0.523560649902811	0.169	0.061	1.72754015854178e-25	9.58311078232262e-10	0.35026524471442	0.136	0.082	1.82807421283586e-05	9.58311078232262e-10	1.81121845097692e-29
syne1b	9.75341242332235e-30	0.641039989148842	0.245	0.111	1.86056095387297e-25	9.25540926451942e-11	0.428390914701809	0.185	0.12	1.76556187129972e-06	9.25540926451942e-11	1.95068248466447e-29
rnf111	1.18908550244813e-29	0.537973972640333	0.259	0.12	2.26829950447005e-25	2.48213836802923e-10	0.35900403717424	0.197	0.134	4.73492715085255e-06	2.48213836802923e-10	2.37817100489627e-29
st8sia2	1.28450724636424e-29	0.33412343217356	0.102	0.025	2.45032602316442e-25	2.62957627378496e-27	0.43077433465282	0.104	0.034	5.0161796998722e-23	2.62957627378496e-27	2.5690144927285e-29
otpb	1.24293710062343e-23	1.64707643872373	0.107	0.033	2.37102681314925e-19	2.22121691440935e-29	1.54591689566796	0.139	0.052	4.23719338592727e-25	1.24293710062343e-23	4.44243382881871e-29
si:dkeyp-69b9.6	2.31173789906319e-29	0.531866761798604	0.238	0.104	4.40987121625294e-25	9.53597420451372e-12	0.473954332729198	0.168	0.103	1.81908243925304e-07	9.53597420451372e-12	4.62347579812642e-29
si:ch73-1a9.3	2.63025001347441e-29	0.439889278928542	0.877	0.868	5.01746492570379e-25	1.46945420719968e-23	0.316598433781438	0.898	0.877	2.80313084565411e-19	1.46945420719968e-23	5.26050002694885e-29
irx5a	1.54347201012554e-27	0.758318172446878	0.204	0.087	2.94432720651548e-23	2.83423937963562e-29	0.905884539284146	0.219	0.108	5.40659504059291e-25	1.54347201012554e-27	5.66847875927123e-29
roraa	3.80183386449878e-29	0.902549148673716	0.126	0.038	7.25237827991786e-25	4.70680799614522e-27	0.922433439354095	0.16	0.068	8.97870693344662e-23	4.70680799614522e-27	7.60366772899759e-29
dpf2l	3.96180728027423e-29	0.470291341911439	0.374	0.218	7.55754356785112e-25	5.03007123415854e-21	0.633626068408272	0.337	0.234	9.59536388628083e-17	5.03007123415854e-21	7.92361456054848e-29
tnrc6a	4.27705217107186e-29	0.699860210075076	0.545	0.393	8.15890472153668e-25	1.70083890283232e-27	0.785848855888128	0.503	0.39	3.24452029104293e-23	1.70083890283232e-27	8.55410434214368e-29
hdlbpb	4.89689400761744e-29	0.422564002296074	0.162	0.057	9.34131500893104e-25	1.07335597183706e-07	0.266387087152347	0.108	0.066	0.00204753385187638	1.07335597183706e-07	9.7937880152349e-29
iqsec1b	5.11552203173977e-29	0.575932620464313	0.324	0.168	9.75836982774679e-25	3.32299093630568e-20	0.598449978199537	0.275	0.169	6.33893751009672e-16	3.32299093630568e-20	1.02310440634796e-28
slco5a1a	5.13016177921315e-29	0.501956075165634	0.163	0.058	9.78629661002701e-25	8.7983231546384e-14	0.441414485785839	0.125	0.065	1.67836812497882e-09	8.7983231546384e-14	1.02603235584263e-28
nono	6.18748957783814e-29	0.618214249820499	0.55	0.4	1.1803255118684e-24	2.15666462967353e-15	0.496985731521855	0.481	0.403	4.11405344756523e-11	2.15666462967353e-15	1.23749791556763e-28
zc2hc1a	6.35404138005357e-29	0.374366747679428	0.152	0.052	1.21209693365902e-24	2.57648224501039e-14	0.282977261661448	0.125	0.064	4.91489753058181e-10	2.57648224501039e-14	1.27080827601071e-28
atp6v1h	6.41795928075285e-29	0.49679262877373	0.22	0.096	1.22428991239641e-24	2.40085042693479e-15	0.384323863859521	0.204	0.124	4.5798622744208e-11	2.40085042693479e-15	1.28359185615058e-28
tle2a	7.65833993649173e-29	0.682719061970679	0.414	0.25	1.46090492628516e-24	1.82512855821964e-21	0.648243728837474	0.36	0.246	3.48161523765979e-17	1.82512855821964e-21	1.53166798729835e-28
kctd6b	8.02183091686924e-29	0.494666899032572	0.229	0.104	1.53024446570198e-24	1.89303041941023e-11	0.445317120672858	0.174	0.111	3.61114482806696e-07	1.89303041941023e-11	1.60436618337385e-28
trim3a	9.49475910348646e-29	0.469410399369273	0.203	0.082	1.81122024658108e-24	1.57161439609383e-19	0.404321903427204	0.17	0.086	2.99801162198859e-15	1.57161439609383e-19	1.89895182069729e-28
taf12	1.15786401532774e-28	0.663294356238653	0.413	0.265	2.20874139563919e-24	3.07507599924787e-15	0.588259249778318	0.384	0.306	5.86601497616524e-11	3.07507599924787e-15	2.31572803065548e-28
stam	1.6552314247885e-28	0.518538604913006	0.234	0.107	3.15751946592655e-24	1.46510888571873e-12	0.439317285866167	0.196	0.126	2.79484171039705e-08	1.46510888571873e-12	3.31046284957702e-28
cblb	1.79019000168124e-28	0.85391933070721	0.264	0.127	3.41496644720713e-24	1.98971395905666e-19	0.642227887579596	0.212	0.119	3.79557834829648e-15	1.98971395905666e-19	3.58038000336249e-28
C19H6orf62	2.63288701255715e-28	0.716115295603994	0.535	0.396	5.02249526515402e-24	2.78670515575104e-19	0.620348710507253	0.48	0.399	5.31591875511069e-15	2.78670515575104e-19	5.2657740251143e-28
cnp	3.76724572857938e-26	0.622391266928838	0.373	0.232	7.18639795183802e-22	3.2489805833036e-28	0.742540489678838	0.37	0.249	6.19775536070995e-24	3.76724572857938e-26	6.49796116660719e-28
ube2v1	1.53882704970173e-26	0.630722641594285	0.567	0.438	2.93546648001102e-22	4.40987874884056e-28	0.706534596298832	0.535	0.433	8.41228470128825e-24	1.53882704970173e-26	8.81975749768116e-28
prkx	5.4196284602872e-28	0.45230167915271	0.156	0.055	1.03384832508439e-23	2.32617223794427e-13	0.453731227385597	0.123	0.065	4.43740616110249e-09	2.32617223794427e-13	1.08392569205745e-27
hmga1b	5.59465991571883e-28	0.419480410335827	0.147	0.049	1.06723732552252e-23	1.97787920520589e-14	0.357262263584857	0.125	0.063	3.77300237185075e-10	1.97787920520589e-14	1.11893198314377e-27
eif4ebp1	6.42041262342273e-28	0.698383929353966	0.392	0.24	1.22475791204412e-23	2.18185880457601e-14	0.608333525827285	0.356	0.276	4.1621138556092e-10	2.18185880457601e-14	1.28408252468455e-27
gata3	8.42281729340964e-24	1.27372575207144	0.164	0.07	1.60673662689082e-19	6.67185574367543e-28	1.22303666517297	0.176	0.079	1.27272320166353e-23	8.42281729340964e-24	1.33437114873509e-27
trim33	9.13680119761e-28	0.681562834638987	0.332	0.188	1.74293619645608e-23	4.84838184950329e-10	0.60711972351446	0.259	0.197	9.24877321611247e-06	4.84838184950329e-10	1.827360239522e-27
fbxo11a.1	1.18737316228975e-27	0.49539782766155	0.328	0.179	2.26503304438394e-23	2.48617372697268e-11	0.385639818900512	0.24	0.168	4.74262500157308e-07	2.48617372697268e-11	2.37474632457952e-27
si:ch73-109d9.2	1.29246354605348e-27	0.526382303177549	0.193	0.079	2.46550346045162e-23	1.51698037351317e-17	0.553570520196157	0.171	0.093	2.89379176051372e-13	1.51698037351317e-17	2.58492709210697e-27
cpeb4b	1.29802770625005e-27	0.601441114091957	0.341	0.187	2.47611765244259e-23	3.19389148590621e-14	0.51946597956408	0.275	0.191	6.09266739851469e-10	3.19389148590621e-14	2.5960554125001e-27
nucks1a	1.53017290754932e-27	0.545565145058231	0.697	0.601	2.91895783844109e-23	5.45436436191454e-24	0.482292433197936	0.654	0.582	1.04047454567882e-19	5.45436436191454e-24	3.06034581509866e-27
slc7a8a	1.71696767904163e-27	0.495200458691946	0.162	0.06	3.27528754453981e-23	1.4263404182971e-05	0.383273700809792	0.145	0.105	0.272088698194355	1.4263404182971e-05	3.43393535808327e-27
hoxb3a	1.63249079223991e-22	1.15592306809915	0.242	0.129	3.11413943527685e-18	1.96776627767048e-27	1.16927021321798	0.242	0.13	3.7537109512842e-23	1.63249079223991e-22	3.93553255534096e-27
fam222bb	2.12294013787332e-27	0.41627830795248	0.215	0.094	4.04972060700715e-23	1.94139200782541e-06	0.300877456557519	0.136	0.094	0.0370339939412776	1.94139200782541e-06	4.24588027574665e-27
ptp4a1	2.39633763333226e-27	0.660991430810496	0.431	0.283	4.57125366934462e-23	1.49871247209811e-09	0.450134767888111	0.351	0.291	2.85894391177435e-05	1.49871247209811e-09	4.79267526666452e-27
FAM53C	2.54850353438935e-27	0.476222988494004	0.188	0.077	4.86152534220113e-23	9.73205991276029e-14	0.474479848708803	0.158	0.092	1.85648774895815e-09	9.73205991276029e-14	5.09700706877871e-27
dnajc5ab	2.61835786283957e-27	0.537768094155056	0.217	0.097	4.99477945915276e-23	7.83466891741234e-05	0.324113866895651	0.174	0.138	1	7.83466891741234e-05	5.23671572567914e-27
bahcc1b	3.78570616853563e-22	0.608908699200216	0.425	0.278	7.22161308709857e-18	3.03991824571643e-27	0.772262250458521	0.437	0.309	5.79894804552866e-23	3.78570616853563e-22	6.07983649143289e-27
si:dkey-19e4.5	3.13095177330867e-27	0.515369652561934	0.314	0.175	5.97260360276361e-23	3.49319059355347e-13	0.533777972502974	0.281	0.208	6.6636103762626e-09	3.49319059355347e-13	6.26190354661735e-27
camk2g2	3.32886760613864e-27	0.592217930245877	0.241	0.114	6.35014784547007e-23	1.61281581455177e-09	0.426722864136333	0.195	0.136	3.07660744783895e-05	1.61281581455177e-09	6.65773521227729e-27
akirin1	3.8787834740281e-27	0.588577678678581	0.391	0.244	7.39916735505601e-23	1.43456995653884e-09	0.46403728869629	0.308	0.25	2.7365856490935e-05	1.43456995653884e-09	7.75756694805625e-27
fkbp1aa	4.00350579903404e-27	0.451264555112135	0.743	0.708	7.63708766223733e-23	9.98229199898357e-22	0.362576275550807	0.716	0.696	1.90422202172611e-17	9.98229199898357e-22	8.00701159806808e-27
ube2d2	4.41245851946974e-27	0.593962079872599	0.56	0.428	8.41720587174048e-23	2.91466389525955e-12	0.425790909633658	0.491	0.437	5.56001284659712e-08	2.91466389525955e-12	8.82491703893951e-27
id2a	4.87626150963848e-27	0.983514906570919	0.359	0.211	9.30195645578637e-23	1.4236569455715e-23	1.02140992514484	0.401	0.284	2.7157679893722e-19	1.4236569455715e-23	9.75252301927701e-27
rab41	5.78101512275356e-27	0.46764384344687	0.22	0.099	1.10278644481647e-22	3.79326804107047e-08	0.259103542003002	0.181	0.128	0.000723603811514603	3.79326804107047e-08	1.15620302455071e-26
brd8	6.9069296232036e-27	0.602130387751919	0.294	0.159	1.31756589492232e-22	6.7375567684579e-07	0.411610493728284	0.223	0.175	0.0128525632915103	6.7375567684579e-07	1.38138592464073e-26
meaf6	7.77742306047183e-27	0.668598568246418	0.42	0.274	1.48362122301561e-22	9.73068832546221e-17	0.597436162420101	0.373	0.287	1.85622610496517e-12	9.73068832546221e-17	1.55548461209437e-26
rab11bb	6.34841400040883e-19	0.466105516968555	0.226	0.117	1.21102345471799e-14	7.84618143853532e-27	0.573888747713709	0.224	0.113	1.496737571215e-22	6.34841400040883e-19	1.56923628770707e-26
si:ch211-222l21.1	8.86376909057824e-27	0.400750877419821	0.954	0.922	1.6908525917187e-22	1.97647036519382e-23	0.307040517244754	0.948	0.916	3.77031486864372e-19	1.97647036519382e-23	1.77275381811565e-26
ubald1a	9.06939637661769e-27	0.413341401629086	0.172	0.067	1.73007805280359e-22	1.11504522109359e-15	0.474373870724964	0.169	0.096	2.12706026375814e-11	1.11504522109359e-15	1.81387927532354e-26
gpr107	9.9794187110982e-27	0.606494270890321	0.181	0.074	1.90367391332909e-22	5.76161880233131e-09	0.468366508467919	0.135	0.086	0.000109908640273272	5.76161880233131e-09	1.99588374221965e-26
daam1b	1.00184361400411e-26	0.383697949008923	0.162	0.06	1.91111687807424e-22	3.53793534923327e-08	0.388784062316132	0.121	0.076	0.000674896547219738	3.53793534923327e-08	2.00368722800823e-26
pde7a	1.43895394326407e-26	0.618539756979278	0.289	0.153	2.74494854217055e-22	1.07078832178397e-12	0.586577921935495	0.283	0.21	2.0426358026351e-08	1.07078832178397e-12	2.87790788652815e-26
pip4p1a	1.48483071385963e-26	0.40456616376035	0.189	0.079	2.83246306975864e-22	4.84357597323772e-20	0.461998030942096	0.182	0.096	9.23960552654828e-16	4.84357597323772e-20	2.96966142771928e-26
rnd3a	6.66990505622395e-20	0.760011809808262	0.326	0.199	1.27235108852528e-15	1.62028161419142e-26	0.903391397016572	0.32	0.196	3.09084920723156e-22	6.66990505622395e-20	3.24056322838284e-26
ube2d1b	2.13191574321267e-26	0.547216475567772	0.448	0.298	4.06684247175249e-22	8.53098633588261e-15	0.531303924666934	0.375	0.3	1.62737095343297e-10	8.53098633588261e-15	4.26383148642536e-26
adgrl2a	2.88004986488952e-26	0.634840035439054	0.206	0.091	5.49398312226325e-22	9.03784313453804e-10	0.577862618666523	0.157	0.101	1.72405895634448e-05	9.03784313453804e-10	5.76009972977905e-26
scml2	2.89438545113306e-26	0.538975217560966	0.284	0.15	5.52132968658142e-22	1.0251714715561e-13	0.47735963141434	0.231	0.154	1.95561709914041e-09	1.0251714715561e-13	5.78877090226611e-26
ptena	3.5673095537157e-26	0.642524271444167	0.41	0.262	6.80499970466807e-22	3.91721944721127e-17	0.60958488622801	0.353	0.261	7.47248781750023e-13	3.91721944721127e-17	7.13461910743142e-26
csnk1da	4.78785073225283e-26	0.526295304145424	0.346	0.197	9.13330405684549e-22	1.06048179059447e-05	0.366830783973049	0.255	0.212	0.202297506373802	1.06048179059447e-05	9.5757014645057e-26
ddx6	5.18675303330155e-26	0.651979685828547	0.429	0.276	9.89425008632605e-22	5.9064627079146e-12	0.544268689709345	0.36	0.285	1.12671682616179e-07	5.9064627079146e-12	1.03735060666031e-25
lmo4b	7.86648443054791e-26	0.595193026683385	0.139	0.048	1.50061056997132e-21	1.29543391728272e-22	0.801380869478265	0.175	0.085	2.47116974060851e-18	1.29543391728272e-22	1.57329688610959e-25
znf281b	1.07959615038341e-25	0.488959167253089	0.238	0.115	2.05943761647139e-21	3.24586538606784e-24	0.624919648278924	0.243	0.137	6.19181281046301e-20	3.24586538606784e-24	2.15919230076683e-25
dync1li1	1.30871497363408e-25	0.441401396873048	0.216	0.098	2.49650468370436e-21	5.47300657596388e-10	0.37355642748251	0.171	0.112	1.04403073443087e-05	5.47300657596388e-10	2.61742994726816e-25
si:ch211-51e12.7	1.32764204538643e-25	0.619701452436446	0.499	0.363	2.53260996577915e-21	2.57870436228674e-15	0.526892907131778	0.453	0.38	4.91913644149818e-11	2.57870436228674e-15	2.65528409077286e-25
tia1	1.33724663560368e-25	0.585259869501859	0.406	0.261	2.55093168207758e-21	8.40649042185241e-19	0.589758374868208	0.342	0.248	1.60362211287257e-14	8.40649042185241e-19	2.67449327120736e-25
ebf3a	2.01837041560665e-22	0.881010080155661	0.351	0.216	3.85024340481124e-18	1.41142477285748e-25	0.932914447991126	0.293	0.172	2.69243389670293e-21	2.01837041560665e-22	2.82284954571497e-25
ubtd2	2.20514560909372e-25	0.486275542596153	0.201	0.091	4.20653576390717e-21	1.21531020819376e-14	0.449088605519918	0.156	0.088	2.31832575315041e-10	1.21531020819376e-14	4.41029121818745e-25
aif1l	3.50382605763151e-25	0.571376189253355	0.317	0.175	6.68389858753786e-21	1.72049593655413e-14	0.518506791513972	0.309	0.224	3.28201804857065e-10	1.72049593655413e-14	7.00765211526303e-25
cst3	3.62084071621485e-25	0.504147461188724	0.321	0.18	6.90711575025144e-21	4.8240169439857e-10	0.401991106232481	0.277	0.209	9.20229472234712e-06	4.8240169439857e-10	7.24168143242971e-25
clgn	3.75371064872024e-25	0.676090373013051	0.295	0.164	7.16057843349873e-21	4.83821240231653e-07	0.429436103814086	0.232	0.183	0.00922937397865902	4.83821240231653e-07	7.50742129744051e-25
znf687b	4.23480861365415e-25	0.464691187291986	0.159	0.061	8.07832091140665e-21	4.27006135999276e-09	0.358961961469426	0.133	0.083	8.14556905032219e-05	4.27006135999276e-09	8.46961722730832e-25
rfxap	4.7503832456142e-25	0.487946715903051	0.221	0.104	9.06183107933365e-21	8.0420448578565e-17	0.56580706195957	0.216	0.133	1.53410047708471e-12	8.0420448578565e-17	9.50076649122841e-25
bod1	6.46695164549959e-25	0.563856658125321	0.288	0.161	1.2336356958955e-20	2.1864297434161e-09	0.477881210595068	0.245	0.188	4.17083337854054e-05	2.1864297434161e-09	1.29339032909992e-24
casc4	8.75179269142962e-25	0.456673504206318	0.171	0.07	1.66949197381711e-20	4.87738444113166e-06	0.314045598950946	0.14	0.1	0.0930409855990275	4.87738444113166e-06	1.75035853828592e-24
ube2d1a	9.82947398663784e-25	0.400884525609054	0.291	0.16	1.87507045769103e-20	1.33189270980306e-06	0.391222730960139	0.21	0.165	0.0254071853322032	1.33189270980306e-06	1.96589479732757e-24
ifrd1	1.09766175133656e-24	0.635121405674312	0.389	0.249	2.09389955684963e-20	1.66653522518548e-17	0.562747502248677	0.361	0.267	3.17908259556383e-13	1.66653522518548e-17	2.19532350267313e-24
tshz2	1.59228944972549e-21	0.733163903198985	0.137	0.053	3.03745135429635e-17	1.46216807594692e-24	0.841654550131614	0.152	0.066	2.78923182167635e-20	1.59228944972549e-21	2.92433615189385e-24
baz2ba	1.56703999047923e-24	0.608378667639896	0.523	0.379	2.98928548583818e-20	2.22671935365824e-18	0.644144750314574	0.472	0.387	4.24768983903846e-14	2.22671935365824e-18	3.13407998095847e-24
ewsr1a	1.71927064388917e-24	0.662651221371726	0.513	0.382	3.27968068028298e-20	1.76859620359005e-17	0.579146083482108	0.439	0.358	3.37377411796838e-13	1.76859620359005e-17	3.43854128777835e-24
tmem169a	1.76152703021508e-24	0.498632116930208	0.156	0.06	3.36028896283828e-20	1.28202563991462e-09	0.400692684944417	0.116	0.067	2.44559211070112e-05	1.28202563991462e-09	3.52305406043017e-24
atg101	2.01893383555998e-24	0.335852651397772	0.179	0.075	3.85131818471422e-20	6.29669712890988e-14	0.44005977251557	0.164	0.096	1.20115794431085e-09	6.29669712890988e-14	4.03786767111997e-24
ttc5	2.04620375047956e-24	0.373007673720405	0.176	0.074	3.90333827441482e-20	5.42805141256024e-06	0.25996021947056	0.121	0.084	0.103545508745999	5.42805141256024e-06	4.09240750095913e-24
purab	2.91223562047748e-24	0.600954661010126	0.29	0.155	5.55538066962285e-20	1.44935680488414e-11	0.572156105330839	0.215	0.146	2.76479304099698e-07	1.44935680488414e-11	5.82447124095499e-24
ahcyl2b	3.08526637383495e-24	0.417600865812069	0.198	0.089	5.88545413472756e-20	2.32666352641121e-06	0.352087288233721	0.148	0.106	0.0443834334298202	2.32666352641121e-06	6.1705327476699e-24
C8H5orf51	3.21955425850812e-24	0.463144884749212	0.295	0.164	6.14162170353009e-20	6.76374966763852e-05	0.329697644906019	0.225	0.19	1	6.76374966763852e-05	6.43910851701627e-24
hnrnpua	3.38050832885346e-24	0.68413344898959	0.427	0.292	6.44865768812086e-20	1.20970796372774e-19	0.642385221603098	0.399	0.302	2.30763891160703e-15	1.20970796372774e-19	6.76101665770693e-24
maco1a	3.45967367064198e-24	0.466435530355423	0.142	0.052	6.59967349411665e-20	1.02593365215971e-15	0.419130932656506	0.128	0.063	1.95707103485987e-11	1.02593365215971e-15	6.91934734128397e-24
zeb2b	7.41532044155315e-22	0.787382781216108	0.175	0.077	1.41454652743068e-17	4.0617635619793e-24	1.05374419709875	0.218	0.117	7.74822017083172e-20	7.41532044155315e-22	8.12352712395865e-24
patz1	4.39806667468093e-24	0.525154353268049	0.253	0.13	8.38975198862135e-20	2.72105810417803e-12	0.472608462411183	0.207	0.138	5.19069043953001e-08	2.72105810417803e-12	8.79613334936186e-24
cct6a	4.6415518775514e-24	0.509766188750133	0.568	0.426	8.85422436161705e-20	0.000142677590271223	0.280570515616012	0.465	0.434	1	0.000142677590271223	9.28310375510285e-24
znf827	4.65884849688905e-24	0.679425484001183	0.38	0.232	8.88721939266556e-20	4.09037884439394e-09	0.419166833327822	0.283	0.217	7.80280668356589e-05	4.09037884439394e-09	9.31769699377812e-24
si:ch211-126i22.5	5.13573772700281e-24	0.391974069721011	0.124	0.042	9.79693328803055e-20	1.06013597702228e-21	0.37979552448088	0.117	0.047	2.02231538976769e-17	1.06013597702228e-21	1.02714754540056e-23
tmpob	5.6407546257296e-24	0.611654056891357	0.344	0.205	1.07603035240418e-19	1.73125738368749e-10	0.454680801936942	0.277	0.212	3.30254658512225e-06	1.73125738368749e-10	1.12815092514592e-23
elavl1b	6.37958659672814e-24	0.461794265867271	0.311	0.18	1.21696993919186e-19	7.80699481131677e-09	0.390202920995637	0.255	0.199	0.000148926233020679	7.80699481131677e-09	1.27591731934563e-23
tdg.1	7.70713348937046e-24	0.507541428916049	0.277	0.148	1.47021278443231e-19	1.13387512276053e-08	0.378621300118928	0.217	0.161	0.000216298018417798	1.13387512276053e-08	1.54142669787409e-23
txnl4a	8.09277511555704e-24	0.484157356180015	0.389	0.251	1.54377778104366e-19	6.9339202227064e-13	0.535139805619112	0.326	0.254	1.32271462168347e-08	6.9339202227064e-13	1.61855502311141e-23
chmp4ba	8.76112033788846e-24	0.439859771473195	0.25	0.127	1.6712713156556e-19	7.73825397100101e-09	0.399724615193463	0.233	0.174	0.000147614932750815	7.73825397100101e-09	1.7522240675777e-23
pias4a	8.8097373133359e-24	0.533275583301551	0.328	0.195	1.68054548989196e-19	1.25921232205064e-09	0.471947502893433	0.281	0.22	2.40207342554381e-05	1.25921232205064e-09	1.76194746266718e-23
rad54l2	1.33062744116604e-23	0.590646021049371	0.285	0.159	2.53830490676835e-19	1.51114796386921e-08	0.446525082632129	0.222	0.166	0.00028826658558769	1.51114796386921e-08	2.66125488233209e-23
brk1	1.45651856170529e-23	0.486445085458837	0.419	0.28	2.77845480830901e-19	6.06978135283055e-07	0.405281561154233	0.348	0.306	0.0115787149086596	6.06978135283055e-07	2.91303712341059e-23
pwwp2b	1.73572014284936e-23	0.454213180401777	0.267	0.14	3.31105974449944e-19	2.35236233513428e-16	0.519912661272756	0.231	0.146	4.48736639050216e-12	2.35236233513428e-16	3.47144028569873e-23
tapt1b	2.10436896291537e-23	0.433585724427561	0.134	0.048	4.01429423365736e-19	1.92362246369323e-14	0.471413115676353	0.127	0.065	3.66950221174121e-10	1.92362246369323e-14	4.20873792583076e-23
atp6v1aa	2.25072255577332e-23	0.397872381645642	0.221	0.105	4.29347834739318e-19	7.45984399877695e-06	0.262538223125309	0.164	0.121	0.142303984120669	7.45984399877695e-06	4.50144511154666e-23
bsg	3.10477076761109e-23	0.61230358624996	0.54	0.407	5.92266071629492e-19	3.3102340210154e-11	0.450671965881925	0.467	0.403	6.31460241848898e-07	3.3102340210154e-11	6.20954153522218e-23
erh	3.19040669932178e-23	0.536847511482467	0.551	0.425	6.08601981962623e-19	1.37994229651445e-08	0.366136875508452	0.484	0.444	0.000263237792483097	1.37994229651445e-08	6.38081339864358e-23
creb1a	3.60332564517243e-23	0.56564112654089	0.44	0.299	6.87370400073092e-19	3.59964031547657e-15	0.630467823598055	0.402	0.322	6.8666738658031e-11	3.59964031547657e-15	7.20665129034484e-23
efna2a	3.83028846762392e-23	0.448694196969492	0.125	0.043	7.30665828083938e-19	3.342084273957e-16	0.384244504264352	0.119	0.056	6.37535996100036e-12	3.342084273957e-16	7.66057693524784e-23
nuak1b	4.76495151517681e-23	0.444509584629967	0.185	0.079	9.08962151035128e-19	1.50224511316237e-05	0.348436062765465	0.145	0.105	0.286568277786854	1.50224511316237e-05	9.52990303035362e-23
mri1	4.89844706843821e-23	0.362594841666471	0.121	0.041	9.34427762775273e-19	1.47996959459708e-18	0.43457865143189	0.105	0.043	2.82318999865338e-14	1.47996959459708e-18	9.79689413687643e-23
kif1b	5.27857684245228e-23	0.722068915580156	0.247	0.125	1.0069413184662e-18	2.8363918420983e-14	0.658780768290126	0.214	0.134	5.41070107798673e-10	2.8363918420983e-14	1.05571536849046e-22
fam32a	5.37325397485059e-23	0.45871414627203	0.436	0.298	1.0250019282425e-18	4.75755154078699e-09	0.457855899591953	0.38	0.33	9.07550531920527e-05	4.75755154078699e-09	1.07465079497012e-22
palm1b	5.74449349700273e-23	0.369030132731454	0.283	0.145	1.09581957948824e-18	1.23031146909799e-18	0.453996145801981	0.235	0.138	2.34694215845133e-14	1.23031146909799e-18	1.14889869940055e-22
hacd2	6.75632152967164e-23	0.50215045583942	0.26	0.141	1.28883589500016e-18	6.98092985716522e-05	0.333032968323275	0.209	0.173	1	6.98092985716522e-05	1.35126430593433e-22
chd6	7.55943663672017e-23	0.753256218703846	0.373	0.236	1.44203813282074e-18	6.42043474691747e-20	0.774559061358449	0.316	0.216	1.22476213232198e-15	6.42043474691747e-20	1.51188732734404e-22
st6gal2a	7.92110006123031e-23	0.549949325489507	0.178	0.077	1.51102904768029e-18	4.04993358585571e-09	0.4249300270671	0.141	0.089	7.72565330837836e-05	4.04993358585571e-09	1.58422001224606e-22
rnf145a	8.30708171787955e-23	0.434582951758815	0.145	0.057	1.5846589085027e-18	0.059221410914097	0.297050021658301	0.105	0.091	1	0.059221410914097	1.66141634357591e-22
brd1b	8.94265564547276e-23	0.666336374286714	0.385	0.25	1.70590099093038e-18	8.2565692726634e-06	0.405670172590064	0.303	0.262	0.157502315445327	8.2565692726634e-06	1.78853112909456e-22
zgc:158564	1.11652181250845e-22	0.630877083743367	0.359	0.225	2.12987700954112e-18	1.11322600329714e-15	0.670676342107199	0.332	0.247	2.12358992388963e-11	1.11322600329714e-15	2.2330436250169e-22
cltcb	1.85243200346488e-22	0.520147437275598	0.349	0.214	3.5336992898096e-18	5.31997891517161e-07	0.497905464506065	0.269	0.223	0.0101483917785814	5.31997891517161e-07	3.70486400692975e-22
phf2	1.90753060817657e-22	0.622164121590786	0.293	0.167	3.63880538815763e-18	5.95344415220366e-11	0.446084180483136	0.255	0.186	1.13567900647437e-06	5.95344415220366e-11	3.81506121635314e-22
cx43.4	1.92806411518964e-22	0.440774309039077	0.355	0.205	3.67797510613575e-18	2.36600958432727e-08	0.426087990489382	0.292	0.225	0.000451339988306271	2.36600958432727e-08	3.85612823037928e-22
ccni	1.95615379054518e-22	0.502627663962196	0.533	0.397	3.73155897084399e-18	1.14047220185075e-12	0.487443421891826	0.471	0.409	2.17556477225048e-08	1.14047220185075e-12	3.91230758109037e-22
tshz1	1.12171671481693e-19	0.755273612114306	0.192	0.095	2.13978680518477e-15	2.17156727995839e-22	0.897812959854225	0.238	0.137	4.14248174324863e-18	1.12171671481693e-19	4.34313455991678e-22
sipa1l2	2.26044331003169e-22	0.718861555496726	0.219	0.108	4.31202165821645e-18	7.2247949251059e-07	0.51093980418543	0.203	0.153	0.013782018799132	7.2247949251059e-07	4.52088662006339e-22
zfand3	2.62318665660601e-22	0.570160641391496	0.38	0.246	5.00399086614163e-18	3.02494911850672e-11	0.501841757490706	0.327	0.261	5.77039293846342e-07	3.02494911850672e-11	5.24637331321204e-22
si:dkeyp-84f3.9	2.71686678573549e-22	0.403053334178611	0.172	0.076	5.18269508046902e-18	1.2680547656404e-15	0.519787074145849	0.163	0.091	2.41894127093562e-11	1.2680547656404e-15	5.433733571471e-22
znf503	3.34968496986232e-22	0.677842783568903	0.156	0.065	6.38985904850935e-18	1.06720506758484e-15	0.70594110924852	0.17	0.097	2.03580038692484e-11	1.06720506758484e-15	6.69936993972463e-22
lypd6	2.63725601090854e-21	0.281022752490984	0.144	0.056	5.03082956640914e-17	4.38868969139612e-22	0.457974354123679	0.152	0.069	8.37186445530725e-18	2.63725601090854e-21	8.77737938279226e-22
pcdh10b	5.22526747057562e-22	0.470940796272158	0.126	0.045	9.96772022687006e-18	9.52110120374661e-12	0.552220301339357	0.123	0.068	1.8162452656267e-07	9.52110120374661e-12	1.04505349411512e-21
prkcbp1l	6.01994153314021e-22	0.553722503547336	0.286	0.163	1.14836404686183e-17	1.61229359812662e-14	0.580585624895703	0.255	0.174	3.07561126778634e-10	1.61229359812662e-14	1.20398830662804e-21
tmem132e	7.42179488271931e-22	0.535331028329502	0.157	0.065	1.41578159182753e-17	1.86076344998551e-09	0.51034229028275	0.13	0.08	3.54959235719236e-05	1.86076344998551e-09	1.48435897654386e-21
elob.1	7.89767157722841e-22	0.531868287607445	0.41	0.282	1.50655983007209e-17	4.42190099854018e-12	0.461015381893813	0.361	0.297	8.43521834481526e-08	4.42190099854018e-12	1.57953431544568e-21
asb7	8.50685055827661e-22	0.445117705339105	0.222	0.111	1.62276681249685e-17	3.67979451738487e-07	0.327457702239685	0.166	0.119	0.00701957602136338	3.67979451738487e-07	1.70137011165533e-21
dazap2	8.55551757144745e-22	0.396425632613735	0.202	0.096	1.63205053192932e-17	3.17715212446881e-05	0.337900361894704	0.166	0.128	0.606073539263669	3.17715212446881e-05	1.7111035142895e-21
hdac1	1.0469265456064e-21	0.467697098082829	0.631	0.543	1.99711707839877e-17	3.73641297740954e-20	0.472863643846538	0.596	0.522	7.12758139570643e-16	3.73641297740954e-20	2.0938530912128e-21
skp1	1.08635797174124e-21	0.548796400303392	0.538	0.427	2.07233646689358e-17	7.73266051305894e-10	0.426291115673653	0.475	0.432	1.47508231947112e-05	7.73266051305894e-10	2.17271594348248e-21
kdm2ba	1.1827561161708e-21	0.563763230960503	0.404	0.27	2.25622556720742e-17	1.9246766551101e-16	0.667073515147857	0.348	0.262	3.67151318728804e-12	1.9246766551101e-16	2.3655122323416e-21
hnrnpabb	1.28915311062463e-21	0.425677341737817	0.731	0.641	2.45918847382755e-17	1.7444477735463e-14	0.341476755810474	0.692	0.635	3.32770857281691e-10	1.7444477735463e-14	2.57830622124926e-21
trappc5	1.59818175919448e-21	0.440633752527585	0.228	0.118	3.04869152383939e-17	4.8501626718203e-10	0.456006301918951	0.207	0.148	9.2521703127644e-06	4.8501626718203e-10	3.19636351838897e-21
nudt9	1.70270435250568e-21	0.454356553156781	0.166	0.073	3.24807882283983e-17	0.0145983473172905	0.326789177013393	0.105	0.088	1	0.0145983473172905	3.40540870501136e-21
sf3b5	1.91976497429641e-21	0.500836005224427	0.503	0.37	3.66214366496784e-17	2.85432339786493e-10	0.446211336415921	0.434	0.378	5.44490731376714e-06	2.85432339786493e-10	3.83952994859283e-21
sulf2b	2.09917511368737e-21	0.786237928985967	0.184	0.085	4.00438644687002e-17	5.69908445414372e-08	0.64771797168637	0.151	0.101	0.00108715735047246	5.69908445414372e-08	4.19835022737474e-21
BX284638.2	2.21578261352969e-21	0.476427523557246	0.274	0.148	4.22682691356924e-17	3.58841292157263e-08	0.36834813772377	0.198	0.14	0.000684525648919195	3.58841292157263e-08	4.43156522705938e-21
abhd16a	2.83593596610343e-21	0.611044664438596	0.224	0.116	5.4098314489389e-17	6.54757594886555e-06	0.555544927062561	0.167	0.128	0.124901558800559	6.54757594886555e-06	5.67187193220685e-21
cux1a	3.00348669674997e-21	0.661235382910886	0.462	0.325	5.72945122272024e-17	1.62684940899172e-11	0.49917437319004	0.41	0.338	3.10337793259261e-07	1.62684940899172e-11	6.00697339349994e-21
znf513a	3.08999901806198e-21	0.381931149043918	0.125	0.046	5.89448212685503e-17	1.51194298430037e-12	0.473984226078592	0.114	0.06	2.88418243685138e-08	1.51194298430037e-12	6.17999803612397e-21
cfdp1	3.55286236188653e-21	0.45868931505164	0.212	0.107	6.77744024153474e-17	9.94942632174754e-09	0.41756431139192	0.161	0.11	0.000189795256513656	9.94942632174754e-09	7.10572472377309e-21
emc2	3.94137053400348e-21	0.443639213169173	0.394	0.262	7.51855843066504e-17	2.27707330447223e-05	0.336367948109621	0.325	0.291	0.434374503561122	2.27707330447223e-05	7.88274106800698e-21
atp6v0ca	4.42259056252425e-21	0.598700031806265	0.481	0.349	8.43653375707127e-17	2.27782364185093e-09	0.439265833664876	0.441	0.392	4.34517637919484e-05	2.27782364185093e-09	8.84518112504851e-21
dnajb11	4.745023908367e-21	0.652841831326556	0.297	0.177	9.05160760760089e-17	7.23573869630851e-07	0.536900031282053	0.24	0.194	0.0138028951370781	7.23573869630851e-07	9.49004781673401e-21
ppib	4.90289976677539e-21	0.458910362715369	0.692	0.559	9.35277159510073e-17	1.4943107730882e-17	0.384712985058622	0.643	0.545	2.85054723074305e-13	1.4943107730882e-17	9.80579953355081e-21
calm3a.1	7.72328935965064e-21	0.580593078584445	0.236	0.127	1.47329467824696e-16	0.00329079340161786	0.35017717959511	0.165	0.141	1	0.00329079340161786	1.54465787193013e-20
dctn2	9.79012710401431e-21	0.491405793424227	0.298	0.178	1.86756464636177e-16	3.03297300035367e-08	0.428556971465669	0.26	0.208	0.000578569929547466	3.03297300035367e-08	1.95802542080287e-20
rab11fip3	1.11956873269776e-20	0.60057748536971	0.181	0.083	2.13568931449424e-16	3.5843788665372e-15	0.514734275579372	0.159	0.088	6.83756112580636e-11	3.5843788665372e-15	2.23913746539552e-20
ctnnd2b	1.21266959158438e-20	0.465697080263237	0.167	0.074	2.31328851290637e-16	2.69605425994516e-08	0.411919213653625	0.15	0.1	0.000514299310627138	2.69605425994516e-08	2.42533918316877e-20
si:ch211-13k12.2	1.2752781713915e-20	0.296389282973306	0.146	0.059	2.43272063974642e-16	7.95086332744498e-06	0.276697978868562	0.114	0.077	0.15167066883434	7.95086332744498e-06	2.55055634278299e-20
emc6	1.31565765164429e-20	0.518144682430867	0.41	0.281	2.50974853627666e-16	9.63247733089888e-11	0.51081097708934	0.37	0.309	1.83749137564227e-06	9.63247733089888e-11	2.6313153032886e-20
u2af2a	1.4029847118967e-20	0.495732438989032	0.352	0.226	2.67633363641415e-16	5.46151308854487e-11	0.497006731587994	0.327	0.262	1.04183823677082e-06	5.46151308854487e-11	2.8059694237934e-20
ppp1r7	1.40841948276144e-20	0.407166174972513	0.22	0.113	2.68670100531573e-16	9.56486422014816e-07	0.312515453759668	0.171	0.126	0.0182459349863546	9.56486422014816e-07	2.81683896552288e-20
epc1b	1.65351787685661e-20	0.576592135934527	0.262	0.146	3.15425070189167e-16	7.91094988836144e-10	0.45819387883977	0.207	0.146	1.50909280070383e-05	7.91094988836144e-10	3.30703575371322e-20
dachd	1.92493357791423e-20	0.406087477398833	0.159	0.068	3.67200329322918e-16	1.36037395358562e-08	0.328205926330952	0.15	0.097	0.000259504935385992	1.36037395358562e-08	3.84986715582848e-20
ccnjl	1.95579380445371e-20	0.530952600549687	0.226	0.118	3.7308722613759e-16	0.000134959252207519	0.313045276120025	0.164	0.128	1	0.000134959252207519	3.91158760890742e-20
acsl3b	2.17781547319645e-20	0.621905901584226	0.236	0.127	4.15440079666956e-16	2.84511129731237e-05	0.416856249357408	0.172	0.135	0.542733431075307	2.84511129731237e-05	4.35563094639291e-20
klf7b	2.72997419685505e-12	0.461019962749027	0.29	0.193	5.2076987779207e-08	2.41372770856454e-20	0.653395251685542	0.272	0.167	4.60442697685772e-16	2.72997419685505e-12	4.82745541712909e-20
spen	2.75825946792723e-20	0.522700366775166	0.344	0.215	5.26165576101798e-16	4.11911237261083e-11	0.480459305425491	0.332	0.261	7.85761876199241e-07	4.11911237261083e-11	5.51651893585448e-20
MARK4	2.78258747757665e-20	0.49195851624306	0.238	0.125	5.30806387222521e-16	1.36387393378496e-09	0.449182684243216	0.192	0.131	2.60172591608819e-05	1.36387393378496e-09	5.56517495515331e-20
emc9	3.09806068150423e-20	0.388819515639075	0.258	0.144	5.90986055603747e-16	5.17943023890989e-13	0.536170957963916	0.23	0.159	9.88028112374451e-09	5.17943023890989e-13	6.19612136300847e-20
tle3a	3.15739727262235e-20	0.524229927152983	0.234	0.123	6.0230510372544e-16	2.90168073806436e-09	0.504187553076183	0.188	0.13	5.53524617593158e-05	2.90168073806436e-09	6.31479454524472e-20
hnrnpa1a	3.2381525630193e-20	0.519481732759018	0.39	0.263	6.17709982921562e-16	5.52551770232762e-09	0.508442486422228	0.309	0.254	0.000105404775689602	5.52551770232762e-09	6.4763051260386e-20
dynlt3	3.56281301299534e-20	0.448658683720909	0.364	0.24	6.79642210358991e-16	1.22005799869729e-07	0.374504528831541	0.321	0.271	0.00232738263831496	1.22005799869729e-07	7.1256260259907e-20
h3f3b.1.1	3.6578306561489e-20	0.437891803566355	0.632	0.527	6.97767775966964e-16	1.88192674828275e-08	0.309703877990948	0.571	0.538	0.000358996346502418	1.88192674828275e-08	7.31566131229783e-20
map1lc3b	3.87665783055615e-20	0.528035297461811	0.304	0.182	7.3951124775689e-16	2.4366765827889e-08	0.372469603957706	0.279	0.222	0.000464820424932811	2.4366765827889e-08	7.75331566111229e-20
vat1	4.02587853272878e-17	0.496318993438693	0.449	0.318	7.67976588903341e-13	3.93052024987366e-20	0.559881484177007	0.378	0.265	7.497860428659e-16	4.02587853272878e-17	7.86104049974736e-20
flot2b	3.9893751847672e-20	0.417522737788304	0.156	0.067	7.6101321024619e-16	2.98381809747101e-10	0.425150446319209	0.148	0.093	5.69193140273569e-06	2.98381809747101e-10	7.9787503695344e-20
mical3a	4.12642094046916e-20	0.475766332841408	0.168	0.075	7.87156058603897e-16	1.25633048100766e-08	0.373833039794098	0.135	0.085	0.000239657602557021	1.25633048100766e-08	8.25284188093831e-20
mkrn1	4.14832065315426e-20	0.495537109012053	0.232	0.121	7.91333647795706e-16	4.17894027511019e-08	0.457773589119231	0.189	0.135	0.00079717464688002	4.17894027511019e-08	8.29664130630851e-20
si:dkey-51a16.9	4.4926345012138e-20	0.279217921826992	0.151	0.063	8.57014957451545e-16	2.48479914586222e-16	0.315606312378827	0.154	0.08	4.74000285064677e-12	2.48479914586222e-16	8.98526900242761e-20
znf292a	4.92218603900403e-20	0.624801695750649	0.392	0.263	9.38956208800409e-16	4.1441560308341e-05	0.468380524615519	0.279	0.242	0.790539204441914	4.1441560308341e-05	9.84437207800808e-20
ap1ar	5.03784029172104e-20	0.559789347767618	0.238	0.129	9.61018414048706e-16	1.66490406517154e-05	0.431544446639084	0.169	0.131	0.317597099472123	1.66490406517154e-05	1.00756805834421e-19
tcea1	5.29158462466778e-20	0.491292504386737	0.383	0.258	1.00942268300163e-15	4.83752148382032e-05	0.368892899458259	0.309	0.274	0.922805598253565	4.83752148382032e-05	1.05831692493356e-19
hnrnpr	6.63792773930588e-20	0.478737363078013	0.334	0.21	1.26625109554999e-15	1.06988574667283e-11	0.553738107257666	0.294	0.225	2.0409140503531e-07	1.06988574667283e-11	1.32758554786118e-19
fto	7.0430542491669e-20	0.474272286975282	0.113	0.04	1.34353302857108e-15	3.98508363617892e-11	0.383075844896083	0.113	0.061	7.60194554437491e-07	3.98508363617892e-11	1.40861084983338e-19
rnf2	7.50790202464234e-20	0.494462810899562	0.302	0.185	1.43220739022077e-15	1.49163152390116e-08	0.422544421014952	0.263	0.208	0.000284543629499385	1.49163152390116e-08	1.50158040492847e-19
arid1ab	8.27758431393954e-20	0.638036381323118	0.364	0.241	1.57903198372711e-15	1.04185204460834e-08	0.555328344447628	0.308	0.255	0.000198743696029487	1.04185204460834e-08	1.65551686278792e-19
ppm1da	8.74096834024267e-20	0.529628310033138	0.274	0.16	1.66742712058469e-15	0.00106716042853812	0.364498991876167	0.214	0.185	1	0.00106716042853812	1.74819366804854e-19
emc4	9.45046659945409e-20	0.478315876597548	0.323	0.203	1.80277100851186e-15	4.9239648021488e-05	0.396567688697244	0.274	0.242	0.939295525657906	4.9239648021488e-05	1.89009331989083e-19
znf532	1.02077818470876e-19	0.477354620328649	0.147	0.061	1.94723646515042e-15	1.53350916246368e-14	0.391114493030231	0.117	0.057	2.92532207831572e-10	1.53350916246368e-14	2.04155636941752e-19
MAF1	1.06443536832321e-19	0.47551432934178	0.254	0.142	2.03051690861335e-15	0.00233728654395133	0.3137939861437	0.204	0.178	1	0.00233728654395133	2.12887073664643e-19
yod1	1.20043366808015e-19	0.364979231184703	0.146	0.062	2.2899472652297e-15	1.10536606175902e-08	0.256803532258844	0.128	0.08	0.00021085962994115	1.10536606175902e-08	2.40086733616031e-19
nol4la	1.24535248557008e-19	0.404063235509577	0.15	0.064	2.37563440147349e-15	2.57914444236456e-13	0.368866244328196	0.148	0.083	4.91997593825463e-09	2.57914444236456e-13	2.49070497114018e-19
ube2ia	1.35623915068059e-19	0.443635490372831	0.364	0.239	2.58716180383829e-15	2.02596168758548e-12	0.50016241925843	0.302	0.232	3.86472451523806e-08	2.02596168758548e-12	2.71247830136118e-19
im:7147486	1.43329561746858e-19	0.508760766253224	0.192	0.096	2.73415471988306e-15	4.67169542137412e-08	0.401912676507068	0.184	0.134	0.000891172618581326	4.67169542137412e-08	2.86659123493716e-19
tmem33	1.51557057093403e-19	0.557243826726879	0.27	0.16	2.89110242111376e-15	2.98158136689422e-09	0.614809624214319	0.239	0.183	5.68766461548741e-05	2.98158136689422e-09	3.03114114186806e-19
irx3a	8.43419208019228e-19	0.488063555846383	0.161	0.072	1.60890648121748e-14	1.90326835800412e-19	0.629848497714492	0.181	0.095	3.63067471972865e-15	8.43419208019228e-19	3.80653671600825e-19
gripap1	2.10381359443809e-19	0.470308741833127	0.171	0.079	4.01323481275009e-15	3.10846101303866e-06	0.400676307592682	0.122	0.083	0.0592970022847255	3.10846101303866e-06	4.20762718887618e-19
oaz1a	2.142183629679e-19	0.508006842773596	0.56	0.441	4.08642949197565e-15	5.80157180638104e-07	0.361586900365704	0.489	0.462	0.0110670783778525	5.80157180638104e-07	4.28436725935799e-19
eif1	2.77147739655723e-19	0.45952074399829	0.654	0.638	5.28687028167257e-15	1.79982831704072e-07	0.277443007111136	0.601	0.629	0.00343335249758687	1.79982831704072e-07	5.54295479311446e-19
hmgb3b	3.34018273055517e-19	0.581865533213299	0.371	0.256	6.37173257680705e-15	0.000124686991748712	0.392597880171155	0.301	0.274	1	0.000124686991748712	6.68036546111037e-19
tpi1b	3.65951955930041e-19	0.567883433580564	0.351	0.226	6.98089951132145e-15	7.55873829917897e-05	0.307753264693184	0.305	0.267	1	7.55873829917897e-05	7.31903911860083e-19
tmem50a	3.81725751072208e-19	0.506519010022605	0.297	0.179	7.28180042745344e-15	0.00105077591566717	0.386605548064059	0.221	0.193	1	0.00105077591566717	7.63451502144419e-19
pcbp4	4.49235104754108e-19	0.500001746745065	0.138	0.057	8.56960885828936e-15	3.18133661125617e-10	0.412061582926141	0.137	0.082	6.06871771963227e-06	3.18133661125617e-10	8.98470209508218e-19
gtf2b	4.69823833298415e-19	0.341251817646832	0.246	0.139	8.96235944400057e-15	1.39863429099532e-06	0.336319649790384	0.206	0.162	0.0266803477350267	1.39863429099532e-06	9.3964766659683e-19
picalmb	4.89334571704547e-19	0.464643510791828	0.245	0.134	9.33454628983595e-15	8.41864341496188e-12	0.420961359696961	0.205	0.134	1.60594041783813e-07	8.41864341496188e-12	9.78669143409094e-19
homezb	5.04012889647413e-19	0.371401451741093	0.196	0.098	9.61454988291406e-15	1.31342325139482e-06	0.312001086374416	0.152	0.108	0.0250548619436076	1.31342325139482e-06	1.00802577929483e-18
sept15	5.37559260430614e-19	0.32555534000452	0.329	0.202	1.02544804519744e-14	7.41510358545386e-09	0.346989762485291	0.267	0.203	0.000141450515996118	7.41510358545386e-09	1.07511852086123e-18
pspc1	5.40293531883394e-19	0.506939506397674	0.295	0.179	1.03066394142076e-14	3.21975207515151e-08	0.387903508957581	0.252	0.197	0.000614199905855903	3.21975207515151e-08	1.08058706376679e-18
blmh	6.3513440978987e-19	0.421444917873342	0.33	0.21	1.21158240011516e-14	7.86452471750049e-14	0.482560394493511	0.307	0.228	1.50023673511039e-09	7.86452471750049e-14	1.27026881957974e-18
ap3s2	7.06426468335944e-19	0.398796333447083	0.248	0.14	1.34757913099765e-14	1.11410271708381e-16	0.500183964573408	0.229	0.145	2.12526234310907e-12	1.11410271708381e-16	1.41285293667189e-18
bcl2l1	8.46788499983798e-19	0.389386826909416	0.184	0.088	1.61533374256909e-14	2.36063494488168e-07	0.383748825137463	0.149	0.102	0.00450314722085629	2.36063494488168e-07	1.6935769999676e-18
rnf175	1.07565409134927e-18	0.361406964329019	0.127	0.052	2.05191774465787e-14	2.2128406187966e-05	0.283633959773693	0.104	0.071	0.42212147644164	2.2128406187966e-05	2.15130818269855e-18
lcorl	1.16165464855548e-18	0.515076007812074	0.279	0.164	2.21597240758444e-14	0.0453682297819144	0.338815774606729	0.164	0.149	1	0.0453682297819144	2.32330929711097e-18
tmco1	1.19238214449068e-18	0.432752386165802	0.3	0.184	2.27458817883043e-14	0.00547847348100854	0.321752414041444	0.214	0.191	1	0.00547847348100854	2.38476428898137e-18
ash1l	1.32420913007241e-18	0.594074864766648	0.396	0.274	2.52606133652613e-14	3.77819405278634e-15	0.610037761945015	0.362	0.276	7.20728297509523e-11	3.77819405278634e-15	2.64841826014481e-18
alms1	1.36350338861948e-18	0.306568162660674	0.159	0.071	2.60101906413052e-14	0.000657456570911555	0.274571899085994	0.113	0.086	1	0.000657456570911555	2.72700677723896e-18
drap1	1.63526721663693e-18	0.546109546353429	0.42	0.305	3.11943574245661e-14	1.38520153311808e-08	0.457152053226094	0.376	0.326	0.000264241044457604	1.38520153311808e-08	3.27053443327388e-18
elmo1	1.7942966282462e-18	0.567131789587221	0.389	0.267	3.42280024804246e-14	3.79917066194885e-18	0.593397570217899	0.354	0.257	7.24729795473363e-14	3.79917066194885e-18	3.58859325649242e-18
pank1b	1.87149944954398e-18	0.458869550210024	0.217	0.113	3.57007234995009e-14	1.08626740519375e-06	0.343542853137072	0.161	0.116	0.020721637021476	1.08626740519375e-06	3.74299889908795e-18
sec11a	1.9242786327274e-18	0.592719696525617	0.468	0.343	3.67075391979078e-14	0.00251111095856849	0.363595232118588	0.377	0.359	1	0.00251111095856849	3.8485572654548e-18
ephb2b	1.94617553292176e-18	0.519734515914427	0.187	0.092	3.71252444660155e-14	0.00259024936993196	0.309223847194251	0.152	0.124	1	0.00259024936993196	3.89235106584352e-18
agap1	2.00107109328882e-18	0.417593264939736	0.268	0.151	3.81724321755775e-14	6.91185963723942e-17	0.559365081950018	0.253	0.16	1.31850634439979e-12	6.91185963723942e-17	4.00214218657766e-18
fbxo45	2.45500870089606e-18	0.307738020090386	0.174	0.083	4.68317459782933e-14	0.00541637191750276	0.261203252364322	0.121	0.099	1	0.00541637191750276	4.91001740179215e-18
clcn3	2.88370345242012e-18	0.533380848800372	0.174	0.084	5.50095270583661e-14	2.52307177004585e-05	0.374620949183623	0.141	0.104	0.481301170853946	2.52307177004585e-05	5.76740690484023e-18
kdm3b	3.06749978688249e-18	0.55982002440034	0.295	0.184	5.85156259345704e-14	9.31981189795582e-08	0.442085318464944	0.256	0.203	0.00177784731765405	9.31981189795582e-08	6.134999573765e-18
bloc1s1	3.10268377174527e-18	0.336774502921332	0.162	0.075	5.91867956298128e-14	3.07052040568702e-08	0.333343972688605	0.162	0.112	0.000585732472588855	3.07052040568702e-08	6.20536754349057e-18
syf2	3.10483840207505e-18	0.548315160891826	0.385	0.267	5.92278973579836e-14	1.59717562468644e-07	0.408340028908678	0.338	0.292	0.00304677222165185	1.59717562468644e-07	6.2096768041501e-18
fam177a1	3.35858115890777e-18	0.389695457533494	0.218	0.117	6.40682941873246e-14	3.03751483627259e-06	0.272316145708987	0.18	0.136	0.057943633016736	3.03751483627259e-06	6.71716231781557e-18
znf865	1.96421741732515e-12	0.552128238164787	0.462	0.37	3.74694114528946e-08	3.36567945825953e-18	0.646636210593687	0.441	0.355	6.42037013457588e-14	1.96421741732515e-12	6.73135891651906e-18
selenot1a	3.40248314826949e-18	0.519752010644735	0.325	0.209	6.49057685363889e-14	2.91302606270801e-05	0.432562196889705	0.295	0.261	0.55568885172218	2.91302606270801e-05	6.80496629653898e-18
prr12a	3.62352593060621e-18	0.657792913399013	0.329	0.213	6.91223806522441e-14	5.46752870397857e-12	0.592318449442714	0.274	0.202	1.04298577557095e-07	5.46752870397857e-12	7.24705186121243e-18
magi1b	4.07935521138054e-18	0.459453373676289	0.332	0.205	7.78177800122953e-14	8.96329313529358e-16	0.513021040772674	0.294	0.198	1.7098377984886e-11	8.96329313529358e-16	8.15871042276108e-18
si:ch211-196l7.4	1.44727761867202e-14	0.41038563796281	0.652	0.564	2.76082678537874e-10	4.1669793789943e-18	0.471540688575255	0.621	0.555	7.94892986336952e-14	1.44727761867202e-14	8.33395875798861e-18
opa1	4.25408475033505e-18	0.504622436438094	0.172	0.084	8.11509206973914e-14	1.3447801963098e-05	0.312152605243965	0.15	0.112	0.256530270248058	1.3447801963098e-05	8.50816950067011e-18
bahcc1a	4.68762285907433e-18	0.418988008020853	0.229	0.121	8.94210936597019e-14	3.23215999443937e-08	0.338682625623244	0.168	0.112	0.000616566840539255	3.23215999443937e-08	9.37524571814867e-18
srsf4	5.59410883055554e-18	0.531626653382328	0.511	0.39	1.06713220051677e-13	0.0012114099996252	0.332233327243945	0.384	0.37	1	0.0012114099996252	1.11882176611111e-17
draxin	6.64847617490538e-18	0.413467715290666	0.115	0.044	1.26826331512495e-13	3.9429227460263e-08	0.362098704672666	0.1	0.058	0.000752151943031978	3.9429227460263e-08	1.32969523498107e-17
wdr5	7.69183994979422e-18	0.485523202749837	0.325	0.214	1.46729538882275e-13	2.05935853561364e-05	0.341282381550457	0.274	0.237	0.392843234253657	2.05935853561364e-05	1.53836798995884e-17
ankrd54	9.08650267770204e-18	0.486657935470039	0.207	0.112	1.73334125079844e-13	0.000592939773460148	0.36053508461918	0.171	0.143	1	0.000592939773460148	1.81730053554041e-17
hnrnpl	1.07591342915136e-17	0.550183622951141	0.425	0.311	2.05241245744913e-13	1.38896095162391e-10	0.446125857256505	0.355	0.29	2.64958191131777e-06	1.38896095162391e-10	2.15182685830272e-17
kdm5c	1.11770349612129e-17	0.567973391944211	0.475	0.355	2.13213118920097e-13	9.07559000347851e-10	0.542588138341396	0.402	0.344	1.73125954906356e-05	9.07559000347851e-10	2.23540699224258e-17
calm3a	3.8435052600239e-13	0.583083419591099	0.628	0.565	7.33187063402159e-09	1.13195954238805e-17	0.57836872179381	0.614	0.552	2.15932602305944e-13	3.8435052600239e-13	2.26391908477611e-17
cct2.1	2.52068870655494e-11	0.352735774928025	0.566	0.484	4.80846577662421e-07	1.27136331715114e-17	0.451416252543747	0.566	0.479	2.42525266379751e-13	2.52068870655494e-11	2.54272663430228e-17
nav2a	1.55669084439173e-17	0.349975790152944	0.12	0.048	2.96954345476166e-13	1.11040154849384e-09	0.41225293463751	0.105	0.058	2.11820199390684e-05	1.11040154849384e-09	3.11338168878346e-17
slc3a2b	1.57579408420416e-17	0.516893337114152	0.158	0.075	3.00598479502785e-13	3.36245821326271e-16	0.742221181459972	0.233	0.151	6.41422528761995e-12	3.36245821326271e-16	3.15158816840833e-17
brd4	1.93624625506723e-17	0.505793799674887	0.414	0.297	3.69358335616626e-13	6.34682327711419e-10	0.51456969550449	0.366	0.306	1.2107200083423e-05	6.34682327711419e-10	3.87249251013448e-17
ehmt1b	2.05494022353887e-17	0.610357949944291	0.384	0.267	3.92000397042275e-13	9.20708276274049e-11	0.53388657596216	0.332	0.267	1.75634310782038e-06	9.20708276274049e-11	4.10988044707775e-17
zgc:113348	2.18621664173689e-17	0.381498027319626	0.164	0.079	4.17042686577729e-13	1.06018580504639e-12	0.354887697810876	0.144	0.082	2.0224104417065e-08	1.06018580504639e-12	4.37243328347377e-17
tcta	2.51718069724336e-17	0.388570653543559	0.22	0.123	4.80177389806143e-13	0.000519873422619082	0.264694613709415	0.166	0.136	1	0.000519873422619082	5.03436139448672e-17
si:ch1073-429i10.3	3.32630005247777e-17	0.3872161720952	0.627	0.534	6.34524998010659e-13	1.0770594314951e-16	0.39916210502067	0.632	0.564	2.05459857152006e-12	1.0770594314951e-16	6.65260010495555e-17
ap1s2	3.40560825633922e-17	0.501400491454015	0.344	0.232	6.49653830979269e-13	0.023704243601211	0.325704918273544	0.254	0.243	1	0.023704243601211	6.81121651267844e-17
nucb2a	3.72511113071771e-17	0.574491989986263	0.334	0.221	7.1060219929571e-13	0.071701826896488	0.348238618444053	0.246	0.24	1	0.071701826896488	7.45022226143542e-17
camlg	4.5568375346825e-17	0.444390479866798	0.185	0.096	8.69262328116034e-13	3.26310885574155e-05	0.33327244264332	0.154	0.118	0.622470645321257	3.26310885574155e-05	9.11367506936499e-17
acsl4a	4.75560729628298e-17	0.447131099833934	0.171	0.085	9.07179647838941e-13	5.68518219458805e-07	0.353228081115268	0.154	0.109	0.0108450535543962	5.68518219458805e-07	9.51121459256597e-17
enoph1	5.25385511163552e-17	0.26314061653998	0.144	0.066	1.00222540109559e-12	3.1740380703001e-06	0.256450522330472	0.122	0.084	0.0605479502290448	3.1740380703001e-06	1.05077102232711e-16
ppp2cb	5.39128664625915e-17	0.492915056908434	0.529	0.424	1.02844184064039e-12	2.623762050412e-06	0.393513278637653	0.468	0.443	0.0500508848736593	2.623762050412e-06	1.07825732925183e-16
pitpnbl	5.45599248495021e-17	0.431661351244081	0.288	0.175	1.0407851264291e-12	6.23378281863603e-14	0.499034326552138	0.263	0.184	1.18915641048301e-09	6.23378281863603e-14	1.09119849699004e-16
FOXK2	5.50057746064658e-17	0.496898541438838	0.346	0.235	1.04929015639294e-12	1.37621138936837e-07	0.431173863467944	0.296	0.246	0.00262526084635911	1.37621138936837e-07	1.10011549212932e-16
actr1	5.66642284878173e-17	0.428249011044864	0.328	0.214	1.0809268226336e-12	4.7076040245711e-06	0.368736923195265	0.28	0.24	0.0898022543727183	4.7076040245711e-06	1.13328456975635e-16
snrpd2	5.67263427189226e-17	0.384913710113616	0.581	0.461	1.08211171370617e-12	6.55947900877475e-11	0.386932749173833	0.54	0.48	1.25128621571387e-06	6.55947900877475e-11	1.13452685437846e-16
znf644a	5.69260627036213e-17	0.420571501547067	0.196	0.103	1.08592157213428e-12	1.49013171483584e-08	0.337223518198063	0.17	0.117	0.000284257525922084	1.49013171483584e-08	1.13852125407243e-16
kcnn1a	7.56101784953074e-17	0.345938341521377	0.148	0.065	1.44233976497648e-12	7.61325088335156e-12	0.285008737810782	0.105	0.052	1.45230373850814e-07	7.61325088335156e-12	1.51220356990615e-16
ywhae1	7.84689506777388e-17	0.494947120792433	0.522	0.427	1.49687370312854e-12	2.1759922912474e-08	0.403667883830234	0.48	0.439	0.000415092289478354	2.1759922912474e-08	1.56937901355478e-16
ubl7b	8.38150552051136e-17	0.348581388207415	0.246	0.144	1.59885599309275e-12	6.02780993116962e-06	0.405639146684367	0.219	0.179	0.114986502246992	6.02780993116962e-06	1.67630110410228e-16
bcor	9.93551309278966e-17	0.478720685614967	0.27	0.16	1.89529847758056e-12	1.40681350713938e-16	0.614231180092847	0.263	0.172	2.68363744621909e-12	1.40681350713938e-16	1.98710261855793e-16
yeats4	1.11768477881095e-16	0.449471145515243	0.332	0.222	2.13209548405978e-12	1.33001905858311e-10	0.494246969800285	0.312	0.251	2.53714435615314e-06	1.33001905858311e-10	2.23536955762192e-16
msl2b	1.19659964940957e-16	0.31440039445911	0.167	0.081	2.28263349121369e-12	2.60102636939181e-09	0.432950403674215	0.151	0.098	4.96171790225182e-05	2.60102636939181e-09	2.39319929881914e-16
mff	1.31188248953341e-16	0.367653192953493	0.208	0.115	2.50254703703393e-12	7.65293845573789e-08	0.402015194369077	0.191	0.141	0.00145987453981656	7.65293845573789e-08	2.62376497906682e-16
usf1	1.40132045664821e-16	0.325162549128334	0.226	0.127	2.67315890310213e-12	9.36346393889479e-11	0.338304743331138	0.201	0.136	1.78617438098357e-06	9.36346393889479e-11	2.80264091329642e-16
si:dkeyp-113d7.10	1.65340807756812e-16	0.449732460434367	0.177	0.09	3.15404124876895e-12	1.42336574438139e-10	0.514102886664226	0.159	0.102	2.71521249398195e-06	1.42336574438139e-10	3.30681615513624e-16
zgc:77262	1.95778576836761e-16	0.417021495678642	0.266	0.161	3.73467213173805e-12	3.80358619736956e-09	0.460915469467529	0.227	0.169	7.25572103010216e-05	3.80358619736956e-09	3.91557153673521e-16
arid1aa	2.27106649768966e-16	0.571302443630196	0.367	0.257	4.33228645099279e-12	6.68609141635594e-10	0.509716440941106	0.315	0.253	1.27543879858406e-05	6.68609141635594e-10	4.54213299537933e-16
fbxo11a	2.27346845456717e-16	0.421596249603688	0.27	0.165	4.33686842393233e-12	4.40129327613716e-07	0.336724336667825	0.229	0.177	0.00839590705355924	4.40129327613716e-07	4.54693690913434e-16
grb2b	2.45039956072885e-16	0.50816672581936	0.362	0.251	4.67438220204635e-12	6.12630190502912e-14	0.478604257519837	0.333	0.252	1.16865335140336e-09	6.12630190502912e-14	4.90079912145772e-16
ywhaqa	3.41449042955928e-16	0.500022180212392	0.472	0.364	6.51348194342728e-12	1.54883030481896e-07	0.39681289889149	0.432	0.381	0.00295454868947264	1.54883030481896e-07	6.82898085911858e-16
rab5if	3.65747757110181e-16	0.423785178947816	0.309	0.202	6.97700421463382e-12	0.304471261926519	0.265921874356798	0.26	0.268	1	0.304471261926519	7.31495514220366e-16
gpat4	3.96531703005719e-16	0.310563061260051	0.131	0.058	7.5642387665371e-12	6.08149339205403e-09	0.287203476535169	0.108	0.063	0.000116010567946823	6.08149339205403e-09	7.93063406011442e-16
myo9ab	5.4098801136629e-16	0.312420247400676	0.119	0.049	1.03198873048234e-11	2.20251580026494e-08	0.331020355390194	0.104	0.06	0.00042015191405854	2.20251580026494e-08	1.08197602273259e-15
dr1	7.96957066609069e-16	0.494629362215904	0.278	0.175	1.52027530026346e-11	0.000331030894558483	0.390493371031814	0.223	0.192	1	0.000331030894558483	1.59391413321814e-15
med19b	8.1011990155458e-16	0.290976173259526	0.177	0.092	1.54538472420552e-11	0.000189108643546984	0.300391993310912	0.142	0.11	1	0.000189108643546984	1.62023980310916e-15
puraa	9.48971138219393e-14	0.466538232102343	0.192	0.107	1.81025734326731e-09	9.318622310535e-16	0.643837032285906	0.201	0.123	1.77762039195766e-11	9.48971138219393e-14	1.86372446210701e-15
plpp5	9.82512855902385e-16	0.403106739756133	0.164	0.083	1.87424152391939e-11	0.000122749432035637	0.419131816441825	0.121	0.09	1	0.000122749432035637	1.96502571180477e-15
vapb	1.36587042020098e-15	0.49851921064504	0.247	0.15	2.60553441357539e-11	4.80559516086563e-07	0.519501340333551	0.233	0.186	0.00916715332886728	4.80559516086563e-07	2.73174084040195e-15
yaf2	1.39203172416734e-15	0.460612134984091	0.24	0.144	2.65543971702163e-11	7.85909449973466e-05	0.502263771694644	0.199	0.165	1	7.85909449973466e-05	2.78406344833468e-15
snw1	1.45698712193807e-15	0.464712856005878	0.372	0.266	2.77934863380907e-11	7.87995782984564e-08	0.357799062339939	0.359	0.31	0.00150318075562135	7.87995782984564e-08	2.91397424387614e-15
ftr67	1.72985872346329e-15	0.328219957993404	0.137	0.062	3.29987850087857e-11	0.00907422822754783	0.28859573488719	0.103	0.082	1	0.00907422822754783	3.45971744692658e-15
gpatch11	1.98428506810017e-15	0.326339151831444	0.216	0.122	3.78522219590788e-11	4.83248690097645e-06	0.357761295593901	0.171	0.129	0.0921845201230267	4.83248690097645e-06	3.96857013620033e-15
psmb1	2.03932004518444e-15	0.452275951977684	0.584	0.489	3.89020691819384e-11	4.29912450330919e-07	0.316909994706474	0.539	0.508	0.0082010099025126	4.29912450330919e-07	4.07864009036888e-15
tox2	2.39257553662668e-15	0.62084612682872	0.289	0.185	4.56407709366905e-11	4.17703575516029e-09	0.592771308757906	0.278	0.216	7.96811340654376e-05	4.17703575516029e-09	4.78515107325335e-15
gsk3ab	2.43504676591173e-15	0.356711001477778	0.243	0.146	4.64509521065321e-11	0.0041842453606769	0.260329882019762	0.198	0.175	1	0.0041842453606769	4.87009353182345e-15
ephb3a	2.67831404164307e-15	0.539129478362784	0.187	0.099	5.10915186583832e-11	4.45670302005353e-07	0.472725938136358	0.159	0.111	0.00850160668105411	4.45670302005353e-07	5.35662808328616e-15
si:ch211-260e23.9	2.72919492136201e-15	0.414452799694858	0.229	0.132	5.20621223199018e-11	6.43001241389156e-05	0.325716362814596	0.263	0.223	1	6.43001241389156e-05	5.45838984272402e-15
C23H1orf52	2.91276798909714e-15	0.509483528511963	0.293	0.195	5.55639621600171e-11	3.97221245499259e-05	0.458518657041499	0.255	0.222	0.757739247914386	3.97221245499259e-05	5.82553597819428e-15
gtf2a1	3.60076211171423e-15	0.471423383017798	0.246	0.149	6.86881380430606e-11	0.000153354987029493	0.385785493708966	0.212	0.179	1	0.000153354987029493	7.20152422342846e-15
fxr2	3.82428361957497e-15	0.385300937760692	0.232	0.138	7.29520343270122e-11	0.00132991048827227	0.337538161809951	0.18	0.153	1	0.00132991048827227	7.64856723914994e-15
ptenb	7.26211941914086e-15	0.531864071048547	0.325	0.218	1.38532190039531e-10	2.0252858349571e-11	0.57478056008406	0.307	0.234	3.86343525876416e-07	2.0252858349571e-11	1.45242388382816e-14
ube2a	7.83948461762129e-15	0.261547720529242	0.261	0.16	1.49546008565744e-10	4.73253800119549e-05	0.331390756163829	0.212	0.173	0.902778949108052	4.73253800119549e-05	1.56789692352425e-14
itm2cb	8.90541865592611e-15	0.428028737892663	0.136	0.064	1.69879766280446e-10	8.29475741469149e-06	0.378134524860907	0.116	0.08	0.158230792442655	8.29475741469149e-06	1.78108373118521e-14
kmt5aa	9.73398995630129e-15	0.429292965777314	0.338	0.234	1.85685592406403e-10	1.56040016517261e-06	0.462042857765667	0.286	0.246	0.0297661935508326	1.56040016517261e-06	1.94679799126025e-14
psmc6	1.0246644773602e-14	0.419150797580707	0.405	0.296	1.95464995701231e-10	1.03078076256878e-06	0.403263282740889	0.355	0.315	0.0196631738267621	1.03078076256878e-06	2.04932895472038e-14
sptbn2	1.12006017736203e-14	0.516904116884989	0.166	0.088	2.13662679433581e-10	0.000187354870341285	0.378291674757168	0.151	0.119	1	0.000187354870341285	2.24012035472404e-14
ep300b	1.46834557796863e-13	0.491990854697027	0.381	0.27	2.80101602453296e-09	1.25067041525003e-14	0.63397363893532	0.323	0.234	2.38577888413097e-10	1.46834557796863e-13	2.50134083050005e-14
mapk6	1.28590149498945e-14	0.453907167234741	0.317	0.212	2.45298569184188e-10	0.000282110446301992	0.305187056883877	0.242	0.208	1	0.000282110446301992	2.57180298997888e-14
dcun1d5	1.29085794610923e-14	0.46044206578769	0.325	0.225	2.46244061799797e-10	0.000949331800198617	0.311223701491867	0.27	0.246	1	0.000949331800198617	2.58171589221844e-14
ppp1r9ba	1.30302903543861e-14	0.426697129763371	0.22	0.126	2.4856581880027e-10	1.86430708414512e-08	0.510003349705828	0.171	0.12	0.000355635219371522	1.86430708414512e-08	2.60605807087721e-14
mapre1b	1.33395787641445e-14	0.429308987595207	0.402	0.301	2.5446580450482e-10	9.17846915207498e-14	0.527664287941495	0.376	0.3	1.75088477544982e-09	9.17846915207498e-14	2.66791575282888e-14
rsf1b.1	1.52942121425598e-14	0.445755043524452	0.35	0.246	2.9175239083147e-10	3.56103443482875e-06	0.395515608643404	0.308	0.265	0.0679302928787932	3.56103443482875e-06	3.05884242851192e-14
abhd17c	1.58147691780522e-14	0.44037838100295	0.204	0.115	3.01682536840524e-10	3.03155437397501e-10	0.452973906012099	0.177	0.117	5.78299312379473e-06	3.03155437397501e-10	3.16295383561042e-14
flrt3	0.000147046871490451	0.358909789377667	0.162	0.119	1	1.71145403926659e-14	0.663317704340284	0.197	0.12	3.26476972530494e-10	0.000147046871490451	3.42290807853314e-14
otub1a	1.7614628209484e-14	0.338953374509315	0.295	0.195	3.36016647724117e-10	0.00264927874922616	0.264955312808341	0.227	0.205	1	0.00264927874922616	3.52292564189676e-14
mrgbp	2.20523158479338e-14	0.379751813069867	0.279	0.18	4.20669977115185e-10	2.43601790627033e-10	0.428271361250709	0.258	0.195	4.64694775800129e-06	2.43601790627033e-10	4.4104631695867e-14
amer1	2.43116256784233e-14	0.494582989910646	0.219	0.128	4.63768571441603e-10	0.0190558483914039	0.289890776908824	0.157	0.137	1	0.0190558483914039	4.8623251356846e-14
srsf3b	2.44840703442865e-14	0.380934883282074	0.595	0.517	4.6705812588761e-10	4.33248910391511e-10	0.418292134307914	0.517	0.472	8.26465621462846e-06	4.33248910391511e-10	4.89681406885723e-14
rnf121	2.56323858783973e-14	0.39686770542938	0.159	0.082	4.88963393016307e-10	0.124701664831699	0.26646865966216	0.123	0.114	1	0.124701664831699	5.12647717567939e-14
bcl11aa	2.85920439025258e-14	0.558810429634992	0.126	0.06	5.45421829484582e-10	1.39594415863412e-11	0.538017746217853	0.133	0.077	2.66290307701045e-07	1.39594415863412e-11	5.71840878050507e-14
gse1	2.94282432980675e-14	0.410714544625195	0.404	0.293	5.61373169153936e-10	1.00526785632799e-11	0.521800696969478	0.378	0.306	1.91764896273128e-07	1.00526785632799e-11	5.88564865961339e-14
rassf2a	3.73929274285995e-14	0.536231109933732	0.223	0.135	7.13307483627964e-10	1.09823989683223e-08	0.532355367128889	0.192	0.138	0.000209500242719716	1.09823989683223e-08	7.47858548571975e-14
fam133b	4.95226441868752e-14	0.559355776303378	0.479	0.38	9.44693960508831e-10	1.40347555410349e-05	0.462016752746556	0.369	0.34	0.267726996700782	1.40347555410349e-05	9.90452883737477e-14
zgc:66448	4.95556162581765e-14	0.511438022045959	0.21	0.124	9.45322935740974e-10	3.43553320836169e-07	0.479444726573843	0.176	0.13	0.00655362314827077	3.43553320836169e-07	9.91112325163504e-14
smg7	5.99779087445758e-14	0.502158129832162	0.242	0.151	1.14413858721153e-09	0.198210105379595	0.309295820997446	0.192	0.19	1	0.198210105379595	1.19955817489148e-13
trim24	6.55388920509841e-14	0.335095681403845	0.136	0.065	1.25021990476457e-09	7.93992886558016e-08	0.370749487408227	0.113	0.07	0.00151462083039807	7.93992886558016e-08	1.31077784101964e-13
cnih1	7.18127276165902e-14	0.414375301651096	0.324	0.219	1.36989959201408e-09	2.05441392785531e-05	0.342584286751711	0.255	0.215	0.391900000877679	2.05441392785531e-05	1.43625455233175e-13
ube2ib	4.14150601014777e-12	0.385442943446675	0.496	0.395	7.9003368649579e-08	7.84836620179732e-14	0.51408104182812	0.468	0.396	1.49715433665486e-09	4.14150601014777e-12	1.5696732403594e-13
ing2	8.10660805432453e-14	0.35342760980149	0.169	0.091	1.54641655244295e-09	0.000359422764163534	0.352543597218493	0.168	0.138	1	0.000359422764163534	1.62132161086484e-13
stim1a	8.36842924617441e-14	0.50076320053551	0.155	0.081	1.59636156300023e-09	2.28000550701323e-05	0.505810582928032	0.143	0.108	0.434933850517844	2.28000550701323e-05	1.67368584923481e-13
nrp1a	1.11165085512346e-06	0.634486670940426	0.245	0.179	0.021205851712335	8.43442723973998e-14	0.668658850290345	0.23	0.149	1.6089513402528e-09	1.11165085512346e-06	1.68688544794792e-13
fzr1a	1.0118327181037e-13	0.423045308257975	0.26	0.166	1.93017209305463e-09	0.00415892533126212	0.300261462868411	0.201	0.176	1	0.00415892533126212	2.02366543620731e-13
smarcc1a	1.16497293534672e-13	0.430112620692646	0.47	0.371	2.22230237146741e-09	6.027029184551e-06	0.341054307349049	0.411	0.374	0.114971608724495	6.027029184551e-06	2.32994587069331e-13
mtdha	1.21298503497033e-13	0.510471290824994	0.53	0.425	2.3138902527094e-09	5.57140989865885e-09	0.451632847464737	0.457	0.409	0.000106280215226816	5.57140989865885e-09	2.42597006994051e-13
ankrd11	1.26443813434092e-13	0.376813855128332	0.538	0.435	2.41204218506874e-09	3.27972099390047e-06	0.345422785630854	0.502	0.471	0.0625639576796453	3.27972099390047e-06	2.52887626868168e-13
vim	3.91054753283708e-11	0.369387057552595	0.111	0.053	7.45976047364002e-07	1.70583453170284e-13	0.434803458147255	0.119	0.06	3.25404995267635e-09	3.91054753283708e-11	3.41166906340539e-13
palm1a	2.01908035406254e-13	0.328196940718169	0.202	0.112	3.85159768340971e-09	5.79197377655409e-11	0.332942635261572	0.155	0.092	1.10487691761546e-06	5.79197377655409e-11	4.03816070812467e-13
strbp	2.17106423379864e-13	0.366304895110036	0.156	0.08	4.14152213239428e-09	0.000145413147110513	0.345281985825836	0.126	0.094	1	0.000145413147110513	4.34212846759679e-13
tal1	2.06169750455377e-11	0.816359025852537	0.121	0.062	3.93289415968678e-07	2.26144429918809e-13	0.764706978123931	0.131	0.071	4.31393114513121e-09	2.06169750455377e-11	4.52288859837566e-13
ncor2	2.30225947354056e-13	0.500036644985585	0.333	0.23	4.39179017172596e-09	5.80228807816993e-07	0.455605649575413	0.3	0.25	0.011068444737917	5.80228807816993e-07	4.60451894708057e-13
scaf1	2.4463812923481e-13	0.499422112909122	0.407	0.31	4.66671695328323e-09	1.06432777423478e-10	0.496220673380352	0.387	0.324	2.03031166213027e-06	1.06432777423478e-10	4.89276258469559e-13
gnal	2.52098228440358e-13	0.40737025500244	0.127	0.061	4.80902580572827e-09	2.26363909728055e-10	0.366664336292099	0.116	0.065	4.31811794197238e-06	2.26363909728055e-10	5.04196456880651e-13
selenot2	2.56520070002472e-13	0.440998183593665	0.284	0.19	4.89337685536715e-09	6.28740466942634e-08	0.509241717667379	0.27	0.22	0.00119938531473977	6.28740466942634e-08	5.13040140004876e-13
pcmtd1	2.63465526678672e-13	0.273654912066912	0.102	0.043	5.02586838692235e-09	3.72345540138599e-08	0.349953475713332	0.111	0.067	0.000710286352368392	3.72345540138599e-08	5.26931053357273e-13
si:dkeyp-113d7.1	2.71251333245988e-13	0.451429768265523	0.237	0.148	5.17439043300047e-09	1.02431009427606e-07	0.489623719082775	0.214	0.163	0.00195397393584101	1.02431009427606e-07	5.42502666491901e-13
adgrl3.1	2.79631002213344e-13	0.425042133586863	0.149	0.075	5.33424099822176e-09	1.13442422637763e-06	0.272055835462718	0.115	0.074	0.0216402765423797	1.13442422637763e-06	5.59262004426609e-13
stox2a	3.58117972063862e-11	0.256010301441219	0.222	0.134	6.83145843509023e-07	2.96351953436615e-13	0.365843694218058	0.184	0.109	5.65320986375686e-09	3.58117972063862e-11	5.92703906873142e-13
si:ch211-160o17.4	3.2888230960991e-13	0.533033823207843	0.385	0.283	6.27375893811865e-09	0.000179814878731151	0.340450453913128	0.32	0.287	1	0.000179814878731151	6.57764619219712e-13
taf7	3.74010353068569e-13	0.469974527769697	0.345	0.248	7.13462149513603e-09	0.0747267223808311	0.33175379600382	0.262	0.26	1	0.0747267223808311	7.48020706136996e-13
psmd4b	4.04468149481901e-13	0.37006796157973	0.377	0.278	7.71563441951674e-09	2.65178755343191e-08	0.372178286648751	0.348	0.298	0.000505854993692672	2.65178755343191e-08	8.08936298963636e-13
psmd14	4.16474688520183e-13	0.441512601212702	0.442	0.347	7.944671158211e-09	3.71780599583749e-07	0.434116339785268	0.399	0.358	0.0070920867176596	3.71780599583749e-07	8.32949377040191e-13
mvb12ba	4.91891533797165e-13	0.461980329448919	0.201	0.117	9.38332289871472e-09	9.51258398218692e-11	0.496311291373582	0.193	0.129	1.81462052044198e-06	9.51258398218692e-11	9.83783067594088e-13
gsk3ba	5.99513723784317e-13	0.375818861811879	0.317	0.215	1.14363237949096e-08	0.00571749448497486	0.276358050485989	0.251	0.227	1	0.00571749448497486	1.19902744756827e-12
btbd6b	6.27191804536446e-13	0.284034549248168	0.181	0.099	1.19643108633372e-08	1.9650282402197e-12	0.511016939698776	0.189	0.119	3.7484878710431e-08	1.9650282402197e-12	1.2543836090725e-12
arhgap5	7.01851364881579e-13	0.483288689274917	0.319	0.213	1.3388516636481e-08	8.11470257738068e-08	0.518423768669071	0.254	0.196	0.00154796066366114	8.11470257738068e-08	1.40370272976266e-12
psmd8	7.36815302165333e-13	0.391118206759949	0.461	0.358	1.40554887041059e-08	4.0651901635479e-06	0.353975035891424	0.415	0.382	0.0775475675598398	4.0651901635479e-06	1.47363060433012e-12
usp19	8.27403826489055e-13	0.414944489970604	0.188	0.108	1.57835553941052e-08	9.27448028795961e-05	0.260608967756845	0.145	0.109	1	9.27448028795961e-05	1.65480765297742e-12
tnksb	8.42810832883138e-13	0.330415000134299	0.208	0.121	1.60774594480787e-08	8.22800420295053e-05	0.291830033783684	0.157	0.119	1	8.22800420295053e-05	1.68562166576556e-12
zmat2	8.88709765876396e-13	0.409069641762821	0.406	0.313	1.69530274938581e-08	3.40252226831746e-09	0.462792484802733	0.379	0.325	6.49065147904239e-05	3.40252226831746e-09	1.777419531752e-12
psma3	9.17600417827001e-13	0.37769664965145	0.547	0.46	1.75041455704679e-08	1.4189389916155e-11	0.415513859296803	0.52	0.463	2.70676802040572e-07	1.4189389916155e-11	1.83520083565316e-12
slkb	9.4613832270393e-13	0.401287680939247	0.26	0.166	1.80485346439002e-08	1.15606685082393e-09	0.404107961757938	0.23	0.165	2.20531312463173e-05	1.15606685082393e-09	1.89227664540697e-12
pum2	9.82884253331831e-13	0.347321510401937	0.203	0.12	1.8749500016558e-08	1.74079082722238e-05	0.319476248198429	0.177	0.137	0.332073258200942	1.74079082722238e-05	1.96576850666269e-12
rbm7	1.01566240394646e-12	0.362643054000294	0.237	0.15	1.93747760176827e-08	0.000585771026893302	0.261851256146755	0.214	0.183	1	0.000585771026893302	2.03132480789189e-12
nkrf	1.19591204541875e-12	0.372913034239404	0.198	0.117	2.2813218178408e-08	0.026704911114856	0.267891363131028	0.146	0.129	1	0.026704911114856	2.39182409083606e-12
psmc1a	1.27201754055943e-12	0.346886831577384	0.376	0.279	2.42650066037117e-08	1.03478256986333e-05	0.379136107185402	0.345	0.31	0.197395123027129	1.03478256986333e-05	2.54403508111723e-12
sap30l	1.35269135099007e-12	0.438947923308456	0.445	0.344	2.58039402114867e-08	1.66934976101507e-07	0.429719620247712	0.399	0.353	0.00318445160411234	1.66934976101507e-07	2.70538270197831e-12
cct5	1.48886253294583e-12	0.301771591040658	0.555	0.455	2.84015416784747e-08	1.07721860080098e-06	0.256355663090609	0.512	0.463	0.0205490220288795	1.07721860080098e-06	2.97772506588945e-12
pfn2	1.61792856828956e-12	0.359522635110706	0.609	0.532	3.08636053686916e-08	3.90721052697955e-09	0.357428132197901	0.543	0.506	7.45339480126619e-05	3.90721052697955e-09	3.23585713657649e-12
slc40a1	1.70948012539716e-12	0.275393488389713	0.132	0.065	3.26100428720762e-08	1.47203895219593e-05	0.280209494881509	0.101	0.067	0.280806150520896	1.47203895219593e-05	3.41896025079138e-12
mgat2	1.79527857205741e-12	0.383536426178041	0.109	0.051	3.42467340405672e-08	3.747631877255e-07	0.378079119231782	0.101	0.063	0.00714898256905165	3.747631877255e-07	3.5905571441116e-12
cab39l	1.95804516044573e-12	0.374283495319469	0.244	0.155	3.73516694806627e-08	1.80441729829798e-06	0.340838550279469	0.213	0.166	0.0344210643823322	1.80441729829798e-06	3.91609032088762e-12
si:ch211-276i12.9	2.25342433656463e-12	0.322036502049131	0.261	0.173	4.29863226443068e-08	1.57200406274059e-07	0.407378267153083	0.289	0.238	0.00299875495008394	1.57200406274059e-07	4.50684867312416e-12
khdrbs1b	2.60540811744176e-12	0.646834067459476	0.425	0.341	4.97007652483191e-08	8.55402275340928e-07	0.691220573480821	0.379	0.347	0.0163176538044035	8.55402275340928e-07	5.21081623487672e-12
cars1	2.61851146352131e-12	0.350857227775008	0.21	0.13	4.99507246781326e-08	0.19014852089962	0.272021748326017	0.17	0.165	1	0.19014852089962	5.23702292703576e-12
hspa5	2.6853282329415e-12	0.454425164876816	0.365	0.261	5.1225321371592e-08	0.00404509897526878	0.317257222525214	0.362	0.341	1	0.00404509897526878	5.37065646587578e-12
cxxc1a	2.85760293861286e-12	0.289221292857173	0.193	0.114	5.4511633656979e-08	0.00327352396406526	0.269929385010596	0.158	0.133	1	0.00327352396406526	5.71520587721756e-12
leng1	4.57583831352901e-12	0.353074189960316	0.139	0.073	8.72886916688794e-08	4.18858299610468e-06	0.455571010802342	0.13	0.092	0.079901409233693	4.18858299610468e-06	9.15167662703705e-12
ddx39ab	4.63788004947064e-12	0.332873795766238	0.612	0.519	8.84721998237019e-08	9.14912204516836e-08	0.26671770355248	0.566	0.512	0.00174528652133632	9.14912204516836e-08	9.27576009891975e-12
stt3b	4.83907266053706e-12	0.505427205361923	0.259	0.172	9.2310150072405e-08	2.94719897882259e-05	0.486062565801966	0.227	0.189	0.562207677200198	2.94719897882259e-05	9.67814532105068e-12
ammecr1	4.85187698418366e-12	0.378432460937059	0.311	0.219	9.25544053502874e-08	2.10570885008334e-09	0.506398248698933	0.297	0.24	4.01685020241897e-05	2.10570885008334e-09	9.70375396834375e-12
rimkla	5.81836117000122e-12	0.374303080527343	0.272	0.184	1.10991057678943e-07	6.13886892076403e-08	0.455994307140969	0.279	0.224	0.00117105063532495	6.13886892076403e-08	1.16367223399686e-11
spock3	6.47221308215928e-12	0.318722973602571	0.184	0.104	1.2346393675527e-07	1.26058176457416e-07	0.269288544097028	0.149	0.098	0.00240468577410166	1.26058176457416e-07	1.29444261642766e-11
eif4g2a	6.90622727916981e-12	0.389730141781535	0.345	0.252	1.31743191577443e-07	0.000474770979936013	0.384463801938231	0.286	0.264	1	0.000474770979936013	1.38124545582919e-11
nckap1	7.5410005882208e-12	0.416437441428238	0.319	0.218	1.438521272209e-07	2.49389866539746e-06	0.311718626185605	0.234	0.182	0.047573610941122	2.49389866539746e-06	1.50820011763847e-11
ndfip1	8.0326949675434e-12	0.397277440176995	0.25	0.163	1.53231689200858e-07	0.0347206128855794	0.324677658627597	0.189	0.174	1	0.0347206128855794	1.60653899350223e-11
srpk1a	8.73682911167248e-12	0.339354176817897	0.179	0.103	1.66663752134264e-07	0.0175465904635719	0.290961014803237	0.13	0.111	1	0.0175465904635719	1.74736582232686e-11
si:ch211-140m22.7	8.93502394189386e-12	0.431254170147693	0.219	0.136	1.70444516715567e-07	0.00198866504636309	0.385482633192787	0.171	0.144	1	0.00198866504636309	1.78700478837078e-11
golga7	9.36936057283355e-12	0.391724495034016	0.294	0.205	1.78729922287373e-07	5.0963238019463e-06	0.432716707869905	0.273	0.233	0.0972174728459275	5.0963238019463e-06	1.87387211455793e-11
prkcea	1.16987912494498e-11	0.309956778201419	0.124	0.062	2.23166141874504e-07	2.52934208591949e-06	0.268922905882481	0.103	0.066	0.0482497296310003	2.52934208591949e-06	2.33975824987626e-11
bap1	1.20140567840698e-11	0.253019832441047	0.157	0.087	2.29180147212916e-07	5.0923792776699e-05	0.262894347760629	0.143	0.108	0.971422271008311	5.0923792776699e-05	2.40281135679953e-11
cct8	1.21149496886368e-11	0.42648874899986	0.417	0.327	2.31104780260436e-07	0.000282065715581463	0.277362779249671	0.351	0.321	1	0.000282065715581463	2.42298993771268e-11
ccdc47	1.23403491000063e-11	0.605252257971867	0.279	0.196	2.35404499431719e-07	0.523749046386941	0.299685354311742	0.184	0.207	1	0.523749046386941	2.46806981998601e-11
mta2	1.26468168124426e-11	0.414738268091794	0.354	0.26	2.41250677514156e-07	1.99628452067939e-07	0.470970245340076	0.306	0.256	0.00380811235164801	1.99628452067939e-07	2.52936336247253e-11
atf6	1.33173709148741e-11	0.431478082922181	0.256	0.171	2.54042167572139e-07	0.0419107196590736	0.309314336113318	0.204	0.191	1	0.0419107196590736	2.66347418295709e-11
znf609a	1.54454910589385e-11	0.433187845580062	0.267	0.179	2.94638187440311e-07	0.000353446273495484	0.385116496967829	0.237	0.205	1	0.000353446273495484	3.08909821176385e-11
plxnb3	6.74912752833495e-10	0.328236390848469	0.136	0.074	1.28746356730518e-05	1.80664604665933e-11	0.312845428162371	0.129	0.071	3.44635799860734e-07	6.74912752833495e-10	3.61329209328602e-11
ndufb9	2.07617160702715e-11	0.372637889973163	0.469	0.376	3.96050495756499e-07	1.85641593700324e-07	0.343700421199538	0.431	0.381	0.00354129904142738	1.85641593700324e-07	4.15234321401119e-11
pygo2	2.10937066087998e-11	0.306527697369301	0.183	0.109	4.02383547269465e-07	0.00163651151345925	0.266201210803147	0.124	0.098	1	0.00163651151345925	4.21874132171546e-11
dhx9	2.21650461609741e-11	0.382404062386386	0.256	0.172	4.22820420566742e-07	0.0603437624676064	0.279702283075451	0.206	0.196	1	0.0603437624676064	4.43300923214568e-11
med11	2.61982292492687e-11	0.269220623814012	0.262	0.177	4.99757421159051e-07	0.00251976483046782	0.311038867752309	0.217	0.195	1	0.00251976483046782	5.2396458497851e-11
meis1b	2.84772942087429e-11	0.885667410760642	0.396	0.329	5.4323286432598e-07	1.57439708929937e-10	0.885714973654792	0.388	0.339	3.00331988754748e-06	1.57439708929937e-10	5.69545884166747e-11
smim15	2.90992254783124e-11	0.327305451108456	0.334	0.244	5.55096825224288e-07	0.00225158361546989	0.348650050145811	0.287	0.268	1	0.00225158361546989	5.81984509557781e-11
psmb6	2.97917194282848e-11	0.382172724690281	0.551	0.471	5.68306839813961e-07	0.000209490331450383	0.27265262324816	0.495	0.479	1	0.000209490331450383	5.95834388556819e-11
brd1a	3.15206162639856e-11	0.278343930291122	0.177	0.101	6.01287275851789e-07	5.42970647203434e-08	0.32546866720123	0.145	0.095	0.00103577080660527	5.42970647203434e-08	6.30412325269776e-11
znf410	3.377733409261e-11	0.309165083041286	0.137	0.074	6.44336425150629e-07	5.43563892671052e-06	0.349912961562965	0.131	0.093	0.10369024816593	5.43563892671052e-06	6.75546681840790e-11
rbm4.1	3.4572683781111e-11	0.347565601615963	0.298	0.208	6.59508515808474e-07	5.33959760039344e-06	0.43268040987175	0.231	0.189	0.101858163825105	5.33959760039344e-06	6.91453675610267e-11
lsm12b	3.53618420710644e-11	0.419224342993233	0.476	0.385	6.74562499347625e-07	8.58849530388222e-08	0.432133906026684	0.44	0.398	0.00163834136416857	8.58849530388222e-08	7.07236841408783e-11
desi2	4.66715136337349e-11	0.419190331317896	0.175	0.103	8.90305794077127e-07	0.000246817696803199	0.349416719797838	0.139	0.107	1	0.000246817696803199	9.33430272652914e-11
mid1ip1b	4.74087173253113e-11	0.370843780274007	0.215	0.134	9.04368691697638e-07	1.67392838356649e-09	0.370950475216618	0.229	0.162	3.19318578449144e-05	1.67392838356649e-09	9.4817434648375e-11
tcf7l2	3.65974622234867e-07	2.20860840813492	0.205	0.157	0.00698133189375231	4.95376253794735e-11	2.27204813290947	0.241	0.189	9.44979741738836e-07	3.65974622234867e-07	9.90752507564928e-11
sumo1	5.29369288739466e-11	0.333277672327361	0.334	0.247	1.00982485519941e-06	0.00264462187603752	0.300955269648197	0.297	0.281	1	0.00264462187603752	1.05873857745091e-10
sp4	5.40176879801522e-11	0.411159876971668	0.245	0.163	1.03044141590938e-06	1.66673669921248e-07	0.430406901780401	0.23	0.176	0.00317946692741772	1.66673669921248e-07	1.08035375957387e-10
pbrm1l	5.64085341142415e-11	0.403412135560257	0.346	0.257	1.07604919676327e-06	2.12488392923981e-07	0.440688849199056	0.298	0.249	0.00405342858341786	2.12488392923981e-07	1.12817068225301e-10
ahi1	6.38285292685654e-11	0.408581412703429	0.199	0.12	1.21759302432715e-06	0.000966043463503896	0.317523208239954	0.202	0.168	1	0.000966043463503896	1.27657058533056e-10
trip12	6.47854377860269e-11	0.474132185958299	0.305	0.217	1.23584701120625e-06	0.0054845473390167	0.284183175251674	0.251	0.228	1	0.0054845473390167	1.29570875567856e-10
zbtb33	7.33326487711159e-11	0.36259510660127	0.182	0.11	1.39889360795781e-06	3.24438506055039e-05	0.440285809867007	0.152	0.117	0.618898894150593	3.24438506055039e-05	1.46665297536854e-10
psmd11a	7.85733220473923e-11	0.324810230694713	0.326	0.239	1.49886469137606e-06	0.0230945399936455	0.310136532529533	0.271	0.262	1	0.0230945399936455	1.57146644088611e-10
csnk1g2b	9.45052774326661e-11	0.440078268663997	0.295	0.211	1.80278267230554e-06	0.00471364930537605	0.273938841357103	0.239	0.217	1	0.00471364930537605	1.89010554856401e-10
creb1b	1.94093612364279e-09	0.41632709161283	0.263	0.185	3.70252974946099e-05	1.07015802234253e-10	0.661389670856863	0.241	0.176	2.04143344342062e-06	1.94093612364279e-09	2.14031604457054e-10
tle3b	1.07595445677114e-10	0.302296061018657	0.181	0.108	2.05249072173663e-06	6.87201513557866e-05	0.364459467551076	0.174	0.136	1	6.87201513557866e-05	2.15190891342652e-10
sinhcafl	1.14116757042863e-10	0.32316583135002	0.334	0.242	2.17689125734966e-06	0.00551845717843249	0.263859093313402	0.273	0.254	1	0.00551845717843249	2.28233514072704e-10
atrnl1b	1.51551786711342e-10	0.506399695599237	0.193	0.121	2.89100188330555e-06	6.00227032965516e-06	0.528796141420102	0.172	0.13	0.114499308808502	6.00227032965516e-06	3.03103573399715e-10
get4	1.55963344980991e-10	0.343288334223924	0.208	0.134	2.97515676885738e-06	0.000286094009246812	0.372377668175075	0.192	0.161	1	0.000286094009246812	3.11926689937656e-10
camk2g1	1.65455816585412e-10	0.60747907708272	0.227	0.149	3.15623515718332e-06	0.0198381354490269	0.32647832837391	0.178	0.159	1	0.0198381354490269	3.30911633143448e-10
lig3	1.68087169321908e-10	0.368563487231873	0.202	0.128	3.20643084198472e-06	0.0189490937669686	0.283465556312174	0.158	0.14	1	0.0189490937669686	3.36174338615562e-10
ndufb3	1.69476412756423e-10	0.367805828195437	0.462	0.376	3.23293204974152e-06	0.00091594600893219	0.33767237612277	0.403	0.386	1	0.00091594600893219	3.38952825484122e-10
mcrip1	1.84881787151144e-10	0.283029166896605	0.228	0.152	3.52680497169521e-06	0.00213212784782911	0.275546407003473	0.2	0.175	1	0.00213212784782911	3.69763574268106e-10
BX470259.2	1.93199617967662e-10	0.274742530964093	0.177	0.105	3.68547591235113e-06	0.00868062750464848	0.351446135151149	0.153	0.132	1	0.00868062750464848	3.86399235897999e-10
mmgt1	1.97229197019051e-10	0.436452136211467	0.338	0.256	3.76234416233543e-06	1.41873045007875e-05	0.459790003800852	0.304	0.268	0.270637020657022	1.41873045007875e-05	3.94458393999202e-10
tbl1xr1a	2.02626682978926e-10	0.363429418835192	0.266	0.181	3.86530660450599e-06	0.00107875190036157	0.384337912123328	0.231	0.202	1	0.00107875190036157	4.05253365916794e-10
med10	2.13446833714848e-10	0.310737165268656	0.338	0.255	4.07171179994444e-06	6.44765577581926e-08	0.422838326688772	0.321	0.273	0.00122995481579528	6.44765577581926e-08	4.26893667384135e-10
ap3d1	2.62572758411829e-10	0.305495764362577	0.216	0.139	5.00883793946405e-06	0.00845086159420359	0.302607735905895	0.191	0.171	1	0.00845086159420359	5.25145516754712e-10
rfx7b	1.5224624680395e-07	0.268159383568946	0.113	0.065	0.00290424940403215	2.63352615386226e-10	0.383579808739164	0.127	0.074	5.02371449110765e-06	1.5224624680395e-07	5.26705230703096e-10
ubtf	2.74976064840394e-10	0.373183817804255	0.433	0.347	5.24544341289535e-06	2.16568127526192e-07	0.494172997413697	0.376	0.333	0.00413125360068963	2.16568127526192e-07	5.49952129605175e-10
psme3ip1	3.00532988363615e-10	0.299471601081838	0.166	0.1	5.73296728602431e-06	0.0990334028388743	0.289501655005995	0.13	0.12	1	0.0990334028388743	6.01065976636909e-10
hsbp1b	3.10200928041781e-10	0.319601512527656	0.416	0.327	5.91739290332501e-06	8.86328938217951e-05	0.307915029482879	0.371	0.34	1	8.86328938217951e-05	6.20401855987336e-10
rsrc2	3.50876612820271e-10	0.382010260128775	0.363	0.275	6.6933222661595e-06	0.000644872143600304	0.332405063368163	0.316	0.293	1	0.000644872143600304	7.01753225517426e-10
fut8a	4.74421415280137e-10	0.413644005068718	0.146	0.084	9.05006291788389e-06	0.0283835994183226	0.306805682219207	0.113	0.096	1	0.0283835994183226	9.48842830335196e-10
hoxa4a	9.77100666869384e-07	0.552015414490455	0.126	0.079	0.0186391723212004	4.81820809181689e-10	0.629144500073757	0.127	0.075	9.19121375594991e-06	9.77100666869384e-07	9.63641618131227e-10
zcrb1	4.96698512979969e-10	0.265755599388583	0.165	0.1	9.4750208336059e-06	0.0447800223734493	0.268825175060913	0.121	0.108	1	0.0447800223734493	9.93397025713227e-10
foxj3	5.24251579155279e-10	0.471749657103445	0.192	0.122	1.00006231239661e-05	7.82947815729849e-06	0.535859956294358	0.187	0.146	0.149355125328626	7.82947815729849e-06	1.04850315803572e-09
gpkow	5.35699908658743e-10	0.299731166728206	0.246	0.169	1.02190114575742e-05	3.93394542473579e-07	0.401193904864344	0.218	0.171	0.00750439429222599	3.93394542473579e-07	1.07139981703051e-09
strap	5.73775058218622e-10	0.344723974044146	0.224	0.151	1.09453330105784e-05	0.0509791980560799	0.303249600612339	0.189	0.179	1	0.0509791980560799	1.14755011610802e-09
psma2	5.8226059008079e-10	0.342023616840962	0.431	0.341	1.11072030163812e-05	9.86705912141543e-06	0.3153570758371	0.412	0.366	0.188224019800121	9.86705912141543e-06	1.16452117982255e-09
psenen	5.95533431416311e-10	0.398260001299034	0.279	0.203	1.13603957376975e-05	0.0616716088739139	0.251983406211081	0.202	0.194	1	0.0616716088739139	1.19106686247796e-09
trappc1	6.09946463957684e-10	0.258176994380368	0.273	0.196	1.16353387464568e-05	0.000480541432887717	0.377530864628984	0.229	0.2	1	0.000480541432887717	1.21989292754333e-09
atxn2l	6.13776030258518e-10	0.42349984026209	0.307	0.226	1.17083915532115e-05	0.00264651940897592	0.334533425492404	0.234	0.211	1	0.00264651940897592	1.22755206014031e-09
cnot6a	6.17146346238286e-10	0.368534121142002	0.331	0.247	1.17726837008416e-05	0.00156248926522091	0.287660841179426	0.277	0.253	1	0.00156248926522091	1.2342926920957e-09
lysmd2	6.29244133859433e-10	0.303429213149323	0.21	0.136	1.20034610975025e-05	0.000155845604772151	0.32562870959864	0.177	0.143	1	0.000155845604772151	1.25848826732291e-09
psmb7	7.10462851176419e-10	0.33892727491908	0.559	0.497	1.35527893490414e-05	0.00182967982001871	0.253660958354713	0.508	0.507	1	0.00182967982001871	1.42092570184808e-09
asxl1	7.59241908970351e-10	0.409156102850293	0.281	0.197	1.44832986555184e-05	0.00179263298912555	0.324907673135295	0.205	0.176	1	0.00179263298912555	1.51848381736425e-09
phf12a	8.68756546520594e-10	0.350002040781523	0.155	0.091	1.65723998814268e-05	0.023789338054158	0.277889320536288	0.112	0.094	1	0.023789338054158	1.73751309228645e-09
traf4a	9.58335180606025e-10	0.335777674840346	0.156	0.091	1.82812019052405e-05	0.000157535802492771	0.285430541483057	0.145	0.111	1	0.000157535802492771	1.91667036029364e-09
selenok	1.02884198807289e-09	0.322621014639566	0.225	0.151	1.96261897644784e-05	0.0628237163337036	0.271353970557761	0.184	0.171	1	0.0628237163337036	2.05768397508726e-09
C18H11orf58	1.14324316796351e-09	0.301850887794098	0.237	0.163	2.18085066720719e-05	0.00302096853308765	0.287029378735893	0.199	0.175	1	0.00302096853308765	2.28648633462001e-09
dclk2a	5.34514215416558e-07	0.398076170830354	0.2	0.137	0.0101963931732863	1.15560003591619e-09	0.464541172385669	0.174	0.113	2.20442262851371e-05	5.34514215416558e-07	2.31120007049695e-09
xrn2	1.60199633897969e-09	0.368169920733986	0.372	0.288	3.05596821623766e-05	0.00602376734499792	0.361734173674187	0.298	0.284	1	0.00602376734499792	3.20399267539298e-09
csnk1g1	1.84847686959787e-09	0.393119255763617	0.181	0.112	3.52615447644491e-05	0.000742947802184583	0.330609889968621	0.154	0.124	1	0.000742947802184583	3.69695373577887e-09
ginm1	1.92874675975594e-09	0.458886296089882	0.27	0.189	3.67927731891043e-05	5.59805098846949e-05	0.551859413607856	0.23	0.193	1	5.59805098846949e-05	3.8574935157918e-09
arid2	1.97180575946507e-09	0.392486434177737	0.297	0.221	3.76141666675557e-05	0.0158038465240904	0.276025420950372	0.234	0.219	1	0.0158038465240904	3.94361151504213e-09
brd9	2.36086192696103e-09	0.470477634758187	0.269	0.193	4.50358021187087e-05	5.79128906940144e-06	0.444285606177155	0.227	0.185	0.110474630287902	5.79128906940144e-06	4.72172384834838e-09
cops4	2.81989434328584e-09	0.260274776112869	0.322	0.241	5.37923044925207e-05	0.0159214351041939	0.272980520972543	0.286	0.273	1	0.0159214351041939	5.63978867861987e-09
neurod1	3.66323342979771e-05	0.49580789216067	0.117	0.076	0.698798409068211	2.9394036664675e-09	0.644964629667665	0.192	0.13	5.60720643415341e-05	3.66323342979771e-05	5.8788073242949e-09
smad7	2.94358607020759e-08	0.421233998053703	0.335	0.25	0.0005615184787528	2.95265404267677e-09	0.550249259279304	0.303	0.238	5.63248285181021e-05	2.94358607020759e-08	5.90530807663537e-09
sfpq	3.07432271742658e-09	0.347317103051916	0.458	0.373	5.86457801576295e-05	0.00535192407772889	0.292995815955414	0.354	0.34	1	0.00535192407772889	6.14864542540170e-09
znf346	3.12906284695179e-09	0.256358452622075	0.313	0.234	5.96900028684524e-05	0.00102706913006008	0.342783217978442	0.264	0.241	1	0.00102706913006008	6.25812568411253e-09
nomo	3.30965642911121e-09	0.478831868157894	0.192	0.127	6.31350060417254e-05	0.8761961063222	0.332479022755022	0.136	0.146	1	0.8761961063222	6.61931284726857e-09
cops7a	3.43032335470899e-09	0.255337766597717	0.279	0.203	6.54368483144288e-05	0.000494522630187987	0.32049406564055	0.254	0.227	1	0.000494522630187987	6.86064669765086e-09
srrm4	4.07802836580379e-09	0.557936842053366	0.188	0.119	7.7792469106073e-05	0.000331676883877696	0.37986821297359	0.176	0.138	1	0.000331676883877696	8.15605671497723e-09
caap1	4.26138581219835e-09	0.274574481612732	0.187	0.123	8.12901957534957e-05	0.00180360385038381	0.275962846763754	0.161	0.136	1	0.00180360385038381	8.52277160623728e-09
uba1	4.49781205463727e-09	0.300360533035948	0.437	0.351	8.58002627542606e-05	0.00497917538256145	0.295849374388757	0.372	0.355	1	0.00497917538256145	8.99562408904422e-09
bud31	5.10468236093298e-09	0.319198769308352	0.482	0.412	9.73769207171576e-05	1.19647106209121e-05	0.290460163328465	0.473	0.446	0.228238819804518	1.19647106209121e-05	1.02093646958082e-08
kdm5ba	5.32231991602236e-09	0.252435560074374	0.191	0.121	0.000101528574718043	0.00326733664762491	0.265589162935296	0.172	0.146	1	0.00326733664762491	1.06446398037176e-08
nr2f2	3.84268454727053e-08	1.24397601170994	0.305	0.251	0.000733030504237327	5.74824826672218e-09	1.15132863707429	0.282	0.23	0.000109653583935992	3.84268454727053e-08	1.1496496500402e-08
cbx5	5.81948926660487e-09	0.264585395650307	0.548	0.451	0.000111012577249754	4.32949692573562e-06	0.303709099819171	0.487	0.442	0.0825894833553327	4.32949692573562e-06	1.16389784993433e-08
mzt2b	6.51785780571833e-09	0.263963149995147	0.186	0.122	0.000124334655501883	0.0390420698910721	0.271910125196728	0.137	0.122	1	0.0390420698910721	1.30357155689541e-08
hnrnpm	1.94574714529518e-07	0.275447752064079	0.528	0.462	0.00371170725436508	8.31399463646324e-09	0.450231006441609	0.457	0.408	0.000158597761685173	1.94574714529518e-07	1.6627989203804e-08
arfgef1	8.74694788977104e-09	0.364252530147561	0.139	0.082	0.000166856777945272	0.00288982858657749	0.277781674447945	0.116	0.091	1	0.00288982858657749	1.7493895703033e-08
si:dkeyp-44a8.2	9.07941112545293e-09	0.339421284730909	0.231	0.159	0.00017319884662914	0.000139009314022803	0.334193621860664	0.211	0.175	1	0.000139009314022803	1.81588221684701e-08
tomm20b	9.60761257847372e-09	0.328567034407562	0.407	0.327	0.000183274817546965	3.43881578098237e-05	0.392112066488153	0.397	0.362	0.655988498380197	3.43881578098237e-05	1.92152250646412e-08
psmd7	9.84755198193036e-09	0.323261642932133	0.476	0.407	0.000187851901607304	6.67642716162462e-06	0.371579972758699	0.423	0.39	0.127359524535151	6.67642716162462e-06	1.96951038668864e-08
arl13b	1.03796238104167e-08	0.262978017319713	0.134	0.077	0.000198001703807508	0.00703765258409415	0.291928982234071	0.102	0.081	1	0.00703765258409415	2.07592475130967e-08
spcs3	1.09979572419662e-08	0.470992980022695	0.387	0.315	0.000209797032347747	0.180934431226139	0.340591721089924	0.317	0.328	1	0.180934431226139	2.19959143629773e-08
sem1	1.126648167451e-08	0.297167094317811	0.568	0.493	0.000214919404422954	5.41039386643317e-08	0.360463798528463	0.545	0.495	0.00103208673396079	5.41039386643317e-08	2.25329632220864e-08
yy1a	1.2567484524526e-08	0.385435650715095	0.374	0.297	0.000239737334789858	0.0301643662988496	0.25838004190169	0.334	0.328	1	0.0301643662988496	2.51349688911103e-08
psmd4a	1.49047594536595e-08	0.281182438144005	0.288	0.216	0.000284323191338008	0.0111972116229317	0.322154661953193	0.248	0.234	1	0.0111972116229317	2.9809518685167e-08
znf703	1.59848031279634e-08	0.390289779560776	0.167	0.104	0.000304926104469029	3.18721010912809e-06	0.529128607140961	0.179	0.134	0.0607992200417274	3.18721010912809e-06	3.19696060004128e-08
cct3	1.63218520998482e-08	0.311553184909065	0.53	0.446	0.000311355650656705	2.35956067910674e-08	0.311413599694754	0.506	0.451	0.000450109795146402	2.35956067910674e-08	3.26437039332935e-08
caskb	1.76610915547129e-08	0.277791476086163	0.155	0.093	0.000336902982497703	3.57103520472866e-05	0.354126939177877	0.131	0.095	0.681210675654039	3.57103520472866e-05	3.53221827975117e-08
usp22	2.18957672196133e-08	0.378505683182021	0.188	0.125	0.000417683655481343	0.0131070353480639	0.356173439212141	0.156	0.136	1	0.0131070353480639	4.37915339598019e-08
ssu72	2.5792732458505e-08	0.268624860560469	0.261	0.187	0.000492022164378442	0.0174806107513502	0.319460701582892	0.221	0.205	1	0.0174806107513502	5.15854642517449e-08
bzw1a	2.73541096372941e-08	0.30421543739191	0.475	0.401	0.000521806995441022	0.00019571186954545	0.265267205153867	0.44	0.414	1	0.00019571186954545	5.47082185263407e-08
eif1b	2.83265919648286e-08	0.2839914745029	0.483	0.407	0.00054035806832107	0.00124222333665267	0.287113175113062	0.419	0.406	1	0.00124222333665267	5.66531831272613e-08
lrpap1	4.06070762116329e-08	0.522248395979947	0.185	0.125	0.000774620585813109	0.000111981274859892	0.540312012060848	0.182	0.148	1	0.000111981274859892	8.1214150774331e-08
gata2a	3.75687520081326e-07	0.664368515057825	0.132	0.084	0.00716661513307137	4.732007512739e-08	0.649719565411003	0.118	0.073	0.000902677753130091	3.75687520081326e-07	9.46401480155904e-08
slc44a1b	5.41174240962702e-08	0.30476671276717	0.198	0.13	0.00103234398206045	0.0295319192833938	0.29844783697407	0.146	0.128	1	0.0295319192833938	1.08234845263845e-07
baz2a	5.86730246301904e-08	0.381428778837772	0.289	0.221	0.00111924661784551	0.0166338896436727	0.344383261188582	0.266	0.253	1	0.0166338896436727	1.17346045817857e-07
casp3a	7.26183103264654e-08	0.280384511634362	0.155	0.098	0.00138526688778765	5.95193160455011e-07	0.298870445891405	0.15	0.104	0.0113539047288398	5.95193160455011e-07	1.45236615379512e-07
si:ch211-197h24.6	7.6391490027688e-08	0.303902768060466	0.227	0.162	0.00145724406376818	0.000218465910319142	0.397853307178905	0.199	0.169	1	0.000218465910319142	1.52782974219716e-07
smndc1	7.89942069060973e-08	0.298456915584691	0.373	0.3	0.00150689349094071	0.00183604394067793	0.34636872106593	0.341	0.325	1	0.00183604394067793	1.5798840757211e-07
arl5a	8.09129107687536e-08	0.250972255398518	0.129	0.078	0.00154349468582474	0.00394871528016795	0.363802543735841	0.118	0.096	1	0.00394871528016795	1.61825814990608e-07
rca2.1	8.10728296752908e-08	0.339714005994646	0.176	0.116	0.00154654529888585	0.0380976033922882	0.28587893573782	0.134	0.118	1	0.0380976033922882	1.62145652777778e-07
cct7	8.60704427246165e-08	0.308397913672273	0.504	0.422	0.00164187976541478	0.000256845364678989	0.257273912875291	0.474	0.442	1	0.000256845364678989	1.72140878041112e-07
ube2d3	9.04753909385874e-08	0.295241067861488	0.241	0.175	0.00172590855754449	0.000560016493200774	0.287440850262678	0.193	0.164	1	0.000560016493200774	1.80950773691378e-07
chd9	1.05638507319822e-07	0.418240417707039	0.298	0.226	0.00201516016563292	0.00868055127504994	0.344850501503819	0.264	0.248	1	0.00868055127504994	2.1127700348015e-07
gpatch8	1.05739397715065e-07	0.318240135034062	0.355	0.28	0.00201708475081258	0.000125298559599269	0.391459253926737	0.328	0.298	1	0.000125298559599269	2.1147878424931e-07
ube2q2	1.1576526106315e-07	0.412628377884627	0.279	0.211	0.00220833812004065	0.122672955594664	0.297594634922515	0.211	0.205	1	0.122672955594664	2.31530508724704e-07
impa1	1.36455958162014e-07	0.283608738157713	0.192	0.132	0.00260303385789857	0.0137915214441743	0.301292734283581	0.17	0.152	1	0.0137915214441743	2.72911897703799e-07
CTBP1	1.20741370963035e-06	0.252294905700973	0.15	0.097	0.0230326239249086	1.47362220222004e-07	0.391398956804707	0.152	0.104	0.00281108171295495	1.20741370963035e-06	2.94724418728385e-07
smc1al	1.48493571497531e-07	0.326504846961733	0.509	0.433	0.0028326633698869	0.000134880334666869	0.324761588397523	0.465	0.434	1	0.000134880334666869	2.96987120944721e-07
pfdn1	1.49107580575682e-07	0.259707789566765	0.323	0.251	0.0028443762070617	0.00662041679999621	0.329159797695475	0.312	0.297	1	0.00662041679999621	2.98215138918293e-07
os9	1.60215696371407e-07	0.377635680659855	0.128	0.078	0.00305627462398097	0.000545328301289507	0.320364283259506	0.124	0.095	1	0.000545328301289507	3.20431367073745e-07
ktn1	1.62859139954749e-07	0.505306168106296	0.352	0.285	0.00310670095377679	2.0598393895534e-05	0.569159473643443	0.285	0.25	0.392934961951207	2.0598393895534e-05	3.25718253386398e-07
galnt2	2.5196248400059e-07	0.269338947592913	0.105	0.06	0.00480643634479526	0.000287331373723829	0.302120120969886	0.102	0.073	1	0.000287331373723829	5.03924904516087e-07
prpf4ba	2.65987290713577e-07	0.30274201232682	0.169	0.112	0.0050739735576522	0.14494673535332	0.255097459195834	0.155	0.146	1	0.14494673535332	5.31974510677916e-07
txndc15	3.03835187083976e-07	0.277835839213779	0.195	0.136	0.00579596002881392	0.157578494162452	0.25850097103666	0.15	0.143	1	0.157578494162452	6.07670281852131e-07
syne1a	3.06827930020391e-07	0.381759218303567	0.215	0.148	0.00585304959306898	3.11326340243225e-05	0.326723803606142	0.178	0.136	0.593886126647976	3.11326340243225e-05	6.13655765897403e-07
bmpr2a	3.07943024074645e-07	0.420880826784934	0.312	0.235	0.00587432112724792	3.53488978687115e-07	0.428025200611878	0.271	0.211	0.00674315575743541	3.53488978687115e-07	6.15885953320384e-07
fmr1	3.13151654522238e-07	0.357176113065203	0.241	0.175	0.00597368096166622	2.2951058538502e-06	0.391093832838066	0.233	0.187	0.0437814392680464	2.2951058538502e-06	6.26303210980518e-07
paip2b	3.42962272543672e-07	0.305553447220399	0.426	0.353	0.00654234831104309	2.53412654930593e-05	0.373489208431647	0.39	0.362	0.483409980545599	2.53412654930593e-05	6.85924427464224e-07
ppp1r26	3.54824650485385e-07	0.275433307147232	0.169	0.113	0.00676863503265921	0.000310899728488384	0.356473764435262	0.146	0.115	1	0.000310899728488384	7.09649175070238e-07
myef2	3.56599647565371e-07	0.273846020396235	0.367	0.297	0.00680249487695703	0.00404216494099198	0.336096612584841	0.323	0.307	1	0.00404216494099198	7.13199167967434e-07
tardbpl	3.89093616176417e-07	0.329576230017566	0.469	0.407	0.00742234982218132	0.000287415217716804	0.297496584549718	0.398	0.376	1	0.000287415217716804	7.78187080958991e-07
si:ch211-126j24.1	4.07528807313069e-07	0.335263214777628	0.113	0.065	0.0077740195283041	0.000265046096234044	0.367049271967172	0.109	0.079	1	0.000265046096234044	8.15057448546408e-07
taf10	4.15595518878559e-07	0.253324635140563	0.292	0.226	0.00792790011812739	0.0399733799598025	0.29375829095976	0.247	0.239	1	0.0399733799598025	8.31190865037483e-07
psmd1	4.34054534553749e-07	0.343304332671721	0.436	0.379	0.00828002430114732	3.37575062757545e-05	0.35585280753856	0.406	0.379	0.643958189716293	3.37575062757545e-05	8.6810888070416e-07
cops5	4.37260955656255e-07	0.305750058927131	0.22	0.16	0.00834118999009872	0.0017100662826052	0.404495793087516	0.204	0.181	1	0.0017100662826052	8.74521720115366e-07
arhgef2	4.42135942939068e-07	0.342662286288738	0.175	0.118	0.00843418524750567	0.0182167170147735	0.338184888617684	0.141	0.122	1	0.0182167170147735	8.84271690393945e-07
pcdh17	5.49919425657655e-07	0.555273797318247	0.165	0.109	0.0104902629638454	0.000173563502534841	0.314229143395382	0.146	0.11	1	0.000173563502534841	1.09983854890394e-06
hcfc1a	2.28095799696059e-06	0.302668789187807	0.404	0.335	0.0435115547500202	5.53780534785532e-07	0.447284297666675	0.379	0.333	0.0105639174815688	2.28095799696059e-06	1.10756076289818e-06
tmem147	7.0499203020972e-07	0.407171365315206	0.287	0.226	0.0134484279682806	0.401012781556947	0.309437584233652	0.244	0.252	1	0.401012781556947	1.40998356340568e-06
calr3a	7.60621693090574e-07	0.37204992229575	0.324	0.256	0.0145096194173958	0.201207998137788	0.290624551293513	0.279	0.279	1	0.201207998137788	1.52124280763579e-06
rnf44	1.01422385327392e-06	0.324443085579786	0.343	0.274	0.0193473342250532	4.59506852791425e-06	0.417964814374814	0.319	0.278	0.0876555272384923	4.59506852791425e-06	2.02844667789781e-06
nsd1a	1.06355866686398e-06	0.421430430061331	0.27	0.208	0.0202884451290973	0.00264972486317467	0.444123570246573	0.239	0.217	1	0.00264972486317467	2.12711620257092e-06
kpna1	1.08574737518044e-06	0.35316879322052	0.164	0.112	0.020711716928942	6.59227529009062e-06	0.360423597317608	0.135	0.096	0.125754243433769	6.59227529009062e-06	2.17149357151351e-06
emc1	1.30265893652595e-06	0.36852461664708	0.163	0.111	0.0248495218731691	0.116369220580151	0.3333077977691	0.141	0.131	1	0.116369220580151	2.6053161761316e-06
psmb4	1.30934355589235e-06	0.258978844829731	0.442	0.376	0.0249770376722025	0.000991119482939081	0.328880122330244	0.416	0.394	1	0.000991119482939081	2.61868539740415e-06
chd2	1.41365572002953e-06	0.446663899276597	0.283	0.221	0.0269668965152834	0.0671709172205126	0.371826301185419	0.244	0.237	1	0.0671709172205126	2.82730944163657e-06
zgc:114119	1.8963912186687e-06	0.255501278053259	0.195	0.14	0.0361755588873241	0.000143531014294263	0.321541495528573	0.195	0.162	1	0.000143531014294263	3.79277884103775e-06
psmc2	2.12111508007826e-06	0.279620269814935	0.402	0.338	0.0404623912675729	0.00184314052619354	0.311830770092099	0.357	0.34	1	0.00184314052619354	4.24222566102735e-06
fnbp4	2.27036039418004e-06	0.321861155133863	0.324	0.262	0.0433093948793784	0.0288350065201811	0.27059419025895	0.246	0.233	1	0.0288350065201811	4.54071563382375e-06
b4galt6	2.42497090107917e-06	0.295708442789888	0.206	0.15	0.0462587449089863	0.025023540862811	0.303295810271955	0.176	0.16	1	0.025023540862811	4.84993592167447e-06
bptf	2.71318109976501e-06	0.490730788984466	0.321	0.266	0.0517566426591173	0.399888251514629	0.29061158498419	0.262	0.27	1	0.399888251514629	5.42635483817835e-06
myl12.2	3.17454171155444e-06	0.342889894287264	0.26	0.204	0.0605575576896124	0.769357741033553	0.284968033629945	0.213	0.225	1	0.769357741033553	6.3490733453938e-06
hk1	3.46823657198229e-06	0.311873209783247	0.219	0.161	0.0661600808471342	0.205954777268669	0.313626338303482	0.17	0.165	1	0.205954777268669	6.93646111529967e-06
rarga	4.50793793889486e-06	0.324753527805788	0.205	0.146	0.0859934241223583	0.00286574315631912	0.356179948523722	0.174	0.146	1	0.00286574315631912	9.01585555628526e-06
ergic3	5.40180825999301e-06	0.345189434664046	0.139	0.093	0.103044894367627	0.0218299115472776	0.436958752469466	0.123	0.106	1	0.0218299115472776	1.08035873404535e-05
kansl1b	6.19093738991414e-06	0.304768433344014	0.242	0.183	0.118098321650002	0.0142978176968593	0.318962783784549	0.222	0.204	1	0.0142978176968593	1.23818364521225e-05
trir	8.14757101157351e-06	0.30175828876524	0.239	0.182	0.155423064616776	0.0111343789042248	0.297845104043617	0.195	0.176	1	0.0111343789042248	1.62950756402336e-05
G3BP2	8.92757929658787e-06	0.258296484460496	0.315	0.256	0.17030250266171	0.00289322520389477	0.356634545789185	0.261	0.243	1	0.00289322520389477	1.78550788915037e-05
polr3glb	1.31464731247705e-05	0.363411300337825	0.19	0.141	0.250782121328122	0.52805671323702	0.311085830654555	0.159	0.162	1	0.52805671323702	2.62927734197853e-05
gna11b	1.96452016019484e-05	0.279012579076191	0.125	0.083	0.374751865758768	0.000321251354351599	0.290419168869975	0.115	0.086	1	0.000321251354351599	3.92900172699509e-05
znf280d	2.86683306368876e-05	0.285406509474088	0.193	0.143	0.546877075229269	0.130978058075788	0.254845222105113	0.149	0.138	1	0.130978058075788	5.73358394005938e-05
adnpa	3.07878783734935e-05	0.307433444758238	0.285	0.232	0.587309567852762	0.189804187098155	0.275967773693236	0.229	0.227	1	0.189804187098155	6.15748088535323e-05
epc2	3.21208556759588e-05	0.287513601614334	0.202	0.153	0.61273744287459	0.591677646360631	0.322334928271297	0.142	0.145	1	0.591677646360631	6.42406796025483e-05
trrap	4.00050795240282e-05	0.259133501546771	0.188	0.14	0.763136897000362	0.00573610378961393	0.335729883262218	0.18	0.157	1	0.00573610378961393	8.00085586416687e-05
rtf1	4.12322657250126e-05	0.273417196854226	0.396	0.342	0.786546700970341	0.00892286942545941	0.318048770636532	0.342	0.336	1	0.00892286942545941	8.24628313502884e-05
spop	4.35833479889726e-05	0.251277774991986	0.141	0.099	0.831395946237642	0.00882215208796078	0.284729578298114	0.152	0.131	1	0.00882215208796078	8.71647964697234e-05
kmt2e	4.91532577103489e-05	0.29648140557948	0.237	0.186	0.937647544082615	0.0314505964568323	0.305657531931234	0.239	0.226	1	0.0314505964568323	9.83040993779542e-05
setd2	5.1368010136984e-05	0.296489613147401	0.251	0.202	0.979896161373107	0.0439254296099204	0.429479310733014	0.221	0.21	1	0.0439254296099204	0.000102733381601503
pabpn1	6.99782986888439e-05	0.257506717595279	0.537	0.49	1	0.000313281910668635	0.318702292051145	0.468	0.445	1	0.000313281910668635	0.0001399517004154
FP236812.1	9.57030972326556e-05	0.250002043014331	0.122	0.084	1	0.00298272732625987	0.267650332099765	0.127	0.102	1	0.00298272732625987	0.000191397035382492
waplb	0.000110073689002889	0.330181120898286	0.203	0.157	1	0.0322520176089694	0.322522759066679	0.186	0.17	1	0.0322520176089694	0.000220135261788766
pdia7	0.000181247757448053	0.336548086923502	0.225	0.182	1	0.988239599339873	0.316966829656006	0.189	0.203	1	0.988239599339873	0.000362462664146526
crebbpb	0.000195746470949503	0.345223342856401	0.268	0.22	1	0.0040315252750192	0.363215960365525	0.24	0.218	1	0.0040315252750192	0.000391454625218116
nfe2l3	0.000266560691028783	0.382458999471491	0.293	0.251	1	0.012437631879568	0.40515758976423	0.229	0.213	1	0.012437631879568	0.000533050327455564
dag1	0.000335518240746783	0.278139833883725	0.221	0.175	1	0.035573790464659	0.312297113176143	0.215	0.196	1	0.035573790464659	0.000670923909003693
usp9	0.000462251487455187	0.277509536634965	0.326	0.282	1	0.205153583311724	0.256775062592919	0.285	0.288	1	0.205153583311724	0.000924289298472719
tmem131l	0.000506739996347095	0.327411793613988	0.203	0.162	1	0.421330563214204	0.354697322098243	0.176	0.178	1	0.421330563214204	0.00101322320727029
ube2d2l	0.00052612797476295	0.264492940085062	0.158	0.121	1	0.150354465963128	0.251528916138602	0.144	0.135	1	0.150354465963128	0.00105197913888007
ctnnb1	0.00853035158465065	0.391818251167772	0.476	0.483	1	0.000640006449198384	0.440275292680113	0.456	0.462	1	0.00853035158465065	0.00127960329014175
raraa	0.000774350160040798	0.365789057154528	0.132	0.099	1	0.00883269580436816	0.410516477483099	0.121	0.099	1	0.00883269580436816	0.00154810070191124
foxp4	0.000963806739149839	0.616092229612755	0.311	0.393	1	0.99369339550878	0.803970751977447	0.343	0.38	1	0.99369339550878	0.00192668455486925
atad2b	0.00153642490763406	0.26300696874501	0.193	0.155	1	0.107335253169796	0.25070687337761	0.163	0.152	1	0.107335253169796	0.00307048921377132
golt1bb	0.00162686568792345	0.301942648886346	0.198	0.163	1	0.831144396886101	0.385896992591989	0.169	0.18	1	0.831144396886101	0.00325108468388035
axin1	0.00248246408920568	0.26681200027209	0.179	0.144	1	0.256848688202643	0.256062151868797	0.175	0.172	1	0.256848688202643	0.00495876555045716
stau2	0.0207361319475469	0.250811224103049	0.261	0.236	1	0.0973105146027613	0.331147714455757	0.246	0.242	1	0.0973105146027613	0.0410422767269477
