# Supplementary material for: Flow-mediated endothelial remodeling and inflammation drive developmental vascular susceptibility in ldlr loss of function
Source: Nat Commun. 2026 May 21;17:6926. doi: 10.1038/s41467-026-72756-3 (PMC13388945; doi:10.1038/s41467-026-72756-3)
Supplement: Supplementary file 4 — Supplementary Data 1 [file 41467_2026_72756_MOESM4_ESM.zip › zebrafish scRNA-seq cluster datasheets/Innate_immune_cluster_genelist.csv]

	wt_p_val	wt_avg_log2FC	wt_pct.1	wt_pct.2	wt_p_val_adj	ldlr_p_val	ldlr_avg_log2FC	ldlr_pct.1	ldlr_pct.2	ldlr_p_val_adj	max_pval	minimump_p_val
ltb4r	0	0.901947220020128	0.455	0.001	0	0	1.82683870028709	0.491	0.003	0	0	0
si:ch211-276a23.5	0	1.49521812125978	0.386	0.001	0	0	1.48245262579745	0.273	0.001	0	0	0
spi1b	0	2.98133702277674	0.727	0.007	0	0	3.3240138613739	0.673	0.007	0	0	0
CR354540.1	0	0.905734154267163	0.341	0	0	0	0.867210922533981	0.345	0.001	0	0	0
acp5a	0	1.6258226951387	0.545	0.004	0	1.10278473599086e-161	0.691009653497803	0.255	0.003	2.10367216237617e-157	1.10278473599086e-161	0
si:dkey-195m11.11	0	0.738103071713578	0.318	0	0	4.64868101230159e-170	0.458901069152142	0.145	0	8.86782389906651e-166	4.64868101230159e-170	0
si:ch211-284o19.8	0	1.39151160663216	0.432	0.002	0	4.61618237652397e-239	0.794496619523809	0.309	0.002	8.80582950145712e-235	4.61618237652397e-239	0
ccl34a.4	0	2.79016761366758	0.341	0.001	0	5.21259418528518e-88	1.59689673140218	0.109	0.001	9.94354466785002e-84	5.21259418528518e-88	0
fcer1gl	0	3.12865760064253	0.773	0.006	0	0	2.81853479915523	0.564	0.006	0	0	0
mfap4	0	4.84059575450201	0.523	0.003	0	5.5301357645856e-148	4.27999406121413	0.364	0.008	1.05492869845235e-143	5.5301357645856e-148	0
si:dkey-5n18.1	0	3.75885196880931	0.455	0.001	0	1.94214492423667e-206	3.37697673287879	0.291	0.003	3.70483565747387e-202	1.94214492423667e-206	0
si:dkey-32n7.4	0	1.19174166640371	0.386	0.001	0	1.0850593663969e-258	0.594024155633309	0.255	0.001	2.06985924733872e-254	1.0850593663969e-258	0
si:dkey-102g19.3	0	2.16946380360401	0.545	0.003	0	0	0.63499710814986	0.291	0.001	0	0	0
fybb	0	1.06285194968215	0.5	0.003	0	1.64186055647066e-299	1.24630391939336	0.473	0.005	3.13201319752343e-295	1.64186055647066e-299	0
cybb	0	1.6713254980603	0.5	0.003	0	2.59484332403906e-250	0.633417552479431	0.364	0.004	4.9499231249369e-246	2.59484332403906e-250	0
alox5ap	0	1.5590686873724	0.477	0.003	0	0	1.70011254999149	0.509	0.002	0	0	0
si:ch211-194m7.3	0	3.36027036852636	0.409	0.001	0	1.80372364917682e-196	2.86088214267764	0.236	0.002	3.44078323316969e-192	1.80372364917682e-196	0
spi1a	0	1.2427723172459	0.432	0.001	0	0	1.34493323009357	0.4	0.002	0	0	0
grna	1.19682044304254e-305	1.50984459801439	0.386	0.002	2.28305467714794e-301	0	1.26018181452567	0.273	0	0	1.19682044304254e-305	0
ch25hl2	1.02848380055339e-218	2.52953969029649	0.409	0.004	1.96193569793565e-214	0	2.55950859577204	0.491	0.005	0	1.02848380055339e-218	0
si:ch211-264f5.2	2.33271094626864e-195	0.456176061739336	0.205	0	4.44987940110206e-191	0	0.551489241233491	0.273	0	0	2.33271094626864e-195	0
cfbl	2.20893738257881e-193	1.14663022806665	0.295	0.002	4.21376895100734e-189	0	1.57782428072792	0.291	0.001	0	2.20893738257881e-193	0
si:dkey-19b23.14	4.24482578895025e-189	0.398371757628164	0.227	0.001	8.09742967500149e-185	0	0.578284677908108	0.309	0	0	4.24482578895025e-189	0
sc:d156	1.91908243582573e-186	0.317017841477785	0.159	0	3.66084165458117e-182	0	0.725489925308399	0.236	0	0	1.91908243582573e-186	0
dhrs9	2.18357053405331e-162	1.45696207226318	0.477	0.009	4.1653791507601e-158	0	1.89391894531785	0.582	0.007	0	2.18357053405331e-162	0
si:dkey-238m4.4	1.89787441071936e-111	0.31164917605754	0.114	0	3.62038522588825e-107	0	0.564656791495227	0.218	0	0	1.89787441071936e-111	0
il1b	3.81601118525782e-101	1.9421067861667	0.227	0.003	7.27942293699782e-97	0	2.16376865080445	0.455	0.004	0	3.81601118525782e-101	0
ctsl.1	2.83633762428157e-305	2.24803262055135	0.318	0.001	5.41059765207953e-301	1.4972004754491e-181	1.2042041224845	0.218	0.001	2.8560596269667e-177	1.4972004754491e-181	5.67267524856287e-305
mmp13a.1	7.46169708879614e-140	2.92806132751435	0.341	0.005	1.42339333665875e-135	1.57079351895157e-299	2.79556459502773	0.345	0.002	2.99644571675202e-295	7.46169708879614e-140	3.14158703790313e-299
MFAP4.3	7.44230882118758e-285	5.51741812601144	0.5	0.004	1.41969483072974e-280	1.41894402138286e-136	5.07414769532274	0.382	0.01	2.70677761518994e-132	1.41894402138286e-136	1.48846176423737e-284
si:ch211-147m6.1	8.38747119532047e-280	2.18914981370706	0.295	0.001	1.59999400521933e-275	6.73784425075572e-144	1.62443160992458	0.145	0.001	1.28531116927416e-139	6.73784425075572e-144	1.67749423906403e-279
cebp1	5.65367602873544e-113	0.451249315841848	0.182	0.001	1.07849523924157e-108	1.79030733385509e-276	0.999330481321407	0.382	0.003	3.41519027006198e-272	5.65367602873544e-113	3.5806146677099e-276
aldh8a1	4.34213017775477e-192	0.98417487542133	0.364	0.004	8.28304752708499e-188	1.06338388161945e-267	0.999617535603401	0.345	0.003	2.02851109257726e-263	4.34213017775477e-192	2.12676776323871e-267
si:ch211-1o7.3	1.42326532666235e-267	0.682033720204953	0.25	0	2.71502093714109e-263	1.32806941738429e-159	0.407805850569003	0.127	0	2.53342522060228e-155	1.32806941738429e-159	2.84653065332449e-267
CABZ01041494.1	3.78725198783971e-259	0.507942542856443	0.318	0.001	7.22456189200304e-255	5.2822266600579e-246	0.285873073656683	0.236	0.001	1.00763755767264e-241	5.2822266600579e-246	7.57450397567934e-259
ctss1	7.95821341122144e-258	1.43329368629773	0.341	0.002	1.5181087903246e-253	5.897442883264e-256	1.24081443315595	0.291	0.002	1.12499620441144e-251	5.897442883264e-256	1.59164268224413e-257
lgals2a	3.00747721092332e-254	3.56828683041269	0.545	0.007	5.73706352755732e-250	3.21972312967306e-36	2.23596612056236	0.2	0.011	6.14194384216432e-32	3.21972312967306e-36	6.01495442184603e-254
si:ch211-193e13.5	8.04923344351007e-213	0.379494011993228	0.182	0	1.53547177168398e-208	4.15027337139966e-252	0.314011581620383	0.2	0	7.91706148328199e-248	8.04923344351007e-213	8.30054674279911e-252
mpeg1.1	6.83962327824041e-247	1.57529783302971	0.25	0	1.30472653655714e-242	4.23987685234652e-182	1.64844005800806	0.164	0.001	8.08798908353622e-178	4.23987685234652e-182	1.36792465564802e-246
marco	2.82315604326408e-241	1.39736827135774	0.227	0	5.38545246813056e-237	3.2390496433729e-110	1.45380836201456	0.127	0.001	6.17881109969815e-106	3.2390496433729e-110	5.64631208652764e-241
cmklr1	3.32662986968838e-239	0.378576122472107	0.205	0	6.34587913941755e-235	1.56085127036516e-143	0.85308915522724	0.127	0	2.97747988334857e-139	1.56085127036516e-143	6.65325973937619e-239
lgals9l1	2.49646428274781e-238	1.17944254542982	0.273	0.001	4.76225526576972e-234	9.22120857847416e-160	1.21281335067788	0.2	0.001	1.75903774842973e-155	9.22120857847416e-160	4.99292856549509e-238
rnaset2l	5.6616994464155e-238	1.26479729543866	0.273	0.001	1.08002578639822e-233	6.71809409526953e-88	0.463060224326696	0.109	0.001	1.28154362961362e-83	6.71809409526953e-88	1.13233988928298e-237
ctss2.1	6.84369076358368e-236	3.18447968154692	0.682	0.013	1.30550245006122e-231	7.05479153786752e-159	2.78155796076312	0.545	0.018	1.34577203376361e-154	7.05479153786752e-159	1.3687381527167e-235
sla1a	1.08368434260631e-210	0.700555686638532	0.364	0.003	2.0672362519558e-206	6.67503449503618e-227	0.58091374760844	0.345	0.004	1.2733295802731e-222	1.08368434260631e-210	1.3350068990071e-226
slc7a11	5.73918025635449e-224	1.14213490161288	0.364	0.003	1.09480602570218e-219	1.20722046695601e-147	0.889116304589374	0.236	0.003	2.30289376276529e-143	1.20722046695601e-147	1.14783605127085e-223
si:ch73-170d6.3	3.37722862396818e-118	0.349035879434504	0.159	0.001	6.4424013230817e-114	1.6171703944229e-220	0.280837618119611	0.2	0.001	3.08491424440112e-216	3.37722862396818e-118	3.23434078884572e-220
lgals3bpb	4.97179012471073e-220	2.42375349530731	0.341	0.002	9.48418684189819e-216	7.21111917841036e-78	1.4985804623859	0.182	0.004	1.37559309447356e-73	7.21111917841036e-78	9.94358024942176e-220
cpa5	1.70479454389495e-142	2.41834299789208	0.386	0.007	3.25206607193401e-138	8.49623213024517e-218	3.1076121888431	0.418	0.006	1.62074124116557e-213	1.70479454389495e-142	1.69924642604905e-217
abcb9	2.80053083666698e-135	2.08586985860808	0.386	0.007	5.34229262402594e-131	1.0375435219625e-214	1.86604789234822	0.455	0.008	1.97921802249566e-210	2.80053083666698e-135	2.07508704392504e-214
hyal3	5.18086273616911e-73	0.37045867727564	0.205	0.004	9.88301375551619e-69	5.90607935039154e-214	0.574442334905836	0.309	0.003	1.12664369688069e-209	5.18086273616911e-73	1.18121587007828e-213
elovl5	5.13467344989679e-68	0.264974565017175	0.159	0.002	9.79490307302311e-64	1.20177690707977e-208	1.06542261936015	0.309	0.003	2.29250962794536e-204	5.13467344989679e-68	2.4035538141596e-208
si:ch211-67e16.3	6.02016663201176e-120	0.314511778282851	0.136	0	1.14840698672256e-115	1.52022545885948e-208	0.847957544661866	0.182	0.001	2.89998208532034e-204	6.02016663201176e-120	3.04045091771901e-208
si:dkey-27h10.2	2.62267962139593e-145	1.48200297203428	0.386	0.007	5.00302364577488e-141	2.71106909169953e-205	1.62814010014493	0.382	0.006	5.17163539932602e-201	2.62267962139593e-145	5.42213818339914e-205
adgrg3	8.76337223666521e-202	1.00240726009823	0.455	0.006	1.67170088786625e-197	8.99097373870157e-174	0.886317783563605	0.4	0.008	1.71511815039471e-169	8.99097373870157e-174	1.75267444733302e-201
rab44	2.1872046449832e-200	1.52745337183311	0.523	0.009	4.17231158076995e-196	5.50178294775983e-124	1.27677393682161	0.382	0.011	1.04952011511467e-119	5.50178294775983e-124	4.37440928996653e-200
glipr1a	6.31293711506578e-199	0.61665025778555	0.318	0.002	1.20425588406995e-194	2.63192703560024e-199	0.979540194650017	0.327	0.004	5.02066401311101e-195	6.31293711506578e-199	5.26385407120045e-199
cd22	1.66856567470555e-195	0.459637787253914	0.205	0	3.1829558810683e-191	4.83811544967748e-156	0.568394747934365	0.145	0.001	9.22918903180475e-152	4.83811544967748e-156	3.33713134941113e-195
abcc13	1.61933663439226e-63	1.86090063181805	0.341	0.014	3.08904656376667e-59	2.51452217643931e-195	2.69910245913724	0.491	0.011	4.79670250377563e-191	1.61933663439226e-63	5.02904435287866e-195
rgs2	5.45847613372407e-178	1.25051499060207	0.295	0.002	1.0412589072692e-173	8.83458499045499e-187	2.03866578516934	0.327	0.004	1.68528543277919e-182	5.45847613372407e-178	1.76691699809097e-186
si:zfos-741a10.3	7.45178628703069e-130	0.997516230839482	0.409	0.009	1.42150275211397e-125	4.9784391929248e-185	0.849967306449232	0.364	0.006	9.49687060442335e-181	7.45178628703069e-130	9.95687838584962e-185
sftpbb	2.52084353794932e-181	1.62501312156473	0.273	0.002	4.80876113299213e-177	5.3241992856345e-62	0.792978638254498	0.127	0.002	1.01564425572764e-57	5.3241992856345e-62	5.04168707589854e-181
hck	1.17225500242563e-177	1.0829247792294	0.523	0.01	2.23619364262713e-173	1.1063388828944e-100	0.670120741076729	0.364	0.013	2.11045205300935e-96	1.1063388828944e-100	2.34451000485123e-177
ctss2.2	1.26162632933711e-177	2.28522199645487	0.364	0.004	2.40667838584347e-173	5.80954711547852e-50	1.28301805717211	0.182	0.006	1.10822920774868e-45	5.80954711547852e-50	2.52325265867419e-177
si:ch73-343l4.8	1.05519709270497e-133	0.373656526470962	0.114	0	2.01289397404399e-129	2.75653919013209e-176	0.57508766985833	0.109	0	5.25837415909597e-172	1.05519709270497e-133	5.51307838026422e-176
slc7a7	2.44532263790618e-171	1.88148968094903	0.295	0.002	4.66469746406984e-167	3.38622843531269e-97	1.61020756925099	0.2	0.003	6.45956936320248e-93	3.38622843531269e-97	4.8906452758124e-171
agtrap	4.5710665864276e-171	1.01864579639226	0.386	0.005	8.71976662026928e-167	5.31126790064455e-91	1.06328386097675	0.273	0.007	1.01317746472695e-86	5.31126790064455e-91	9.14213317285504e-171
caspa	9.97164916526621e-171	1.25594664020141	0.5	0.01	1.90219179476618e-166	7.47447649766438e-88	0.844314986678193	0.327	0.012	1.42583113669446e-83	7.47447649766438e-88	1.99432983305325e-170
lect2l	3.17921995632899e-129	3.20242567069067	0.5	0.014	6.06467998869318e-125	2.4312391126906e-169	3.58141956972937	0.455	0.011	4.63783173136859e-165	3.17921995632899e-129	4.86247822538116e-169
ncf2	1.40935689959348e-157	0.928199649165783	0.386	0.006	2.68848922166452e-153	4.92612061289462e-161	1.27555356268145	0.418	0.01	9.39706768115778e-157	1.40935689959348e-157	9.85224122578907e-161
CU499336.2	2.70420741487107e-125	1.5657320227505	0.455	0.012	5.15854606460805e-121	1.43005361741926e-157	0.961859810407076	0.436	0.011	2.72797028058898e-153	2.70420741487107e-125	2.86010723483861e-157
spns3	1.42030892179568e-156	0.971674075720567	0.409	0.007	2.70938129921744e-152	1.41347059915592e-79	0.596878031177641	0.273	0.009	2.69633651494984e-75	1.41347059915592e-79	2.8406178435914e-156
stx11a	1.68565112667051e-70	0.668238409909913	0.273	0.008	3.21554808923667e-66	5.48425626584104e-156	0.93844192132057	0.455	0.012	1.04617672527184e-151	1.68565112667051e-70	1.0968512531682e-155
mmp13a	2.35958369832427e-68	1.59572603977983	0.136	0.002	4.50114186292338e-64	5.73240209922263e-156	0.858856912867367	0.145	0.001	1.09351302444771e-151	2.35958369832427e-68	1.14648041984454e-155
blnk	2.30107299102179e-155	0.374357865864408	0.227	0.001	4.38952683767316e-151	1.58225884142176e-68	0.426808294180292	0.145	0.003	3.01831696589614e-64	1.58225884142176e-68	4.60214598204355e-155
hcls1	1.06012420657893e-154	1.56975792986696	0.568	0.015	2.02229293646998e-150	2.81310659968804e-82	1.68697583690232	0.455	0.025	5.36628214956491e-78	2.81310659968804e-82	2.12024841315782e-154
cxcr3.2	1.30004048631633e-153	1.21540522624461	0.409	0.007	2.47995723169703e-149	3.55701551906485e-104	0.655586819157913	0.327	0.01	6.78536280416811e-100	3.55701551906485e-104	2.60008097263259e-153
si:ch1073-429i10.1	2.06865896736934e-65	3.84674286320233	0.409	0.021	3.94617384615376e-61	2.09901580191801e-153	3.73611355493088	0.527	0.018	4.0040825437388e-149	2.06865896736934e-65	4.19803160383607e-153
cst14b.2	5.48740670895974e-36	1.48517145972106	0.182	0.007	1.04677770380116e-31	4.3768503530231e-153	1.36210843513177	0.182	0.001	8.34927973342687e-149	5.48740670895974e-36	8.75370070604611e-153
ncf1	1.78171664143665e-129	1.99449710677272	0.545	0.017	3.39880266520455e-125	7.35567617077266e-149	2.10006315655081	0.582	0.022	1.40316878633659e-144	1.78171664143665e-129	1.47113523415452e-148
fermt3a	7.46597015181576e-148	1.55600649576789	0.636	0.021	1.42420846616037e-143	2.87875027969703e-111	1.84729596721105	0.6	0.033	5.49150403355005e-107	2.87875027969703e-111	1.49319403036314e-147
hsd3b7	4.33706462257174e-84	0.93078639533654	0.341	0.01	8.27338447401785e-80	9.02322667316173e-147	1.17640912409664	0.4	0.01	1.72127072017233e-142	4.33706462257174e-84	1.80464533463239e-146
pdia2	3.912901110264e-102	0.811285829267342	0.318	0.007	7.46425015793961e-98	3.9975893666086e-146	1.01065692243955	0.364	0.008	7.62580147574256e-142	3.912901110264e-102	7.99517873321706e-146
stoml3b	7.97083689695745e-143	0.852143923812304	0.205	0.001	1.5205168464636e-138	1.57780749998348e-45	0.746693421394925	0.109	0.002	3.00982558696849e-41	1.57780749998348e-45	1.59416737939149e-142
havcr1	4.62509111231337e-142	2.99101596164518	0.409	0.008	8.82282380584899e-138	1.54681101957416e-50	2.44249873583465	0.218	0.009	2.95069670093967e-46	1.54681101957416e-50	9.25018222462661e-142
zgc:64065	5.52839265818187e-139	0.870823566933833	0.227	0.002	1.05459618347477e-134	3.00238908481201e-70	0.744899487545475	0.109	0.001	5.7273574181874e-66	3.00238908481201e-70	1.10567853163638e-138
ponzr6	8.00892637912665e-139	1.89152138326887	0.364	0.006	1.5277827960822e-134	3.33282729643216e-105	0.962875601450329	0.255	0.005	6.357701350674e-101	3.33282729643216e-105	1.60178527582534e-138
gpr84	3.96482542126899e-137	0.418380163203344	0.136	0	7.56330097361273e-133	2.41869904527984e-130	0.649181759804519	0.127	0.001	4.61391029877582e-126	2.41869904527984e-130	7.92965084253814e-137
rab32a	7.14091900052321e-116	0.770503381469965	0.318	0.006	1.36220170853981e-111	1.25464627354223e-133	0.867960614081614	0.327	0.007	2.39336323140916e-129	7.14091900052321e-116	2.5092925470845e-133
mpx	4.57017656036978e-62	4.90418342170146	0.386	0.02	8.71806880656139e-58	1.31026051803256e-128	4.99833149417049	0.491	0.018	2.49945296419891e-124	4.57017656036978e-62	2.6205210360652e-128
scpp8	9.99197995920609e-64	1.82182504297305	0.364	0.016	1.90607009701815e-59	3.02194846014626e-124	1.98995196667928	0.455	0.016	5.76466888257501e-120	9.99197995920609e-64	6.04389692029268e-124
lygl1	5.01414042229127e-124	3.54079876663468	0.5	0.015	9.56497426956283e-120	8.05822343831575e-48	2.60125844601278	0.236	0.012	1.53718670309311e-43	8.05822343831575e-48	1.00282808445824e-123
vsir	1.8496296089538e-122	1.65596422668771	0.545	0.018	3.52835344204026e-118	1.7327853745232e-115	1.47670615135796	0.509	0.022	3.30546138044045e-111	1.7327853745232e-115	3.69925921790751e-122
npsn	8.24773070269335e-40	4.52153202584538	0.386	0.032	1.57333710884578e-35	8.93765073115087e-122	4.84832547873816	0.509	0.021	1.70494625347434e-117	8.24773070269335e-40	1.78753014623021e-121
il6r	1.55708157578986e-69	1.91065751451132	0.5	0.029	2.97028881397674e-65	2.90516441751545e-121	2.14144570172771	0.564	0.026	5.54189164285248e-117	1.55708157578986e-69	5.81032883503076e-121
si:ch211-212k18.7	3.02080471923497e-120	2.04540737558269	0.659	0.029	5.76248708241263e-116	5.6054961374218e-95	1.82409696014859	0.545	0.032	1.06930444317458e-90	5.6054961374218e-95	6.04160943847006e-120
cyba	2.89595102371564e-113	1.68909599565788	0.568	0.022	5.52431617283996e-109	1.5017068001602e-59	1.61575030736345	0.418	0.031	2.86465589198561e-55	1.5017068001602e-59	5.79190204743145e-113
skap2	1.33053273557145e-112	1.33088742310845	0.455	0.014	2.5381242463761e-108	2.14218257383225e-89	0.801213822594108	0.4	0.018	4.0864274778424e-85	2.14218257383225e-89	2.66106547114292e-112
si:ch211-243a20.4	4.38923509543138e-71	0.590601647805207	0.318	0.011	8.37290486804489e-67	2.33716816657014e-112	0.704421531104086	0.345	0.01	4.4583819945492e-108	4.38923509543138e-71	4.67433633314024e-112
il34	1.52359132377243e-45	1.13089951602298	0.25	0.011	2.90640280922829e-41	6.39349686301617e-112	1.51005004775517	0.345	0.01	1.21962346158896e-107	1.52359132377243e-45	1.27869937260324e-111
ncf4	6.09140405038402e-65	1.00803895519874	0.341	0.014	1.16199623665126e-60	8.97263592844643e-111	0.659199388559492	0.382	0.013	1.71162002971044e-106	6.09140405038402e-65	1.7945271856893e-110
fcer1g	2.19492318489328e-109	1.6035488584385	0.341	0.007	4.18703546750243e-105	2.26380246963062e-58	0.700813467396577	0.236	0.009	4.31842959106738e-54	2.26380246963062e-58	4.38984636978661e-109
ptpn6	2.16191886486987e-98	2.31250337422672	0.614	0.031	4.12407642662577e-94	4.29406004721676e-74	2.1377722536098	0.582	0.049	8.19134894607069e-70	4.29406004721676e-74	4.32383772973979e-98
mmp9	1.70287933187926e-34	0.812089706616335	0.159	0.006	3.24841261349287e-30	3.9513599711274e-97	2.03562828061242	0.2	0.003	7.53761428092264e-93	1.70287933187926e-34	7.90271994225478e-97
mgst1.2	1.44981188573644e-96	0.881156342154453	0.386	0.011	2.76566115323083e-92	1.97750050244141e-42	0.928947295939459	0.255	0.015	3.77227995845723e-38	1.97750050244141e-42	2.89962377147292e-96
cebpa	1.27807833808111e-67	2.30893528249063	0.636	0.05	2.43806223772353e-63	5.8062529875005e-96	2.78914303481954	0.691	0.053	1.1076008198956e-91	1.27807833808111e-67	1.16125059750009e-95
il16	1.18219739610651e-68	1.00892654159827	0.455	0.024	2.25515975281278e-64	8.23128135754235e-94	1.68391014789391	0.527	0.03	1.57019923176478e-89	1.18219739610651e-68	1.64625627150849e-93
card9	2.36356481792838e-92	1.22570250132827	0.318	0.008	4.50873624668019e-88	4.19837501484293e-24	0.269187624584516	0.109	0.005	8.00882017831437e-20	4.19837501484293e-24	4.72712963585671e-92
myh9a	1.319880496077e-91	2.19036160546578	0.636	0.035	2.51780403431648e-87	1.51686523560576e-83	1.96269171678112	0.564	0.038	2.89357212344155e-79	1.51686523560576e-83	2.63976099215402e-91
lcp1	9.2436100459995e-91	3.04441800923419	0.773	0.057	1.76331105237486e-86	1.34292076726419e-75	2.69639841107677	0.745	0.082	2.56175565563316e-71	1.34292076726419e-75	1.84872200919991e-90
myo1f	6.88372525617179e-50	0.779768425819337	0.341	0.019	1.31313942986733e-45	5.50958917396828e-90	1.15625513466926	0.473	0.025	1.05100923082619e-85	6.88372525617179e-50	1.10191783479365e-89
NCKAP1L	9.0434949106823e-90	0.912495799433097	0.273	0.006	1.72513708916176e-85	4.90851707669193e-74	0.436617078420217	0.273	0.01	9.36348717549753e-70	4.90851707669193e-74	1.80869898213645e-89
itgb2	1.57159976390897e-88	1.41533036583122	0.545	0.027	2.99798370963275e-84	1.00419107442296e-68	1.26572579673301	0.473	0.034	1.91559489356924e-64	1.00419107442296e-68	3.14319952781798e-88
f5	8.2667018737968e-62	0.73226090541802	0.227	0.006	1.57695604944548e-57	1.37266537964492e-87	1.09902047540513	0.273	0.008	2.61849647821065e-83	8.2667018737968e-62	2.74533075928987e-87
samsn1a	1.79295408918596e-83	1.41946087561592	0.432	0.017	3.42023922053113e-79	5.34436193836548e-29	0.602010564595815	0.345	0.039	1.0194904833626e-24	5.34436193836548e-29	3.58590817837194e-83
fes	6.74877203482184e-83	0.529132399727644	0.25	0.005	1.28739575336261e-78	1.24530795747803e-58	0.293227776910351	0.218	0.008	2.3755494596851e-54	1.24530795747803e-58	1.34975440696437e-82
rbm47	3.33627846515465e-82	1.07217778090884	0.409	0.015	6.36428480012902e-78	1.99022854726116e-36	0.370604596269493	0.273	0.02	3.79655997675538e-32	1.99022854726116e-36	6.6725569303094e-82
laptm5	9.955547697164e-82	2.46441463773375	0.705	0.051	1.899120278711e-77	1.27546854527648e-67	2.13811307438176	0.673	0.071	2.43308379696941e-63	1.27546854527648e-67	1.99110953943282e-81
si:ch211-102c2.4	1.06734278060601e-81	1.39176470258342	0.523	0.027	2.03606308828402e-77	3.22512578919384e-67	1.33906750826444	0.491	0.037	6.15224995546617e-63	3.22512578919384e-67	2.13468556121205e-81
dnase2	1.33295423266572e-79	1.63936343226481	0.318	0.009	2.54274349423314e-75	1.14129569793991e-25	0.672130981111817	0.164	0.011	2.17713567339017e-21	1.14129569793991e-25	2.66590846533148e-79
zgc:158403	1.65342941393212e-79	0.453442443242394	0.227	0.004	3.15408195001691e-75	3.6286990559422e-35	0.448361965729216	0.236	0.016	6.92210631911534e-31	3.6286990559422e-35	3.30685882786428e-79
parvg	1.29449311532698e-78	1.42398173348829	0.591	0.036	2.46937506679774e-74	3.79083277209939e-43	1.08004970167654	0.455	0.048	7.23139259605679e-39	3.79083277209939e-43	2.58898623065399e-78
plxnc1	9.37093541291612e-64	1.36370540546415	0.523	0.035	1.78759963936788e-59	3.51546378006449e-77	1.78317556072302	0.564	0.043	6.70609870685102e-73	9.37093541291612e-64	7.0309275601289e-77
arpc1b	6.79926875568984e-75	3.08075600478966	0.909	0.105	1.29702850783539e-70	4.78146753920387e-35	2.23684784487778	0.673	0.139	9.1211274777853e-31	4.78146753920387e-35	1.35985375113799e-74
lxn	5.63589078698198e-52	1.34998726717858	0.455	0.032	1.07510252652468e-47	8.10915137455124e-75	1.53184759144198	0.473	0.03	1.54690171620939e-70	5.63589078698198e-52	1.62183027491024e-74
si:ch211-165d12.4	9.61329194777163e-75	0.715679598614288	0.295	0.008	1.83383157195692e-70	4.02657349538366e-60	0.714029779693123	0.236	0.009	7.68109159979387e-56	4.02657349538366e-60	1.92265838955432e-74
ptprc	8.73550679793478e-74	2.04228447983435	0.614	0.043	1.66638527677404e-69	1.40645453406726e-50	1.7364540088961	0.564	0.065	2.6829526691867e-46	1.40645453406726e-50	1.74710135958696e-73
rac2	9.66543191894917e-73	3.14838731626828	0.886	0.099	1.84377779285874e-68	3.71981487057285e-46	2.4027583046403	0.709	0.118	7.09591884710476e-42	3.71981487057285e-46	1.93308638378984e-72
CABZ01046427.2	2.35206256890637e-61	0.739202400640885	0.295	0.011	4.48679455644578e-57	1.02738589153412e-72	1.01550358388276	0.4	0.022	1.95984132669049e-68	2.35206256890637e-61	2.05477178306827e-72
coro1a	1.03428471051941e-72	2.92718704904653	0.773	0.072	1.97300151378683e-68	5.49121199957659e-63	2.79290860229029	0.745	0.098	1.04750360103923e-58	5.49121199957659e-63	2.0685694210388e-72
rdh12l	6.71300251513519e-62	0.419057424592875	0.205	0.005	1.28057235978719e-57	1.93956681768269e-72	0.541968648579653	0.236	0.007	3.6999176614115e-68	6.71300251513519e-62	3.8791336353654e-72
fam49ba	1.50424181790421e-71	1.10188436594277	0.5	0.028	2.86949169183406e-67	4.82368019315509e-36	0.711358611450268	0.4	0.044	9.20165233646265e-32	4.82368019315509e-36	3.0084836358084e-71
wasb	3.01652820713335e-71	1.63726241918863	0.545	0.034	5.75432920792759e-67	4.1386850607644e-57	1.43447019108749	0.582	0.059	7.89495562191417e-53	4.1386850607644e-57	6.03305641426665e-71
abi3a	6.0857396918138e-70	0.871005066041475	0.25	0.006	1.1609157036104e-65	1.27308188409184e-23	0.533819452374449	0.164	0.012	2.42853100209359e-19	1.27308188409184e-23	1.21714793836276e-69
srd5a2a	1.28969797349197e-51	0.672065408516505	0.159	0.003	2.46022785423328e-47	7.16485290854949e-70	0.295352070900312	0.182	0.004	1.3667673408349e-65	1.28969797349197e-51	1.4329705817099e-69
napsa	8.78430356518177e-59	1.40633709812249	0.591	0.049	1.67569374809407e-54	9.34821583603255e-70	1.346746276889	0.545	0.044	1.78326565288157e-65	8.78430356518177e-59	1.86964316720651e-69
capgb	6.8385408445606e-69	2.16487399500505	0.705	0.06	1.30452005150838e-64	3.31830577695155e-40	1.6005381886564	0.491	0.061	6.33000010011278e-36	3.31830577695155e-40	1.36770816891213e-68
kctd12.2	1.98964318252695e-68	2.10829576046053	0.659	0.052	3.79544333498841e-64	1.00129983638017e-44	1.91529821375147	0.473	0.051	1.91007956787881e-40	1.00129983638017e-44	3.97928636505386e-68
ms4a17a.10	3.3895758357319e-68	0.763491847876517	0.159	0.002	6.46595486424217e-64	1.70827201528378e-52	0.492003096011193	0.109	0.002	3.25869969635534e-48	1.70827201528378e-52	6.77915167146389e-68
spice1	2.64395159833877e-67	0.785101143103285	0.364	0.015	5.04360206899105e-63	2.36101134546059e-51	0.826249789598252	0.291	0.017	4.50386524260061e-47	2.36101134546059e-51	5.28790319667753e-67
nrros	4.15828196881403e-40	1.34046794343993	0.477	0.047	7.93233868370965e-36	4.5324332358077e-67	1.87241441265894	0.6	0.057	8.64606964062677e-63	4.15828196881403e-40	9.06486647161548e-67
cebpb	2.16985155605559e-65	3.18417397380706	0.932	0.121	4.13920882833164e-61	2.18007325211673e-45	2.93248603088149	0.873	0.197	4.15870773573787e-41	2.18007325211673e-45	4.33970311211112e-65
CABZ01078737.1	2.31171418812413e-60	0.887171884479138	0.273	0.009	4.40982598526559e-56	5.48422590191758e-65	0.902884341481773	0.236	0.008	1.0461709330498e-60	2.31171418812413e-60	1.09684518038352e-64
plek	3.37204451523772e-63	1.37120583946161	0.568	0.042	6.43251211726747e-59	5.5394085943787e-33	1.038042749544	0.418	0.053	1.05669758346368e-28	5.5394085943787e-33	6.74408903047538e-63
ppp1r14aa	7.29875008554256e-49	1.00302251498904	0.295	0.014	1.3923095663181e-44	7.03321108445575e-63	0.720667608113483	0.327	0.017	1.34165534647078e-58	7.29875008554256e-49	1.40664221689114e-62
pygb	1.28070702929563e-62	0.622456704249117	0.273	0.009	2.44307672908435e-58	1.89831043417824e-44	0.706279812462229	0.2	0.009	3.62121698423841e-40	1.89831043417824e-44	2.56141405859124e-62
slc2a3b	1.59292875732778e-62	1.10372733672006	0.341	0.014	3.03867089747848e-58	4.51904238517554e-34	0.697329399288531	0.291	0.025	8.62052525396086e-30	4.51904238517554e-34	3.18585751465556e-62
gpr183a	1.39442439174297e-61	0.799320992563986	0.386	0.019	2.66000396968888e-57	1.89248841805969e-51	0.730510625618611	0.345	0.023	3.61011090629066e-47	1.89248841805969e-51	2.7888487834859e-61
naa80	6.57904084468725e-34	0.519111813255023	0.227	0.012	1.25501783153254e-29	2.91293257076333e-61	0.642884903350179	0.327	0.018	5.55671017198812e-57	6.57904084468725e-34	5.82586514152661e-61
sptlc3	8.97706557396781e-61	0.445804172946378	0.295	0.011	1.7124650288901e-56	1.02186251761747e-34	0.429298118318066	0.255	0.019	1.94930493860709e-30	1.02186251761747e-34	1.79541311479356e-60
adam19b	1.89926703879031e-52	0.744930764963034	0.341	0.017	3.6230418031964e-48	2.55312744902529e-59	1.01253879241161	0.345	0.02	4.87034592176064e-55	1.89926703879031e-52	5.10625489805061e-59
cyth4b	4.65049170872918e-38	0.690477442381862	0.273	0.016	8.87127798357179e-34	6.2272565603244e-59	0.80424425627142	0.4	0.027	1.18791146144748e-54	4.65049170872918e-38	1.24545131206487e-58
adam8a	4.20688245592994e-16	2.00514815960201	0.409	0.081	8.02504897293195e-12	1.00955732182223e-58	2.44803935004901	0.545	0.053	1.92583154710808e-54	4.20688245592994e-16	2.01911464364448e-58
lta4h	1.36167431236759e-58	2.14108856784904	0.591	0.05	2.59752991827242e-54	1.87381452867936e-41	1.3550307323148	0.491	0.06	3.57448859490875e-37	1.87381452867936e-41	2.72334862473519e-58
gpd1c	1.75868638122755e-58	1.07985126593827	0.386	0.02	3.35487014082968e-54	3.70950682772938e-25	0.884512488000893	0.255	0.026	7.07625522457656e-21	3.70950682772938e-25	3.51737276245511e-58
tnfaip8l2a	1.65901117019144e-41	1.12885719629329	0.432	0.037	3.16472970825719e-37	4.4611693849319e-58	1.22081364869164	0.509	0.045	8.5101267186961e-54	1.65901117019144e-41	8.92233876986374e-58
vaspa	3.18086754169901e-44	0.816135695473224	0.295	0.016	6.06782292254503e-40	7.62100376379883e-58	0.713614213207257	0.345	0.021	1.45378267798226e-53	3.18086754169901e-44	1.52420075275977e-57
dgkzb	8.72415614952038e-52	0.685451959620551	0.25	0.009	1.66422002708251e-47	1.00262300075609e-56	0.417028406583308	0.255	0.011	1.91260363624231e-52	8.72415614952038e-52	2.0052460015122e-56
itgae.2	1.13323695159556e-56	1.00498577923591	0.477	0.032	2.16176280886368e-52	2.25263504310212e-48	0.666214704862611	0.455	0.043	4.29712660822161e-44	2.25263504310212e-48	2.26647390319112e-56
si:ch73-248e21.5	1.4324917865686e-56	1.31238323200451	0.455	0.029	2.73262133205825e-52	5.38229208667773e-27	1.06268138158794	0.418	0.062	1.02672603845464e-22	5.38229208667773e-27	2.8649835731372e-56
apbb1ip	3.38717819494152e-50	0.65616012863466	0.295	0.014	6.46138112467043e-46	2.13156470299436e-56	0.589889383045219	0.345	0.021	4.06617282743204e-52	3.38717819494152e-50	4.26312940598868e-56
bdh1	8.26592716080486e-56	0.659453815439688	0.273	0.01	1.57680826519513e-51	8.17026075249371e-51	0.434816176496612	0.291	0.017	1.5585589411457e-46	8.17026075249371e-51	1.65318543216098e-55
zgc:152863	3.43232555488919e-46	0.359193582554778	0.182	0.005	6.54750422850663e-42	3.08618080644195e-55	0.744132315754377	0.2	0.007	5.88719850636866e-51	3.43232555488919e-46	6.17236161288386e-55
gapdh	1.87917791637545e-31	2.2909168122003	0.364	0.034	3.58471979327781e-27	3.38041179720274e-55	2.07309814865006	0.473	0.04	6.44847354434396e-51	1.87917791637545e-31	6.76082359440553e-55
si:dkey-56i24.1	4.35727568311457e-06	0.613977292451744	0.114	0.018	0.0831193909310934	1.75198344607314e-54	0.502111062055619	0.273	0.013	3.34208362172912e-50	4.35727568311457e-06	3.50396689214627e-54
si:ch211-136m16.8	3.98326474879182e-47	1.67319836579478	0.477	0.039	7.59847583479527e-43	7.72943831131042e-54	1.83225542756683	0.509	0.049	1.47446765226557e-49	3.98326474879182e-47	1.54588766226209e-53
grap2a	1.27200818015446e-53	1.08346473411202	0.477	0.034	2.42648280446265e-49	7.3820599799316e-42	0.81051944564806	0.418	0.042	1.40820176177175e-37	7.3820599799316e-42	2.54401636030894e-53
dok2	7.8068832432096e-41	0.314698323400174	0.273	0.014	1.48924104747466e-36	1.7905606782903e-53	0.964273374374229	0.364	0.025	3.41567354990658e-49	7.8068832432096e-41	3.58112135658061e-53
arhgap15	1.0783921636541e-51	0.29991300541281	0.25	0.009	2.05714089138656e-47	2.62661378653713e-53	0.584380854645614	0.327	0.02	5.01052845919823e-49	1.0783921636541e-51	5.25322757307427e-53
lrrc15	3.23686595412751e-26	0.677822258764192	0.341	0.035	6.17464549409363e-22	1.04149042634381e-52	0.718313200486553	0.455	0.039	1.98674713729344e-48	3.23686595412751e-26	2.08298085268762e-52
HACD4	5.35300042476254e-34	0.590220512301354	0.341	0.027	1.0211383610277e-29	4.3517646776677e-52	0.581842948282152	0.327	0.021	8.3014262991189e-48	5.35300042476254e-34	8.70352935533535e-52
asah1a	3.35222744962163e-16	0.319425482529153	0.205	0.021	6.39470908289821e-12	7.00957477249502e-52	0.456844116851899	0.273	0.014	1.33714648360115e-47	3.35222744962163e-16	1.40191495449901e-51
scinlb	2.54839246023246e-33	0.673399191477993	0.25	0.015	4.86131345713945e-29	1.23869485951855e-51	1.73497572070831	0.327	0.021	2.36293431401759e-47	2.54839246023246e-33	2.47738971903712e-51
npl	2.26325182169136e-51	1.49391385396976	0.455	0.032	4.31737917505843e-47	1.20766651468265e-13	1.16116298580926	0.218	0.034	2.30374464340862e-09	1.20766651468265e-13	4.52650364338271e-51
zgc:64051	8.75030386315227e-47	1.41909092470985	0.409	0.029	1.66920796493493e-42	1.70391293773788e-50	1.49715534219748	0.473	0.045	3.25038432002877e-46	8.75030386315227e-47	3.40782587547575e-50
sult2st1	3.440026559649e-27	2.13264752514034	0.455	0.061	6.56219466518644e-23	2.28663644355663e-50	2.59759588532445	0.491	0.05	4.36198767972863e-46	3.440026559649e-27	4.57327288711324e-50
si:dkeyp-68b7.12	2.47741194943226e-50	1.0957976241778	0.455	0.033	4.72591103473699e-46	1.57584438627166e-48	1.14851100822034	0.527	0.057	3.00608075125182e-44	1.57584438627166e-48	4.95482389886455e-50
tppp	2.93946133585236e-50	0.369293631278594	0.136	0.002	5.60731644427197e-46	1.04501337927366e-45	0.600178720881727	0.109	0.002	1.99346752230244e-41	1.04501337927366e-45	5.87892267170475e-50
crip1	3.36700250275184e-50	2.08495445011494	0.682	0.076	6.42289397424941e-46	1.86682912073851e-47	2.17351894478481	0.673	0.099	3.56116323072078e-43	1.86682912073851e-47	6.73400500550372e-50
elovl1b	1.04706597858052e-49	1.55222915723931	0.636	0.066	1.9973830607402e-45	2.06896911379003e-27	1.05312383519556	0.436	0.065	3.94676548146585e-23	2.06896911379003e-27	2.09413195716105e-49
hsd17b14	1.11964192630837e-49	0.99140396706856	0.227	0.008	2.13582893862584e-45	4.86777197932122e-21	0.511472967306044	0.164	0.013	9.28576182775315e-17	4.86777197932122e-21	2.23928385261673e-49
arhgap45b	1.20953448187264e-49	1.21107238270009	0.477	0.038	2.30730797762025e-45	3.35048691419269e-37	0.797684880665576	0.455	0.055	6.39138883751398e-33	3.35048691419269e-37	2.41906896374527e-49
dock8	2.86069807876005e-49	0.596897776194685	0.364	0.021	5.45706765504267e-45	4.29288149394709e-43	0.431707691779358	0.382	0.034	8.18910073785346e-39	4.29288149394709e-43	5.72139615752014e-49
gm2a	5.00005231949652e-49	1.24575443833231	0.455	0.034	9.53809980467157e-45	1.30459790914121e-21	0.631114483208125	0.291	0.039	2.48865097147777e-17	1.30459790914121e-21	1.00001046389931e-48
rgs13	5.70516571964581e-49	1.24455507503247	0.432	0.031	1.08831741267964e-44	1.50074498233455e-44	1.23674472725007	0.509	0.058	2.8628211283014e-40	1.50074498233455e-44	1.14103314392916e-48
gsto2	1.21749020715855e-48	2.57423677574614	0.614	0.066	2.32248431917565e-44	5.87471531909215e-47	2.45007135062324	0.545	0.067	1.12066069427002e-42	5.87471531909215e-47	2.43498041431711e-48
thy1	2.52707517253293e-24	1.52514270797481	0.386	0.047	4.82064859912381e-20	1.77323265046972e-48	2.17507153639347	0.4	0.033	3.38261860403605e-44	2.52707517253293e-24	3.54646530093945e-48
pycard	2.82466298587628e-48	1.94939331798361	0.591	0.06	5.38832711185759e-44	1.330777524753e-37	1.19903877904581	0.527	0.072	2.53859120621883e-33	1.330777524753e-37	5.6493259717526e-48
gsr	3.05049653332037e-48	1.42598373867832	0.568	0.055	5.81912718696193e-44	5.35673200050999e-43	1.28244546665829	0.509	0.062	1.02185019641729e-38	5.35673200050999e-43	6.10099306664076e-48
ptpn22	2.14236235412778e-16	0.294000214333053	0.159	0.013	4.08677042673416e-12	4.71707853532985e-48	0.287176831332476	0.291	0.018	8.99829901399522e-44	2.14236235412778e-16	9.43415707065967e-48
grap2b	6.28676366648305e-48	1.08949356787251	0.455	0.035	1.19926303701831e-43	3.70937385488165e-45	1.0785726736636	0.491	0.054	7.07600156557224e-41	3.70937385488165e-45	1.25735273329661e-47
ccdc88b	2.31660638085096e-38	1.05362634484926	0.455	0.043	4.41915833211129e-34	9.80124672802101e-48	1.21813250552022	0.509	0.055	1.86968582583729e-43	2.31660638085096e-38	1.96024934560422e-47
lgals9l3	1.23355609343819e-47	0.932425342638353	0.318	0.017	2.3531316038427e-43	2.99186149874867e-14	0.348472653282608	0.164	0.019	5.70727499501297e-10	2.99186149874867e-14	2.46711218687637e-47
rgs14a	6.10094065140609e-15	0.39098306659393	0.136	0.011	1.16381543866223e-10	3.64472960756326e-47	0.326542080870561	0.273	0.016	6.95268619938768e-43	6.10094065140609e-15	7.28945921512652e-47
rgn	1.94800729394545e-28	0.647776913558417	0.227	0.015	3.71601871393034e-24	1.86824947959222e-46	0.455529856670286	0.255	0.014	3.56387270727012e-42	1.94800729394545e-28	3.73649895918444e-46
sema4aa	3.43120892609045e-45	0.260907471693828	0.182	0.005	6.54537414741015e-41	2.2470468252958e-46	0.45769576337907	0.164	0.006	4.28646652393428e-42	3.43120892609045e-45	4.49409365059162e-46
plpp1a	3.47437433157788e-17	1.84995374016717	0.364	0.063	6.62771647491796e-13	2.40858923330492e-46	1.97607026828012	0.473	0.05	4.59462482145246e-42	3.47437433157788e-17	4.81717846660982e-46
papss2b	1.57271840048205e-28	2.27074486838776	0.409	0.048	3.00011762075957e-24	9.00403140716607e-46	2.35436265573728	0.473	0.052	1.717609031231e-41	1.57271840048205e-28	1.80080628143322e-45
si:rp71-68n21.9	1.21312916034308e-27	0.744581817527097	0.341	0.034	2.31416518627046e-23	2.06165897762598e-45	0.853789437033378	0.473	0.049	3.93282066571933e-41	1.21312916034308e-27	4.12331795525199e-45
SMIM22	1.4223657043884e-38	0.38195998907564	0.273	0.015	2.71330481769131e-34	2.20202458991844e-45	0.438620413243058	0.273	0.016	4.20058210772843e-41	1.4223657043884e-38	4.40404917983691e-45
vamp8	4.27548691394496e-27	1.06045617643562	0.318	0.031	8.1559188370414e-23	3.15124576507438e-45	1.43900645706206	0.436	0.044	6.01131642145588e-41	4.27548691394496e-27	6.30249153014874e-45
abca2	4.4265676042109e-45	0.360520343581304	0.25	0.011	8.44412036179272e-41	9.13701866312627e-16	0.511575048166677	0.145	0.014	1.74297768017797e-11	9.13701866312627e-16	8.85313520842182e-45
lpcat2	2.49362916276599e-44	0.281863756424354	0.227	0.009	4.7568469908924e-40	2.48402014414263e-17	0.325340455457788	0.145	0.013	4.73851682696648e-13	2.48402014414263e-17	4.98725832553202e-44
tmsb1	2.52449252860019e-44	1.50553788277837	0.523	0.048	4.81572194755773e-40	9.95262227988589e-27	1.25900062685284	0.382	0.052	1.89856222611103e-22	9.95262227988589e-27	5.0489850572004e-44
si:dkey-25e12.3	3.04895018610364e-44	0.330751795339279	0.159	0.004	5.81617737501131e-40	1.10404370422702e-31	0.256189233377751	0.127	0.005	2.10607377018347e-27	1.10404370422702e-31	6.09790037220732e-44
hk2	3.56423029546202e-44	0.895902528828348	0.477	0.042	6.79912571162334e-40	4.55008875179673e-34	0.516299365603707	0.436	0.054	8.67974930292745e-30	4.55008875179673e-34	7.12846059092402e-44
fmnl1a	8.52171666245566e-37	1.07818135856385	0.477	0.049	1.62560267053004e-32	5.0126732489024e-44	1.43963056101938	0.527	0.063	9.56217548960622e-40	8.52171666245566e-37	1.00253464978048e-43
rhogb	6.55601679088574e-44	1.19541098691987	0.568	0.06	1.25062576302936e-39	3.15133334480368e-37	1.10087342365682	0.473	0.061	6.01148348854749e-33	3.15133334480368e-37	1.31120335817715e-43
ccr9a	8.36833318096977e-32	0.454636247329661	0.25	0.016	1.59634323760179e-27	1.36474382957578e-43	0.911979595915794	0.345	0.027	2.60338532929875e-39	8.36833318096977e-32	2.72948765915156e-43
itm2bb	3.77728245442217e-37	1.45607093687743	0.591	0.077	7.20554401005574e-33	1.49880863189321e-43	1.78832347983856	0.545	0.071	2.8591273461995e-39	3.77728245442217e-37	2.99761726378645e-43
si:dkey-262k9.4	4.14767932011046e-39	1.29223328455257	0.455	0.043	7.91211307104272e-35	2.09692816264396e-43	1.27763418882607	0.527	0.064	4.00010016305962e-39	4.14767932011046e-39	4.19385632528792e-43
gde1	7.6393909499705e-25	0.360335468830328	0.25	0.02	1.45729021761637e-20	5.80346889123615e-42	0.829787481925034	0.345	0.029	1.10706972569221e-37	7.6393909499705e-25	1.16069377824723e-41
wipf1b	6.51481748848882e-28	0.950555562064773	0.432	0.052	1.24276658410413e-23	8.82668378478658e-42	0.973858400736799	0.527	0.064	1.68377819878589e-37	6.51481748848882e-28	1.76533675695731e-41
nccrp1	2.66949746029633e-41	1.83577542041282	0.545	0.06	5.09233335526128e-37	1.71798588150948e-41	1.60068372329005	0.473	0.055	3.27722986756747e-37	2.66949746029633e-41	3.43597176301898e-41
rnaseka	4.63017552036641e-41	2.0315332079193	0.614	0.077	8.83252282265096e-37	6.380140860702e-15	1.00363121561699	0.418	0.105	1.21707567058751e-10	6.380140860702e-15	9.26035104073277e-41
pfn1	1.93487279355097e-40	3.50394203255987	1	0.298	3.69096334097784e-36	1.47568627970317e-36	3.25250912004453	0.945	0.372	2.81501914716177e-32	1.47568627970317e-36	3.86974558710194e-40
si:ch211-203d1.3	3.0853964757271e-40	0.78079246222518	0.409	0.033	5.88570231709701e-36	1.11599350870784e-31	0.56129391782828	0.382	0.045	2.12886921721108e-27	1.11599350870784e-31	6.17079295145424e-40
prkcda	4.44608795053774e-28	0.863006560380247	0.273	0.022	8.48135737444579e-24	3.50237200597559e-40	1.06351758798844	0.4	0.041	6.68112483859903e-36	4.44608795053774e-28	7.00474401195121e-40
elf1	2.20401583359558e-39	1.35697338244701	0.545	0.061	4.20438060416693e-35	9.89112392006381e-22	0.875387917452374	0.473	0.094	1.88683079899137e-17	9.89112392006381e-22	4.40803166719114e-39
si:dkey-185m8.2	3.7918862043895e-35	1.08032691340508	0.523	0.06	7.23340212349341e-31	7.58730953193598e-39	1.65688435088186	0.6	0.089	1.44735516631211e-34	3.7918862043895e-35	1.5174619063872e-38
hmox1a	8.69731732595431e-39	1.4625832808422	0.273	0.015	1.65910025309904e-34	2.91133531754696e-08	0.835945126462363	0.109	0.015	0.000555366325175259	2.91133531754696e-08	1.73946346519086e-38
dub	1.79625378921181e-18	0.860442915438092	0.409	0.067	3.42653372830045e-14	2.48471190347073e-38	1.52013622659333	0.582	0.087	4.73983642706076e-34	1.79625378921181e-18	4.96942380694145e-38
arhgef3l	4.74464770016085e-38	0.644697816908137	0.318	0.021	9.05088995282684e-34	5.83120542539318e-30	0.378382742125536	0.327	0.035	1.112360746948e-25	5.83120542539318e-30	9.48929540032171e-38
plekho2	1.37050552059131e-27	0.585679013286875	0.432	0.051	2.61437633107999e-23	1.65054117593187e-37	1.02747399436354	0.4	0.042	3.14857234720764e-33	1.37050552059131e-27	3.30108235186375e-37
srgn	6.48816411425994e-14	3.75602042657535	0.636	0.223	1.23768218643623e-09	2.23977080447583e-37	4.12808182539766	0.764	0.18	4.2725867866181e-33	6.48816411425994e-14	4.47954160895165e-37
inpp5d	1.00734265140466e-28	0.853585200607011	0.364	0.036	1.92160684181953e-24	5.11573428455178e-37	0.694387863637521	0.327	0.029	9.75877472121098e-33	1.00734265140466e-28	1.02314685691035e-36
ostf1	4.67425538259427e-18	0.701647488976109	0.432	0.077	8.91660956783682e-14	5.23972021893589e-37	1.31146276283564	0.527	0.074	9.9952902896421e-33	4.67425538259427e-18	1.04794404378718e-36
ITPRIP	4.41306414109374e-16	0.417834266072798	0.114	0.007	8.41836115555041e-12	2.78314155748085e-36	0.549236661300608	0.164	0.007	5.30912083505048e-32	4.41306414109374e-16	5.56628311496171e-36
TAGAP	1.35120777537832e-28	0.460959088993377	0.341	0.032	2.57756395231169e-24	3.85434534756113e-36	0.843690932476832	0.418	0.048	7.35254918500761e-32	1.35120777537832e-28	7.70869069512231e-36
cotl1	8.6525081568766e-36	3.18902571170112	0.955	0.294	1.65055245600578e-31	2.46373856087414e-27	2.66553298449807	0.8	0.302	4.69982767872351e-23	2.46373856087414e-27	1.73050163137531e-35
si:ch211-226m16.2	1.10096774095173e-35	0.845017262609548	0.5	0.055	2.10020606263952e-31	6.32894279984765e-23	0.835226083514357	0.436	0.078	1.20730912849894e-18	6.32894279984765e-23	2.20193548190347e-35
CABZ01046432.1	1.40394818333228e-35	0.354148658163853	0.25	0.014	2.67817155452465e-31	4.75106083308615e-16	0.260571205696708	0.2	0.025	9.06312364519514e-12	4.75106083308615e-16	2.80789636666457e-35
arhgdig	1.87835258620061e-35	2.24317928570058	0.864	0.184	3.58314539343628e-31	3.24627142528569e-27	2.04614287623507	0.745	0.207	6.19258737087499e-23	3.24627142528569e-27	3.75670517240121e-35
clic1	2.1758038247342e-27	1.03604047515568	0.614	0.102	4.15056337606296e-23	9.77876143137685e-35	1.44023280620215	0.6	0.104	1.86539653064945e-30	2.1758038247342e-27	1.95575228627537e-34
ada	9.83147736923364e-35	0.553839660580053	0.227	0.012	1.87545262295501e-30	1.2988409743837e-07	0.40985752107205	0.109	0.016	0.00247766904273434	1.2988409743837e-07	1.96629547384674e-34
gstp1	1.60161265037598e-34	2.21105724762774	0.727	0.125	3.05523629185722e-30	5.32314088383956e-08	1.16698730321781	0.382	0.137	0.00101544235500123	5.32314088383956e-08	3.20322530075197e-34
lyn	2.02983328356752e-34	0.979238700829054	0.455	0.047	3.87210997173341e-30	1.33944132045509e-25	0.571116877401311	0.327	0.04	2.55511826290014e-21	1.33944132045509e-25	4.05966656713506e-34
abcb10	5.12425113493564e-29	0.545220947918167	0.318	0.028	9.77502146500322e-25	2.80290252944556e-34	0.573817681430571	0.309	0.028	5.34681686517036e-30	5.12425113493564e-29	5.60580505889112e-34
ifi45	1.56647182533986e-33	0.75213342247804	0.273	0.018	2.98820165401831e-29	2.98484344036978e-08	0.76999820536495	0.127	0.02	0.000569388734684939	2.98484344036978e-08	3.13294365067972e-33
glipr2	2.31359094030844e-33	0.511536520613537	0.227	0.012	4.41340607773238e-29	1.10670594925459e-29	0.333598822627578	0.218	0.016	2.11115226879805e-25	1.10670594925459e-29	4.62718188061689e-33
mapre1a	2.72723792746145e-33	1.99059316710954	0.659	0.111	5.20247907042547e-29	5.25859136149716e-22	1.408412808587	0.527	0.125	1.0031288881192e-17	5.25859136149716e-22	5.45447585492288e-33
pitpnaa	3.21798035020173e-33	1.36858288928661	0.5	0.061	6.13861931604482e-29	7.55148635891687e-31	1.19227879142616	0.473	0.072	1.44052153782698e-26	7.55148635891687e-31	6.4359607004035e-33
si:ch73-248e21.7	1.0361574408645e-32	1.00115836444611	0.341	0.029	1.97657393419312e-28	3.19068878314153e-29	0.574078881334967	0.382	0.049	6.08655792272079e-25	3.19068878314153e-29	2.07231488172899e-32
mfsd10	1.61381164447942e-18	0.382415527074165	0.182	0.015	3.07850709300894e-14	1.10081975446346e-32	0.64956390971613	0.236	0.017	2.0999237636145e-28	1.61381164447942e-18	2.20163950892693e-32
wasa	1.50780004391826e-28	0.824733287424049	0.432	0.05	2.87627936377848e-24	1.54046328434618e-32	0.799633472502364	0.473	0.066	2.93858776121877e-28	1.50780004391826e-28	3.08092656869238e-32
tnfaip8l2b	1.5926345312824e-32	0.330143921968441	0.273	0.019	3.0381096318743e-28	7.22905169885852e-19	0.510370038017948	0.236	0.03	1.37901390207425e-14	7.22905169885852e-19	3.18526906256481e-32
fermt3b	1.79465960962384e-32	0.939356786560703	0.386	0.036	3.42349267131843e-28	5.97072204507454e-27	0.999444881993558	0.382	0.052	1.13897493731842e-22	5.97072204507454e-27	3.58931921924769e-32
ENSDARG00000101034	2.33239101243806e-32	0.898009877849781	0.295	0.022	4.44926909532683e-28	9.60310021347968e-27	0.832228889614352	0.291	0.031	1.83188739672338e-22	9.60310021347968e-27	4.66478202487612e-32
sms	3.70916794543167e-14	2.38854267934553	0.409	0.094	7.07560877270546e-10	2.41106888738463e-32	2.71083974482703	0.509	0.086	4.59935500957491e-28	3.70916794543167e-14	4.82213777476925e-32
smc6	4.69532866900084e-32	0.263775392650638	0.25	0.016	8.956808968986e-28	5.86911085767568e-09	0.319512746605601	0.145	0.024	0.000111959158721021	5.86911085767568e-09	9.39065733800167e-32
gpx1a	6.90066108857604e-32	2.09299648687583	0.727	0.145	1.31637010925677e-27	8.91251853698123e-28	1.91482020135083	0.691	0.173	1.70015203611454e-23	8.91251853698123e-28	1.38013221771522e-31
ctsba	1.06013398763229e-31	2.0611548421933	0.409	0.043	2.02231159480735e-27	2.18823774842319e-07	0.790139663303774	0.164	0.035	0.00417428232889208	2.18823774842319e-07	2.12026797526457e-31
sult2st2	2.95065418738605e-30	0.300936126378521	0.182	0.009	5.62866792785763e-26	2.12064549075294e-31	0.379067384858198	0.164	0.009	4.0453433381603e-27	2.95065418738605e-30	4.2412909815059e-31
sypl2b	2.12832978496253e-19	0.422605706946245	0.341	0.046	4.06000189779452e-15	2.53944658049296e-31	0.94884814289866	0.491	0.075	4.84424829694838e-27	2.12832978496253e-19	5.07889316098595e-31
alox12	4.16094787920563e-13	0.363290591768671	0.182	0.02	7.93742417437266e-09	3.58645994389045e-31	0.691166043743366	0.236	0.018	6.84153098896543e-27	4.16094787920563e-13	7.17291988778096e-31
nadka	5.62476071111495e-31	0.683758312783737	0.182	0.008	1.07297935325229e-26	6.24854949689617e-18	0.490764907964157	0.109	0.007	1.19197330202791e-13	6.24854949689617e-18	1.12495214222299e-30
pik3r5	1.50561088416388e-18	0.539181033747651	0.273	0.031	2.87210332263102e-14	6.28276449241535e-31	0.293274138641685	0.273	0.024	1.19850015457315e-26	1.50561088416388e-18	1.25655289848306e-30
litaf	6.28458310829992e-31	0.914351398154553	0.5	0.063	1.19884707373929e-26	2.37348615582016e-16	0.822867168417841	0.382	0.079	4.52766219084254e-12	2.37348615582016e-16	1.25691662165999e-30
mrc1b	1.32235350522905e-30	0.64610658430489	0.227	0.013	2.52252154657493e-26	2.93868993293743e-27	1.12247136489832	0.145	0.008	5.60584491607144e-23	2.93868993293743e-27	2.64470701045809e-30
efhd2	1.48461765500178e-30	1.03545093175766	0.477	0.059	2.8320566386814e-26	4.78339181254126e-19	0.947719800734335	0.382	0.072	9.12479822160371e-15	4.78339181254126e-19	2.96923531000358e-30
myh11a	9.66645975202995e-19	0.589918176554875	0.318	0.042	1.84397386229723e-14	1.59434201733292e-30	0.869951445170766	0.418	0.055	3.04136683226428e-26	9.66645975202995e-19	3.18868403466584e-30
tfeb	9.83455563456271e-30	0.340907662689596	0.182	0.009	1.87603983284918e-25	8.6238025839675e-16	0.269756031799815	0.127	0.011	1.64507658091764e-11	8.6238025839675e-16	1.96691112691256e-29
tcirg1b	1.06350072942344e-29	1.06759687542473	0.432	0.049	2.02873399144816e-25	9.32244354124614e-12	0.587453712590675	0.218	0.038	1.77834932992811e-07	9.32244354124614e-12	2.12700145884688e-29
cfp	2.18382271403231e-29	0.860319706382477	0.295	0.024	4.16586020928804e-25	1.00630905350461e-28	0.994330512274284	0.255	0.023	1.9196351504654e-24	1.00630905350461e-28	4.36764542806466e-29
plcg2	2.39843913887081e-29	0.728177184279972	0.386	0.041	4.57526250130996e-25	1.41652082670284e-22	0.61875241463754	0.364	0.057	2.70215512901834e-18	1.41652082670284e-22	4.79687827774167e-29
btk	2.54456205220663e-29	0.753129610504724	0.409	0.044	4.85400657078937e-25	1.09246030318325e-16	0.375373167763151	0.327	0.057	2.08397727435238e-12	1.09246030318325e-16	5.08912410441327e-29
galk1	3.30058475614712e-29	0.53187171665831	0.227	0.014	6.29619548082624e-25	1.29372742544106e-27	0.312859168039837	0.2	0.015	2.46791443677137e-23	1.29372742544106e-27	6.60116951229427e-29
f13a1b	9.8911298381275e-27	1.51600063477174	0.545	0.083	1.8868319279212e-22	3.93884461902112e-29	1.64836951248928	0.455	0.068	7.51373999524469e-25	9.8911298381275e-27	7.8776892380423e-29
nipsnap3a	4.48271299773113e-29	0.610144547324535	0.295	0.024	8.55122331447191e-25	1.00624305332366e-17	0.53608994068027	0.218	0.027	1.91950924852021e-13	1.00624305332366e-17	8.96542599546229e-29
mapk11	1.58200906827229e-25	0.822082372794908	0.5	0.072	3.01784049863623e-21	7.22639833107607e-29	0.570332770755045	0.436	0.061	1.37850774563607e-24	1.58200906827229e-25	1.44527966621522e-28
phtf1	1.35363652674565e-28	0.7602618476478	0.432	0.05	2.58219703842e-24	1.36065735857596e-23	0.589186104026893	0.345	0.049	2.59558997721951e-19	1.36065735857596e-23	2.7072730534913e-28
bin2b	1.66077021943136e-25	0.439117259111483	0.364	0.04	3.16808527058726e-21	1.38066318769315e-28	0.344554118545218	0.345	0.04	2.63375309684345e-24	1.66077021943136e-25	2.76132637538628e-28
si:dkey-27i16.2	8.08097624721235e-22	1.66436447130477	0.614	0.129	1.54152702891823e-17	1.63764587040464e-28	1.89364391778373	0.618	0.127	3.12397326238388e-24	8.08097624721235e-22	3.27529174080928e-28
C1H4orf33	2.19994442580313e-28	0.814598415435685	0.386	0.042	4.19661398666205e-24	5.00846652118119e-18	0.559480977258591	0.273	0.04	9.55415073580523e-14	5.00846652118119e-18	4.39988885160627e-28
nfkbie	2.54671882454233e-27	0.80034515502589	0.386	0.043	4.85812082969695e-23	2.66732897214008e-28	0.773823849617407	0.418	0.059	5.08819674725442e-24	2.54671882454233e-27	5.33465794428018e-28
pgd	4.74358099008336e-28	1.74096915632961	0.614	0.112	9.04885509668302e-24	2.12318703588663e-21	1.70784289418161	0.509	0.124	4.05019158965734e-17	2.12318703588663e-21	9.48716198016676e-28
cbx7a	8.8422299159288e-28	0.401306395575255	0.205	0.012	1.68674377876258e-23	3.38086840355041e-27	0.340614447462349	0.236	0.02	6.44934456661275e-23	3.38086840355041e-27	1.76844598318577e-27
dusp2	3.51946577439421e-21	1.6669264910016	0.5	0.089	6.7137329112344e-17	1.25302852001579e-27	1.85860392407927	0.564	0.111	2.39027720478213e-23	3.51946577439421e-21	2.50605704003159e-27
gpia	1.81833746639694e-27	1.4069918408442	0.545	0.088	3.46866055089881e-23	7.36679473795308e-27	1.31141453315878	0.527	0.101	1.40528976421193e-22	7.36679473795308e-27	3.6366749327939e-27
gyg1a	4.44878302741807e-18	0.524303171504526	0.295	0.038	8.48649850310272e-14	1.89224967200625e-27	0.698653924155212	0.364	0.047	3.60965547431913e-23	4.44878302741807e-18	3.78449934401252e-27
ctsc	3.07122763130461e-27	1.21278915231275	0.364	0.039	5.85867382947668e-23	2.92765594896402e-27	1.16417098722495	0.309	0.035	5.58479648824376e-23	3.07122763130461e-27	5.85531189792803e-27
zgc:152830	7.76694006273905e-27	1.54156685492635	0.455	0.063	1.4816214863681e-22	4.11876106923149e-09	0.5832500147124	0.273	0.069	7.85694861566599e-05	4.11876106923149e-09	1.55338801254782e-26
syk	7.01200766177794e-26	0.87061538396288	0.432	0.055	1.33761058156076e-21	8.09247646254924e-27	1.23551520978076	0.491	0.083	1.54372080999589e-22	7.01200766177794e-26	1.61849529250985e-26
pkma	2.07453668696595e-21	1.38960988973626	0.568	0.12	3.95738618405624e-17	8.49281599623431e-27	1.44383267233745	0.6	0.134	1.62008957944166e-22	2.07453668696595e-21	1.69856319924687e-26
rps6ka1	5.16707067576106e-12	0.258549350716519	0.318	0.06	9.8567040210818e-08	8.96887522127729e-27	0.849643332136798	0.418	0.063	1.71090263721086e-22	5.16707067576106e-12	1.79377504425546e-26
syngr2a	1.27413865519213e-26	0.479529979115513	0.318	0.03	2.43054689864452e-22	2.11902734835833e-24	0.310914962557747	0.291	0.034	4.04225656972835e-20	2.11902734835833e-24	2.54827731038428e-26
unc13d	3.09336406311819e-26	0.839168327509276	0.364	0.04	5.90090128680425e-22	3.20313728715997e-26	0.541334505363704	0.4	0.057	6.11030468898636e-22	3.20313728715997e-26	6.18672812623639e-26
prkcdb	3.63111951097027e-26	0.315749217391201	0.295	0.026	6.92672357912688e-22	5.72942186089393e-23	0.559569700902206	0.255	0.028	1.09294451418413e-18	5.72942186089393e-23	7.26223902194055e-26
bcl10	3.35828000690233e-14	0.250914789622613	0.159	0.015	6.40625494116688e-10	3.64019044916878e-26	0.333972383941576	0.218	0.018	6.94402730083437e-22	3.35828000690233e-14	7.28038089833756e-26
asah1b	4.35476456548193e-26	0.488156721733777	0.318	0.031	8.30714888511333e-22	8.8336021551644e-23	0.557354324376294	0.273	0.032	1.68509794711916e-18	8.8336021551644e-23	8.70952913096386e-26
atp6v1ab	4.71930703242223e-26	1.30820092808703	0.364	0.041	9.00255009504865e-22	4.97999052412997e-06	0.603379573523863	0.2	0.057	0.0949982992383032	4.97999052412997e-06	9.4386140648445e-26
aqp3a	5.03446808174476e-26	0.56235861371999	0.182	0.01	9.6037513127363e-22	2.57290024232355e-19	0.571305041955303	0.164	0.014	4.90806450225641e-15	2.57290024232355e-19	1.00689361634895e-25
tmsb4x	1.05817735427635e-25	2.25643343305694	1	0.944	2.01857912101756e-21	2.25318549666444e-24	1.93143725627228	1	0.925	4.29817665343708e-20	2.25318549666444e-24	2.11635470855269e-25
ptprr	1.88191072336369e-25	0.60967776732379	0.341	0.036	3.58993289588858e-21	1.10540575915736e-18	0.627962980934172	0.309	0.048	2.10867202616857e-14	1.10540575915736e-18	3.76382144672739e-25
echdc2	3.12041228356486e-25	0.40537156107076	0.295	0.028	5.95249847212833e-21	8.19770477417987e-22	0.712925397647238	0.273	0.033	1.56379416272255e-17	8.19770477417987e-22	6.24082456712974e-25
cap1	5.13206278146571e-25	0.88135791918798	0.5	0.076	9.789922961924e-21	5.35709598150829e-10	0.313302354888943	0.309	0.079	1.02191962943252e-05	5.35709598150829e-10	1.02641255629314e-24
def6a	1.25354375863644e-14	0.270533456752587	0.205	0.023	2.39126007397487e-10	9.64698117459e-25	0.323717439875957	0.309	0.038	1.84025812886479e-20	1.25354375863644e-14	1.92939623491801e-24
si:ch73-234b20.5	1.73901242903467e-24	1.02311957699324	0.545	0.089	3.31734010962654e-20	5.80450656808458e-15	0.376303578629677	0.4	0.089	1.10726767292781e-10	5.80450656808458e-15	3.47802485806935e-24
cers2b	9.65285029975112e-16	0.380218795840251	0.409	0.075	1.84137772318052e-11	1.93598659501431e-24	0.507512743754719	0.473	0.082	3.6930880286493e-20	9.65285029975112e-16	3.87197319002863e-24
CU019662.1	6.90960962285985e-23	0.333240389001679	0.205	0.015	1.31807713165675e-18	2.00494946404654e-24	0.296500651230403	0.236	0.023	3.82464159761519e-20	6.90960962285985e-23	4.00989892809309e-24
myorg	2.06468290785578e-24	0.477822693366201	0.318	0.032	3.93858911502569e-20	4.53173979836715e-13	0.603502959654466	0.218	0.035	8.64474683936518e-09	4.53173979836715e-13	4.12936581571157e-24
herpud1	2.29088253753824e-24	1.07063799584893	0.409	0.053	4.37008752860795e-20	1.01953866980255e-14	0.457037077455647	0.382	0.084	1.94487196651535e-10	1.01953866980255e-14	4.58176507507649e-24
atp6v1c1b	2.41274858538867e-24	0.405814247692669	0.295	0.028	4.60255920148743e-20	0.00339952905599026	0.273665928398769	0.109	0.035	1	0.00339952905599026	4.82549717077735e-24
eno3	2.50546069626207e-24	1.781383838264	0.682	0.155	4.77941682418952e-20	2.91207080277274e-24	1.51872637098785	0.655	0.168	5.55506626336928e-20	2.91207080277274e-24	5.01092139252413e-24
b3gnt2b	4.86034460940847e-16	0.411375145067079	0.318	0.048	9.2715933769076e-12	2.62055542063508e-24	0.523189933648954	0.382	0.056	4.99897152040347e-20	4.86034460940847e-16	5.24111084127016e-24
pmm2	4.12866182570171e-24	0.769647299631094	0.432	0.06	7.87583529870858e-20	2.86810048421096e-18	0.446666813083268	0.4	0.08	5.47118848368083e-14	2.86810048421096e-18	8.25732365140345e-24
pgk1	3.78615224124223e-20	1.13722460705696	0.523	0.106	7.22246401539367e-16	4.2942998613151e-24	1.23347423786168	0.6	0.143	8.19180641544468e-20	3.78615224124223e-20	8.58859972263023e-24
txn	1.00436738885622e-17	1.24407238777683	0.273	0.033	1.91593123098212e-13	4.65606853493594e-24	1.22209123001879	0.309	0.04	8.8819163372438e-20	1.00436738885622e-17	9.31213706987191e-24
fam49bb	9.22593058931664e-18	0.588202905194453	0.341	0.05	1.75993851921804e-13	5.27838686252623e-24	0.885783955130513	0.418	0.069	1.0069050778955e-19	9.22593058931664e-18	1.05567737250525e-23
glb1l	1.35469703777934e-18	0.378973096799776	0.273	0.031	2.58422006926787e-14	5.3362917795078e-24	0.521684478019732	0.273	0.03	1.01795101985891e-19	1.35469703777934e-18	1.06725835590156e-23
aldocb	3.96045709419991e-19	0.454132052225184	0.341	0.047	7.55496795289575e-15	6.18048450225361e-24	0.882438039096936	0.4	0.064	1.1789892236499e-19	3.96045709419991e-19	1.23609690045073e-23
serpinb14	7.87733446216384e-24	0.703083409515372	0.182	0.011	1.50268032200237e-19	8.64208718176511e-20	0.501961326056907	0.182	0.017	1.64856455079351e-15	8.64208718176511e-20	1.57546689243277e-23
ets2	1.42552444019757e-20	0.958614562483	0.409	0.062	2.71933042212088e-16	8.33826775719685e-24	1.02209352773194	0.491	0.091	1.59060795736287e-19	1.42552444019757e-20	1.66765355143937e-23
slc3a2a	8.61623834457004e-24	2.25620103149263	0.386	0.052	1.64363362661018e-19	0.000543454635471801	1.08206845222282	0.145	0.048	1	0.000543454635471801	1.72324766891401e-23
cfl1l	6.03310234522584e-08	0.444841112669851	0.227	0.047	0.00115087460337528	9.58208375666193e-24	1.05425317593657	0.345	0.047	1.82787829742083e-19	6.03310234522584e-08	1.91641675133239e-23
wipf1a	1.4526120396602e-13	0.45511948133276	0.25	0.036	2.77100272685579e-09	9.9144976502482e-24	0.53594025117805	0.345	0.049	1.89128957176135e-19	1.4526120396602e-13	1.98289953004965e-23
CABZ01109481.1	2.17972061144848e-23	0.406012398191059	0.295	0.03	4.15803503839912e-19	1.25371899786535e-20	0.339218858134361	0.291	0.04	2.39159436032793e-16	1.25371899786535e-20	4.35944122289695e-23
actb2	2.60679999139144e-22	1.73090672907408	1	0.875	4.97273166357831e-18	4.74018791754824e-23	1.80129598225397	0.964	0.858	9.04238247151503e-19	2.60679999139144e-22	9.48037583509653e-23
plekho1b	5.70323521642859e-23	1.04185329502481	0.5	0.084	1.08794914988592e-18	1.47904759338587e-22	1.34780303494077	0.455	0.088	2.82143118914288e-18	1.47904759338587e-22	1.14064704328572e-22
rasal3	9.73356793541112e-23	0.416259378350631	0.318	0.035	1.85677541935902e-18	1.61319190785397e-22	0.273949985271119	0.364	0.053	3.07732488342223e-18	1.61319190785397e-22	1.94671358708222e-22
ca6	1.42009775569426e-17	0.336743902141624	0.182	0.015	2.70897847876236e-13	1.00467536421487e-22	0.613202890983481	0.218	0.021	1.91651872477628e-18	1.42009775569426e-17	2.00935072842974e-22
tspan36	1.03927898778974e-22	2.42742104935707	0.455	0.076	1.98252859710771e-18	4.35621134762864e-11	1.93582206028366	0.309	0.08	8.3099087667364e-07	4.35621134762864e-11	2.07855797557949e-22
ttc39c	2.9103379870158e-11	0.275341481776083	0.205	0.029	5.55176074403135e-07	1.04134139376542e-22	0.358309019484749	0.273	0.032	1.98646284274692e-18	2.9103379870158e-11	2.08268278753085e-22
sema4ab	1.55706984141875e-05	0.32028318521087	0.182	0.045	0.29702664294904	1.07830647022299e-22	0.597879110862852	0.327	0.045	2.05697742259737e-18	1.55706984141875e-05	2.15661294044598e-22
sybl1	1.29502932805085e-12	0.293801792806874	0.273	0.044	2.4703979461898e-08	1.11003158331273e-22	0.625343212463827	0.345	0.051	2.11749624832736e-18	1.29502932805085e-12	2.22006316662546e-22
pgam1a	1.28923983189309e-22	1.45255093973913	0.591	0.121	2.45935390331925e-18	7.26613104366367e-11	0.494070789134583	0.455	0.142	1.38608715788928e-06	7.26613104366367e-11	2.57847966378617e-22
nfkbiaa	7.4740617045132e-13	1.3860954535769	0.25	0.038	1.42575201075294e-08	1.62131687166582e-22	2.02061175836981	0.327	0.046	3.09282406438973e-18	7.4740617045132e-13	3.24263374333165e-22
lpar5a	1.6890279429816e-21	0.529460726105758	0.318	0.037	3.22198970403171e-17	2.05978552607253e-22	0.396989035933071	0.345	0.05	3.92924686953596e-18	1.6890279429816e-21	4.11957105214506e-22
gnpda1	2.55331478720401e-22	1.46572674379509	0.318	0.037	4.87070328807037e-18	1.09151138449982e-21	1.34267031073689	0.255	0.03	2.08216711707185e-17	1.09151138449982e-21	5.10662957440802e-22
taok3a	1.69330619125805e-19	0.264373115943785	0.273	0.031	3.23015089044386e-15	3.47033825857825e-22	0.282841774547244	0.309	0.041	6.62001726206387e-18	1.69330619125805e-19	6.9406765171565e-22
swap70b	5.14149408124678e-22	0.542928467929169	0.386	0.05	9.80791410938636e-18	8.04019659808423e-21	0.587114307987945	0.327	0.048	1.53374790305055e-16	8.04019659808423e-21	1.02829881624936e-21
cox17	4.06236786660877e-20	1.33919848116268	0.568	0.126	7.74937294234289e-16	5.63295113548735e-22	1.3075017393735	0.564	0.137	1.07454175860557e-17	4.06236786660877e-20	1.12659022709747e-21
slc38a5a	7.10427470152566e-22	0.54657904739003	0.364	0.046	1.35521144206304e-17	1.11790585713027e-13	0.422357636560032	0.291	0.056	2.1325172130617e-09	1.11790585713027e-13	1.42085494030513e-21
nucb2b	7.22930894855758e-22	0.529649905026873	0.182	0.012	1.37906297502684e-17	2.42522700374604e-13	0.387055387659032	0.145	0.016	4.62636303234594e-09	2.42522700374604e-13	1.44586178971152e-21
mpp1	1.23725461389273e-21	1.25675035905635	0.386	0.054	2.36018690146177e-17	7.48960491862089e-18	0.46384366792218	0.327	0.054	1.42871703427612e-13	7.48960491862089e-18	2.47450922778546e-21
prdx1	4.43357791049873e-16	0.905041100217361	0.523	0.119	8.45749322206738e-12	1.55259513972971e-21	1.05021843251473	0.527	0.116	2.96173048854839e-17	4.43357791049873e-16	3.10519027945943e-21
flvcr2b	3.04312537842682e-21	0.381168334035239	0.227	0.02	5.805065971887e-17	4.43040274884872e-10	0.356990671934163	0.164	0.026	8.45143628370381e-06	4.43040274884872e-10	6.08625075685366e-21
stim1a	3.60617578769034e-18	1.01519692693069	0.477	0.091	6.87914093259809e-14	3.66403888640649e-21	1.01186590299066	0.509	0.11	6.98952057970902e-17	3.60617578769034e-18	7.32807777281298e-21
gapdhs	5.05603134828042e-21	2.43935123269802	0.886	0.401	9.64488539997973e-17	4.76544451490519e-15	1.75241198925161	0.782	0.392	9.09056195663313e-11	4.76544451490519e-15	1.01120626965608e-20
lrrfip1a	1.15745168553925e-08	0.434708126464902	0.5	0.158	0.000220795483533468	5.48302605349279e-21	1.07090904449184	0.6	0.149	1.04594204996428e-16	1.15745168553925e-08	1.09660521069856e-20
acsl4b	9.80481460084105e-21	0.635089523969022	0.409	0.061	1.87036643325644e-16	2.23162341257945e-16	1.35959937328964	0.364	0.073	4.25704482183657e-12	2.23162341257945e-16	1.96096292016822e-20
lsp1b	9.80760654171883e-05	0.8733390164032	0.455	0.22	1	1.28935841572708e-20	1.69982909901685	0.636	0.178	2.45958011384098e-16	9.80760654171883e-05	2.57871683145417e-20
prdx5	1.68940571618904e-20	1.56779222151962	0.659	0.172	3.22271034420221e-16	1.70668540440993e-17	2.18380860949738	0.6	0.206	3.25567307745239e-13	1.70668540440993e-17	3.37881143237809e-20
actb1	2.49646647422874e-20	1.52889255587505	1	0.875	4.76225944623874e-16	9.95534751697239e-19	1.63735159020138	0.964	0.855	1.89908209233765e-14	9.95534751697239e-19	4.99293294845747e-20
arpc4	2.97186093094796e-20	1.95325141180076	0.705	0.208	5.66912191187634e-16	1.54711698469875e-11	1.16068938638332	0.545	0.225	2.95128036001133e-07	1.54711698469875e-11	5.94372186189593e-20
cndp2	3.13821167356419e-20	1.9712289478183	0.477	0.091	5.98645258849104e-16	4.49779526042242e-20	1.73915924770597	0.473	0.105	8.57999423878181e-16	4.49779526042242e-20	6.27642334712841e-20
dop1b	3.02030953118349e-19	0.257594270942864	0.227	0.021	5.76154246168563e-15	3.86468688661301e-20	0.259130710597135	0.2	0.02	7.37227670490299e-16	3.02030953118349e-19	7.72937377322604e-20
acy3.1	3.87824520348542e-20	0.337138967847577	0.159	0.01	7.39814055016879e-16	4.60614806195892e-07	0.654804074171605	0.109	0.018	0.00878668804299284	4.60614806195892e-07	7.75649040697087e-20
cd63	9.83753354969326e-19	2.24055550395478	0.773	0.304	1.87660789993949e-14	4.13435926761771e-20	2.28699791678921	0.709	0.281	7.88670373890755e-16	9.83753354969326e-19	8.26871853523544e-20
ugp2b	7.73833786892346e-20	0.639196165887678	0.341	0.045	1.47616533187584e-15	7.09095099937302e-12	0.54793707054837	0.273	0.056	1.3526698126404e-07	7.09095099937302e-12	1.54766757378469e-19
cxcr4b	2.36904299298822e-12	0.389280146068217	0.409	0.088	4.51918641342433e-08	1.39232703493337e-19	1.58970327069793	0.545	0.131	2.6560030518389e-15	2.36904299298822e-12	2.78465406986675e-19
ppp1r18	3.54083490456493e-10	0.451011479140729	0.295	0.06	6.75449666394806e-06	1.81275549228546e-19	0.421846235257545	0.327	0.05	3.45801237708375e-15	3.54083490456493e-10	3.62551098457093e-19
anxa4	1.86696616554246e-19	1.62511672393211	0.591	0.133	3.5614246573888e-15	1.35714146319705e-14	0.999846170616973	0.473	0.127	2.58888305519469e-10	1.35714146319705e-14	3.73393233108494e-19
atp6v1f	2.01912126578923e-19	0.56377425030783	0.432	0.071	3.85167572661954e-15	2.54992367357479e-14	0.52596919596704	0.364	0.081	4.86423439971127e-10	2.54992367357479e-14	4.03824253157847e-19
si:ch1073-392o20.2	4.60908839696267e-16	1.30816797263468	0.545	0.132	8.792297026046e-12	2.37260330629883e-19	1.2382810849252	0.527	0.126	4.52597806709565e-15	4.60908839696267e-16	4.74520661259766e-19
ehd1a	2.42500356054329e-19	0.820769383431229	0.295	0.036	4.62593679209239e-15	6.70284488469942e-14	0.32068032903637	0.255	0.043	1.27863469020526e-09	6.70284488469942e-14	4.85000712108659e-19
lyz	2.654648357682e-06	5.68950329421919	0.614	0.406	0.0506400720711419	2.61363409511375e-19	7.02307667149041	0.655	0.252	4.98576839983899e-15	2.654648357682e-06	5.22726819022751e-19
pmaip1	3.04012994486762e-15	1.38652587790792	0.273	0.039	5.79935188282947e-11	2.70845517049029e-19	1.50524292085214	0.345	0.058	5.16664908322728e-15	3.04012994486762e-15	5.41691034098061e-19
cd83	2.73168079348492e-19	0.385459432244459	0.159	0.011	5.21095428165184e-15	3.69327613876572e-16	0.521988639481555	0.164	0.017	7.04529356230948e-12	3.69327613876572e-16	5.46336158696986e-19
serpinb1l3	3.40706782888996e-19	0.740029890578185	0.409	0.066	6.49932259039048e-15	4.73776824157641e-18	0.397758813661315	0.382	0.072	9.03776669763116e-14	4.73776824157641e-18	6.81413565777991e-19
mlx	1.20326789416962e-11	1.40827234158234	0.455	0.124	2.29535383491796e-07	3.53714676146731e-19	0.770664434138875	0.491	0.112	6.74746116217504e-15	1.20326789416962e-11	7.07429352293461e-19
si:dkey-222f8.3	7.70592350523196e-19	0.723190122142844	0.432	0.074	1.46998196785805e-14	3.89167889810002e-19	0.726565014446457	0.418	0.085	7.42376666601559e-15	7.70592350523196e-19	7.78335779620007e-19
cbr1l	6.5191292365423e-18	0.628737669782203	0.386	0.064	1.24358909316281e-13	4.29591247280766e-19	0.655321203296043	0.455	0.098	8.19488263312789e-15	6.5191292365423e-18	8.59182494561531e-19
smarcd2	2.12723015007716e-07	0.301251372916307	0.205	0.042	0.00405790423428719	4.60429711332259e-19	0.336208229287242	0.327	0.052	8.78315717337416e-15	2.12723015007716e-07	9.20859422664519e-19
naga	5.72806442270176e-11	0.910732098679449	0.341	0.079	1.09268556927459e-06	4.63020443186389e-19	0.734129013128819	0.4	0.076	8.83257797422355e-15	5.72806442270176e-11	9.26040886372781e-19
tnfrsf1a	4.90278463355922e-10	0.729944312953396	0.273	0.055	9.35255196697756e-06	4.78053728520074e-19	0.345738110567824	0.327	0.051	9.11935292524893e-15	4.90278463355922e-10	9.56107457040149e-19
hpgd	4.23620898852787e-18	0.358469415324428	0.182	0.015	8.08099226651577e-14	4.84448082264731e-19	0.632440915550707	0.182	0.018	9.24133161728202e-15	4.23620898852787e-18	9.68896164529461e-19
actr3	0.000235354430928534	0.464602885903441	0.136	0.034	1	4.95112233207037e-19	0.373047023074266	0.273	0.038	9.44476096065744e-15	0.000235354430928534	9.90224466414079e-19
atp6v0d1	1.28997165465087e-18	1.11375603286725	0.523	0.106	2.46074992841201e-14	3.56288866120489e-10	0.545298197401716	0.418	0.129	6.79656641011444e-06	3.56288866120489e-10	2.57994330930174e-18
unm-sa1614	1.17276405331073e-07	0.320332804226162	0.227	0.048	0.00223716470809556	2.21462675332478e-18	0.278410208497028	0.309	0.048	4.22462199464235e-14	1.17276405331073e-07	4.42925350664958e-18
actr2a	3.03321045832928e-11	1.05796316013205	0.614	0.214	5.78615227030893e-07	2.32908383483427e-18	1.36650545563502	0.673	0.22	4.44296032332986e-14	3.03321045832928e-11	4.65816766966856e-18
abracl	2.34001511643156e-18	1.57337927096159	0.636	0.173	4.46381283610484e-14	2.53438432186301e-18	1.6033465083806	0.6	0.185	4.83459153238588e-14	2.53438432186301e-18	4.68003023286313e-18
sult6b1	4.26376386064846e-18	0.911938743486869	0.5	0.099	8.133555940573e-14	1.2132145185036e-15	0.646521387868866	0.436	0.103	2.31432801549747e-11	1.2132145185036e-15	8.52752772129696e-18
ctsa	2.75497987917248e-10	0.745870984607809	0.227	0.04	5.25539961750943e-06	4.96178416623998e-18	0.657638690969987	0.273	0.04	9.46509947551939e-14	2.75497987917248e-10	9.92356833247995e-18
atox1	5.44705816634592e-18	1.68444403455312	0.636	0.167	1.03908081581215e-13	3.60886142761232e-05	0.656516754179016	0.4	0.186	0.688426405931326	3.60886142761232e-05	1.08941163326919e-17
sh3bgrl	2.29145119751929e-12	0.443990436331855	0.432	0.102	4.3711723043878e-08	6.92482844460292e-18	1.19426671940572	0.491	0.125	1.32098027409245e-13	2.29145119751929e-12	1.38496568892059e-17
tktb	6.75931441877644e-11	0.84130135541864	0.5	0.154	1.28940681852579e-06	7.22735632260442e-18	1.26830995550122	0.582	0.172	1.37869049210002e-13	6.75931441877644e-11	1.44547126452089e-17
tmc6b	5.2702971317281e-07	0.409194479224138	0.205	0.044	0.0100536188084845	8.18678633013135e-18	0.283714162403832	0.309	0.049	1.56171136033586e-13	5.2702971317281e-07	1.63735726602628e-17
rnaset2	8.51365473709335e-09	0.678962893222179	0.318	0.078	0.000162406477764793	9.21105531426186e-18	0.900798851260955	0.4	0.08	1.75710091174859e-13	8.51365473709335e-09	1.84221106285238e-17
atp6v0e1	2.45844230643378e-17	1.74238142944523	0.705	0.234	4.68972454375308e-13	2.28349322861755e-13	1.45855198375184	0.618	0.238	4.35599168291083e-09	2.28349322861755e-13	4.91688461286756e-17
acsl1b	1.89923269950626e-10	0.448897454329016	0.295	0.061	3.62297629757814e-06	3.66394155930278e-17	0.444036414048617	0.382	0.074	6.98933491852598e-13	1.89923269950626e-10	7.32788311860558e-17
cd7al	9.9790001016331e-17	0.612222700718873	0.295	0.041	1.90359405938753e-12	4.56048626664062e-17	0.872652086115809	0.327	0.058	8.69958360224365e-13	9.9790001016331e-17	9.12097253328129e-17
arpc5b	4.62144395660008e-17	1.44618243121887	0.545	0.131	8.81586649161032e-13	6.20941489356054e-13	1.43769279624621	0.473	0.15	1.18450798509561e-08	6.20941489356054e-13	9.24288791320015e-17
manf	5.7896489100606e-17	1.40890329437396	0.591	0.154	1.10443342608316e-12	8.57003865472258e-08	0.410735703084201	0.455	0.177	0.00163482057377488	8.57003865472258e-08	1.15792978201212e-16
prss16	9.23430120176049e-17	0.268457115276445	0.273	0.034	1.76153529724783e-12	5.89599658226386e-16	0.46736110245642	0.273	0.044	1.12472030803265e-11	5.89599658226386e-16	1.84686024035211e-16
atg16l1	1.29130300431429e-16	0.762738698965949	0.455	0.09	2.46328961102993e-12	9.78353491641548e-17	1.00713443248954	0.418	0.093	1.86630712065542e-12	1.29130300431429e-16	1.9567069832831e-16
tpm1	1.54541424738061e-10	0.441891347387014	0.318	0.069	2.94803221830326e-06	1.22238662122567e-16	0.780948632297405	0.4	0.089	2.33182471865008e-12	1.54541424738061e-10	2.44477324245133e-16
hexb	2.04590814933637e-10	0.67649862969848	0.364	0.087	3.90277438567405e-06	1.26887826473802e-16	0.530353189700079	0.4	0.083	2.42051217781425e-12	2.04590814933637e-10	2.53775652947605e-16
mid1ip1l	1.10407267561366e-12	0.344503742466811	0.341	0.065	2.10612903600062e-08	1.81979407066094e-16	0.804831072227449	0.4	0.088	3.47143916919281e-12	1.10407267561366e-12	3.6395881413219e-16
GCA	1.82971637777995e-16	1.35729804244443	0.682	0.202	3.49036696225302e-12	6.14922338531869e-09	0.905334167463768	0.509	0.216	0.000117302585298339	6.14922338531869e-09	3.6594327555599e-16
zgc:110239	2.48718531775181e-14	0.906051176167837	0.455	0.101	4.74455471214335e-10	1.82975941076978e-16	0.869985953730319	0.418	0.091	3.49044905198443e-12	2.48718531775181e-14	3.65951882153956e-16
arpc3	2.29337379711944e-16	1.71929821962552	0.818	0.365	4.37483985538505e-12	4.00652686875686e-06	1.19227630069235	0.545	0.348	0.076428506548406	4.00652686875686e-06	4.58674759423889e-16
tram1	3.91957613987988e-16	1.14410963395075	0.614	0.17	7.47698344443486e-12	1.76657511445765e-11	0.751710131136034	0.509	0.172	3.36991868833941e-07	1.76657511445765e-11	7.8391522797598e-16
atp6ap1b	3.90452303377648e-09	0.708571660569442	0.318	0.078	7.44826813923202e-05	3.95336880524235e-16	0.720872543371514	0.345	0.066	7.5414463328803e-12	3.90452303377648e-09	7.9067376104847e-16
antxr2a	0.000203226680512762	0.316212805100675	0.182	0.053	1	4.21529399313007e-16	0.350636773861676	0.291	0.048	8.04109482129493e-12	0.000203226680512762	8.43058798626016e-16
pgm1	4.7466180499327e-15	0.340585656697722	0.273	0.038	9.05464859205162e-11	4.41769577683513e-16	0.588633627268294	0.291	0.049	8.4271964638907e-12	4.7466180499327e-15	8.83539155367025e-16
cited4a	3.13951307532153e-10	0.649723605549476	0.477	0.135	5.98893514248334e-06	5.35294204679282e-16	1.03606511739241	0.6	0.187	1.0211272248462e-11	3.13951307532153e-10	1.07058840935857e-15
actn1	0.00018205400868675	0.292760261638734	0.25	0.085	1	5.73242592085121e-16	0.875715701393782	0.382	0.08	1.09351756866158e-11	0.00018205400868675	1.14648518417024e-15
ppdpfa	6.57477595843417e-16	0.671227326627935	0.25	0.031	1.2542042618309e-11	3.1056146703695e-05	0.622269377822164	0.182	0.054	0.592427054519685	3.1056146703695e-05	1.31495519168684e-15
entpd1	7.28861178472773e-16	0.613057558898399	0.432	0.081	1.39037558405466e-11	9.18813940853649e-12	0.646701807406193	0.309	0.068	1.75272947357242e-07	9.18813940853649e-12	1.45772235694555e-15
g6pd	8.02130159316219e-16	0.278089024483095	0.318	0.048	1.53014349191162e-11	2.14142655950347e-15	0.591029312395354	0.309	0.058	4.08498530490882e-11	2.14142655950347e-15	1.60426031863244e-15
stk10	1.8380095429021e-14	0.379789728445311	0.182	0.019	3.50618700404004e-10	8.28632032680998e-16	0.434081887277951	0.182	0.021	1.58069846554227e-11	1.8380095429021e-14	1.657264065362e-15
mtpn	1.57043810444021e-15	1.20595516403881	0.636	0.192	2.99576772803014e-11	9.25857589764256e-16	1.2081064304979	0.6	0.202	1.7661659382343e-11	1.57043810444021e-15	1.85171517952851e-15
si:dkey-112e7.2	2.62757668115302e-09	0.662140588432742	0.477	0.15	5.0123652769675e-05	1.00183638301014e-15	1.15702819485557	0.564	0.169	1.91110308423014e-11	2.62757668115302e-09	2.00367276602028e-15
pld7	1.16366569113257e-07	0.50023065950885	0.25	0.06	0.00221980867240449	1.14988513618221e-15	0.331659784783317	0.364	0.075	2.19352088578118e-11	1.16366569113257e-07	2.29977027236442e-15
dpp7	1.83365487674949e-15	1.28997419614626	0.318	0.052	3.49788004288733e-11	3.20320403412515e-12	1.01957171304084	0.255	0.049	6.11043201549714e-08	3.20320403412515e-12	3.66730975349898e-15
cybc1	4.01996790546486e-13	0.711223044515565	0.295	0.051	7.66849077646477e-09	1.86474598013334e-15	0.505684636535257	0.309	0.056	3.55718943170235e-11	4.01996790546486e-13	3.72949196026668e-15
mrps15	2.31545355051615e-06	0.581406469092255	0.364	0.123	0.0441695919296461	1.87139914463314e-15	1.11240115138939	0.509	0.143	3.56988100830217e-11	2.31545355051615e-06	3.74279828926628e-15
magt1	2.29199542609058e-15	0.99624165340849	0.591	0.149	4.37221047481038e-11	1.00082656272691e-10	0.60659788042942	0.473	0.156	1.90917675105786e-06	1.00082656272691e-10	4.58399085218114e-15
tbc1d10c	4.07136348083471e-15	0.311492510083555	0.227	0.028	7.7665329760403e-11	2.57214131033912e-15	0.277909638469701	0.255	0.04	4.90661676360291e-11	4.07136348083471e-15	5.14428262067827e-15
mob1a	1.14303498819318e-08	0.425252472914444	0.432	0.127	0.000218045354347732	2.80892576635731e-15	0.804891385137563	0.527	0.148	5.35830679190321e-11	1.14303498819318e-08	5.61785153271463e-15
arpc2	2.84121612694978e-15	1.73268521409354	0.773	0.349	5.4199038837694e-11	1.59872095221217e-11	1.33311943500097	0.673	0.354	3.04972008843993e-07	1.59872095221217e-11	5.68243225389959e-15
mcl1a	6.86258560608625e-10	1.35728186931794	0.795	0.427	1.30910683021701e-05	3.05338835621836e-15	1.51225000872756	0.836	0.434	5.82464362832215e-11	6.86258560608625e-10	6.10677671243671e-15
sh3kbp1	1.41159805205442e-14	0.673520229937387	0.386	0.072	2.69276444409901e-10	6.83671956674175e-15	0.276024723698302	0.327	0.061	1.30417262455166e-10	1.41159805205442e-14	1.36734391334835e-14
ppifb	5.55880638754189e-11	0.722080340251644	0.409	0.103	1.06039790648749e-06	7.52488701715381e-15	0.833058410785916	0.491	0.136	1.43544744739226e-10	5.55880638754189e-11	1.50497740343076e-14
nfe2l2a	7.74095094578253e-15	0.617638076346799	0.5	0.109	1.47666380241748e-10	4.14082945387099e-14	0.640703736672676	0.455	0.114	7.89904626620429e-10	4.14082945387099e-14	1.5481901891565e-14
ARF5	8.2760722268305e-15	1.46180732325066	0.727	0.263	1.57874353799019e-10	3.96221345868338e-09	0.932992904257596	0.6	0.276	7.55831839378441e-05	3.96221345868338e-09	1.65521444536609e-14
tpi1b	9.52432454260905e-15	1.43617733808913	0.705	0.244	1.8168601497481e-10	3.83321709318856e-12	1.4000334070952	0.636	0.27	7.3122449269665e-08	3.83321709318856e-12	1.9048649085218e-14
odc1	4.36990594033478e-10	1.39496832498057	0.545	0.193	8.33603257178263e-06	1.70725660803797e-14	1.4429888163024	0.618	0.222	3.25676270549323e-10	4.36990594033478e-10	3.4145132160759e-14
mafbb	2.01988082090086e-14	1.46418385142118	0.364	0.07	3.85312465395049e-10	3.04043099691142e-06	1.38554555129833	0.236	0.075	0.0579992616970822	3.04043099691142e-06	4.03976164180168e-14
idh1	3.37275423552685e-11	0.924944518092471	0.455	0.126	6.43386597969102e-07	2.02395787252758e-14	1.04334336431459	0.491	0.141	3.86090203763362e-10	3.37275423552685e-11	4.04791574505512e-14
ppt1	2.18187692584774e-14	0.984443683786223	0.614	0.171	4.16214842374715e-10	3.09548987351446e-12	0.938298617700036	0.545	0.182	5.90495648271619e-08	3.09548987351446e-12	4.36375385169543e-14
npc2	2.57848688896364e-14	1.52665928836581	0.545	0.153	4.91872158938703e-10	7.18407081706218e-14	1.59655550815627	0.527	0.171	1.37043334906278e-09	7.18407081706218e-14	5.1569737779272e-14
krtcap2	2.884727288022e-14	0.999147513092166	0.659	0.213	5.50290577463076e-10	1.1119899330508e-10	1.07257168057843	0.564	0.234	2.12123199628771e-06	1.1119899330508e-10	5.7694545760439e-14
RASSF5	7.30473128585728e-11	0.302686970662229	0.386	0.089	1.39345054009013e-06	3.11160192265432e-14	0.748256896918722	0.418	0.103	5.93569182765538e-10	7.30473128585728e-11	6.22320384530854e-14
jak1	2.92021983884064e-09	0.522463763298704	0.523	0.163	5.5706113645724e-05	3.13755653907173e-14	0.911313865832265	0.564	0.17	5.98520285393323e-10	2.92021983884064e-09	6.27511307814336e-14
wbp2nl	3.32238643596507e-14	1.0930111327105	0.682	0.215	6.33778436524697e-10	2.08443529187861e-10	0.873377549671634	0.564	0.22	3.97626876278764e-06	2.08443529187861e-10	6.64477287193001e-14
sgk1	2.62840268540753e-05	0.594842631706514	0.432	0.172	0.50139409626834	4.25257009338636e-14	1.05494766825388	0.545	0.164	8.11220271014382e-10	2.62840268540753e-05	8.50514018677252e-14
atp6v1h	5.37297143005071e-14	0.963102106012578	0.477	0.115	1.02494802999647e-09	2.84257730392903e-08	0.306008883155277	0.4	0.134	0.000542250046497501	2.84257730392903e-08	1.07459428601011e-13
gng10	2.05065391058859e-11	0.753708635014728	0.227	0.036	3.91182739983879e-07	7.76378827299233e-14	1.14152241142308	0.2	0.029	1.48102025095602e-09	2.05065391058859e-11	1.5527576545984e-13
galt	8.66648477826353e-14	0.798430929716523	0.227	0.03	1.65321863630155e-09	4.9722557096138e-11	0.383735590153007	0.2	0.034	9.48507499165929e-07	4.9722557096138e-11	1.73329695565263e-13
cbfb	9.06903497408448e-14	0.551739540156107	0.409	0.084	1.73000911165636e-09	4.63310456671075e-11	0.636844059361262	0.382	0.102	8.83811027145742e-07	4.63310456671075e-11	1.81380699481681e-13
rida	9.96815674554881e-14	0.808905391903336	0.273	0.043	1.90152558078089e-09	0.0559765470625374	0.294545340862559	0.109	0.052	1	0.0559765470625374	1.99363134910966e-13
bloc1s6	1.00135093768977e-13	0.604397604939379	0.409	0.086	1.91017704873701e-09	6.29655842015439e-11	0.85220704678625	0.345	0.089	1.20113148422865e-06	6.29655842015439e-11	2.00270187537945e-13
gstm.1	1.34753309301754e-13	0.627199574278459	0.523	0.128	2.57055412824026e-09	5.39846374806487e-09	0.293425565744295	0.455	0.156	0.000102981094458085	5.39846374806487e-09	2.69506618603489e-13
eml2	1.15700185716656e-07	0.348890536182351	0.182	0.034	0.00220709674273092	1.51487380193144e-13	0.419101144330229	0.255	0.044	2.88977326456442e-09	1.15700185716656e-07	3.02974760386265e-13
fkbp11	1.86423337966694e-13	0.443059365941333	0.25	0.036	3.55621159505265e-09	3.66574029527061e-09	0.61110151819562	0.218	0.047	6.99276618725821e-05	3.66574029527061e-09	3.72846675933352e-13
birc2	1.87255891587422e-13	0.890784087839037	0.477	0.116	3.57209338792167e-09	2.63526118153117e-08	0.928377674286595	0.345	0.115	0.000502702422988886	2.63526118153117e-08	3.74511783174809e-13
selenow1	3.88263600322523e-11	1.55936163108723	0.75	0.353	7.40651643975244e-07	2.24297409653683e-13	1.96904816057887	0.727	0.348	4.27869738655365e-09	3.88263600322523e-11	4.48594819307314e-13
dnajc5gb	2.34006082574047e-13	0.360830639250769	0.136	0.012	4.46390003118251e-09	9.65509348138748e-09	0.409613943472146	0.127	0.019	0.000184180563250947	9.65509348138748e-09	4.68012165148038e-13
zgc:77486.1	2.77577998497827e-13	0.26870355603656	0.205	0.025	5.29507789934455e-09	3.01501046136745e-05	0.257997851309298	0.109	0.023	0.575143395610455	3.01501046136745e-05	5.55155996995576e-13
glrx	2.79020976921687e-13	0.94846151657756	0.568	0.159	5.32260415575811e-09	7.94186701570421e-08	0.557971709356315	0.473	0.183	0.00151499055191573	7.94186701570421e-08	5.58041953843296e-13
m6pr	1.15206314921303e-05	0.405211467943392	0.318	0.109	0.219767566343877	2.83585771832694e-13	0.882439716467323	0.418	0.112	5.40968218348048e-09	1.15206314921303e-05	5.67171543665307e-13
arpc5a	4.29902844342199e-11	1.00389422130637	0.568	0.195	8.20082665867179e-07	3.239514946671e-13	1.10249855613819	0.545	0.186	6.17969871226959e-09	4.29902844342199e-11	6.47902989334094e-13
psap	1.30396049210884e-10	2.06119053024821	0.523	0.185	2.48743503474682e-06	3.56176172799805e-13	1.64776626646177	0.6	0.21	6.79441667232909e-09	1.30396049210884e-10	7.12352345599483e-13
cib1	1.74961433217794e-12	0.610470288657437	0.432	0.1	3.33756430006264e-08	4.25215823051508e-13	0.495498642283696	0.418	0.108	8.11141704053056e-09	1.74961433217794e-12	8.50431646102833e-13
iqgap1	8.43112362621631e-08	0.338212556793191	0.455	0.146	0.00160832114293702	4.42694705162014e-13	0.458686090493614	0.509	0.147	8.44484419567057e-09	8.43112362621631e-08	8.85389410323829e-13
ap1s1	6.20958273124327e-13	0.735482074784594	0.409	0.09	1.18454000181197e-08	9.88350413875422e-08	0.364465083015935	0.327	0.103	0.00188537724950875	9.88350413875422e-08	1.24191654624827e-12
suclg1	6.28035170892905e-13	1.5838470725844	0.727	0.298	1.19803989199531e-08	7.26358996155031e-06	0.857213469414972	0.582	0.318	0.138560242106534	7.26358996155031e-06	1.25607034178542e-12
ldha	3.62011440141276e-12	0.677388174788663	0.432	0.106	6.90573023213498e-08	6.58172160147029e-13	0.482408263445128	0.455	0.126	1.25552921269647e-08	3.62011440141276e-12	1.31634432029363e-12
wasf2	9.31660368335446e-10	0.27779665758481	0.386	0.096	1.7772353186367e-05	6.7073894915318e-13	0.854426049045256	0.4	0.104	1.27950161940461e-08	9.31660368335446e-10	1.34147789830591e-12
slc40a1	8.10194579598758e-13	1.18895489391375	0.364	0.074	1.54552718004259e-08	1.76744257514446e-06	1.48163094281331	0.236	0.071	0.0337157345634557	1.76744257514446e-06	1.62038915919685e-12
ctsz	8.22953709429895e-13	1.73106376084693	0.318	0.063	1.56986649610847e-08	0.0302460311590536	0.587201163473517	0.127	0.06	1	0.0302460311590536	1.64590741885911e-12
tradd	5.14792813624757e-09	0.79965530735519	0.25	0.051	9.82018771270587e-05	1.19174882347616e-12	0.494021344397584	0.291	0.059	2.27338005566312e-08	5.14792813624757e-09	2.38349764695089e-12
gbp1	4.75496630201364e-09	0.422435697393209	0.159	0.023	9.07057371772123e-05	1.29769339330839e-12	0.275486191096647	0.182	0.026	2.47547991707509e-08	4.75496630201364e-09	2.5953867866151e-12
pdcd6	5.29095617856301e-07	0.689019133507237	0.25	0.063	0.0100930280062268	1.31453794135618e-12	0.810943575511163	0.327	0.075	2.50761257693104e-08	5.29095617856301e-07	2.62907588271062e-12
nocta	1.37827002808497e-12	0.445974216051451	0.318	0.057	2.62918790557488e-08	1.60306719791981e-10	0.489915900180771	0.309	0.075	3.05801098675182e-06	1.60306719791981e-10	2.75654005616803e-12
chmp2bb	2.86962512927848e-12	0.718303790972433	0.455	0.109	5.47409689661162e-08	1.93967494634088e-05	0.737127368956969	0.327	0.131	0.370012392763986	1.93967494634088e-05	5.73925025854871e-12
sri	3.08178047008122e-12	1.04379711755937	0.591	0.189	5.87880442472694e-08	4.44137815464535e-09	0.737931375296927	0.509	0.198	8.47237296780147e-05	4.44137815464535e-09	6.16356094015295e-12
crlf3	6.58242047911506e-09	0.28719700054181	0.273	0.059	0.000125566253059599	3.61095275388109e-12	0.64024437472606	0.309	0.07	6.88825347330358e-08	6.58242047911506e-09	7.22190550774913e-12
fuca2	1.27284967038564e-10	0.431322831503406	0.25	0.044	2.42808803122764e-06	3.66773761886102e-12	0.327354074032107	0.236	0.042	6.99657628173928e-08	1.27284967038564e-10	7.33547523770856e-12
abhd12	4.57925057244899e-12	0.809433003517718	0.295	0.054	8.7353783920037e-08	8.25212716864758e-08	0.625330288631047	0.218	0.053	0.00157417577869121	8.25212716864758e-08	9.15850114487699e-12
ube2l3a	5.48962491410737e-12	1.0860330882774	0.591	0.196	1.04720084861512e-07	3.938846936207e-07	0.295200171674197	0.491	0.204	0.00751374441550847	3.938846936207e-07	1.09792498281846e-11
anxa11b	5.92702902838802e-12	1.17591782850801	0.568	0.17	1.1306400574553e-07	1.48993589013722e-11	0.716288009764669	0.527	0.17	2.84220170402576e-07	1.48993589013722e-11	1.18540580567409e-11
pepd	7.01226328246405e-12	1.13069120587623	0.341	0.074	1.33765934376284e-07	0.000669940130696808	0.505023279769534	0.2	0.078	1	0.000669940130696808	1.40245265648789e-11
arrb2b	7.82379977730949e-12	0.702508714972519	0.5	0.13	1.49246804551956e-07	5.3276514540585e-08	0.466023527397145	0.382	0.129	0.0010163027913762	5.3276514540585e-08	1.56475995545577e-11
cd164	1.04265443260548e-11	0.288710874568685	0.386	0.085	1.98896759563821e-07	1.31783820479374e-06	0.338188287243499	0.291	0.096	0.0251390815946453	1.31783820479374e-06	2.08530886520008e-11
TXN	1.07613251815284e-11	1.2353194723079	0.886	0.531	2.05283039162836e-07	1.15345878632657e-08	0.847577028300033	0.818	0.525	0.000220033798079656	1.15345878632657e-08	2.1522650362941e-11
calm1b	4.63188316653358e-10	1.446950314665	0.364	0.096	8.83578032847945e-06	1.07630770206618e-11	1.46173448338794	0.4	0.119	2.05316457246144e-07	4.63188316653358e-10	2.15261540412076e-11
aprt	0.000191532620293535	0.291333705565986	0.205	0.065	1	1.09121595751277e-11	0.4304313745971	0.327	0.08	2.08160356055136e-07	0.000191532620293535	2.18243191501364e-11
sh3bgrl3	1.17404461586155e-11	0.683450583479753	0.636	0.213	2.2396075092175e-07	4.8894077448201e-11	0.883761023401246	0.582	0.231	9.32703421401882e-07	4.8894077448201e-11	2.34808923170931e-11
sdr16c5b	1.27800921009003e-11	0.871789310703242	0.364	0.081	2.43793036916774e-07	3.25411287428967e-08	0.426919685343277	0.273	0.074	0.000620754571899497	3.25411287428967e-08	2.55601842016372e-11
atp6v1g1	1.88251021158759e-11	1.42786759695883	0.727	0.294	3.59107647962449e-07	0.000375524661651886	0.575290026044948	0.545	0.318	1	0.000375524661651886	3.76502042313974e-11
pak2a	2.07047163840249e-11	0.986105995635193	0.545	0.165	3.94963169741658e-07	1.04793538844922e-08	0.405230676142747	0.473	0.171	0.000199904154700574	1.04793538844922e-08	4.1409432767621e-11
lasp1	2.84786458487492e-09	0.951829529002287	0.682	0.296	5.4325864821074e-05	3.29568751734538e-11	1.28219493244982	0.655	0.321	6.28685350808804e-07	2.84786458487492e-09	6.59137503458212e-11
gosr2	7.69820321319019e-06	0.417299998011744	0.295	0.091	0.146850924494816	3.71095168977827e-11	0.562267197431402	0.345	0.088	7.07901144342103e-07	7.69820321319019e-06	7.42190337941882e-11
dbi	3.8042399922352e-11	1.50908534211979	0.705	0.338	7.25696820918787e-07	2.52914069829086e-08	1.22980909569472	0.618	0.357	0.000482458879605965	2.52914069829086e-08	7.60847998432568e-11
arhgdia	1.84448264550046e-10	1.21046708825055	0.75	0.38	3.51853509455668e-06	3.8103780992364e-11	1.10791717539735	0.727	0.362	7.26867726210336e-07	1.84448264550046e-10	7.62075619832759e-11
amd1	1.11642314286446e-05	0.604581873696997	0.364	0.14	0.212968878732824	4.2772665546232e-11	0.96036600615776	0.455	0.151	8.15931367959922e-07	1.11642314286446e-05	8.55453310906343e-11
tln1	9.69972574043099e-08	0.607691636098808	0.659	0.262	0.00185031968224462	4.2904497861799e-11	0.891944734511341	0.636	0.257	8.18446201211678e-07	9.69972574043099e-08	8.58089957217572e-11
si:ch211-200p22.4	3.1170418492693e-06	0.294987587626234	0.295	0.088	0.0594606903166612	4.89898988470199e-11	0.390882661901304	0.345	0.085	9.34531310405751e-07	3.1170418492693e-06	9.79797976916397e-11
vps4b	1.49278928767663e-07	0.282813446737622	0.455	0.148	0.00284764484517193	4.96686688862179e-11	0.618347504149492	0.473	0.148	9.47479527673493e-07	1.49278928767663e-07	9.93373377699687e-11
ssr3	5.00399522149892e-11	1.47063920909994	0.773	0.407	9.54562128453134e-07	2.29490439204408e-07	1.03194424358504	0.673	0.419	0.00437775961826329	2.29490439204408e-07	1.00079904427474e-10
calr3b	5.37436480997008e-11	1.56474217411404	0.614	0.244	1.02521383114989e-06	1.14323251524663e-10	1.21580849028671	0.618	0.264	2.18083034608448e-06	1.14323251524663e-10	1.07487296196513e-10
tmx1	3.27976408696229e-07	0.335942473264189	0.318	0.09	0.00625647797228926	6.93307032871344e-11	0.399859972516353	0.4	0.114	1.32255249590538e-06	3.27976408696229e-07	1.38661406569462e-10
trappc2l	7.7910334280473e-11	0.733468528945011	0.5	0.143	1.4862175367343e-06	6.15083631778113e-06	0.302910639403145	0.364	0.143	0.117333353597993	6.15083631778113e-06	1.55820668554876e-10
arpc4l	1.41882008753904e-08	0.862149218742825	0.614	0.267	0.000270654119898947	7.97319914694135e-11	1.05545371849298	0.618	0.278	1.52096746927053e-06	1.41882008753904e-08	1.59463982932469e-10
ifi30	1.31661284702174e-07	0.793220849708728	0.409	0.134	0.00251157066697867	1.09079324588454e-10	0.513191077437361	0.436	0.132	2.08079719584935e-06	1.31661284702174e-07	2.18158649165009e-10
rab11ba	1.82578312872515e-07	0.450041450301368	0.455	0.153	0.00348286389635609	1.19776029045414e-10	0.57113625022698	0.473	0.159	2.28484753007032e-06	1.82578312872515e-07	2.39552058076482e-10
atp6v0ca	1.57026253606974e-10	2.17783569670591	0.75	0.369	2.99543281380663e-06	1.27970704428362e-05	1.53961871869989	0.673	0.397	0.244116915767543	1.27970704428362e-05	3.1405250718929e-10
glo1	1.62383177393344e-10	0.942067340426425	0.545	0.179	3.09762149195543e-06	5.8132438116578e-08	0.591078223238666	0.491	0.212	0.00110893438951184	5.8132438116578e-08	3.2476635476032e-10
gmds	6.34433052112531e-07	0.447353560950052	0.295	0.086	0.0121024449020986	1.63346941256322e-10	0.586359952896389	0.345	0.095	3.1160062514056e-06	6.34433052112531e-07	3.26693882485961e-10
STMP1	1.76087942687399e-10	0.688245215256087	0.523	0.154	3.35905359470482e-06	2.74234841654592e-09	0.362734748803032	0.473	0.169	5.231303839403e-05	2.74234841654592e-09	3.52175885343791e-10
atp6ap2	1.76235649506519e-10	0.913288682422322	0.545	0.174	3.36187124998635e-06	0.000113422156694908	0.556997083606073	0.4	0.193	1	0.000113422156694908	3.52471298981978e-10
hyou1	1.89488796963711e-10	1.18009583735576	0.5	0.158	3.61468829087975e-06	0.000123176960167163	0.283554001978323	0.382	0.179	1	0.000123176960167163	3.78977593891514e-10
atp6v1ba	2.07130100101544e-10	1.296198975409	0.455	0.138	3.95121378953705e-06	3.92637525155628e-10	0.994515355649471	0.455	0.152	7.48995342986876e-06	3.92637525155628e-10	4.14260200160184e-10
p4hb	4.1222994642136e-07	0.758974843741049	0.545	0.223	0.00786369845793387	2.21219651955195e-10	0.623852727602294	0.6	0.229	4.2199860806973e-06	4.1222994642136e-07	4.42439303861452e-10
cnpy3	2.27954113708917e-10	0.345813911751523	0.409	0.104	4.3484526731113e-06	2.4143289382267e-09	0.521028657097615	0.418	0.137	4.60557388256126e-05	2.4143289382267e-09	4.5590822736587e-10
chmp4bb	3.914165120341e-10	0.443982133611388	0.523	0.16	7.46666138356248e-06	2.55488266891098e-10	0.922643748019368	0.491	0.172	4.87369417921459e-06	3.914165120341e-10	5.10976533716921e-10
cfl1	2.65385884112343e-10	0.788160890751106	1	0.866	5.06250112532705e-06	7.2469651119866e-10	0.749660933053187	0.945	0.86	1.38243106476256e-05	7.2469651119866e-10	5.30771768154254e-10
eif4ebp3l	6.20825833143429e-09	0.343999189084931	0.364	0.097	0.000118428735930441	2.69205944327835e-10	0.46580327527649	0.382	0.109	5.13537259399779e-06	6.20825833143429e-09	5.38411888583197e-10
atp6v1d	2.72211279615296e-10	0.747440415584833	0.364	0.088	5.19270236994139e-06	7.36817477748618e-10	0.557433973444394	0.327	0.087	1.40555302055326e-05	7.36817477748618e-10	5.44422559156493e-10
cyb5r3	3.10555077847123e-10	0.413841416719229	0.273	0.053	5.92414866501173e-06	9.2986040846773e-10	0.491331565924492	0.255	0.058	1.77380171519304e-05	9.2986040846773e-10	6.21110155597801e-10
slc35f6	3.32490612276964e-10	0.532204231510118	0.227	0.039	6.34259091979537e-06	4.72531576328629e-07	0.531665240816558	0.182	0.043	0.00901401235004492	4.72531576328629e-07	6.64981224443378e-10
aldh9a1a.1	1.00082801984973e-09	0.740152675589156	0.5	0.155	1.90917953066534e-05	3.58727578297046e-10	0.641913061547378	0.491	0.172	6.84308728359446e-06	1.00082801984973e-09	7.17455156465406e-10
cst14a.2	3.89065258073411e-10	1.00136043729733	0.568	0.206	7.42180886300839e-06	4.36054619083273e-08	1.11496919014352	0.509	0.223	0.000831817791363252	4.36054619083273e-08	7.78130515995449e-10
lamtor4	4.4086609645164e-10	0.788334045106444	0.477	0.145	8.40996165591149e-06	4.35012759696974e-09	0.532656791733726	0.473	0.169	8.29830340397948e-05	4.35012759696974e-09	8.81732192708916e-10
ch25h	1.39640782510091e-07	0.398373616794026	0.114	0.015	0.00266378756716249	4.42705581539574e-10	0.623019443559819	0.109	0.013	8.44505167344891e-06	1.39640782510091e-07	8.85411162883159e-10
rab27a	2.21265586111817e-08	0.271596807179868	0.114	0.013	0.000422086232066903	6.04179296761801e-10	0.305872886657091	0.109	0.013	1.15253242650281e-05	2.21265586111817e-08	1.20835859315857e-09
stxbp2	4.03968897419151e-06	0.481658255536509	0.25	0.069	0.0770611068716772	6.14166311875156e-10	0.710516151501121	0.273	0.063	1.17158365653305e-05	4.03968897419151e-06	1.22833262337311e-09
uggt1	1.08730003733894e-06	0.37308496231237	0.295	0.083	0.0207413355122776	6.65338443069591e-10	0.385875301908792	0.327	0.087	1.26919961399955e-05	1.08730003733894e-06	1.3306768856965e-09
zgc:162730	3.45091036624599e-06	1.27727113638007	0.568	0.264	0.0658295661465085	7.30191989619102e-10	1.27101600322591	0.636	0.265	1.3929142393974e-05	3.45091036624599e-06	1.46038397870502e-09
ufc1	7.43658267466124e-10	0.602786306469282	0.386	0.101	1.41860251101838e-05	0.000557276315065821	0.370942868104245	0.273	0.119	1	0.000557276315065821	1.48731653437922e-09
xbp1	5.43011236914477e-09	1.10574266192535	0.727	0.395	0.000103584823553806	9.55100198312189e-10	1.16630576706081	0.691	0.402	1.82194913830033e-05	5.43011236914477e-09	1.91020039571216e-09
mia2	9.63755376839829e-10	0.358024114269656	0.295	0.064	1.83845975685966e-05	1.94887231199499e-09	0.286182499461521	0.291	0.074	3.71766882236164e-05	1.94887231199499e-09	1.92751075275083e-09
mtap	3.32046559017316e-05	0.521223475302049	0.318	0.111	0.633412015981431	1.10660130593526e-09	0.593018944863686	0.4	0.123	2.11095265120211e-05	3.32046559017316e-05	2.21320261064596e-09
capza1b	1.27159790771728e-09	1.08409040577237	0.727	0.361	2.42570016876149e-05	1.09173174732684e-06	1.09987403692064	0.618	0.387	0.0208258748120068	1.09173174732684e-06	2.5431958138176e-09
ptgr1	1.1600056753578e-06	0.692686850678251	0.409	0.144	0.0221282682631255	1.31200924919665e-09	0.739818763364732	0.473	0.165	2.50278884376752e-05	1.1600056753578e-06	2.62401849667192e-09
atp6v1aa	1.59844497478445e-08	0.697990671463968	0.409	0.123	0.000304919363389881	1.34496745897949e-09	1.16486906354839	0.4	0.126	2.56565992474928e-05	1.59844497478445e-08	2.68993491615005e-09
nsfb	1.61529646257144e-09	0.493879610250893	0.227	0.041	3.08133953200128e-05	0.000540073394084596	0.426919004234728	0.145	0.047	1	0.000540073394084596	3.23059292253369e-09
eno1a	5.77750232516483e-08	1.05623624786775	0.341	0.101	0.00110211634354844	1.70355928771572e-09	0.358207114921168	0.364	0.104	3.24970969724651e-05	5.77750232516483e-08	3.40711857252933e-09
reep5	8.85109936812182e-06	0.486540626570812	0.5	0.206	0.168843571546292	1.91952063132378e-09	0.965663717903834	0.545	0.22	3.66167755631325e-05	8.85109936812182e-06	3.839041258963e-09
atp5if1b	2.33836551257063e-09	0.861082277080884	0.591	0.228	4.46066605177973e-05	2.01221059084841e-08	0.994148892656481	0.564	0.271	0.000383849292310244	2.01221059084841e-08	4.6767310196733e-09
sptssa	2.38222170647286e-09	0.930223211245276	0.432	0.126	4.54432612726763e-05	7.44132315984671e-09	0.471042608798852	0.4	0.131	0.000141950680597236	7.44132315984671e-09	4.76444340727073e-09
lgals3b	0.000266154622721411	0.427629659642655	0.227	0.077	1	2.61563750157197e-09	0.415431018459159	0.327	0.089	4.98959009799869e-05	0.000266154622721411	5.23127499630237e-09
cryl1	3.01326464353036e-09	0.310570544464	0.25	0.05	5.74810363399852e-05	0.00044835099992484	0.426828113594795	0.182	0.066	1	0.00044835099992484	6.02652927798096e-09
atp6v1c1a	2.36969665485622e-06	0.252216079199937	0.273	0.076	0.0452043333880372	3.13911035403559e-09	0.777325911789618	0.327	0.091	5.9881669113583e-05	2.36969665485622e-06	6.27822069821716e-09
dtnbp1a	3.44294008213886e-09	0.333687034019287	0.318	0.073	6.56775250068809e-05	0.00264037713365668	0.43707343170986	0.2	0.085	1	0.00264037713365668	6.88588015242388e-09
acss2	0.00214019636576452	0.329248032173238	0.25	0.1	1	4.36975555017938e-09	0.397686260272183	0.382	0.118	8.33574568752218e-05	0.00214019636576452	8.73951108126397e-09
capns1a	2.65599014251932e-08	0.449259063255658	0.409	0.117	0.000506656679586986	4.65950153265586e-09	0.549610339423879	0.382	0.117	8.88846512369431e-05	2.65599014251932e-08	9.31900304360074e-09
hsp90b1	4.9949716147664e-09	1.0879263686436	0.614	0.256	9.52840785232838e-05	0.0020981569096561	0.380722233484884	0.491	0.286	1	0.0020981569096561	9.98994320458303e-09
atp6v1e1b	8.55809273394297e-09	1.41276223189212	0.568	0.223	0.000163254176992696	0.000205097400468271	0.611876587393968	0.491	0.262	1	0.000205097400468271	1.71161853946449e-08
atg3	1.11828008028438e-08	0.622368938373926	0.295	0.071	0.000213323108115049	4.68676956312459e-05	0.265870006277878	0.218	0.073	0.894048161861646	4.68676956312459e-05	2.23656014806326e-08
sept9b	1.34924223266944e-06	0.416253694806387	0.386	0.128	0.0257381448304023	1.29231041543264e-08	0.58509963508584	0.382	0.125	0.000246521134847931	1.34924223266944e-06	2.58462081416462e-08
rab1ab	1.34588320312057e-07	0.819336400351492	0.636	0.295	0.0025674067982728	1.3122606085859e-08	1.06326689009627	0.618	0.313	0.000250326833693847	1.34588320312057e-07	2.62452119995152e-08
lamtor5	1.62987795674252e-08	1.17575730019003	0.364	0.105	0.000310915519028203	1.84933614409674e-07	0.640302396450773	0.345	0.118	0.00352779362847894	1.84933614409674e-07	3.25975588692002e-08
pdia4	1.71545578107088e-08	0.629718746019178	0.455	0.148	0.000327240344797081	4.0717985590064e-06	0.299692155037889	0.4	0.16	0.0776736293116061	4.0717985590064e-06	3.43091153271386e-08
zgc:162944	1.74969738490184e-08	0.928351674130968	0.545	0.202	0.000333772273143876	1.40612636326243e-05	0.547948422456458	0.473	0.225	0.268232665055941	1.40612636326243e-05	3.49939473918928e-08
serp1	2.07429743747654e-08	0.832532255827206	0.523	0.194	0.000395692979173024	9.88162611498125e-05	0.410807193221695	0.436	0.22	1	9.88162611498125e-05	4.14859483192597e-08
cpne1	2.38202917564594e-06	0.481720227738524	0.477	0.181	0.045439588554622	2.11803338915786e-08	0.544574065677471	0.509	0.21	0.000404036049315753	2.38202917564594e-06	4.23606673345505e-08
capza1a	2.13294242602428e-08	1.06541758834684	0.636	0.29	0.000406880097188392	2.61448332150018e-06	0.785032631292697	0.545	0.295	0.0498738838409374	2.61448332150018e-06	4.26588480655413e-08
rab7a	2.19859570382576e-05	0.586574979086312	0.364	0.139	0.419404116461802	2.23411632043089e-08	0.530607793015362	0.455	0.163	0.000426180029285397	2.19859570382576e-05	4.46823259094902e-08
clpp	2.33586859515409e-08	0.650217436424543	0.432	0.138	0.000445590293211595	0.000247848482339501	0.470349082972732	0.4	0.195	1	0.000247848482339501	4.67173713574536e-08
map2k2a	1.77864911663047e-05	0.437195009085378	0.273	0.086	0.339295105488428	2.59955226178592e-08	0.54368510997802	0.327	0.1	0.000495890589458281	1.77864911663047e-05	5.1991044559951e-08
msna	0.0324730053130293	0.410971898806006	0.705	0.539	1	2.85935332921853e-08	0.923205775102065	0.8	0.504	0.000545450241081726	0.0324730053130293	5.71870657667802e-08
nucb1	0.000355904392754399	0.507325579921215	0.341	0.143	1	2.98823917604294e-08	0.603286004179069	0.418	0.146	0.000570036505221952	0.000355904392754399	5.97647826279015e-08
sat1a.2	3.05615214350511e-05	0.662097604024108	0.705	0.423	0.582991582895034	3.35178102316112e-08	0.914826641368881	0.745	0.409	0.000639385747978216	3.05615214350511e-05	6.70356193397788e-08
ctsd	3.72766441474749e-08	1.79996906516687	0.568	0.247	0.000711089263757232	1.59561339774404e-05	1.00868018344571	0.509	0.245	0.304379211753653	1.59561339774404e-05	7.45532869054015e-08
arrb2a	1.28430282000399e-05	0.615974680102952	0.273	0.088	0.244993605943961	4.08185519904388e-08	0.634871785735057	0.327	0.107	0.00077865469776961	1.28430282000399e-05	8.16371023147232e-08
gabarapa	4.18605429699196e-08	0.699005741896335	0.5	0.17	0.000798531717694186	3.47239436949094e-06	0.744435927527153	0.473	0.213	0.0662393949924091	3.47239436949094e-06	8.37210841875339e-08
rab8b	0.000667484598371003	0.297758443623538	0.5	0.247	1	5.34351284278382e-08	0.359098373637211	0.545	0.21	0.00101932850988944	0.000667484598371003	1.06870254000363e-07
mtch2	4.06455258806956e-07	0.603318382411214	0.409	0.14	0.00775354051700149	5.44400492747734e-08	0.783195486405877	0.418	0.156	0.00103849837996558	4.06455258806956e-07	1.08880095585828e-07
calr3a	7.50046834405319e-08	0.920704478269025	0.591	0.265	0.00143078934131159	1.564139878512e-05	0.406500859573532	0.545	0.277	0.298375323224948	1.564139878512e-05	1.50009361255361e-07
prkab1b	7.55425635965042e-08	0.549488626520793	0.409	0.128	0.00144104994316691	4.47690517773501e-07	0.301845557353457	0.4	0.147	0.0085401443170473	4.47690517773501e-07	1.5108512148633e-07
fthl27	8.55706700951045e-08	1.53066273982876	0.886	0.603	0.00163234610273421	0.00384877318541522	0.394650480793361	0.818	0.568	1	0.00384877318541522	1.7114133286787e-07
krt18b	8.66105342142921e-08	1.18307057831509	0.409	0.136	0.00165218255067184	0.00775190393682671	1.16986460254885	0.218	0.116	1	0.00775190393682671	1.73221060927199e-07
lrrc59	8.7815375197822e-08	0.432834676138784	0.409	0.127	0.00167516609727365	0.00143484198574591	0.322495936070501	0.309	0.15	1	0.00143484198574591	1.75630742684104e-07
gnai1	9.51580087290583e-08	0.72364654306886	0.5	0.189	0.00181523417451552	4.40094974584989e-05	0.392189773545467	0.4	0.183	0.839525173518325	4.40094974584989e-05	1.9031600840307e-07
eef1da	1.03511375855377e-07	0.811386287333379	0.682	0.322	0.00197458300581716	0.000296218519659105	0.671290001412901	0.545	0.343	1	0.000296218519659105	2.07022740996149e-07
clic2	1.18455554837511e-07	0.851876688856963	0.318	0.085	0.00225965816408035	0.0323019276417336	0.578459020967951	0.145	0.071	1	0.0323019276417336	2.36911095643303e-07
march5l	1.84807463627245e-07	0.550213362805748	0.295	0.08	0.00352538717615332	1.25685318191709e-07	0.47094984503214	0.309	0.096	0.00239757312982503	1.84807463627245e-07	2.51370620586618e-07
zgc:153184	1.2740375659242e-07	0.808227958060366	0.273	0.068	0.00243035406075701	0.00557035479570577	0.48444860377308	0.127	0.046	1	0.00557035479570577	2.54807496953123e-07
ywhaba	1.56545407580082e-07	0.733438170299181	0.909	0.592	0.00298626019499764	0.00016179579657322	0.706644274098394	0.782	0.568	1	0.00016179579657322	3.13090790653699e-07
ostc	1.69074163241048e-07	0.787169311147286	0.591	0.256	0.00322525873798624	1.36043800861867e-05	0.419349479454801	0.527	0.262	0.259517154524098	1.36043800861867e-05	3.38148297896024e-07
rassf2a	1.80228541102573e-07	0.983528742705816	0.432	0.148	0.00343803965007269	0.0001104321744325	0.296328036828988	0.345	0.144	1	0.0001104321744325	3.6045704972282e-07
fli1b	0.000100762693692643	0.364824780476693	0.455	0.184	1	2.27219656397986e-07	0.250402564254147	0.4	0.136	0.00433444216544798	0.000100762693692643	4.544392611672e-07
sec61b	2.67307076608084e-07	0.924255012369614	0.727	0.409	0.00509914979337582	2.4863025929651e-07	0.977518626473171	0.673	0.406	0.00474287082634023	2.67307076608084e-07	4.97260456776015e-07
tpm3	2.57804388095914e-07	0.746843374236571	0.727	0.364	0.00491787650731767	3.77446708718916e-07	0.842504164598758	0.636	0.336	0.00720017341552203	3.77446708718916e-07	5.15608709728726e-07
aldh2.2	2.68945111156171e-07	0.473910784180764	0.295	0.08	0.00513039694041513	1.6487951980844e-05	0.481209635969639	0.255	0.09	0.31452417198658	1.6487951980844e-05	5.3789014998087e-07
ywhaz	2.97285715414046e-07	0.616800867432646	0.682	0.297	0.00567102230723835	1.60601798818251e-05	0.448378584679939	0.582	0.308	0.306363991425696	1.60601798818251e-05	5.94571342449296e-07
hadhab	3.08462497160996e-07	0.474225372843141	0.455	0.157	0.00588423059584316	2.08483660671065e-06	0.438214448902046	0.418	0.168	0.0397703431096124	2.08483660671065e-06	6.16924899172879e-07
vps25	3.25954574420883e-07	0.290905878714995	0.386	0.12	0.00621790946165277	0.000184894002761256	0.372659786805539	0.291	0.121	1	0.000184894002761256	6.51909042595381e-07
id3	0.00174021823195923	0.395924382260181	0.364	0.181	1	3.54464025131867e-07	0.811189192168681	0.491	0.224	0.00676175574341549	0.00174021823195923	7.08927924618989e-07
jpt2	5.63696260877023e-06	0.468910853750276	0.523	0.225	0.107530698724901	3.7023084162599e-07	0.578275603733442	0.545	0.249	0.00706252353485738	5.63696260877023e-06	7.40461546181103e-07
stx5a	7.15981003191149e-05	0.538442461143854	0.25	0.08	1	3.77893018464833e-07	0.488249758125523	0.309	0.096	0.00720868722023515	7.15981003191149e-05	7.55785894126532e-07
rnf14	4.40377578124405e-07	0.25024374515221	0.182	0.035	0.00840064268030116	0.00142441678602365	0.254702317271749	0.109	0.033	1	0.00142441678602365	8.807549623164e-07
cnp	7.01436532090389e-05	0.570749646832841	0.523	0.255	1	4.66548801367486e-07	0.549323645775542	0.564	0.265	0.00889988493488617	7.01436532090389e-05	9.33097385067189e-07
rap1b	5.6218075710553e-07	0.96503036555307	0.614	0.296	0.0107241601225451	1.99454904074153e-06	0.624202000219342	0.582	0.291	0.0380480175011854	1.99454904074153e-06	1.12436119816386e-06
tapbp.1	0.00182508332973195	0.263980073300841	0.114	0.031	1	6.09336705849308e-07	0.427676507169716	0.145	0.029	0.0116237070007814	0.00182508332973195	1.21867304040739e-06
zgc:158564	5.4786453769754e-06	0.284939883916375	0.568	0.246	0.104510639211183	6.17371041650832e-07	0.472753877217975	0.564	0.257	0.0117769699905313	5.4786453769754e-06	1.23474170215466e-06
aldoaa	6.24239920635926e-07	0.979312991078466	0.705	0.363	0.0119080007260509	0.00212488778646931	0.328392677142789	0.564	0.352	1	0.00212488778646931	1.24847945159637e-06
fkbp2	7.3216061658538e-07	0.651640195843591	0.591	0.273	0.0139666959219827	0.00276639798539788	0.498502038203833	0.455	0.295	1	0.00276639798539788	1.46432069711159e-06
arl6ip1	7.70194694819401e-07	1.0255129598602	0.614	0.273	0.0146922339983749	9.80010134279467e-07	0.92032193819157	0.636	0.327	0.0186946733215151	9.80010134279467e-07	1.54038879643893e-06
eif4ebp1	8.13584130304082e-07	0.778647706017288	0.614	0.264	0.0155199308696807	0.000100928732615254	0.894662923598379	0.509	0.286	1	0.000100928732615254	1.62716759868903e-06
c1galt1c1	1.12650039207084e-06	0.376846320492132	0.227	0.054	0.0214891214791433	0.000287130478503139	0.488289073772951	0.182	0.062	1	0.000287130478503139	2.25299951513854e-06
abca1b	1.35269345020375e-06	0.369582478021902	0.182	0.038	0.0258039802560868	3.34104730828097e-06	0.653167832579794	0.164	0.04	0.0637338184527677	3.34104730828097e-06	2.70538507062793e-06
vma21	2.23226478468069e-05	0.439470000252845	0.568	0.264	0.425826830325688	1.36654924657253e-06	0.482372933730627	0.582	0.276	0.0260682934276176	2.23226478468069e-05	2.73309662568822e-06
prdx6	1.3753394543157e-06	0.685592995324527	0.386	0.13	0.0262359754305263	0.00013071579737193	0.272687255470403	0.364	0.163	1	0.00013071579737193	2.75067701707278e-06
nme2b.1	1.39312961067208e-06	0.69717288020224	0.955	0.789	0.0265753404531806	0.000769731580057881	0.390663414357013	0.982	0.814	1	0.000769731580057881	2.78625728053405e-06
atp6v0b	1.43511860403916e-06	0.496257020791364	0.364	0.122	0.027376322490651	2.16025064138408e-06	0.253363660211057	0.364	0.131	0.0412089412350428	2.16025064138408e-06	2.87023514851291e-06
gnai2a	1.58018010747571e-06	0.43761086198683	0.591	0.247	0.0301435157302067	1.78035984817632e-06	0.433635087851671	0.564	0.258	0.0339621444638115	1.78035984817632e-06	3.16035771798226e-06
COX7A2	0.00145466301019985	0.600345418675177	0.273	0.117	1	1.5820602644459e-06	0.892377232188529	0.309	0.107	0.03017938160457	0.00145466301019985	3.16411802597712e-06
ddost	0.00044486976131273	0.28367529243965	0.523	0.272	1	1.59185106231854e-06	0.704984671185465	0.564	0.284	0.0303661508647885	0.00044486976131273	3.18369959064727e-06
ube2al	3.17908184304069e-06	0.281253980920659	0.455	0.169	0.0606441652378443	1.78454964720972e-06	0.414909826698145	0.473	0.19	0.0340420690701726	3.17908184304069e-06	3.569096109802e-06
rps27l	0.00563676264968774	0.653793153167215	0.341	0.174	1	1.79459411737545e-06	0.667119844245759	0.436	0.179	0.034233677383054	0.00563676264968774	3.58918501418285e-06
ufm1	1.91785571598999e-06	0.649661477820221	0.455	0.177	0.0365850156382251	1.82464695941877e-06	0.444004111518982	0.436	0.19	0.0348069653978724	1.91785571598999e-06	3.649290589501e-06
nfkbiab	0.440061157155949	0.348164281316448	0.364	0.314	1	1.97635789287893e-06	1.15196850042802	0.655	0.362	0.0377010031645584	0.440061157155949	3.95271187976734e-06
selenbp1	0.000987398908891803	0.278687721317008	0.205	0.07	1	2.01974168690769e-06	0.552932988013783	0.236	0.071	0.0385285924194511	0.000987398908891803	4.0394792944589e-06
gpx4b	2.17448172831884e-06	1.05681433526716	0.659	0.371	0.0414804134494102	0.000687301484438575	0.438113476712334	0.6	0.369	1	0.000687301484438575	4.3489587282669e-06
atp5meb	2.33578997391793e-06	0.801439812901562	0.75	0.441	0.0445575295424584	0.0202029703730789	0.405036444429951	0.6	0.445	1	0.0202029703730789	4.67157449192105e-06
ptbp3	2.42802659120508e-06	0.340015525242491	0.386	0.126	0.046317035253828	1.26711361178735e-05	0.429674464913847	0.345	0.135	0.241714592584555	1.26711361178735e-05	4.85604728709702e-06
tmed2	2.99752204912243e-06	0.509545286478205	0.614	0.292	0.0571807306090595	3.7623520518626e-05	0.435769945122956	0.564	0.31	0.71770627741331	3.7623520518626e-05	5.99503511310643e-06
farsa	1.45006554933321e-05	0.669144999689512	0.455	0.19	0.276614504190803	3.21574257444532e-06	0.310476502488025	0.455	0.2	0.0613435053501189	1.45006554933321e-05	6.43147480789034e-06
atp5pf	3.66872449554168e-06	0.689277824045007	0.773	0.477	0.0699845884769532	4.26986451792436e-05	0.588099703648565	0.727	0.457	0.81451935543925	4.26986451792436e-05	7.33743553154394e-06
cox5aa	3.71717198268979e-06	0.758406675559742	0.795	0.482	0.0709087727417904	0.00267438048935599	0.377738788034804	0.727	0.498	1	0.00267438048935599	7.43433014801203e-06
myl12.1	4.3314989059608e-06	0.855187138197563	0.818	0.556	0.0826276731301082	3.79477161981828e-06	0.996226848591952	0.691	0.537	0.0723890634196535	4.3314989059608e-06	7.58952883934491e-06
alas1	4.41137367419429e-06	0.339002215690091	0.318	0.103	0.0841513642089304	4.22812225754263e-05	0.34422801872749	0.291	0.113	0.806556601848833	4.22812225754263e-05	8.8227278881709e-06
rab5c	4.4132461391513e-06	0.698063154767537	0.614	0.28	0.0841870833504502	0.000615213466160161	0.396584233458062	0.491	0.263	1	0.000615213466160161	8.82647280156111e-06
lactb	4.55494774348601e-06	0.268489671770982	0.205	0.049	0.0868901831547392	0.002167038313347	0.283946946378108	0.164	0.062	1	0.002167038313347	9.10987473942307e-06
CABZ01115113.1	4.77216408959387e-06	0.667264848404324	0.432	0.164	0.0910338021730927	0.0959857322512646	0.308673607579084	0.273	0.174	1	0.0959857322512646	9.54430540563765e-06
bzw1b	4.83297867904264e-06	0.753985372468367	0.614	0.285	0.0921939012814174	1.80345869973932e-05	0.817608263133643	0.509	0.26	0.344027781562272	1.80345869973932e-05	9.66593400040237e-06
cdk2	4.88561229908314e-06	0.522043396461847	0.318	0.102	0.09319794021731	0.156961101572405	0.370927975047999	0.164	0.103	1	0.156961101572405	9.77120072895874e-06
selenop	5.06426380435401e-06	0.709436073043258	0.25	0.07	0.0966058963318571	0.0501756706593902	0.987224795712109	0.127	0.066	1	0.0501756706593902	1.01285019619401e-05
shmt1	5.17706165931392e-06	0.40936689318237	0.318	0.106	0.0987576282130723	0.00150871273669059	0.340764211790528	0.255	0.113	1	0.00150871273669059	1.03540965166604e-05
arl5c	5.39887147360126e-06	1.3744357909781	0.273	0.088	0.102988872230418	5.40562285548132e-05	1.26266961047069	0.255	0.1	1	5.40562285548132e-05	1.07977137993893e-05
arcn1b	5.52856433738136e-06	0.369349576867646	0.364	0.126	0.105462893299887	8.77201360157302e-05	0.470832105697983	0.327	0.135	1	8.77201360157302e-05	1.10570981097391e-05
tmem258	5.56265176821374e-06	0.74319148080586	0.682	0.387	0.106113145130445	0.0085532504739161	0.373691496398495	0.545	0.389	1	0.0085532504739161	1.11252725933328e-05
npepl1	6.42689122059658e-06	0.576886941294138	0.455	0.186	0.1225993769241	5.93678422317455e-06	0.463358275889268	0.436	0.192	0.113250095841278	6.42689122059658e-06	1.18735332009422e-05
pdia3	6.18364710449901e-06	1.04613857574859	0.591	0.314	0.117959252165423	0.00444159839099981	0.339305784786048	0.509	0.347	1	0.00444159839099981	1.23672559715065e-05
ost4	0.00412999305585917	0.483945683370311	0.455	0.273	1	6.72428715627484e-06	0.677560391189105	0.527	0.273	0.128272501793099	0.00412999305585917	1.34485290965119e-05
atp5f1e	7.20143518759171e-06	0.678229171162889	0.773	0.453	0.137374577638499	0.0221698932149234	0.311045322112665	0.618	0.425	1	0.0221698932149234	1.44028185145147e-05
acadvl	7.30231229179871e-06	0.273728858218018	0.409	0.153	0.139298909278352	0.000168698673136988	0.257232019659009	0.4	0.188	1	0.000168698673136988	1.46045712598326e-05
snx3	7.93247888674899e-06	0.637593901748591	0.455	0.177	0.151319967243624	0.00127718717126985	0.315951554803898	0.382	0.195	1	0.00127718717126985	1.58648948492767e-05
rpn1	1.13247494388294e-05	0.519406199202397	0.5	0.23	0.21603092029511	7.96879128842055e-06	0.3187222044104	0.491	0.232	0.15201266261791	1.13247494388294e-05	1.59375190752065e-05
ndufa10	8.13739040796011e-06	0.559768829308866	0.523	0.214	0.155228859422247	0.0521757009267511	0.350517354496889	0.382	0.24	1	0.0521757009267511	1.62747145987976e-05
slc20a1b	5.23114548732815e-05	0.427678616423436	0.5	0.232	0.997893313162718	8.40614028194795e-06	0.917750185765683	0.473	0.229	0.160355532018439	5.23114548732815e-05	1.68122099007015e-05
stk24b	1.32953904596152e-05	0.366976587225902	0.341	0.115	0.25362286840762	8.6531176096377e-06	0.608779193555074	0.327	0.127	0.165066871521449	1.32953904596152e-05	1.7306160342831e-05
hm13	0.000357013905912445	0.291397803326952	0.409	0.187	1	9.48486827592429e-06	0.462660956279144	0.382	0.159	0.180933347231532	0.000357013905912445	1.89696465891224e-05
arfgef1	0.000613833297113658	0.265307743905972	0.25	0.091	1	1.04679870078986e-05	0.459228771854564	0.273	0.094	0.199687320162674	0.000613833297113658	2.09358644370453e-05
dlst	1.13521224274322e-05	0.565993540031074	0.477	0.2	0.216553087425697	0.000249051332279743	0.396655850487059	0.455	0.224	1	0.000249051332279743	2.27041159841808e-05
ube2v2	1.20499095251847e-05	0.895450402198019	0.773	0.484	0.229864074102423	0.000353057150338651	0.784048565897422	0.673	0.463	1	0.000353057150338651	2.40996738500498e-05
ndufa11	0.00116778338003173	0.357290678339701	0.5	0.26	1	1.26143175410988e-05	0.539893618658641	0.545	0.257	0.240630721414	0.00116778338003173	2.52284759611905e-05
chmp5b	1.3103130727911e-05	0.480226436552756	0.5	0.213	0.249955321765631	0.00230697192159652	0.454087190679995	0.4	0.216	1	0.00230697192159652	2.62060897637872e-05
ssr4	0.000278239134726721	0.715736365498812	0.636	0.385	1	1.51056435899216e-05	0.835904063655493	0.618	0.402	0.288155257121345	0.000278239134726721	3.0211058999375e-05
nr4a1	0.0038439625770933	0.355048353055281	0.364	0.183	1	1.53901892366665e-05	0.981851422912878	0.364	0.147	0.29358324987865	0.0038439625770933	3.07801416154083e-05
ptp4a2b	0.00224818564559367	0.420211499265104	0.386	0.19	1	1.60000206497672e-05	0.503965323394448	0.4	0.173	0.305216393914959	0.00224818564559367	3.19997852988736e-05
COX5B.1	1.99697257319694e-05	0.824360374241696	0.795	0.527	0.380942488063048	0.000642674979848054	0.564151130958154	0.709	0.542	1	0.000642674979848054	3.9939052673993e-05
si:ch211-66k16.27	5.08789604592536e-05	0.469348310108221	0.227	0.069	0.970567049720722	2.43609662364076e-05	0.407686573792933	0.236	0.077	0.464709791925711	5.08789604592536e-05	4.87213390161392e-05
irf2a	3.48341522190734e-05	0.625560624647412	0.341	0.126	0.664496287731043	2.86815049779098e-05	0.511386563065364	0.309	0.12	0.547128388958607	3.48341522190734e-05	5.73621873270917e-05
atp5pd	2.91834842612028e-05	0.681334832383238	0.75	0.496	0.556704145766704	0.0680826265968116	0.334687641690095	0.655	0.526	1	0.0680826265968116	5.8366116846652e-05
hdlbpa	9.0923462791912e-05	0.567194606341569	0.591	0.318	1	4.17261736874845e-05	0.724920346500717	0.6	0.332	0.795968489262453	9.0923462791912e-05	8.34506063013983e-05
ssr2	4.25132027826417e-05	0.832321766996539	0.614	0.349	0.810981856281673	0.000627696566473573	0.587115230026633	0.564	0.377	1	0.000627696566473573	8.50245981928725e-05
gdi2	4.34529251480254e-05	0.690325176852568	0.705	0.415	0.828908000123733	0.0322058551433476	0.342787575776678	0.582	0.422	1	0.0322058551433476	8.6903962139347e-05
nop10	0.00140400297165761	0.605738943485884	0.477	0.247	1	5.63691472043541e-05	0.703008010803952	0.509	0.267	1	0.00140400297165761	0.000112735116927952
ccng2	6.6328852401364e-05	0.525624211595284	0.523	0.239	1	0.337504324145442	0.293900016585078	0.364	0.302	1	0.337504324145442	0.000132653305286067
rps17	7.02915876878718e-05	0.626625040770563	0.909	0.74	1	0.0750607851013957	0.289081811882314	0.782	0.726	1	0.0750607851013957	0.000140578234468444
npm3	7.24225396848498e-05	0.698454036385385	0.477	0.218	1	0.00146657022848944	0.495304499689814	0.4	0.226	1	0.00146657022848944	0.000144839834345445
kars1	7.28842160485807e-05	0.45233948800304	0.523	0.248	1	0.00158428494715702	0.353604930730909	0.436	0.246	1	0.00158428494715702	0.000145763119988212
mrpl16	0.000702287690063903	0.429205765385493	0.318	0.135	1	7.48209227433785e-05	0.370914961825604	0.364	0.161	1	0.000702287690063903	0.000149636247316277
rps26l	8.38518973447891e-05	0.683729068928312	1	0.812	1	0.0584035976683201	0.257572101662746	0.873	0.801	1	0.0584035976683201	0.00016769676354889
ap1m1	8.5018305906753e-05	0.266000199420506	0.455	0.201	1	0.000318985398614306	0.253515313919049	0.436	0.218	1	0.000318985398614306	0.000170029383701167
zgc:110339	0.000182372337291248	0.574167100055836	0.386	0.171	1	8.75701006592894e-05	0.628333415748022	0.418	0.193	1	0.000182372337291248	0.000175132532796049
esd	0.00550670434163038	0.588826775234127	0.295	0.139	1	9.03327848430954e-05	0.538355362352278	0.364	0.156	1	0.00550670434163038	0.000180657409674173
prdx4	9.83290207277158e-05	0.503107343306884	0.523	0.252	1	0.00061137772256656	0.494325047118997	0.455	0.264	1	0.00061137772256656	0.000196648372859115
npm1a	0.000100587645090346	0.343745196135895	0.614	0.299	1	0.00354875107309522	0.67819912931425	0.491	0.324	1	0.00354875107309522	0.000201165172306347
atp5mc1	0.000113779727250399	0.641120102588371	0.727	0.482	1	0.00547002285333897	0.533818142315095	0.709	0.511	1	0.00547002285333897	0.000227546508674464
si:ch211-57i17.2	0.00126463515525493	0.778504222530833	0.182	0.06	1	0.000118717925052317	0.252323289863297	0.182	0.059	1	0.00126463515525493	0.000237421756158905
MZT1	0.000228828587033335	0.258285181429672	0.409	0.173	1	0.000125026783178288	0.265588302527717	0.4	0.179	1	0.000228828587033335	0.000250037934660064
si:ch73-91k6.2	0.000134144978329531	0.283496620474045	0.182	0.051	1	0.0112398346931844	0.253634689917606	0.145	0.06	1	0.0112398346931844	0.000268271961783851
zgc:153867	0.000163442232492784	0.537951567938372	0.795	0.527	1	0.000138407249722819	0.845922093872417	0.691	0.506	1	0.000163442232492784	0.000276795342878862
canx	0.000144041456918964	0.459697150936684	0.591	0.347	1	0.000353836425763422	0.316728342703531	0.6	0.347	1	0.000353836425763422	0.000288062165896617
cope	0.0199940887926189	0.459928643438018	0.432	0.264	1	0.000151713506041555	0.371527101332465	0.527	0.27	1	0.0199940887926189	0.000303403995095194
nus1	0.00016927057032001	0.264653491645363	0.273	0.094	1	0.00140067167855955	0.477155236695166	0.255	0.109	1	0.00140067167855955	0.000338512488114044
rps15	0.000175256746530846	0.51081565957876	1	0.879	1	0.13195059284436	0.254307765557638	0.945	0.877	1	0.13195059284436	0.000350482778134488
hnrnpd	0.000201658817931768	0.333285339194394	0.477	0.213	1	0.0766160297133575	0.281025794547303	0.327	0.212	1	0.0766160297133575	0.000403276969584687
cox7b	0.000203821840593453	0.513236378334366	0.75	0.49	1	0.00222904195107215	0.554902828845246	0.727	0.49	1	0.00222904195107215	0.000407602137844202
mrps11	0.0206382452946609	0.251452312214141	0.273	0.14	1	0.00022728545097117	0.255865498757831	0.345	0.154	1	0.0206382452946609	0.000454519243266116
sec61g	0.000239717102074345	0.739727978708335	0.727	0.56	1	0.00433878578443491	0.45817657292107	0.673	0.528	1	0.00433878578443491	0.000479376739859662
sh3glb1a	0.00199234926832058	0.412966369785399	0.205	0.077	1	0.000242385720813129	0.354176726593444	0.236	0.089	1	0.00199234926832058	0.000484712690788603
slc37a2	0.000299776224919566	0.787683616225511	0.25	0.095	1	0.354990224401674	0.691685181094261	0.127	0.096	1	0.354990224401674	0.000599462584054106
dad1	0.00031761705431624	0.553747310805603	0.659	0.434	1	0.00237011327201983	0.48557362801291	0.618	0.421	1	0.00237011327201983	0.000635133228039287
rtcb	0.00035624438077412	0.255752497420654	0.25	0.087	1	0.193083722632851	0.275543391617738	0.164	0.107	1	0.193083722632851	0.000712361851489408
prkacab	0.00208419546129633	0.440867420637423	0.205	0.078	1	0.000386409315267868	0.4053793929601	0.218	0.082	1	0.00208419546129633	0.00077266931837681
lman2	0.00158014359328895	0.366541816185738	0.386	0.197	1	0.000410362732123534	0.344026278221104	0.418	0.201	1	0.00158014359328895	0.000820557066675151
rps15a	0.000411276286026703	0.49975478512826	1	0.847	1	0.0303308591568331	0.291262826497846	0.945	0.848	1	0.0303308591568331	0.000822383423869958
thrap3b	0.00304920269561816	0.295785717576478	0.523	0.284	1	0.000452394318577365	0.363281566411789	0.545	0.3	1	0.00304920269561816	0.000904583976535248
eif2s3	0.000506503827492827	0.76845842480303	0.705	0.438	1	0.171121158796625	0.300148669753103	0.6	0.439	1	0.171121158796625	0.00101275110885839
rplp0	0.000522821276687112	0.530511751700115	1	0.888	1	0.0148184750039283	0.268677105481872	0.982	0.915	1	0.0148184750039283	0.00104536921128687
usp33	0.00124581369817181	0.336753234942801	0.182	0.062	1	0.000566938972566189	0.267572665449231	0.182	0.066	1	0.00124581369817181	0.00113355652533376
cox6b2	0.00287671161253073	0.522136887527507	0.818	0.603	1	0.000572164162725521	0.506472733371615	0.855	0.622	1	0.00287671161253073	0.00114400095362194
atp5mf	0.000587128237442888	0.459325987314828	0.705	0.472	1	0.0157879389325929	0.368841616815328	0.655	0.46	1	0.0157879389325929	0.00117391175531857
zgc:163080	0.00400539873500514	0.649695239181571	0.205	0.081	1	0.000593584470569391	0.381013940502266	0.218	0.085	1	0.00400539873500514	0.00118681659861508
cdc42l	0.00154828600864634	0.346467889031733	0.636	0.389	1	0.000670829645747046	0.433591579017524	0.6	0.373	1	0.00154828600864634	0.00134120927908048
hsdl2	0.141232939205411	0.388572298003541	0.25	0.161	1	0.000796030037956622	0.326500322463554	0.382	0.188	1	0.141232939205411	0.00159142641209192
atp5pb	0.000819640482978766	0.493347699098273	0.727	0.523	1	0.0341767102190404	0.328341908008224	0.709	0.535	1	0.0341767102190404	0.00163860915543619
si:dkey-12j5.1	0.000849719652198276	0.531117804901316	0.159	0.049	1	0.00175152846241077	0.362450737360263	0.182	0.071	1	0.00175152846241077	0.00169871728090922
ak2	0.0696870558202806	0.315679562082925	0.409	0.272	1	0.000888657802341253	0.266158932822855	0.509	0.291	1	0.0696870558202806	0.00177652589199284
spcs3	0.000973059349246044	0.341588815268177	0.568	0.326	1	0.00140382284010999	0.284010330763823	0.527	0.325	1	0.00140382284010999	0.00194517185399493
rpl7	0.00106341288458784	0.546708960981815	0.977	0.854	1	0.0408720124030344	0.307190571298451	0.927	0.879	1	0.0408720124030344	0.00212569492221257
eif2a	0.00106351356301664	0.609051979162097	0.295	0.129	1	0.0586894031501888	0.25135247928467	0.255	0.152	1	0.0586894031501888	0.00212589606493456
slc7a8a	0.00109875529673306	0.727705428848492	0.205	0.077	1	0.011115397172504	0.522063788136173	0.218	0.11	1	0.011115397172504	0.00219630333026403
ube2l3b	0.00182171221176678	0.290373533958977	0.455	0.231	1	0.00119063025321692	0.730155920834169	0.455	0.256	1	0.00182171221176678	0.00237984290603396
rplp2l	0.016689796808829	0.28191096043254	0.977	0.936	1	0.0012375838015795	0.321677490244964	0.982	0.94	1	0.016689796808829	0.00247363598949308
dram2b	0.00544928204848405	0.35474904168358	0.159	0.06	1	0.00124328841298145	0.458611429558789	0.164	0.059	1	0.00544928204848405	0.00248503105988504
pabpc1a	0.0162664695769216	0.352944236909868	0.773	0.685	1	0.00154850661989844	0.442045629393881	0.782	0.661	1	0.0162664695769216	0.00309461536704502
eif3i	0.00168510638613052	0.563052692140423	0.614	0.34	1	0.0702236426450324	0.311401171691227	0.491	0.333	1	0.0702236426450324	0.00336737318872846
tomm5	0.00187189700281597	0.428725636106501	0.477	0.25	1	0.0206040436394639	0.33676726612492	0.436	0.268	1	0.0206040436394639	0.00374029000724279
immt	0.00187585529190199	0.412095337120365	0.295	0.13	1	0.00803279734803474	0.3255849278099	0.291	0.147	1	0.00803279734803474	0.00374819175072782
cmc2	0.00199273086802433	0.405722103444561	0.159	0.053	1	0.00215892451618986	0.345101857278294	0.164	0.062	1	0.00215892451618986	0.00398149075973629
cycsb	0.00206402526579416	0.745573271441734	0.636	0.427	1	0.0869738321064163	0.368097556493262	0.545	0.436	1	0.0869738321064163	0.00412379033129049
ppiaa	0.00213764160577885	0.573871185631052	0.977	0.842	1	0.00839909879952108	0.259411961198177	0.927	0.831	1	0.00839909879952108	0.00427071369992294
cox8a	0.00573443194911791	0.439689853988379	0.659	0.543	1	0.0021583177582964	0.354598108761807	0.727	0.554	1	0.00573443194911791	0.00431197718104703
rpl6	0.00223309640717547	0.468404591565681	0.909	0.768	1	0.0386784661086645	0.343673956473483	0.818	0.766	1	0.0386784661086645	0.0044612060947872
rplp2	0.00322859824834259	0.296939451944287	0.932	0.824	1	0.0262873331962299	0.412844825529055	0.855	0.788	1	0.0262873331962299	0.00644677265003597
psph	0.40048381052258	0.409716468685473	0.136	0.1	1	0.00328870001532146	0.259618049473735	0.255	0.118	1	0.40048381052258	0.00656658448285214
rpl4	0.00419858777814856	0.440603396089424	0.864	0.732	1	0.0285724167291572	0.304817897257779	0.818	0.733	1	0.0285724167291572	0.0083795474169663
eif4bb	0.00978353907045817	0.257212069651598	0.545	0.325	1	0.00493763098064068	0.506061984917748	0.491	0.323	1	0.00978353907045817	0.00985088176158038
ywhabb	0.00640344712956061	0.333186874661492	0.682	0.459	1	0.00527663458873486	0.327284301669119	0.636	0.441	1	0.00640344712956061	0.0105254263048867
gng5	0.00555310123186709	0.386209058662448	0.659	0.453	1	0.0122561019576906	0.26069679589757	0.6	0.43	1	0.0122561019576906	0.0110753655304428
rpl23	0.00579124744210011	0.432435617420611	0.955	0.889	1	0.0508332153578643	0.250273675206256	0.982	0.908	1	0.0508332153578643	0.0115489563372646
pafah1b1b	0.128054506768792	0.336692226996326	0.295	0.194	1	0.0065186602987744	0.633147894013878	0.345	0.192	1	0.128054506768792	0.012994827665458
pdcd4a	0.150648486307466	0.291733370439786	0.182	0.114	1	0.00689292177787134	0.293066918506126	0.291	0.151	1	0.150648486307466	0.0137383311851068
eif3ha	0.00780351159936664	0.340934681905547	0.614	0.387	1	0.00919254419770469	0.404597891025255	0.6	0.384	1	0.00919254419770469	0.0155461284054518
ndufs5	0.0133554235107731	0.528681915482053	0.614	0.378	1	0.00828982874274041	0.569620963855805	0.6	0.368	1	0.0133554235107731	0.0165109362248969
sec11a	0.00951342637972134	0.312708708659523	0.568	0.364	1	0.014076942889036	0.490843144753507	0.527	0.36	1	0.014076942889036	0.0189363474779603
rab5ab	0.0106917639882742	0.57669237530537	0.5	0.286	1	0.0355470969989819	0.304487928952333	0.473	0.304	1	0.0355470969989819	0.0212692141593674
ndufb3	0.0122105478342566	0.421593705548803	0.614	0.39	1	0.0901812491456552	0.411666753508462	0.564	0.387	1	0.0901812491456552	0.0242719981901006
zgc:193541	0.0158249705782097	0.343172702691097	0.682	0.484	1	0.0816663926849898	0.333557767660919	0.636	0.482	1	0.0816663926849898	0.0313995114626182
rpl28	0.017322922277987	0.354003967723093	0.977	0.87	1	0.0770333974912567	0.254700531680106	0.982	0.888	1	0.0770333974912567	0.0343457609197248
rps24	0.0194473583402063	0.250835496631836	1	0.904	1	0.0775425290494217	0.281205207539571	0.964	0.911	1	0.0775425290494217	0.0385165169340003
ndufb9	0.0207434544590785	0.251102030509366	0.614	0.39	1	0.0355221060732357	0.286503859124266	0.582	0.387	1	0.0355221060732357	0.0410566180152611
atp2b4	0.0211588019449451	0.260800391640299	0.273	0.142	1	0.164694436546354	0.291829911454299	0.218	0.15	1	0.164694436546354	0.0418699089901448
eif2s2	0.0405215428963531	0.563804124294121	0.682	0.508	1	0.0228620410933831	0.269433056356754	0.691	0.486	1	0.0405215428963531	0.0452014092638106
si:ch211-15b10.6	0.0251137482529182	0.44400042086675	0.136	0.057	1	0.0383154929211238	0.458505148627595	0.164	0.085	1	0.0383154929211238	0.0495967961545254
ndufa1	0.0275660730412014	0.294120546095816	0.477	0.307	1	0.107580116933617	0.264245992666198	0.418	0.29	1	0.107580116933617	0.05437225769949
serbp1a	0.03877239390166	0.266437736308046	0.886	0.729	1	0.121102611226686	0.293069175885517	0.818	0.732	1	0.121102611226686	0.0760414892744545
ndufb8	0.0411465971489232	0.639674701892986	0.614	0.409	1	0.0597826609030718	0.523422953168048	0.6	0.419	1	0.0597826609030718	0.0806001518409106
