# Supplementary material for: Flow-mediated endothelial remodeling and inflammation drive developmental vascular susceptibility in ldlr loss of function
Source: Nat Commun. 2026 May 21;17:6926. doi: 10.1038/s41467-026-72756-3 (PMC13388945; doi:10.1038/s41467-026-72756-3)
Supplement: Supplementary file 4 — Supplementary Data 1 [file 41467_2026_72756_MOESM4_ESM.zip › zebrafish scRNA-seq cluster datasheets/Retinal_photoreceptor_cluster_genelist.csv]

	wt_p_val	wt_avg_log2FC	wt_pct.1	wt_pct.2	wt_p_val_adj	ldlr_p_val	ldlr_avg_log2FC	ldlr_pct.1	ldlr_pct.2	ldlr_p_val_adj	max_pval	minimump_p_val
crx	0	3.22662950471611	0.8	0.018	0	0	3.40240299599495	0.837	0.045	0	0	0
gngt2a	0	1.95686467944066	0.383	0.005	0	0	2.15919146401257	0.398	0.01	0	0	0
otx5	0	2.88881711991389	0.728	0.008	0	0	2.79453104110537	0.721	0.026	0	0	0
syt5b	1.00532262434183e-273	1.94656310130049	0.322	0.004	1.91775343819448e-269	0	2.252326648148	0.456	0.012	0	1.00532262434183e-273	0
stxbp1b	3.88445562989189e-255	1.03007875973714	0.267	0.002	7.40998755958178e-251	0	1.34440845354994	0.372	0.009	0	3.88445562989189e-255	0
tmx3a	1.42265638209016e-244	1.07380386594227	0.244	0.001	2.71385931447519e-240	0	1.16589643629973	0.3	0.004	0	1.42265638209016e-244	0
ndrg1b	6.11106411364191e-204	2.06184144435789	0.433	0.019	1.16574659031833e-199	0	2.5019239049956	0.602	0.039	0	6.11106411364191e-204	0
tulp1a	9.02788960706342e-163	1.20150884001581	0.233	0.005	1.72216022144342e-158	0	1.51025283394153	0.319	0.01	0	9.02788960706342e-163	0
atp2b1b	1.02819452731031e-151	0.850852223433928	0.211	0.004	1.96138388029715e-147	0	1.15598000892828	0.298	0.008	0	1.02819452731031e-151	0
neurod4	6.24687506148645e-149	2.22493187357569	0.706	0.091	1.19165388672916e-144	0	2.2796569918346	0.784	0.115	0	6.24687506148645e-149	0
zgc:153441	3.22602719466266e-136	0.800313141456941	0.139	0.001	6.15396947653849e-132	0	0.981955399094839	0.249	0.003	0	3.22602719466266e-136	0
ly6pge	2.09895702364545e-248	3.37528387143572	0.389	0.01	4.00397041830606e-244	8.22271866370335e-301	3.05099041858225	0.421	0.027	1.56856581228805e-296	2.09895702364545e-248	1.64454373274057e-300
six7	3.3346216568928e-262	1.79847161121597	0.289	0.003	6.36112427268871e-258	7.52011797895801e-280	1.64613949206199	0.288	0.009	1.43453770566603e-275	3.3346216568928e-262	1.50402359579154e-279
arl3l1	1.4497650417418e-177	0.73160818590703	0.189	0.001	2.76557179362666e-173	3.356193759686e-277	0.911553493701845	0.233	0.004	6.40227521597701e-273	1.4497650417418e-177	6.71238751937188e-277
foxg1b	4.53220142631843e-210	2.33582513410305	0.644	0.051	8.64562744084503e-206	3.50607148969439e-274	2.21268047140611	0.644	0.087	6.68818197374101e-270	4.53220142631843e-210	7.01214297938833e-274
cspg5b	3.16982023450907e-208	1.90909525633159	0.522	0.031	6.0467490793495e-204	1.61793736903139e-271	1.55682091102205	0.495	0.046	3.08637732516428e-267	3.16982023450907e-208	3.23587473806261e-271
opn6a	3.04605140864412e-95	0.457150572508122	0.117	0.002	5.81064766712953e-91	2.9874854367856e-268	0.865575052843778	0.242	0.005	5.69892721921221e-264	3.04605140864412e-95	5.97497087357073e-268
pde6gb	3.22970151076175e-229	3.45315267382681	0.433	0.016	6.1609786019291e-225	3.0440891598185e-266	2.58320374152192	0.407	0.029	5.80690448126978e-262	3.22970151076175e-229	6.08817831963655e-266
elovl4b	3.96241216832632e-127	1.06966054792842	0.25	0.01	7.55869745229928e-123	3.3015239066037e-252	1.51448953538067	0.309	0.015	6.29798700423722e-248	3.96241216832632e-127	6.60304781320731e-252
zgc:112294	1.97336079261582e-140	0.379407068173947	0.128	0	3.76438304799394e-136	6.99755808158603e-251	0.650236549142503	0.209	0.003	1.33485417964335e-246	1.97336079261582e-140	1.39951161631712e-250
rs1a	5.92226762095853e-111	1.27622569448416	0.128	0.001	1.12973177137405e-106	3.15678898722132e-245	2.06606784365024	0.237	0.006	6.0218906720234e-241	5.92226762095853e-111	6.31357797444263e-245
arhgap20	1.40684616538482e-167	0.592914135400913	0.167	0.001	2.68369974508809e-163	7.14668201699282e-240	0.555909384392086	0.207	0.004	1.36330106156155e-235	1.40684616538482e-167	1.42933640339851e-239
zgc:109965	8.23434763643183e-128	0.351204840030487	0.117	0	1.57078415512574e-123	2.23840873113793e-233	0.713062031941574	0.191	0.003	4.26998849551872e-229	8.23434763643183e-128	4.47681746227571e-233
scg3	9.97228940623083e-167	1.83918205944146	0.522	0.042	1.90231392713259e-162	2.10299259153459e-228	1.66777231605506	0.495	0.058	4.01166866761137e-224	9.97228940623083e-167	4.20598518306908e-228
samsn1a	2.98096714854629e-82	1.79871000967948	0.217	0.013	5.6864929325669e-78	4.92640437607978e-228	2.25903560538993	0.337	0.023	9.39760898780979e-224	2.98096714854629e-82	9.85280875215912e-228
rcvrn2	1.77460747261129e-99	1.24727185154199	0.106	0.001	3.38524121475331e-95	1.21052990115637e-226	1.78461375511903	0.202	0.004	2.3092068394459e-222	1.77460747261129e-99	2.42105980231264e-226
mpp6b	3.3114456698399e-75	1.56520295762614	0.444	0.071	6.3169137597866e-71	6.06157554441439e-226	1.90666136868548	0.593	0.093	1.15630615085249e-221	3.3114456698399e-75	1.21231510888281e-225
lhx4	5.13144360266988e-174	1.40626567339723	0.294	0.009	9.78874181645306e-170	1.10529750309631e-223	1.55012184843692	0.3	0.017	2.10846551690652e-219	5.13144360266988e-174	2.21059500619257e-223
prdm1b	1.28308470790409e-146	1.64377944919685	0.45	0.034	2.44761238879783e-142	1.45483570186898e-223	1.52002420777809	0.43	0.043	2.77524458488527e-219	1.28308470790409e-146	2.90967140373776e-223
pcp4l1	2.15139729838704e-80	1.44842679016823	0.161	0.007	4.10400548640312e-76	2.97237360979859e-223	1.81140240864889	0.3	0.017	5.67009989805178e-219	2.15139729838704e-80	5.94474721959717e-223
cadm3	1.40930140100921e-104	1.6227424605105	0.711	0.135	2.68838335256517e-100	8.92818452586597e-220	1.86538392862075	0.716	0.146	1.70314048015419e-215	1.40930140100921e-104	1.78563690517321e-219
nr2e3	1.41796351752729e-186	0.841744679143284	0.233	0.003	2.70490720603506e-182	1.65153399824126e-217	0.917606353008703	0.244	0.009	3.15046625504503e-213	1.41796351752729e-186	3.30306799648257e-217
rcvrna	1.88547808397327e-159	0.432337701754516	0.139	0	3.59673799298741e-155	2.39238807424103e-215	0.769516985308139	0.158	0.001	4.56371949042219e-211	1.88547808397327e-159	4.78477614848206e-215
kif19	1.13621722537852e-154	0.737371835160928	0.206	0.003	2.16744797913206e-150	1.81400964622652e-213	0.670485215933564	0.242	0.01	3.46040480114171e-209	1.13621722537852e-154	3.62801929245307e-213
BX957322.3	5.36681138062499e-121	0.594721770462697	0.133	0.001	1.02377293896802e-116	4.71641253690636e-210	1.0425172096557	0.195	0.005	8.99702855540257e-206	5.36681138062499e-121	9.43282507381274e-210
atp1b2b	2.94918044528214e-88	0.344640730200168	0.128	0.003	5.62585661742021e-84	9.48671394452088e-205	0.657863252842486	0.181	0.004	1.8096855520568e-200	2.94918044528214e-88	1.89734278890419e-204
vsx1	7.30174028554298e-147	3.72333914593232	0.439	0.033	1.39287997687018e-142	1.85661928505214e-201	3.79836779351436	0.505	0.074	3.54168694816546e-197	7.30174028554298e-147	3.71323857010437e-201
samd7	3.62782780189514e-188	1.11885645711687	0.244	0.004	6.92044431489517e-184	1.44717488550189e-187	0.662035084300771	0.186	0.005	2.7606308115834e-183	1.44717488550189e-187	7.25565560379037e-188
ppp1r1b	3.41087629078491e-80	1.17384123595377	0.178	0.008	6.50658761230129e-76	2.67354183575653e-183	1.37094763409046	0.27	0.018	5.10004840588916e-179	3.41087629078491e-80	5.34708367151311e-183
neurod1	8.84679181042365e-130	2.37148899948632	0.561	0.067	1.68761400575642e-125	1.2877547480343e-176	2.23631671220626	0.581	0.112	2.45652095735023e-172	8.84679181042365e-130	2.57550949606862e-176
gnb3a	4.71774876202634e-124	2.40556565904983	0.128	0.001	8.99957753844144e-120	4.84044809878432e-176	3.54328767093296	0.274	0.02	9.23363879324096e-172	4.71774876202634e-124	9.68089619756853e-176
ddah2	1.5831075970266e-80	1.88561677489355	0.578	0.119	3.01993605208794e-76	1.42750223643728e-171	1.6331444400694	0.565	0.109	2.72310326622775e-167	1.5831075970266e-80	2.85500447287455e-171
ppdpfa	3.02885817602942e-113	1.15003949335055	0.328	0.023	5.77784985659372e-109	2.83905863925833e-170	1.07963754871562	0.351	0.037	5.41578826024919e-166	3.02885817602942e-113	5.67811727851663e-170
fkbp1ab	6.72100537633131e-117	1.70886033008367	0.539	0.067	1.28209898558896e-112	5.69509649444714e-167	1.03858364494112	0.391	0.048	1.08639660728074e-162	6.72100537633131e-117	1.1390192988894e-166
rxrgb	4.52785932755412e-54	0.526100964967628	0.2	0.019	8.63734445324224e-50	3.74664170974505e-164	0.865343891310405	0.27	0.021	7.14709372550966e-160	4.52785932755412e-54	7.49328341949019e-164
SLC9B2	4.35415108745023e-77	0.295611979940627	0.128	0.004	8.30597861442006e-73	1.66976954289143e-163	0.410487344956486	0.165	0.005	3.18525238001968e-159	4.35415108745023e-77	3.33953908578293e-163
anp32e	1.36102797638023e-58	1.94602510642509	0.761	0.317	2.59629696774293e-54	7.6167024150639e-150	2.01471275303327	0.812	0.336	1.45296215269759e-145	1.36102797638023e-58	1.52334048301282e-149
zgc:110045.1	7.3019178124629e-118	0.841532426022606	0.228	0.009	1.39291384190542e-113	2.51848281778934e-146	0.678922660267975	0.228	0.016	4.80425782321495e-142	7.3019178124629e-118	5.03696563557865e-146
daam1a	1.33624166951498e-46	1.21357297058493	0.35	0.067	2.54901460876678e-42	2.34172840472971e-140	1.43464103851714	0.435	0.075	4.46708110486239e-136	1.33624166951498e-46	4.6834568094595e-140
gng13b	8.5033341431707e-37	2.3456251190687	0.167	0.02	1.62209602115124e-32	1.4746513572797e-137	3.526910952105	0.335	0.045	2.81304492914676e-133	8.5033341431707e-37	2.94930271455942e-137
znf395b	8.71686140875112e-25	0.524533669497891	0.139	0.02	1.66282848233336e-20	5.59392477997473e-135	0.800298440457793	0.274	0.028	1.06709709102798e-130	8.71686140875112e-25	1.11878495599492e-134
tbx2a	1.79097027144656e-76	1.28736559547056	0.322	0.035	3.41645488981145e-72	1.04232706020118e-132	1.2883699536462	0.356	0.051	1.98834310003977e-128	1.79097027144656e-76	2.08465412040237e-132
ppp1r14c	3.78620346086222e-39	1.3688212214127	0.372	0.085	7.22256172194077e-35	1.80437668662501e-129	1.92015653751625	0.533	0.121	3.44202896740586e-125	3.78620346086222e-39	3.60875337325002e-129
btg1	4.357170157193e-53	1.71878372353269	0.911	0.574	8.31173779186137e-49	2.91689623332652e-128	1.94799930239092	0.921	0.596	5.56427125469367e-124	4.357170157193e-53	5.8337924666532e-128
ckbb	1.35311400750044e-59	1.87525332242437	0.839	0.327	2.58120028070784e-55	3.92077159427768e-126	1.76242119184912	0.872	0.368	7.4792638932441e-122	1.35311400750044e-59	7.84154318855523e-126
dscamb	6.5648095361672e-63	1.03000675690598	0.322	0.042	1.25230306711925e-58	5.40142298940803e-125	1.06661629467866	0.342	0.05	1.03037544945948e-120	6.5648095361672e-63	1.0802845978816e-124
lrrfip1b	2.36928280980292e-46	0.516205214620662	0.122	0.008	4.51964388798005e-42	1.35747042141161e-123	0.763284462165687	0.174	0.01	2.58951057588479e-119	2.36928280980292e-46	2.71494084282319e-123
nyap2b	1.40261399743682e-47	0.75549907636229	0.172	0.016	2.67562646151047e-43	3.08232021942613e-121	1.04519418325171	0.279	0.033	5.87983405057729e-117	1.40261399743682e-47	6.16464043885235e-121
syngr1a	2.77677451595734e-77	0.371118944677635	0.139	0.005	5.29697506664022e-73	4.51675906735468e-121	0.444235062362437	0.188	0.013	8.61616959688579e-117	2.77677451595734e-77	9.03351813470932e-121
apba1b	1.36328010612753e-71	1.03417433682031	0.278	0.028	2.60059313044887e-67	3.49637512285867e-120	0.926681454976712	0.274	0.033	6.66968518436519e-116	1.36328010612753e-71	6.99275024571751e-120
snap25b	2.06576493170729e-57	0.951226351110877	0.256	0.029	3.94065318372482e-53	8.75624448583732e-120	0.981885796699646	0.34	0.051	1.67034119811833e-115	2.06576493170729e-57	1.75124889716747e-119
atp1a3a	7.90171976461362e-30	0.918925958255929	0.428	0.128	1.50733206229769e-25	1.16035119443847e-117	1.41564402612226	0.56	0.142	2.21348593851083e-113	7.90171976461362e-30	2.32070238887689e-117
epb41a	6.40326954307484e-41	0.872270823873132	0.706	0.255	1.22148769803696e-36	1.57980864265282e-115	1.28521877796567	0.747	0.254	3.01364296672452e-111	6.40326954307484e-41	3.15961728530567e-115
otx2b	6.50426337695266e-53	1.50962386333428	0.406	0.077	1.24075328178749e-48	2.52307919533684e-111	1.35264251226196	0.449	0.094	4.81302587302456e-107	6.50426337695266e-53	5.04615839067364e-111
ptmab	3.49500614465636e-39	0.945442338852745	0.994	0.921	6.66707372154648e-35	2.88374473746944e-110	1.10426229395634	0.998	0.928	5.5010314611967e-106	3.49500614465636e-39	5.76748947493887e-110
sypb	5.37784339387452e-18	0.679590920318239	0.206	0.053	1.0258774058155e-13	3.71206702853059e-110	1.19754228778235	0.356	0.061	7.08113906362495e-106	5.37784339387452e-18	7.42413405706119e-110
gpm6ab	3.45800437245338e-49	1.33946853139307	0.861	0.357	6.59648914089206e-45	2.46822140190351e-107	1.29135686398144	0.867	0.362	4.70837914627113e-103	3.45800437245338e-49	4.93644280380705e-107
tmem178b	3.60434009121813e-39	1.68145709119051	0.35	0.078	6.87563915800771e-35	4.01645573683105e-107	1.68405611092724	0.437	0.097	7.66179096357891e-103	3.60434009121813e-39	8.03291147366216e-107
atp1b2a	8.65856835116496e-34	0.933047131442296	0.544	0.187	1.65170849866823e-29	2.30521479129533e-106	1.26429873491351	0.584	0.17	4.39742773587497e-102	8.65856835116496e-34	4.61042958259073e-106
uacab	5.21969988310757e-22	0.519740479721198	0.167	0.031	9.957099497016e-18	8.2884174700765e-104	0.90664371207373	0.302	0.047	1.58109851659179e-99	5.21969988310757e-22	1.65768349401532e-103
bhlhe23	5.4253245721314e-101	1.81016661224465	0.222	0.01	1.03493491537979e-96	3.41000570537382e-102	1.54545386105306	0.223	0.025	6.5049268835711e-98	5.4253245721314e-101	6.82001141074761e-102
pdcd4b	1.38821076999413e-25	0.559942877279089	0.228	0.048	2.6481508648408e-21	1.20806343389308e-100	1.03727333843557	0.393	0.083	2.30450180649443e-96	1.38821076999413e-25	2.41612686778615e-100
atpv0e2	8.2143699973915e-44	0.977588491683662	0.456	0.114	1.5669732207024e-39	1.86724628707323e-100	1.16144483554766	0.498	0.131	3.5619590172209e-96	8.2143699973915e-44	3.73449257414644e-100
pcdh8	9.29895064136352e-92	0.985714030006373	0.139	0.003	1.77386782434651e-87	3.59673083821272e-100	0.790729689979592	0.142	0.008	6.86112374697459e-96	9.29895064136352e-92	7.1934616764255e-100
msi1	2.48210318250624e-73	1.88231835911202	0.517	0.102	4.73486003094891e-69	7.15204659265884e-100	1.44876578313076	0.463	0.118	1.3643244080156e-95	2.48210318250624e-73	1.43040931853176e-99
znf516	1.08041157514684e-56	1.27589315248891	0.483	0.106	2.06099312075012e-52	2.11509280731057e-98	1.17169000715728	0.493	0.13	4.03475103922565e-94	1.08041157514684e-56	4.23018561462115e-98
hmgn6	5.4442218818933e-43	1.07859545172905	0.972	0.728	1.03853976618997e-38	8.13092276394323e-96	1.09972567828588	0.949	0.739	1.55105482644981e-91	5.4442218818933e-43	1.62618455278865e-95
fabp7a	1.59779267144596e-79	2.71805520343466	0.861	0.314	3.04794930005032e-75	1.59899582919734e-95	2.04966394276506	0.814	0.443	3.05024444377685e-91	1.59779267144596e-79	3.19799165839473e-95
gpm6ba	6.96100260048541e-37	0.619515334160317	0.2	0.028	1.3278808560686e-32	4.1913083458079e-94	0.69422152488249	0.24	0.032	7.99533980046316e-90	6.96100260048541e-37	8.38261669161591e-94
h2az2a	1.8477221875363e-35	1.16740420660904	0.822	0.476	3.52471484494425e-31	1.7664997097612e-93	1.26956657663596	0.842	0.47	3.36977484634047e-89	1.8477221875363e-35	3.53299941952241e-93
prdm1a	4.07093779723311e-32	0.89307161316808	0.311	0.069	7.76572094200189e-28	2.75088407845779e-93	1.03844672007923	0.344	0.065	5.24758646806608e-89	4.07093779723311e-32	5.5017681569156e-93
pdcl	6.26708881795899e-33	1.1289263929633	0.633	0.272	1.19550986291386e-28	1.12185768334607e-92	1.39115893073138	0.695	0.296	2.14005571675095e-88	6.26708881795899e-33	2.24371536669211e-92
mid1ip1b	2.59519594462159e-30	1.03288476756084	0.439	0.138	4.95059578396014e-26	1.24793059637841e-92	1.16897495799602	0.521	0.151	2.38055240565146e-88	2.59519594462159e-30	2.49586119275685e-92
scrt2	4.15054038577667e-23	1.43778078342974	0.378	0.132	7.91757083990757e-19	5.66426399388022e-89	1.44981837372895	0.507	0.146	1.08051499947259e-84	4.15054038577667e-23	1.13285279877604e-88
calb2b	1.52368452604331e-32	1.46912307286761	0.122	0.012	2.90658060188023e-28	1.86880076316575e-88	2.05867792123439	0.191	0.021	3.56492433581499e-84	1.52368452604331e-32	3.73760152633149e-88
sgip1a	4.58100513605314e-27	1.28525464487126	0.322	0.087	8.73872539753496e-23	1.64833616109789e-87	1.18964886124466	0.393	0.092	3.14436606091034e-83	4.58100513605314e-27	3.29667232219582e-87
bicdl1	6.65070082976844e-33	0.326642620902326	0.128	0.013	1.26868769028663e-28	2.21587295906807e-87	0.534116560035575	0.16	0.014	4.22699925671825e-83	6.65070082976844e-33	4.43174591813621e-87
six6b	3.36411456379817e-29	1.32252942692703	0.233	0.046	6.41738494190139e-25	9.98394479025101e-86	1.47119968160845	0.335	0.068	1.90453730818828e-81	3.36411456379817e-29	1.99678895805018e-85
gpm6aa	8.11001521338004e-23	1.1956504785951	0.689	0.336	1.54706650210438e-18	1.11070562749868e-85	1.45901201790388	0.812	0.371	2.11878205501649e-81	8.11001521338004e-23	2.22141125499738e-85
fhod3b	1.03818390688259e-34	0.428141200893687	0.117	0.01	1.98043962076923e-30	1.28660420412065e-85	0.630401305295629	0.177	0.018	2.45432617978054e-81	1.03818390688259e-34	2.57320840824133e-85
EPB41L2	3.19909491187885e-20	0.829912099850855	0.45	0.189	6.10259345390009e-16	3.05244319470259e-85	1.13415544346312	0.563	0.19	5.82284063821466e-81	3.19909491187885e-20	6.10488638940519e-85
sept4a	8.84187006644559e-73	1.12702579066766	0.267	0.025	1.68667513387516e-68	1.46154174368e-83	0.70974358553356	0.209	0.027	2.78803703024397e-79	8.84187006644559e-73	2.92308348735997e-83
isl2a	5.65401710988999e-46	0.480788264245046	0.172	0.016	1.07856030388261e-41	1.48192890389294e-83	0.432287876565966	0.205	0.025	2.82692757706618e-79	5.65401710988999e-46	2.96385780778593e-83
hunk	2.64980686387916e-11	0.557528730706492	0.128	0.034	5.05477157353589e-07	3.33252104310667e-81	1.31477019756596	0.242	0.038	6.35711714183028e-77	2.64980686387916e-11	6.66504208621336e-81
sh3bgrl2	1.50809923641439e-21	0.504693403127207	0.1	0.012	2.8768501033841e-17	1.55855296888549e-80	0.427277575064066	0.153	0.014	2.97309564344597e-76	1.50809923641439e-21	3.117105937771e-80
prdm8b	1.55138495672138e-13	0.747340777616852	0.117	0.025	2.95942194344171e-09	7.88138652800628e-79	1.13497284281468	0.228	0.035	1.50345329408248e-74	1.55138495672138e-13	1.57627730560128e-78
si:dkey-238o13.4	5.129440976966e-49	1.44858902287745	0.222	0.026	9.78492160766033e-45	1.66417001549751e-78	0.997644456695899	0.207	0.028	3.17457072156305e-74	5.129440976966e-49	3.32834003099498e-78
zbtb18	5.82033867842044e-31	1.13874874663863	0.483	0.165	1.11028780629548e-26	1.90993961449432e-78	1.17581212480435	0.509	0.167	3.64340080860936e-74	5.82033867842044e-31	3.81987922898861e-78
si:ch211-260e23.9	1.05702969424045e-17	0.968472835945834	0.361	0.141	2.01638984473309e-13	3.56561205360745e-78	1.3047677050151	0.577	0.208	6.80176155346157e-74	1.05702969424045e-17	7.13122410721497e-78
ndrg4	8.96539610803452e-20	1.16648709173536	0.317	0.106	1.71023896156866e-15	5.89095231177407e-78	1.47507584761402	0.44	0.124	1.12375806299402e-73	8.96539610803452e-20	1.1781904623548e-77
myo5b	4.76112667720421e-48	0.381811375434469	0.122	0.007	9.08232524943475e-44	7.33221347167652e-78	0.31917381587295	0.144	0.013	1.39869304185701e-73	4.76112667720421e-48	1.46644269433533e-77
unc119b	4.11146164740022e-29	0.732169952710068	0.3	0.073	7.84302423858066e-25	9.10009165593972e-78	0.955645595061156	0.34	0.078	1.73593348428706e-73	4.11146164740022e-29	1.82001833118792e-77
eml1	6.40819060005293e-18	0.557518060932241	0.222	0.061	1.2224264388661e-13	6.69668101833774e-76	0.89510097214993	0.309	0.065	1.27745887105811e-71	6.40819060005293e-18	1.33933620366754e-75
tp53inp1	1.70935542173092e-20	0.952091824101785	0.35	0.121	3.26076640249391e-16	1.9809496390271e-75	1.04603390852296	0.451	0.13	3.77885953140809e-71	1.70935542173092e-20	3.96189927805419e-75
chst1	7.57206985656887e-24	0.893328961227525	0.167	0.03	1.44444804583908e-19	2.6151706394335e-75	0.921317705828168	0.209	0.031	4.98869951178334e-71	7.57206985656887e-24	5.23034127886706e-75
igsf9b	4.12848492573829e-20	0.733392783459706	0.172	0.037	7.87549784433836e-16	1.5755185478871e-74	1.11364768644111	0.272	0.053	3.00545918194943e-70	4.12848492573829e-20	3.15103709577422e-74
rorab	2.38251202468155e-13	0.730250786884175	0.161	0.045	4.54487993828253e-09	1.63666671617934e-74	1.26350512229224	0.319	0.072	3.12210542778372e-70	2.38251202468155e-13	3.27333343235874e-74
cspg5a	8.16653291883418e-16	0.863853984548283	0.367	0.149	1.55784781959681e-11	2.05950676711278e-74	1.08014892834022	0.5	0.155	3.92871510894435e-70	8.16653291883418e-16	4.11901353422558e-74
histh1l	5.34623344739777e-24	1.26836867566329	0.822	0.523	1.0198474924256e-19	5.97531961782419e-74	1.53068077564007	0.914	0.741	1.13985197029614e-69	5.34623344739777e-24	1.19506392356483e-73
tjp2a	7.01825775898596e-17	0.515803619190977	0.15	0.033	1.33880285010416e-12	9.83115727165699e-74	0.596682125292133	0.237	0.04	1.87539156114129e-69	7.01825775898596e-17	1.9662314543314e-73
fkbp16	7.63599294577524e-30	0.481486277104206	0.139	0.017	1.45664201433608e-25	1.87688301685447e-73	0.433848929335556	0.174	0.021	3.58034204295159e-69	7.63599294577524e-30	3.75376603370895e-73
nr2f1b	1.09887786635709e-26	0.380508633592452	0.217	0.042	2.09621941786279e-22	1.08930225300869e-70	0.607219987864737	0.258	0.048	2.07795297783938e-66	1.09887786635709e-26	2.17860450601738e-70
si:ch211-284e13.6	1.89836471325751e-22	0.61695414520757	0.211	0.048	3.62132052701002e-18	1.23404498616049e-70	0.662289516227565	0.272	0.054	2.35406421559976e-66	1.89836471325751e-22	2.46808997232099e-70
hmga1a	2.14187402889675e-39	1.16736407399409	0.972	0.824	4.08583889752344e-35	7.07113991609896e-70	1.00459689493143	0.974	0.828	1.34889065039504e-65	2.14187402889675e-39	1.41422798321978e-69
gpam	3.89341789526026e-36	0.688814868425144	0.206	0.03	7.42708397699848e-32	1.49535000985136e-67	0.632652812499141	0.209	0.034	2.85252967879246e-63	3.89341789526026e-36	2.99070001970273e-67
h3f3c	1.61685338048584e-30	0.990940813476813	0.9	0.599	3.08430950861479e-26	1.54798739662818e-67	1.00801393246421	0.884	0.595	2.95294075780792e-63	1.61685338048584e-30	3.09597479325638e-67
ptprdb	3.55394264884194e-15	0.515246165518627	0.117	0.023	6.77950099693089e-11	3.06888656771633e-67	0.91849789749664	0.214	0.036	5.85420801657567e-63	3.55394264884194e-15	6.13777313543264e-67
si:ch211-207i1.2	2.33543092050703e-16	0.339159740810199	0.161	0.037	4.45506802395921e-12	9.41338725394018e-67	0.727964990719772	0.258	0.051	1.79569775256163e-62	2.33543092050703e-16	1.88267745078804e-66
dab1b	1.0847485347747e-26	0.793680595703541	0.161	0.025	2.06926630493622e-22	1.02977393102522e-66	0.830752455131889	0.205	0.033	1.96439675082371e-62	1.0847485347747e-26	2.05954786205044e-66
pcdh10a	7.6189359111959e-40	0.924819620970305	0.222	0.032	1.45338821441973e-35	7.29468323590266e-66	0.914414629196704	0.26	0.053	1.39153377408079e-61	7.6189359111959e-40	1.45893664718052e-65
baz2ba	1.40219038785703e-31	1.1322471333897	0.772	0.392	2.67481838387606e-27	8.91030094348218e-66	1.17408376179046	0.742	0.379	1.69972900797866e-61	1.40219038785703e-31	1.78206018869645e-65
cdc14ab	3.8799463016077e-20	1.01000409160522	0.233	0.064	7.40138556494684e-16	9.50004926826403e-66	1.22868212096787	0.279	0.063	1.81222939841405e-61	3.8799463016077e-20	1.90000985365283e-65
inhbb	5.34926236739583e-36	0.587245358927011	0.206	0.03	1.02042528920443e-31	1.19331709567141e-65	0.423684308677539	0.219	0.037	2.27637169170278e-61	5.34926236739583e-36	2.3866341913428e-65
olig2	1.00736122083734e-36	1.32059809508543	0.233	0.037	1.92164226486932e-32	2.02373133291804e-65	1.58846551351577	0.277	0.059	3.86046989067446e-61	1.00736122083734e-36	4.04746266583606e-65
ptprua	4.48426873711504e-43	0.944922006588943	0.267	0.042	8.55419104292066e-39	3.88547049446235e-65	0.961751756494323	0.244	0.047	7.41192351523638e-61	4.48426873711504e-43	7.77094098892476e-65
mdkb	4.69092891046845e-19	1.36844265766484	0.489	0.23	8.94841598960962e-15	4.59219196961441e-65	1.60781698970543	0.607	0.255	8.76006540123645e-61	4.69092891046845e-19	9.18438393922875e-65
nptnb	2.05600490681694e-23	0.357847518971798	0.167	0.029	3.922034960244e-19	1.07238824257038e-64	0.542661155707247	0.219	0.038	2.04568781152725e-60	2.05600490681694e-23	2.14477648514077e-64
si:ch211-137a8.4	2.1976888814959e-27	0.966996649433041	0.639	0.268	4.19231131034159e-23	1.07394520870042e-64	0.958623891777028	0.698	0.293	2.04865788011692e-60	2.1976888814959e-27	2.14789041740087e-64
cdh2	6.28347185156287e-17	0.636545377768202	0.544	0.258	1.19863509040413e-12	8.8010779224601e-64	0.969123187037961	0.635	0.262	1.67889362448849e-59	6.28347185156287e-17	1.76021558449203e-63
h3f3b.1.1	6.88469762564382e-22	0.845520700878217	0.817	0.536	1.31332491906782e-17	1.05563006455861e-63	1.02303397005277	0.833	0.525	2.013719911152e-59	6.88469762564382e-22	2.11126012911725e-63
ctbp2a	1.83088833326083e-08	0.535805025815432	0.189	0.076	0.000349260258452836	1.37501180250106e-63	1.08482423068044	0.344	0.093	2.62297251445103e-59	1.83088833326083e-08	2.75002360500214e-63
arl4d	4.33077662071976e-13	0.592139527415909	0.128	0.03	8.26138948168501e-09	2.00850015977329e-62	0.87423278386813	0.253	0.053	3.83141490478352e-58	4.33077662071976e-13	4.01700031954658e-62
znrf1	3.09310770274436e-45	0.660328365323581	0.244	0.034	5.90041225375513e-41	2.43665638716861e-62	0.516283699003567	0.24	0.047	4.64816572416284e-58	3.09310770274436e-45	4.8733127743372e-62
laptm4b	1.72510944119758e-11	0.356305985813912	0.272	0.108	3.2908187700285e-07	3.4461936093608e-62	0.7873356423821	0.377	0.107	6.57395892921667e-58	1.72510944119758e-11	6.89238721872163e-62
prox1a	6.39056655338945e-24	1.54073527849095	0.256	0.066	1.21906447572457e-19	5.87658372306102e-62	1.51998217737224	0.307	0.077	1.12101711101112e-57	6.39056655338945e-24	1.1753167446122e-61
sema3aa	2.29420886156831e-38	0.425371848088603	0.244	0.038	4.37643282432771e-34	7.4987745746621e-62	0.487201560702401	0.216	0.038	1.43046623786254e-57	2.29420886156831e-38	1.49975491493241e-61
si:ch211-147a11.3	8.15295975809398e-20	0.409658979890453	0.144	0.027	1.55525860345401e-15	3.03772933244747e-61	0.613806562617386	0.202	0.035	5.7947724745768e-57	8.15295975809398e-20	6.0754586648949e-61
pdzd2	9.32017318705694e-25	0.261489450194421	0.106	0.012	1.77791623716298e-20	4.23477883817569e-61	0.535193974956943	0.133	0.014	8.07826411170394e-57	9.32017318705694e-25	8.46955767635139e-61
amer2	4.04836265064473e-13	0.380942478785503	0.239	0.083	7.7226565923699e-09	1.32825255404775e-60	0.607868618263972	0.312	0.077	2.5337745721015e-56	4.04836265064473e-13	2.65650510809554e-60
tmem108	1.54866940294643e-16	0.522754646800795	0.278	0.091	2.95424175306061e-12	2.25321632626614e-60	0.520935444352669	0.309	0.075	4.29823546398528e-56	1.54866940294643e-16	4.50643265253225e-60
golga7ba	1.5653596563594e-08	0.286891393377318	0.256	0.112	0.00029860800804712	2.25417851824355e-60	0.96646499927226	0.419	0.129	4.30007094140139e-56	1.5653596563594e-08	4.50835703648706e-60
fezf1	2.50639799437131e-59	1.2383449163985	0.156	0.009	4.78120481406272e-55	3.0563961965625e-32	0.654784417816497	0.112	0.02	5.83038138456262e-28	3.0563961965625e-32	5.01279598874263e-59
atp6v0cb	1.71003457568471e-16	0.328383482596702	0.5	0.218	3.26206195657616e-12	1.5990847748435e-58	0.823307681360021	0.563	0.22	3.05041411649146e-54	1.71003457568471e-16	3.19816954968705e-58
zeb2a	3.30889438533091e-17	0.922605796058312	0.45	0.196	6.31204692945724e-13	3.98519407915379e-58	1.06532120919669	0.553	0.221	7.60215622539378e-54	3.30889438533091e-17	7.97038815830759e-58
fam184b	1.62163171779259e-57	0.912040155692189	0.306	0.041	3.09342466486114e-53	1.00461323310164e-37	0.511964958282638	0.186	0.044	1.91640020346469e-33	1.00461323310164e-37	3.24326343558517e-57
rpgrb	9.08521961797767e-10	0.335064096712581	0.15	0.048	1.73309649432542e-05	5.61393355851944e-57	0.609739347852138	0.249	0.055	1.07091396562317e-52	9.08521961797767e-10	1.12278671170388e-56
foxo4	1.37385289087452e-45	1.12503529827728	0.444	0.106	2.62076177463224e-41	7.41969580529025e-57	1.04281355208005	0.426	0.148	1.41538117181717e-52	1.37385289087452e-45	1.48393916105807e-56
rab3aa	2.7498659790248e-11	0.250952432785105	0.106	0.024	5.24564434158772e-07	8.39593867407851e-57	0.455360335990678	0.188	0.032	1.60160926146722e-52	2.7498659790248e-11	1.67918773481572e-56
acvr1ba	5.08334092623089e-15	0.550641795850097	0.361	0.149	9.69698115087805e-11	2.24516467115438e-56	0.797298720894009	0.433	0.148	4.28287612669409e-52	5.08334092623089e-15	4.49032934230878e-56
RASSF5	2.33798591097879e-30	0.917295244521761	0.328	0.084	4.45994192378314e-26	5.49288830208448e-56	0.901120576442491	0.326	0.091	1.04782337250563e-51	2.33798591097879e-30	1.0985776604169e-55
ephb2a	8.50359376781087e-26	0.648024968722175	0.128	0.017	1.6221455471476e-21	5.86036388267825e-56	0.615829314759559	0.144	0.019	1.1179230142597e-51	8.50359376781087e-26	1.17207277653565e-55
cirbpb	8.0646696714893e-22	0.649227937239856	0.983	0.863	1.5384163865333e-17	7.13521352992608e-56	0.780712897783411	0.967	0.845	1.3611133329687e-51	8.0646696714893e-22	1.42704270598521e-55
clstn1	6.89703578536888e-09	0.324228512717794	0.317	0.152	0.000131567854641697	2.10413840097256e-55	0.732962910332856	0.449	0.152	4.01385441369526e-51	6.89703578536888e-09	4.2082768019451e-55
acbd7	5.68716883918812e-33	1.38838014386994	0.3	0.068	1.08488432776353e-28	3.54229596992809e-55	1.20000497810979	0.321	0.089	6.75728379223482e-51	5.68716883918812e-33	7.08459193985617e-55
zgc:109889	1.87722128730344e-07	0.283741530643017	0.183	0.076	0.00358098732766005	4.23706046412445e-55	0.537590704276231	0.312	0.082	8.0826165413638e-51	1.87722128730344e-07	8.47412092824888e-55
tmem147	2.65939355976871e-24	0.94448657992081	0.511	0.227	5.07305915461479e-20	3.0423430271884e-54	0.897667228262906	0.526	0.234	5.80357355866458e-50	2.65939355976871e-24	6.08468605437682e-54
hacd2	6.90418176254664e-12	0.411973086388808	0.339	0.156	1.3170417130234e-07	5.27157784743584e-54	0.795417903143485	0.44	0.163	1.00560619017686e-49	6.90418176254664e-12	1.05431556948718e-53
ppiab	1.30687402940142e-34	0.817634783212766	0.967	0.756	2.49299289848615e-30	5.53243692557482e-54	0.68671781512255	0.947	0.771	1.05536766792265e-49	1.30687402940142e-34	1.10648738511497e-53
fkbp1b	3.01742128542941e-15	0.340156742480109	0.183	0.049	5.75603284408514e-11	2.51550120698381e-53	0.442543247230313	0.221	0.046	4.79857010244232e-49	3.01742128542941e-15	5.03100241396767e-53
isl1	4.63653359716266e-06	1.04504080358543	0.111	0.042	0.088446514899475	3.69533383967063e-53	1.63219932494806	0.247	0.058	7.04921883255569e-49	4.63653359716266e-06	7.39066767934128e-53
crb2a	2.17484238709796e-48	0.360850892639715	0.133	0.009	4.14872933762806e-44	4.5566680736894e-53	0.29150583963565	0.135	0.018	8.69230001736991e-49	2.17484238709796e-48	9.11333614737882e-53
hmgn2	4.53615452818686e-35	1.38227536771451	0.972	0.89	8.65316837796925e-31	4.68070269257824e-53	1.13767319031453	0.984	0.919	8.92890845636226e-49	4.53615452818686e-35	9.3614053851565e-53
hmgb1a	7.62487597987296e-22	0.883106656996389	0.9	0.595	1.45452134192057e-17	1.21840076174564e-52	0.928358764218285	0.888	0.614	2.32422129310599e-48	7.62487597987296e-22	2.43680152349128e-52
si:ch211-214c7.4	1.72550444633132e-14	0.862689809330328	0.267	0.098	3.29157228182163e-10	2.56156819744132e-52	0.774634818526807	0.337	0.101	4.88644749343906e-48	1.72550444633132e-14	5.12313639488264e-52
h1-0	8.46744470742579e-17	1.19085502977341	0.661	0.398	1.61524975238854e-12	8.13581644066711e-52	1.13636036302426	0.865	0.586	1.55198834422166e-47	8.46744470742579e-17	1.62716328813342e-51
crabp1a	1.11317024396207e-51	1.62034491334236	0.317	0.05	2.12348355738205e-47	1.05535643475889e-48	0.998915126477939	0.26	0.065	2.01319793494605e-44	1.05535643475889e-48	2.22634048792415e-51
h2az2b	1.76951319435215e-28	0.909634526042515	0.933	0.71	3.37552336954615e-24	1.24464533173222e-51	0.818412724520782	0.923	0.737	2.37428543481238e-47	1.76951319435215e-28	2.48929066346446e-51
ankrd12	1.05407477936064e-15	0.722451044542437	0.622	0.343	2.01075304910835e-11	1.63591369414569e-51	1.07432686161263	0.686	0.367	3.12066896295231e-47	1.05407477936064e-15	3.2718273882914e-51
rnasekb	6.84356435387466e-23	0.613496298908483	0.55	0.23	1.30547833614513e-18	3.49163462566836e-51	0.703803330859779	0.588	0.259	6.66064221192496e-47	6.84356435387466e-23	6.98326925133669e-51
tbx2b	8.9295406815695e-10	0.559241136383248	0.161	0.054	1.7033991804162e-05	2.44376109851215e-50	0.754276606499215	0.293	0.081	4.66171867152178e-46	8.9295406815695e-10	4.88752219702428e-50
sipa1l2	3.81149421763253e-08	0.642170384002081	0.256	0.123	0.000727080636955581	3.54545948357893e-50	0.961051128251649	0.409	0.145	6.76331851087517e-46	3.81149421763253e-08	7.09091896715788e-50
zdhhc5a	1.67537803738461e-17	0.688346787586572	0.367	0.141	3.19595114411488e-13	4.12382315661117e-50	0.866873362684603	0.388	0.135	7.86660505355146e-46	1.67537803738461e-17	8.2476463132223e-50
ccdc85ca	6.53187373043832e-09	0.319675339223998	0.133	0.042	0.000124602023281841	1.47347580576821e-49	0.542090244589725	0.24	0.056	2.81080244708345e-45	6.53187373043832e-09	2.94695161153642e-49
hmga1b	5.14183203704106e-12	0.302318381314813	0.194	0.062	9.80855879385952e-08	2.38232777936518e-49	0.399076728838959	0.253	0.061	4.54452847191701e-45	5.14183203704106e-12	4.76465555873039e-49
tmem35	2.5501728259852e-19	0.65869777971502	0.572	0.26	4.86470968284937e-15	3.38592490368527e-49	0.689554850880312	0.581	0.25	6.45899034627002e-45	2.5501728259852e-19	6.77184980737057e-49
rps27.1	2.88975078500398e-34	0.746432313198038	0.972	0.867	5.51248859747359e-30	4.84435077901753e-49	0.59001060467144	0.977	0.871	9.24108354605384e-45	2.88975078500398e-34	9.68870155803501e-49
hmgb2a	3.82812183550171e-31	1.22918692183642	0.961	0.757	7.30252521340305e-27	5.63649886441843e-49	1.04063552320558	0.956	0.789	1.07521852337646e-44	3.82812183550171e-31	1.12729977288368e-48
dhx32b	3.46535100438372e-26	0.698202447745002	0.25	0.057	6.61050357596239e-22	7.8818413687392e-49	0.676517286002489	0.247	0.06	1.50354005950069e-44	3.46535100438372e-26	1.57636827374784e-48
rorb	1.74206898408202e-32	0.697816150701078	0.167	0.022	3.32317079403487e-28	1.22645629081623e-48	0.556859068155995	0.179	0.034	2.33958802036105e-44	1.74206898408202e-32	2.45291258163249e-48
zgc:153409	1.49738544915329e-19	0.733727070040547	0.856	0.565	2.85641248280481e-15	1.77943574884113e-48	0.804205246771658	0.847	0.539	3.39445163448934e-44	1.49738544915329e-19	3.55887149768228e-48
dnajc5ab	9.30433155147638e-18	0.814555128960165	0.311	0.111	1.77489428675963e-13	4.14657678097818e-48	0.659948602062905	0.374	0.129	7.91000986739397e-44	9.30433155147638e-18	8.29315356195642e-48
tp53inp2	4.29602931669362e-12	0.711587126549347	0.444	0.227	8.19510552452474e-08	2.13671718274225e-47	0.889305589988397	0.523	0.22	4.07600169779913e-43	4.29602931669362e-12	4.27343436548454e-47
h3f3d	5.20328959995399e-20	0.543996783755789	0.972	0.84	9.92579524087223e-16	2.64073851322641e-47	0.57033473621182	0.951	0.846	5.03747278783071e-43	5.20328959995399e-20	5.2814770264528e-47
arl6	2.72927202597178e-14	0.330957281237763	0.189	0.055	5.20635931674377e-10	3.57889783929514e-47	0.505177595445274	0.244	0.062	6.82710551823942e-43	2.72927202597178e-14	7.15779567859034e-47
nlk1	1.7836272425286e-14	0.670877477771322	0.489	0.243	3.40244732784757e-10	1.18432156560594e-46	0.891005567016312	0.535	0.242	2.25921181854989e-42	1.7836272425286e-14	2.36864313121189e-46
marcksl1b	1.45773125391362e-19	0.824101132187679	0.961	0.795	2.78076813996562e-15	1.77183472338878e-46	0.798236983142335	0.963	0.769	3.37995191833644e-42	1.45773125391362e-19	3.54366944677758e-46
selenot1a	1.75438746883329e-23	0.99339293675	0.5	0.22	3.34666953554638e-19	1.36531146564428e-45	1.03030932637447	0.509	0.251	2.60446815186303e-41	1.75438746883329e-23	2.73062293128855e-45
si:ch211-133n4.4	2.75018708552532e-23	0.693685990759761	0.611	0.265	5.2462568843481e-19	1.42859328887095e-45	0.669611182550978	0.553	0.244	2.72518455785023e-41	2.75018708552532e-23	2.85718657774192e-45
brsk2b	5.6701778919804e-09	0.433027951261981	0.183	0.07	0.000108164313467418	1.69975286379739e-45	0.87338128341019	0.263	0.071	3.2424485629799e-41	5.6701778919804e-09	3.39950572759476e-45
tfdp2	1.53092595691937e-23	0.815943950410832	0.4	0.139	2.92039435541939e-19	1.82507430704652e-45	0.644593804689212	0.398	0.145	3.48151174812195e-41	1.53092595691937e-23	3.65014861409307e-45
sall1a	5.99811051252358e-13	0.459720628918027	0.233	0.079	1.144199561369e-08	6.29367663008954e-45	0.704108990920831	0.274	0.076	1.20058175395588e-40	5.99811051252358e-13	1.2587353260179e-44
gadd45ga	2.0594384458628e-07	0.702112307183733	0.189	0.082	0.00392858477932788	7.94055926059141e-45	1.29689795659873	0.305	0.094	1.51474108455042e-40	2.0594384458628e-07	1.58811185211829e-44
zswim5	5.55086589046507e-12	0.605988659262716	0.711	0.432	1.05888317726512e-07	9.43705560039609e-45	0.846365296918192	0.753	0.43	1.80021272633156e-40	5.55086589046507e-12	1.88741112007923e-44
fezf2	2.18956067242158e-27	1.57609278692766	0.1	0.009	4.1768059387114e-23	1.04151181789136e-44	1.41720449308917	0.126	0.019	1.98678794380956e-40	2.18956067242158e-27	2.08302363578271e-44
mtmr1a	2.16991403707082e-09	0.286624324821645	0.111	0.03	4.1393280171163e-05	1.51536142272918e-44	0.537252759467268	0.191	0.041	2.89070344999819e-40	2.16991403707082e-09	3.03072284545835e-44
mxi1	0.000169146001462843	0.280259363438888	0.306	0.193	1	1.78642464925637e-44	0.691998412904319	0.444	0.171	3.40778366092145e-40	0.000169146001462843	3.57284929851273e-44
dnmbp	6.41391480391372e-19	0.789404135878424	0.439	0.178	1.22351838799458e-14	1.98020888404219e-44	0.764334087996815	0.442	0.173	3.77744646719889e-40	6.41391480391372e-19	3.96041776808438e-44
fnbp1a	7.94819223359178e-25	0.401226042244819	0.144	0.022	1.51619715047997e-20	2.480938454364e-44	0.441659061047337	0.147	0.025	4.73263819554476e-40	7.94819223359178e-25	4.96187690872802e-44
si:dkey-42i9.4	1.5751825882104e-20	0.922139626929111	0.722	0.396	3.00481830527016e-16	2.76441868070334e-44	0.973041998412181	0.735	0.433	5.27340507530969e-40	1.5751825882104e-20	5.52883736140669e-44
sox12	1.24200060295804e-12	1.02384175534122	0.25	0.094	2.36924035020275e-08	2.77594726646538e-44	0.910168157444164	0.335	0.11	5.29539700550936e-40	1.24200060295804e-12	5.55189453293078e-44
kdm2bb	2.25664600005103e-06	0.553155992182679	0.233	0.123	0.0430477790969734	3.72614196096783e-44	0.934062371820307	0.358	0.127	7.10798840474224e-40	2.25664600005103e-06	7.45228392193573e-44
smad7	4.01269224366877e-20	0.679153327278627	0.572	0.254	7.65461172402255e-16	6.3226083904824e-44	0.600345870286333	0.535	0.23	1.20610077656842e-39	4.01269224366877e-20	1.26452167809648e-43
cldnd1a	2.02924266145928e-16	0.504803866797403	0.167	0.04	3.87098330099972e-12	7.22050036338285e-44	0.335381263338457	0.195	0.043	1.37738264931891e-39	2.02924266145928e-16	1.44410007267657e-43
slc25a5	5.29135497713902e-17	0.483175157921089	0.989	0.902	1.00937887543904e-12	8.71296889787757e-44	0.489540928002238	0.991	0.912	1.66208594695913e-39	5.29135497713902e-17	1.74259377957551e-43
brd7	7.51560095035258e-17	0.77702590052643	0.5	0.25	1.43367603728926e-12	1.26385771302272e-43	0.850248590062541	0.491	0.223	2.41093497336214e-39	7.51560095035258e-17	2.52771542604545e-43
ncam1a	1.90826114437917e-16	0.438618230932787	0.378	0.147	3.6401989590177e-12	5.13896005095015e-43	0.58875756764307	0.388	0.139	9.80308019319251e-39	1.90826114437917e-16	1.02779201019003e-42
tspan2a	4.5126138056607e-19	0.602775367201626	0.2	0.049	8.60826209567836e-15	1.88746397031931e-42	0.591246835172673	0.233	0.061	3.60052626978111e-38	4.5126138056607e-19	3.77492794063864e-42
si:ch1073-429i10.3	2.79031464473225e-23	0.848269503205755	0.833	0.541	5.32280421629124e-19	2.02667681535619e-42	0.722485247168036	0.814	0.56	3.86608869297347e-38	2.79031464473225e-23	4.05335363071237e-42
hnrnpaba	8.99950924487431e-21	0.536465390225299	0.978	0.791	1.71674638355222e-16	2.0928299357639e-41	0.576201378793732	0.944	0.769	3.99228238546321e-37	8.99950924487431e-21	4.18565987152778e-41
celf3a	7.86205506442007e-13	0.430393974137373	0.45	0.205	1.49976562408877e-08	2.81914315768889e-41	0.55345192315688	0.507	0.209	5.37779748760732e-37	7.86205506442007e-13	5.63828631537776e-41
selenow2a	5.06633947600857e-16	0.603323417519295	0.661	0.377	9.66454918443394e-12	6.39633526098389e-41	0.619897288024018	0.691	0.384	1.22016491438529e-36	5.06633947600857e-16	1.27926705219678e-40
CU639469.1	9.62399230779061e-21	0.967225944036981	0.328	0.107	1.83587277263414e-16	7.0819876771691e-41	0.609482702591575	0.337	0.116	1.35095996929678e-36	9.62399230779061e-21	1.41639753543383e-40
cox5aa	8.52900979226186e-28	0.916012224357452	0.811	0.473	1.62699390797187e-23	1.02659576140296e-40	0.682888223185812	0.777	0.482	1.95833407445229e-36	8.52900979226186e-28	2.05319152280593e-40
ppardb	9.59203400552841e-23	0.603705863026817	0.25	0.063	1.8297764068946e-18	1.46122548935012e-40	0.581927413816935	0.23	0.062	2.78743374348428e-36	9.59203400552841e-23	2.92245097870025e-40
nol4la	1.57540407067095e-17	1.13379798436754	0.239	0.074	3.0052408052119e-13	2.55029900865239e-40	0.773769737015416	0.27	0.082	4.8649503889053e-36	1.57540407067095e-17	5.10059801730479e-40
creb1a	7.53448699323485e-20	0.818209455577317	0.6	0.314	1.43727873882948e-15	3.14438408397166e-40	0.685161379108382	0.6	0.318	5.99822707858434e-36	7.53448699323485e-20	6.28876816794335e-40
taf12	8.19555725209675e-10	0.376375030160754	0.483	0.284	1.56338450140998e-05	8.27223023520457e-40	0.715447466300974	0.579	0.302	1.57801063966762e-35	8.19555725209675e-10	1.65444604704091e-39
nat16	4.33644320263502e-09	0.281462103663288	0.333	0.16	8.27219905334657e-05	1.04631469064731e-39	0.621313476298639	0.393	0.147	1.99594990387881e-35	4.33644320263502e-09	2.09262938129463e-39
pde6d	3.62541525698137e-19	0.451719110120395	0.2	0.049	6.91584214421766e-15	8.04859093164989e-39	0.426006859152336	0.23	0.064	1.53534920612153e-34	3.62541525698137e-19	1.60971818632997e-38
mbd3a	7.69181584152063e-12	0.612251434456547	0.4	0.208	1.46729078992848e-07	1.15849055291054e-38	0.662349432839095	0.47	0.218	2.20993657873215e-34	7.69181584152063e-12	2.31698110582108e-38
hmgn3	5.90080145703738e-18	0.636854996916806	0.556	0.275	1.12563688594445e-13	1.32632993803051e-38	0.665435413911185	0.581	0.294	2.530106989787e-34	5.90080145703738e-18	2.65265987606104e-38
frmpd1b	2.71870686777434e-05	0.299097117515388	0.133	0.058	0.518620522096632	5.99731625800923e-38	0.510671070099465	0.24	0.068	1.14404804937784e-33	2.71870686777434e-05	1.19946325160185e-37
myt1a	1.26937932301995e-09	0.431948916479439	0.406	0.202	2.42146799659286e-05	2.48264899683357e-37	0.513362152101698	0.486	0.201	4.73590122635972e-33	1.26937932301995e-09	4.96529799366714e-37
prickle1b	2.87298647361911e-19	0.83665574400825	0.217	0.057	5.48050899707581e-15	2.75070882833973e-37	0.804202931211098	0.216	0.059	5.24725216094086e-33	2.87298647361911e-19	5.50141765667949e-37
cst3	1.97118755331549e-10	0.625966251343105	0.389	0.198	3.76023737670464e-06	2.90564021247834e-37	0.771044645739564	0.456	0.205	5.54279926932369e-33	1.97118755331549e-10	5.8112804249567e-37
selenot2	2.78757312666572e-13	0.410021142862606	0.417	0.199	5.31757449642752e-09	4.27162217332827e-37	0.731078697764234	0.456	0.213	8.148546457841e-33	2.78757312666572e-13	8.54324434665657e-37
insm1a	3.76737768846553e-24	0.628909290791199	0.433	0.144	7.18664967851684e-20	4.93499219996134e-37	0.582692629795318	0.419	0.163	9.41399112064624e-33	3.76737768846553e-24	9.86998439992276e-37
hmgb1b	6.32361806210489e-24	0.752955916825156	0.889	0.517	1.20629338152713e-19	6.88871947747177e-37	0.615190174077811	0.858	0.543	1.31409212752251e-32	6.32361806210489e-24	1.37774389549435e-36
tle2a	4.68111073097351e-08	0.575403119039227	0.45	0.273	0.000892968683040508	9.17327146304862e-37	0.715824554036676	0.523	0.248	1.74989326429115e-32	4.68111073097351e-08	1.83465429260972e-36
hmx1	4.53369819332116e-24	0.520112133586009	0.128	0.018	8.64848267357944e-20	3.21820383829587e-36	0.331068725766778	0.142	0.028	6.13904564193321e-32	4.53369819332116e-24	6.43640767659177e-36
zgc:92606	1.36206066010201e-10	0.656749958941705	0.35	0.176	2.59826691521059e-06	4.60886788962998e-36	0.797124723481216	0.537	0.27	8.79187638625814e-32	1.36206066010201e-10	9.21773577925993e-36
im:7152348	8.16260619172974e-23	1.13169632315875	0.294	0.084	1.55709875713437e-18	5.01781428828646e-36	0.685187258200568	0.277	0.089	9.57198253633525e-32	8.16260619172974e-23	1.00356285765729e-35
agpat3	4.66376302334549e-09	0.444827008658112	0.294	0.145	8.89659434333385e-05	5.07909838155631e-36	0.527649110862071	0.374	0.152	9.68888807265682e-32	4.66376302334549e-09	1.01581967631127e-35
ldb1a	4.25936543825531e-09	0.41579157059296	0.428	0.24	8.12516551001582e-05	5.80617189987711e-36	0.581522623601148	0.486	0.229	1.10758535162056e-31	4.25936543825531e-09	1.16123437997543e-35
atp6v1e1b	3.4476392819149e-07	0.37182623841044	0.383	0.22	0.00657671669418086	6.39806517615874e-36	0.674884361068258	0.512	0.248	1.22049491300404e-31	3.4476392819149e-07	1.27961303523175e-35
smarce1	5.96256769058346e-15	0.673823100602863	0.744	0.471	1.1374194126557e-10	1.01175371391973e-35	0.7087574065421	0.714	0.44	1.93002138467329e-31	5.96256769058346e-15	2.02350742783948e-35
tuba1a	1.18549742415146e-17	0.412375414232919	0.806	0.394	2.26145488631133e-13	2.07763243659516e-35	0.570034622923899	0.777	0.417	3.96329163604893e-31	1.18549742415146e-17	4.15526487319034e-35
si:dkey-28b4.8	2.61951165304029e-09	0.430915108752184	0.167	0.059	4.99698042933966e-05	4.94043828622725e-35	0.418135282233775	0.226	0.065	9.42438007480711e-31	2.61951165304029e-09	9.88087657245459e-35
six3b	7.81878251658264e-16	1.35855612390872	0.172	0.044	1.4915109528633e-11	1.26492680009397e-34	0.858964394288842	0.214	0.06	2.41297436385926e-30	7.81878251658264e-16	2.52985360018793e-34
mid1ip1l	4.13186380532826e-26	1.02034141024204	0.256	0.061	7.88194339504418e-22	1.41172119727055e-34	0.792915111338253	0.249	0.081	2.6929993559133e-30	4.13186380532826e-26	2.82344239454108e-34
RNF157	3.01108162878093e-13	0.299004985872039	0.133	0.031	5.74393931506251e-09	1.43059315807027e-34	0.471823936480873	0.153	0.034	2.72899950833484e-30	3.01108162878093e-13	2.86118631614053e-34
ptenb	2.5345589460656e-22	1.04964888147666	0.511	0.227	4.83492464551473e-18	2.06976093505079e-34	0.910181881057472	0.477	0.231	3.94827595970288e-30	2.5345589460656e-22	4.13952187010158e-34
bcl2l10	6.96775637225206e-16	0.838770659459649	0.456	0.221	1.3291692055708e-11	4.71089641959874e-34	1.0322683326976	0.43	0.199	8.98650601002655e-30	6.96775637225206e-16	9.42179283919751e-34
fam110b	3.46519592777582e-07	0.396282364845419	0.128	0.046	0.00661020775182516	6.97006750597332e-34	0.539839718545879	0.195	0.053	1.32961007743947e-29	3.46519592777582e-07	1.39401350119466e-33
cyfip2	2.26421780352652e-09	0.580680284313092	0.378	0.202	4.31922188200719e-05	7.18913770803553e-34	0.673049311374819	0.46	0.218	1.37139990918486e-29	2.26421780352652e-09	1.4378275416071e-33
atp6v1aa	1.70711186915022e-07	0.422057263881572	0.25	0.121	0.00325648660159095	1.25575607657389e-33	0.449119776620383	0.314	0.116	2.39548029167235e-29	1.70711186915022e-07	2.51151215314778e-33
fmnl2b	1.65965291598537e-07	0.259072395923902	0.367	0.198	0.0031659539025337	1.27488441814445e-33	0.533520388935233	0.398	0.165	2.43196951605236e-29	1.65965291598537e-07	2.54976883628891e-33
eif3m	1.58382750391341e-20	0.741208741205731	0.806	0.506	3.02130934646522e-16	2.21352906138044e-33	0.663561036952985	0.777	0.488	4.22252803748932e-29	1.58382750391341e-20	4.42705812276089e-33
nfyba	2.65358712493316e-15	0.548833525479457	0.661	0.364	5.0619827995225e-11	2.56728509871021e-33	0.542211890367943	0.656	0.381	4.89735305429959e-29	2.65358712493316e-15	5.13457019742044e-33
efna1b	0.00148853762697995	0.388869758505703	0.189	0.115	1	5.54825840628891e-33	0.799673953608136	0.281	0.098	1.05838577358367e-28	0.00148853762697995	1.10965168125778e-32
fam32a	2.75215806816663e-16	0.738385726321466	0.583	0.314	5.25001673083467e-12	1.07321149645015e-32	0.60605671176738	0.581	0.323	2.0472582506283e-28	2.75215806816663e-16	2.14642299290032e-32
myclb	6.77817630176518e-32	0.519712690522375	0.261	0.052	1.29300491132473e-27	1.71805723012441e-32	0.402981967573431	0.195	0.053	3.27736597218532e-28	6.77817630176518e-32	3.43611446024884e-32
rpsa	2.15056382748684e-32	0.677458266727604	0.983	0.895	4.1024155573139e-28	1.92481756067544e-29	0.419458131311359	0.965	0.909	3.67178197874448e-25	1.92481756067544e-29	4.30112765497366e-32
tmed4	9.01279124130203e-10	0.363740067879475	0.306	0.141	1.71928005719077e-05	3.25213713559656e-32	0.400764429077166	0.381	0.155	6.20377679986399e-28	9.01279124130203e-10	6.50427427119317e-32
ephb2b	1.52592853759242e-07	0.601607823344503	0.228	0.105	0.00291086127831129	5.80670998477629e-32	0.599602393075121	0.312	0.117	1.10768799669593e-27	1.52592853759242e-07	1.16134199695526e-31
erh	3.08237284215465e-14	0.466821606339359	0.722	0.437	5.87993443369421e-10	6.65280516958812e-32	0.581527024874792	0.707	0.434	1.26908911415063e-27	3.08237284215465e-14	1.33056103391763e-31
faua	1.65365295844049e-26	0.669454586959996	0.961	0.842	3.15450838352108e-22	8.91641382352704e-32	0.457221093921722	0.974	0.857	1.70089510097602e-27	1.65365295844049e-26	1.7832827647054e-31
AP3B2	5.29983276310467e-10	0.365999845379338	0.194	0.071	1.01099609788985e-05	9.12951724581279e-32	0.486758908907442	0.249	0.081	1.74154670981125e-27	5.29983276310467e-10	1.82590344916255e-31
zdhhc8b	2.57984425647379e-08	0.658908137749713	0.139	0.048	0.000492131090364939	9.53003488871179e-32	0.654014287334483	0.191	0.053	1.81794945537066e-27	2.57984425647379e-08	1.90600697774236e-31
rbpjb	2.17313982640952e-07	0.326879288108526	0.256	0.123	0.0041454815328588	1.28104837300507e-31	0.552469676918992	0.326	0.126	2.44372787634446e-27	2.17313982640952e-07	2.56209674601013e-31
max	4.32208382021837e-06	0.58807584757806	0.472	0.329	0.0824480709544856	1.85080839016704e-31	0.6880770995416	0.588	0.329	3.53060208508264e-27	4.32208382021837e-06	3.70161678033409e-31
arid3b	1.32977309614156e-08	0.418606168326194	0.339	0.175	0.000253667515819965	4.10850627121704e-31	0.602252469523993	0.372	0.16	7.83738656297363e-27	1.32977309614156e-08	8.21701254243405e-31
tusc3	2.17795877211966e-09	0.415924839261374	0.317	0.153	4.15467415369546e-05	4.93263395208314e-31	0.366771778098479	0.381	0.162	9.40949252699379e-27	2.17795877211966e-09	9.86526790416624e-31
pcdh1g22	1.67118861460298e-06	0.428228404669063	0.106	0.036	0.0318795940121664	6.23513529128662e-31	0.426039883582643	0.147	0.034	1.18941440816584e-26	1.67118861460298e-06	1.24702705825732e-30
rbm8a	3.53882595435379e-14	0.56099546443488	0.767	0.483	6.75066439052528e-10	9.03208481720124e-31	0.574946187756857	0.76	0.493	1.72296049972931e-26	3.53882595435379e-14	1.80641696344024e-30
stox2b	3.39973088303889e-08	0.377344637181858	0.317	0.159	0.000648532663248499	1.34185088275488e-30	0.51554261811286	0.379	0.158	2.55971474394322e-26	3.39973088303889e-08	2.68370176550978e-30
ctcf	6.59912178340976e-07	0.343747387344554	0.439	0.278	0.0125884847140325	1.432505216339e-30	0.586851421943809	0.519	0.275	2.73264695068827e-26	6.59912178340976e-07	2.86501043267802e-30
ubl3b	0.000298415430849367	0.575294912533149	0.194	0.114	1	1.59554214741492e-30	0.865766722955549	0.319	0.129	3.0436562004087e-26	0.000298415430849367	3.19108429482986e-30
rpl10	4.67887365587564e-26	0.682520532731552	0.978	0.888	8.92541938594838e-22	1.91113454736431e-30	0.440469258059844	0.972	0.904	3.64568026255216e-26	4.67887365587564e-26	3.82226909472861e-30
h3f3b.1	3.55324804005822e-18	0.729520218784514	0.967	0.864	6.77817596121507e-14	2.19895428761406e-30	0.60862653235239	0.96	0.873	4.19472519905258e-26	3.55324804005822e-18	4.39790857522813e-30
adipor1a	9.097827628577e-05	0.473721145429412	0.217	0.123	1	2.50785019158788e-30	0.579106211413869	0.33	0.136	4.78397502547303e-26	9.097827628577e-05	5.01570038317576e-30
slco5a1a.1	5.04061970592051e-06	0.324272094355372	0.161	0.07	0.0961548615101396	2.96472490112054e-30	0.466265802331079	0.209	0.062	5.65550922137754e-26	5.04061970592051e-06	5.9294498022411e-30
cetn4	1.03830736567446e-09	0.395862079992587	0.228	0.095	1.98067513076059e-05	4.77460683754162e-30	0.464043300643762	0.298	0.116	9.1080400032944e-26	1.03830736567446e-09	9.54921367508333e-30
tnika	2.47011459803365e-07	0.402235291687435	0.189	0.082	0.00471199060720898	1.11845259678031e-29	0.784487941682358	0.263	0.095	2.13356017361812e-25	2.47011459803365e-07	2.23690519356061e-29
hmgb2b	4.99004981334014e-25	0.900770780216009	0.939	0.755	9.51901902392766e-21	1.91710650124348e-29	0.714111712522142	0.898	0.756	3.65707236177206e-25	4.99004981334014e-25	3.83421300248696e-29
ephb6	3.59247502179557e-23	0.617453984042786	0.122	0.017	6.85300535157723e-19	2.81786655057683e-29	0.482400189628314	0.116	0.024	5.37536223188035e-25	3.59247502179557e-23	5.63573310115365e-29
smarcd1	6.12468949020230e-09	0.449866137997963	0.539	0.33	0.000116834576715099	2.96434266618101e-29	0.550577617048524	0.574	0.326	5.65478007000689e-25	6.12468949020230e-09	5.92868533236206e-29
rpl8	3.58078999578728e-29	0.751640383105629	0.967	0.878	6.83071499596381e-25	6.79730817243761e-29	0.441904000885947	0.97	0.903	1.2966545069742e-24	6.79730817243761e-29	7.16157999157461e-29
ubiad1	3.44857067088827e-21	0.657563584791156	0.278	0.082	6.57849341178646e-17	4.4162600836051e-29	0.333062776579204	0.251	0.089	8.42445773548508e-25	3.44857067088827e-21	8.83252016721021e-29
hsp90aa1.2	2.65144337477526e-20	1.39522861938929	0.3	0.098	5.05789338172128e-16	4.78083153539805e-29	0.789870730953545	0.449	0.225	9.11991423692532e-25	2.65144337477526e-20	9.5616630707961e-29
nme3	5.1809481693327e-15	0.582403029589077	0.394	0.178	9.88317672781905e-11	6.34924289192688e-29	0.570618571214225	0.437	0.217	1.21118157406397e-24	5.1809481693327e-15	1.26984857838537e-28
ccdc88c	4.6044050758588e-09	0.462799316326993	0.272	0.126	8.78336312270825e-05	1.80655731128567e-28	0.670963248291824	0.307	0.125	3.44618872700854e-24	4.6044050758588e-09	3.61311462257133e-28
uba52	6.7181386912163e-24	0.615670962309215	0.961	0.853	1.28155213673642e-19	2.47483852256116e-28	0.428028153009079	0.956	0.858	4.72100196563767e-24	6.7181386912163e-24	4.94967704512234e-28
cox4i1	1.82290595682735e-08	0.372072175616681	0.811	0.596	0.000347737540324386	4.59477513293948e-28	0.484489848450667	0.86	0.587	8.76499304359534e-24	1.82290595682735e-08	9.18955026587897e-28
rack1	3.77788277347617e-18	0.510164084148538	0.967	0.865	7.20668917868314e-14	5.51267812353084e-28	0.419054162025883	0.956	0.873	1.05159847884474e-23	3.77788277347617e-18	1.10253562470617e-27
ccng2	2.25056139259733e-06	0.488167512896621	0.383	0.236	0.0429317091251867	6.07997944186635e-28	0.615037717633765	0.542	0.288	1.15981687833043e-23	2.25056139259733e-06	1.21599588837328e-27
bhlhe22	9.66346642507968e-06	0.27735018647984	0.133	0.054	0.18434028552482	6.86964954888146e-28	0.79999161518072	0.223	0.073	1.31045434794463e-23	9.66346642507968e-06	1.37392990977629e-27
emc10	1.54205014253355e-07	0.392985144104758	0.444	0.274	0.00294161485189699	7.97675885070766e-28	0.44641016148222	0.516	0.283	1.52164651836099e-23	1.54205014253355e-07	1.59535177014153e-27
ywhabl	6.45581983405918e-07	0.337193476243094	0.744	0.554	0.0123151219154513	8.37229758483509e-28	0.515732808709653	0.767	0.52	1.59709948728314e-23	6.45581983405918e-07	1.67445951696702e-27
elmsan1b	3.29362747744703e-08	0.455692197846592	0.311	0.159	0.000628292377597796	1.04548272539265e-27	0.533448505877291	0.386	0.175	1.99436284695903e-23	3.29362747744703e-08	2.09096545078531e-27
lrp12	7.19978636790068e-05	0.391935034858337	0.244	0.144	1	1.08961832522159e-27	0.774472050700905	0.33	0.143	2.07855591719271e-23	7.19978636790068e-05	2.17923665044318e-27
tspan3b	6.76160232139592e-10	0.27503192080061	0.106	0.027	1.28984325882948e-05	1.25959143452525e-27	0.3285691798837	0.144	0.036	2.40279662050037e-23	6.76160232139592e-10	2.51918286905052e-27
polr2i	2.74110952990864e-16	0.62910520203067	0.417	0.188	5.22894053925373e-12	2.41126444862335e-27	0.480497379053197	0.386	0.188	4.59972806219391e-23	2.74110952990864e-16	4.8225288972467e-27
hdac1	2.39844056152149e-09	0.416844739866236	0.789	0.55	4.5752652151584e-05	2.82958793288249e-27	0.573401058201692	0.765	0.519	5.39772194076665e-23	2.39844056152149e-09	5.65917586576499e-27
ssbp4	2.53992694869834e-06	0.534592140254069	0.378	0.238	0.0484516464733696	3.76100388406329e-27	0.652411726604516	0.472	0.244	7.17449100923913e-23	2.53992694869834e-06	7.52200776812658e-27
tmpob	1.26827770576467e-12	0.487921143997371	0.433	0.223	2.41936655151668e-08	4.2121219220745e-27	0.470485384419553	0.423	0.209	8.03504377854932e-23	1.26827770576467e-12	8.424243844149e-27
cyth3a	1.18550740427448e-07	0.383478328541323	0.15	0.055	0.002261473924394	4.8832432328976e-27	0.36550634269198	0.147	0.037	9.31527479107547e-23	1.18550740427448e-07	9.76648646579526e-27
dgcr2	1.45893353640659e-08	0.46588683378931	0.233	0.103	0.000278306161404922	5.30230489833301e-27	0.578081816131348	0.267	0.102	1.01146768240601e-22	1.45893353640659e-08	1.06046097966661e-26
ccser2a	1.32627699556404e-18	0.40471990570705	0.156	0.032	2.53000599673796e-14	6.85294605504832e-27	0.378008991266293	0.163	0.045	1.30726798946102e-22	1.32627699556404e-18	1.37058921100967e-26
ubc	1.72689958905478e-12	0.541098957561556	0.933	0.755	3.2942336560809e-08	7.38950813266737e-27	0.545014365786186	0.893	0.704	1.40962257138763e-22	1.72689958905478e-12	1.47790162653348e-26
jpt1b	2.08101521618177e-08	0.415785003552775	0.722	0.5	0.000396974462638834	7.88359314427135e-27	0.582076478336611	0.712	0.463	1.5038742282012e-22	2.08101521618177e-08	1.57671862885428e-26
emc3	7.5172033746291e-10	0.41807630715389	0.372	0.196	1.43398171574425e-05	9.03744934242822e-27	0.498233125951478	0.4	0.195	1.72398383656161e-22	7.5172033746291e-10	1.80748986848565e-26
atp5pd	6.17659369919345e-19	0.651318182028151	0.783	0.488	1.17824701405814e-14	9.52837131988542e-27	0.479608523225889	0.763	0.512	1.81763211298134e-22	6.17659369919345e-19	1.90567426397709e-26
creb1b	3.72143814786117e-05	0.286516004813712	0.322	0.194	0.709901541085998	9.62358193882247e-27	0.461167480895958	0.379	0.174	1.83579449064977e-22	3.72143814786117e-05	1.9247163877645e-26
mdka	1.53704445242048e-26	0.756403328793606	0.733	0.336	2.93206599743731e-22	3.7010151487387e-16	0.280533027722941	0.547	0.336	7.06005649773394e-12	3.7010151487387e-16	3.07408890484096e-26
cited4b	2.3889901933852e-07	0.318379358930978	0.422	0.248	0.00455723769290161	1.68042384396702e-26	0.589755588601283	0.507	0.277	3.20557652475149e-22	2.3889901933852e-07	3.36084768793406e-26
nfil3-5	9.32269307681399e-08	0.335386724784644	0.539	0.34	0.00177839693133304	2.37257863829377e-26	0.553296992408988	0.57	0.325	4.5259310104092e-22	9.32269307681399e-08	4.74515727658756e-26
rad21a	1.77453719705697e-15	0.679315458689936	0.611	0.361	3.38510715710587e-11	2.46136519720344e-26	0.593795588529139	0.607	0.376	4.69530025018528e-22	1.77453719705697e-15	4.92273039440688e-26
zgc:110425	4.8846738505205e-13	1.10256785628324	0.489	0.258	9.3180038372529e-09	2.48775280464535e-26	0.863144966422851	0.628	0.396	4.74563725014146e-22	4.8846738505205e-13	4.97550560929069e-26
gabarapb	2.70104521488978e-06	0.348227498374642	0.55	0.371	0.0515251385192374	2.80883585350136e-26	0.555850232195234	0.651	0.393	5.3581352741392e-22	2.70104521488978e-06	5.61767170700272e-26
tpt1	4.9211099836422e-19	0.579185576358378	0.956	0.84	9.38750940479586e-15	3.3400930863948e-26	0.455785863956399	0.942	0.836	6.37156157160673e-22	4.9211099836422e-19	6.68018617278962e-26
elocb	1.41994748200168e-13	0.490925151809635	0.617	0.351	2.7086918166664e-09	3.54837058177213e-26	0.467292340341243	0.598	0.359	6.76887172178852e-22	1.41994748200168e-13	7.09674116354429e-26
pcdh2g28	0.000175901564848477	0.466081883874369	0.389	0.264	1	6.27166097063514e-26	0.571062767651476	0.46	0.229	1.19638204675836e-21	0.000175901564848477	1.25433219412703e-25
rpl19	9.2802801226806e-19	0.554469709204147	0.978	0.874	1.77030623620255e-14	6.66961938440691e-26	0.403842831321032	0.974	0.902	1.27229659376946e-21	9.2802801226806e-19	1.33392387688139e-25
slc3a2b	3.52694683013059e-13	0.374197055526941	0.239	0.085	6.72800377315711e-09	7.66482363654658e-26	0.579673748112955	0.337	0.153	1.46214175690762e-21	3.52694683013059e-13	1.53296472730932e-25
fam117ba	4.19644822058818e-22	0.455991561229991	0.15	0.026	8.00514462559401e-18	1.098953779643e-25	0.315192585977691	0.123	0.029	2.09636423004699e-21	4.19644822058818e-22	2.197907559286e-25
tlcd3ba	0.00164939389839016	0.367678748006192	0.128	0.068	1	1.10247655021218e-25	0.432934937214895	0.214	0.073	2.10308426718475e-21	0.00164939389839016	2.20495310042435e-25
srrm4	3.54909157377012e-11	0.519788439339024	0.294	0.125	6.77024708612387e-07	1.25359652609868e-25	0.387945099018767	0.321	0.133	2.39136073318584e-21	3.54909157377012e-11	2.50719305219737e-25
ddx39aa	3.55084879919016e-09	0.401057123948406	0.639	0.422	6.77359916933515e-05	1.36699318451874e-25	0.461083062737416	0.679	0.425	2.60767619878794e-21	3.55084879919016e-09	2.73398636903747e-25
tubb4b	1.8727950498823e-06	0.45460911275028	0.772	0.639	0.0357254383715548	1.97321487421117e-25	0.732515730050324	0.821	0.623	3.76410469404524e-21	1.8727950498823e-06	3.94642974842235e-25
rpl7a	4.54969697204485e-22	0.613139361195469	0.967	0.882	8.67900194387275e-18	3.015349461704e-25	0.394896959977614	0.967	0.906	5.75208063314655e-21	4.54969697204485e-22	6.03069892340801e-25
eps15l1a	1.65919277197499e-11	0.536706072724331	0.283	0.119	3.16507613181949e-07	3.29019171527547e-25	0.39062546793886	0.279	0.112	6.27636971605949e-21	1.65919277197499e-11	6.58038343055096e-25
eif3d	4.16682890087115e-11	0.439427888676938	0.672	0.421	7.94864281130181e-07	4.22997754077628e-25	0.436125912278986	0.686	0.423	8.06910515678484e-21	4.16682890087115e-11	8.45995508155256e-25
wdr83os	2.63231846774273e-11	0.54547298903303	0.539	0.324	5.02141070906603e-07	6.89270797794628e-25	0.476523617350429	0.519	0.296	1.31485297387303e-20	2.63231846774273e-11	1.37854159558925e-24
mmgt1	5.83548876377328e-15	0.751922168714762	0.494	0.263	1.11317783657739e-10	8.19395434012541e-25	0.527407438453152	0.465	0.262	1.56307872992232e-20	5.83548876377328e-15	1.63879086802509e-24
si:ch73-36p18.1	1.56180951227043e-10	0.808291037582393	0.311	0.143	2.97930782560708e-06	8.55564365990489e-25	0.793962131719849	0.367	0.173	1.63207458456346e-20	1.56180951227043e-10	1.71112873198098e-24
psmb7	8.8475709519512e-09	0.345377734325475	0.75	0.5	0.000168776263479421	1.01583935637351e-24	0.536631827633354	0.735	0.493	1.93781515621812e-20	8.8475709519512e-09	2.03167871274703e-24
bcl2l13	3.84459580038351e-15	0.691243219920922	0.206	0.062	7.33395094881159e-11	1.04145766944613e-24	0.593533448084568	0.205	0.072	1.98668465023543e-20	3.84459580038351e-15	2.08291533889227e-24
rps5	1.1684346229e-24	0.656282978500363	0.989	0.873	2.22890588664404e-20	2.57041202909629e-24	0.390281210824555	0.981	0.898	4.90331798670408e-20	2.57041202909629e-24	2.3368692458e-24
arhgap12b	2.7900062470883e-05	0.482047288977717	0.156	0.074	0.532221591694564	1.30314220896888e-24	0.588194793979402	0.233	0.086	2.48587407782904e-20	2.7900062470883e-05	2.60628441793777e-24
atp6v1g1	1.29875247906314e-16	0.564538518890026	0.572	0.288	2.47750022906085e-12	1.79660095119261e-24	0.44550059608753	0.535	0.306	3.42719597449503e-20	1.29875247906314e-16	3.59320190238522e-24
polb	0.000252314566727867	0.292167666016345	0.328	0.221	1	2.48694645486275e-24	0.508107758375172	0.423	0.219	4.74409905729618e-20	0.000252314566727867	4.97389290972549e-24
nsg2	0.0834684257812616	0.596791112832733	0.144	0.105	1	2.84157113478909e-24	1.00310634102868	0.27	0.109	5.42058109672367e-20	0.0834684257812616	5.68314226957821e-24
lin7c	6.57125426369428e-08	0.371301861012285	0.294	0.151	0.00125353246334232	3.88144589053824e-24	0.472316354143326	0.337	0.154	7.40424618079075e-20	6.57125426369428e-08	7.76289178107649e-24
rpl24	4.65195589142672e-24	0.602658068484777	0.961	0.889	8.8740710584856e-20	7.33163374863344e-20	0.347039427572365	0.97	0.89	1.39858245388932e-15	7.33163374863344e-20	9.30391178285346e-24
scocb	1.25691034652665e-13	0.50951538138643	0.4	0.183	2.39768217703424e-09	4.76956557331334e-24	0.483383375592873	0.388	0.19	9.09842328765253e-20	1.25691034652665e-13	9.53913114662671e-24
rps21	5.02654721701188e-18	0.531903208765381	0.956	0.828	9.58864147117186e-14	5.72565507079719e-24	0.410456406070927	0.942	0.815	1.09222596130527e-19	5.02654721701188e-18	1.14513101415944e-23
rsl24d1	9.33697742968218e-14	0.536316756028806	0.783	0.492	1.78112181448617e-09	6.6173007005952e-24	0.489106650410113	0.76	0.489	1.26231628164554e-19	9.33697742968218e-14	1.32346014011904e-23
rbx1	3.12248688607102e-13	0.541285183241572	0.717	0.464	5.95645598386909e-09	7.4997005266743e-24	0.433077044876657	0.672	0.433	1.43064287246839e-19	3.12248688607102e-13	1.49994010533486e-23
rab5ab	3.67390367265827e-10	0.546284219043864	0.478	0.281	7.00833864596292e-06	7.53543518697336e-24	0.576076823570859	0.509	0.293	1.43745961626704e-19	3.67390367265827e-10	1.50708703739467e-23
mbd3b	0.000889825202051754	0.27187707613169	0.378	0.27	1	1.29505104259107e-23	0.588127873651811	0.495	0.275	2.47043936884673e-19	0.000889825202051754	2.59010208518216e-23
vma21	1.23082555629781e-08	0.327517582742728	0.456	0.26	0.000234792283119371	1.3590321291755e-23	0.431933883290991	0.479	0.266	2.59248968961518e-19	1.23082555629781e-08	2.718064258351e-23
ccdc47	2.040036653595e-08	0.288970212144951	0.372	0.205	0.000389157392039781	1.8731187959626e-23	0.398898051572889	0.384	0.192	3.57316141517826e-19	2.040036653595e-08	3.74623759192521e-23
rps12	2.19056128797351e-23	0.690372772835847	0.967	0.869	4.17871471293827e-19	5.21154017769357e-17	0.301910880035274	0.965	0.887	9.94153404296825e-13	5.21154017769357e-17	4.38112257594704e-23
thrb	1.30692837954796e-09	1.20337492453203	0.144	0.047	2.4930965768257e-05	2.25774794248357e-23	0.810764650941878	0.153	0.046	4.30687997508166e-19	1.30692837954796e-09	4.51549588496716e-23
elovl6	1.82000129466384e-08	0.51856659103062	0.178	0.07	0.000347183446970073	2.75662618889233e-23	0.518039536500981	0.2	0.069	5.258540117931e-19	1.82000129466384e-08	5.51325237778467e-23
dscaml1	1.36560749062183e-14	0.42664729368196	0.1	0.018	2.60503284911021e-10	5.13192259698094e-23	0.355157626260113	0.116	0.028	9.78965554600085e-19	1.36560749062183e-14	1.02638451939619e-22
kdm5bb	1.41288305126989e-05	0.604635546590872	0.4	0.266	0.269521570860243	9.90626999842113e-23	0.569882822548994	0.507	0.295	1.88972006489881e-18	1.41288305126989e-05	1.98125399968423e-22
chn1	3.67357166986922e-06	0.419773067469757	0.228	0.115	0.0700770531744253	1.33422436225215e-22	0.642930821856762	0.263	0.108	2.5451663934322e-18	3.67357166986922e-06	2.66844872450431e-22
pag1	6.73144789349232e-05	0.381657609363824	0.1	0.04	1	1.58258173188507e-22	0.418718621811049	0.149	0.044	3.01893291174397e-18	6.73144789349232e-05	3.16516346377015e-22
elof1	2.9398956221766e-08	0.389815021642659	0.417	0.246	0.000560814488886409	1.9396887864487e-22	0.436344745637452	0.442	0.243	3.70015032902954e-18	2.9398956221766e-08	3.87937757289742e-22
vdac1	6.12083563459141e-17	0.638534883201596	0.678	0.381	1.16761060565466e-12	2.0206610379135e-22	0.445668390541181	0.602	0.388	3.85461299592379e-18	6.12083563459141e-17	4.041322075827e-22
rcor2	7.71786683140469e-06	0.354826410571215	0.328	0.192	0.147226027675876	2.34613891375929e-22	0.408472817444778	0.379	0.187	4.47549459188722e-18	7.71786683140469e-06	4.69227782751859e-22
ezrb	1.77128668324419e-07	0.42471614113698	0.211	0.097	0.00337890647695661	2.70008403192695e-22	0.47737163989435	0.263	0.112	5.15068029930385e-18	1.77128668324419e-07	5.40016806385393e-22
skp1	4.57023879380197e-08	0.292588712489554	0.656	0.44	0.000871818752305665	3.04905520401092e-22	0.466665508232908	0.653	0.425	5.81637770717123e-18	4.57023879380197e-08	6.09811040802184e-22
pcdh1g30	5.1991856431336e-09	0.425160052122836	0.117	0.034	9.91796653284165e-05	3.59664353342675e-22	0.337685091188816	0.13	0.035	6.86095720436486e-18	5.1991856431336e-09	7.1932870668535e-22
ccdc32	2.20558580118351e-15	0.453424946830102	0.278	0.1	4.20737547433766e-11	4.14952935311637e-22	0.408141575890821	0.272	0.118	7.91564219400478e-18	2.20558580118351e-15	8.29905870623275e-22
eif3ea	8.95865237338403e-12	0.544979016391993	0.761	0.521	1.70895252674674e-07	4.36907594605895e-22	0.496971988362467	0.753	0.509	8.33444927470204e-18	8.95865237338403e-12	8.73815189211793e-22
kdm1a	1.15927064450318e-06	0.316413352134392	0.606	0.409	0.0221142468145427	5.33437235624925e-22	0.450934851554375	0.609	0.385	1.01758487067811e-17	1.15927064450318e-06	1.06687447124985e-21
rpl32	5.78173183097174e-22	0.609139665538036	0.967	0.873	1.10292316407617e-17	2.63492450355071e-19	0.347840524112146	0.965	0.896	5.02638198297334e-15	2.63492450355071e-19	1.15634636619435e-21
gadd45gb.1	6.04169911716152e-08	0.699066655436038	0.228	0.102	0.00115251452358973	6.73488955380245e-22	0.291796767117472	0.281	0.117	1.28474753128336e-17	6.04169911716152e-08	1.34697791076049e-21
polr2d	5.44262937819018e-06	0.264749122972286	0.456	0.31	0.103823598018356	6.82115990552635e-22	0.463607677375591	0.53	0.322	1.30120446357821e-17	5.44262937819018e-06	1.36423198110527e-21
rps9	7.51658937884811e-22	0.570746556912266	0.978	0.902	1.43386458990907e-17	1.14353043121511e-17	0.293340408676525	0.972	0.923	2.18139865058593e-13	1.14353043121511e-17	1.50331787576962e-21
eif3f	1.50553138653213e-12	0.514422458800477	0.8	0.533	2.87195167294869e-08	8.14201017240014e-22	0.445139433234929	0.802	0.54	1.55316986048705e-17	1.50553138653213e-12	1.62840203448003e-21
rimkla	7.36413664764728e-07	0.441346518877367	0.339	0.195	0.014047827069052	9.60779360038547e-22	0.576777921276638	0.412	0.222	1.83278270720953e-17	7.36413664764728e-07	1.9215587200771e-21
ran	1.89866870900326e-17	0.615170173463088	0.861	0.631	3.62190042929462e-13	1.51536315361739e-21	0.492444324121907	0.849	0.624	2.89070675184053e-17	1.89866870900326e-17	3.03072630723478e-21
rps14	1.52822983321454e-21	0.599972840412058	0.989	0.88	2.91525122984006e-17	5.6798357514636e-20	0.347103623519009	0.972	0.894	1.0834854679492e-15	5.6798357514636e-20	3.0564596664291e-21
sinhcafl	2.87141279846457e-09	0.455772567959104	0.439	0.252	5.47750705435102e-05	1.76644943561948e-21	0.50907331651257	0.437	0.246	3.36967894338773e-17	2.87141279846457e-09	3.53289887123897e-21
jakmip2	0.00889793673846349	0.315260976235578	0.106	0.06	1	1.94833063284563e-21	0.349656419094032	0.167	0.054	3.71663551521633e-17	0.00889793673846349	3.89666126569127e-21
rpl31	2.01828226718595e-21	0.607134170219566	0.967	0.856	3.85007525288392e-17	4.56802436663933e-21	0.340001973478981	0.967	0.856	8.71396328180118e-17	4.56802436663933e-21	4.0365645343719e-21
ttyh3b	1.54620564936563e-07	0.539647446208516	0.244	0.119	0.00294954189672987	2.09078469311629e-21	0.539057543015588	0.274	0.119	3.98838088058864e-17	1.54620564936563e-07	4.18156938623261e-21
rps4x	6.63955565074294e-20	0.55498336864168	0.956	0.867	1.26656163593572e-15	2.14478916684904e-21	0.341774819612668	0.986	0.884	4.09139981468123e-17	6.63955565074294e-20	4.28957833369808e-21
stx6	5.90816086777762e-15	0.691303532717194	0.289	0.109	1.12704076713726e-10	2.34563267402515e-21	0.452239324505505	0.272	0.116	4.47452888897037e-17	5.90816086777762e-15	4.69126534805031e-21
ybx1	3.14226618546489e-07	0.35409970784946	0.95	0.814	0.00599418697539282	2.47664279665369e-21	0.440676101548047	0.965	0.833	4.72444379889658e-17	3.14226618546489e-07	4.9532855933074e-21
rps23	3.69736140509032e-21	0.636600713040013	0.95	0.857	7.0530866163503e-17	3.09401595467975e-21	0.375615563381631	0.947	0.875	5.9021448351471e-17	3.69736140509032e-21	6.18803190935953e-21
rpl18a	1.37420257412156e-17	0.541924099571819	0.978	0.859	2.62142883039428e-13	3.1303514962375e-21	0.343698491085555	0.984	0.881	5.97145851422265e-17	1.37420257412156e-17	6.260702992475e-21
usp54a	6.3129344957194e-10	0.430219176429463	0.25	0.103	1.20425538440343e-05	3.13146102066102e-21	0.356006963137881	0.23	0.089	5.97357504301297e-17	6.3129344957194e-10	6.26292204132208e-21
rpl30	5.71527379961543e-19	0.506365413087143	0.972	0.858	1.09024563001464e-14	3.22822607300592e-21	0.342811377375387	0.96	0.855	6.1581640568661e-17	5.71527379961543e-19	6.45645214601186e-21
marcksb	3.85645483518644e-08	0.306370103162473	0.772	0.516	0.000735657324360166	3.23729736163179e-21	0.451372654522516	0.772	0.518	6.1754684470488e-17	3.85645483518644e-08	6.47459472326357e-21
rps27a	3.50717568658144e-21	0.552974436773665	0.983	0.908	6.69028833972275e-17	1.9936959827688e-18	0.313147114990763	0.977	0.92	3.80317445672976e-14	1.9936959827688e-18	7.01435137316289e-21
khdrbs1a	4.69966546642724e-09	0.355530796933801	0.939	0.828	8.9650818437566e-05	3.60586265299548e-21	0.394588591484676	0.937	0.792	6.87854359685417e-17	4.69966546642724e-09	7.21172530599099e-21
rpl13	2.99473178130084e-20	0.545262046045082	0.983	0.921	5.71275034600948e-16	3.99461896272601e-21	0.323857911315503	0.984	0.934	7.62013513329614e-17	2.99473178130084e-20	7.98923792545202e-21
si:ch211-51e12.7	2.44962303482388e-12	0.508345425325372	0.65	0.378	4.67290090123003e-08	4.13092770355928e-21	0.425584293256292	0.593	0.378	7.88015768730968e-17	2.44962303482388e-12	8.26185540711858e-21
cx43.4	1.33718065000631e-17	0.555465996948072	0.506	0.222	2.55080580795204e-13	5.37486579757071e-21	0.301805729228201	0.437	0.223	1.02530939954459e-16	1.33718065000631e-17	1.07497315951414e-20
ctsd	2.23656115971203e-11	0.480830109489858	0.45	0.243	4.26646406826667e-07	7.04708870528598e-21	0.412394353509349	0.433	0.236	1.34430264142035e-16	2.23656115971203e-11	1.4094177410572e-20
rps7	8.32861821381862e-21	0.600137199298824	0.967	0.869	1.58876721046804e-16	1.7819746182134e-19	0.335655358484809	0.979	0.901	3.39929478170389e-15	1.7819746182134e-19	1.66572364276373e-20
ube2d2	4.8873406621365e-09	0.442603822357659	0.678	0.443	9.32309104709158e-05	1.13924450594432e-20	0.464805988064389	0.651	0.432	2.17322281953938e-16	4.8873406621365e-09	2.27848901188864e-20
mxd3	1.50584409814182e-09	0.570314758688029	0.356	0.182	2.87254820161534e-05	1.14453706559604e-20	0.379317658656003	0.384	0.194	2.18331890633101e-16	1.50584409814182e-09	2.28907413119209e-20
psmb6	1.5073660942935e-08	0.368740307423492	0.706	0.478	0.000287545156147429	1.26609065502311e-20	0.380551976872202	0.712	0.467	2.41519453352208e-16	1.5073660942935e-08	2.53218131004621e-20
rpl35	1.3235779484185e-20	0.565288377824093	0.95	0.839	2.52485729440313e-16	3.63504390319598e-13	0.276612306709866	0.937	0.831	6.93420974973664e-09	3.63504390319598e-13	2.647155896837e-20
hes6	1.35198647969847e-20	0.701121876108225	0.567	0.253	2.5790494086728e-16	7.96253471941153e-19	0.439429620600048	0.451	0.256	1.51893312307494e-14	7.96253471941153e-19	2.70397295939695e-20
rpl21	2.99980586002598e-20	0.559572648340485	0.983	0.879	5.72242965858556e-16	1.35893568474826e-20	0.338922837805676	0.977	0.902	2.59230571222579e-16	2.99980586002598e-20	2.71787136949654e-20
pole3	1.50369015629845e-08	0.523795572694286	0.328	0.173	0.000286843934215492	1.5571050728732e-20	0.388081471097934	0.36	0.187	2.97033363701292e-16	1.50369015629845e-08	3.1142101457464e-20
si:ch73-1a9.3	7.45836299776447e-09	0.441395297487024	0.972	0.866	0.000142275732545355	1.58901645713062e-20	0.411879656694161	0.97	0.874	3.03120779362237e-16	7.45836299776447e-09	3.17803291426126e-20
pomp	3.97622337533985e-09	0.402242785931701	0.711	0.482	7.58504371079829e-05	1.63925790294245e-20	0.425708567403665	0.707	0.467	3.12704837565302e-16	3.97622337533985e-09	3.27851580588491e-20
psma5	6.03221542683266e-11	0.407678591666215	0.617	0.368	1.1507054148226e-06	1.97649856813363e-20	0.409486581288803	0.595	0.373	3.77036866857171e-16	6.03221542683266e-11	3.95299713626725e-20
rplp0	2.23084442079078e-20	0.571707842322648	0.972	0.886	4.25555881710049e-16	1.01081874747726e-19	0.335103267764858	0.979	0.911	1.92823784268762e-15	1.01081874747726e-19	4.46168884158158e-20
yaf2	2.94006559465254e-11	0.502541146539977	0.333	0.155	5.60846912835919e-07	4.0216336285858e-20	0.475145056314556	0.328	0.161	7.67166830989027e-16	2.94006559465254e-11	8.04326725717161e-20
rpl7	5.15186233467063e-20	0.599373639061904	0.956	0.851	9.8276925896177e-16	9.01995874510572e-20	0.350819903462146	0.949	0.875	1.72064733021637e-15	9.01995874510572e-20	1.03037246693412e-19
srsf3b	7.03559475158666e-06	0.347831698647399	0.711	0.525	0.134211005481267	5.35593277172478e-20	0.434300650089951	0.693	0.466	1.02169773553422e-15	7.03559475158666e-06	1.07118655434496e-19
actl6a	2.01375660273947e-13	0.673409708403448	0.506	0.273	3.84144209538581e-09	5.91060783507129e-20	0.476313075675784	0.479	0.285	1.1275075506182e-15	2.01375660273947e-13	1.18212156701426e-19
akirin1	2.25778313572742e-10	0.517941656081809	0.467	0.263	4.30694710971363e-06	7.25097975313407e-20	0.451763238872738	0.433	0.248	1.38319689770786e-15	2.25778313572742e-10	1.45019595062682e-19
C8H5orf51	2.32295075476919e-14	0.63809559217578	0.394	0.18	4.43126085979771e-10	7.64778768924864e-20	0.445868054706808	0.358	0.185	1.45889197960107e-15	2.32295075476919e-14	1.52955753784973e-19
mycb	4.11454373178575e-16	0.594698134609904	0.339	0.126	7.84890362275449e-12	9.09960904252391e-20	0.254914018478185	0.33	0.155	1.73584142095186e-15	4.11454373178575e-16	1.81992180850478e-19
hist1h2a3.4	7.31939531159592e-06	0.313785565786506	0.178	0.082	0.139624784964004	1.05480491599909e-19	0.316450642517211	0.209	0.082	2.01214585775986e-15	7.31939531159592e-06	2.10960983199817e-19
dbn1	9.8752187165809e-05	0.25950038372533	0.322	0.203	1	1.167853371095e-19	0.412920312433344	0.412	0.218	2.22779709070082e-15	9.8752187165809e-05	2.33570674219e-19
dnaja2b	1.41883421779301e-13	0.611329094629398	0.489	0.253	2.70656815386195e-09	1.29074826163256e-19	0.444227088969367	0.451	0.264	2.46223138389028e-15	1.41883421779301e-13	2.58149652326514e-19
ppm1da	2.22494942600719e-08	0.40885925991366	0.333	0.175	0.000424431352505131	1.34029995858067e-19	0.383378251048917	0.351	0.18	2.55675620098849e-15	2.22494942600719e-08	2.68059991716134e-19
rpl22l1	2.3266289532246e-17	0.711012707450527	0.861	0.601	4.43827739117124e-13	1.96882829566141e-19	0.439932616832546	0.84	0.644	3.75573685680371e-15	2.3266289532246e-17	3.93765659132283e-19
ormdl1	2.29220672562519e-13	0.404365963118077	0.294	0.116	4.37261354980261e-09	1.98112714287081e-19	0.455247178950273	0.249	0.109	3.77919813774036e-15	2.29220672562519e-13	3.96225428574163e-19
cbx3b	1.40278264622759e-09	0.271591408881251	0.194	0.072	2.67594817594375e-05	2.05244278525976e-19	0.316353777138094	0.193	0.072	3.91523985716152e-15	1.40278264622759e-09	4.10488557051951e-19
top2b	5.00072271883661e-08	0.301189650404952	0.606	0.389	0.000953937865845271	2.05429294973035e-19	0.45050520586155	0.593	0.379	3.91876923090561e-15	5.00072271883661e-08	4.10858589946071e-19
polr2f	3.51073347633415e-09	0.41089319546217	0.489	0.298	6.69707517945503e-05	2.22739658881081e-19	0.354904373834246	0.502	0.299	4.24898173281551e-15	3.51073347633415e-09	4.45479317762163e-19
rpl27	2.68986658003777e-19	0.569597035952023	0.961	0.835	5.13118948808006e-15	4.16252809824814e-12	0.26245301030035	0.937	0.835	7.94043860021816e-08	4.16252809824814e-12	5.37973316007556e-19
cited4a	0.00694558922531605	0.33995710950256	0.2	0.135	1	2.78734503832705e-19	0.55712938993108	0.349	0.18	5.31713939511267e-15	0.00694558922531605	5.57469007665412e-19
psmd8	9.83685973172239e-07	0.348188532303618	0.55	0.37	0.0187647936242336	2.91218603558641e-19	0.410082802111355	0.584	0.375	5.55528608148464e-15	9.83685973172239e-07	5.82437207117284e-19
naca	8.71845678161509e-16	0.577532314944554	0.928	0.786	1.66313281566089e-11	3.40108230130668e-19	0.356678997304089	0.919	0.794	6.48790459797262e-15	8.71845678161509e-16	6.80216460261337e-19
rps3	2.01942231384589e-15	0.4850593040274	0.956	0.807	3.85225000589241e-11	3.57957522283549e-19	0.373044796416216	0.94	0.814	6.82839769508098e-15	2.01942231384589e-15	7.159150445671e-19
cct6a	6.6335820611056e-11	0.468846646891935	0.683	0.443	1.2654221139765e-06	3.9350562886729e-19	0.383197719719933	0.651	0.425	7.50651337627242e-15	6.6335820611056e-11	7.87011257734581e-19
si:ch211-22i13.2	3.65190506981712e-07	0.481960783556732	0.35	0.206	0.00696637411118314	3.96798968683651e-19	0.453507034000914	0.372	0.204	7.56933712660932e-15	3.65190506981712e-07	7.93597937367302e-19
sinhcafl.1	1.67359285174557e-08	0.400558841302932	0.483	0.291	0.000319254572398985	4.16127163929841e-19	0.357083400469831	0.484	0.277	7.93804177912564e-15	1.67359285174557e-08	8.32254327859682e-19
lsm7	4.05815373917998e-09	0.451621356803483	0.556	0.354	7.74133407285972e-05	4.28894386930178e-19	0.45524077275335	0.567	0.366	8.18158932508007e-15	4.05815373917998e-09	8.57788773860354e-19
psmc5	2.57546552354546e-06	0.272724054191657	0.522	0.344	0.0491295803271532	5.06444525488266e-19	0.415439758910788	0.56	0.359	9.66093576821416e-15	2.57546552354546e-06	1.01288905097653e-18
myca	0.0001125727219855	0.362214883700679	0.189	0.102	1	5.66680717713532e-19	0.457865254565431	0.286	0.134	1.08100013711033e-14	0.0001125727219855	1.13336143542706e-18
psma1	3.48758907133182e-12	0.442882594756985	0.717	0.438	6.65292491247258e-08	6.00131505675088e-19	0.415154184113822	0.66	0.442	1.1448108602258e-14	3.48758907133182e-12	1.20026301135018e-18
znf865	3.47494488125958e-08	0.445999905714778	0.567	0.38	0.000662880485549078	6.34026621751588e-19	0.430187862959208	0.558	0.356	1.20946918365333e-14	3.47494488125958e-08	1.26805324350318e-18
brd3a	5.17388048126542e-07	0.349940121863531	0.456	0.293	0.00986969440606192	6.5495923682866e-19	0.39905895875609	0.481	0.292	1.24940024017435e-14	5.17388048126542e-07	1.30991847365732e-18
cry3a	0.00803085807068751	0.29362966237044	0.278	0.2	1	7.09343974211714e-19	0.440630131282169	0.356	0.186	1.35314456520627e-14	0.00803085807068751	1.41868794842343e-18
alyref	2.66609994866675e-12	0.494847340259958	0.756	0.507	5.08585226207669e-08	7.76090297482287e-19	0.393679643472316	0.695	0.471	1.48046985147721e-14	2.66609994866675e-12	1.55218059496458e-18
cct5	5.70599871503424e-11	0.515508918587885	0.7	0.465	1.08847631487993e-06	1.00339015521181e-18	0.425369202305693	0.684	0.457	1.91406706008205e-14	5.70599871503424e-11	2.00678031042363e-18
mrpl57	1.84646608300989e-06	0.260466388704148	0.4	0.254	0.0352231869994967	1.06426127388278e-18	0.341155003854229	0.474	0.275	2.0301848060588e-14	1.84646608300989e-06	2.12852254776557e-18
rps11	1.30593391706483e-18	0.543311674407014	0.95	0.858	2.49119954019287e-14	3.48233279587849e-16	0.304303753241499	0.942	0.853	6.64289804141781e-12	3.48233279587849e-16	2.61186783412966e-18
sumo3a	1.33052261597673e-13	0.496140985733207	0.772	0.502	2.53810494223722e-09	1.31940092721859e-18	0.381152644282751	0.707	0.474	2.51688920876218e-14	1.33052261597673e-13	2.63880185443718e-18
ndufb5	9.31608671616028e-12	0.470056727361067	0.506	0.277	1.77713670197474e-07	1.32320709136017e-18	0.303779248109001	0.474	0.285	2.52414984747865e-14	9.31608671616028e-12	2.64641418272033e-18
pane1	8.43992816529136e-10	0.274342371336326	0.194	0.073	1.61000069681098e-05	1.67990064120866e-18	0.314573218158128	0.207	0.085	3.20457846316964e-14	8.43992816529136e-10	3.35980128241732e-18
rpl10a	3.16742116038524e-17	0.579124275621799	0.944	0.832	6.04217260555089e-13	1.7729387094708e-18	0.32017878655782	0.956	0.859	3.3820578821865e-14	3.16742116038524e-17	3.54587741894162e-18
si:ch211-113a14.18	2.61074705805792e-12	0.812472538745492	0.311	0.131	4.98026108795128e-08	1.80378393075528e-18	0.674254877006488	0.288	0.137	3.44089822630876e-14	2.61074705805792e-12	3.60756786151055e-18
pcdh17	0.0270503799066801	0.254510677962568	0.172	0.117	1	2.50489542666422e-18	0.750058002315297	0.247	0.107	4.77833851590467e-14	0.0270503799066801	5.00979085332845e-18
sumo2b	1.44418048599717e-13	0.5118300549892	0.728	0.456	2.75491869508821e-09	2.62370342726986e-18	0.406905079280407	0.679	0.462	5.00497665785998e-14	1.44418048599717e-13	5.24740685453973e-18
mex3b	6.10452096457578e-05	0.29463963747178	0.422	0.275	1	4.62424690088365e-18	0.416169134427566	0.458	0.257	8.82121338812565e-14	6.10452096457578e-05	9.24849380176732e-18
eif3k	2.71893682209939e-08	0.374433144321374	0.667	0.442	0.000518664388183679	4.87902909777542e-18	0.352939500480006	0.633	0.413	9.30723590691639e-14	2.71893682209939e-08	9.75805819555082e-18
yy1a	0.00019747903324942	0.31351867199581	0.428	0.307	1	5.36603708853577e-18	0.443549276907122	0.507	0.318	1.02362523500908e-13	0.00019747903324942	1.07320741770715e-17
fam50a	1.79988686569973e-10	0.439885952585305	0.406	0.219	3.4334641850088e-06	5.40046215365643e-18	0.425252483655531	0.4	0.226	1.0301921604315e-13	1.79988686569973e-10	1.08009243073129e-17
wrap73	2.19555521171021e-12	0.328401868322685	0.156	0.044	4.18824112185839e-08	7.06625169089299e-18	0.256611738417151	0.144	0.048	1.34795817255475e-13	2.19555521171021e-12	1.4132503381786e-17
snrnp27	1.19151228719807e-09	0.451029878684835	0.433	0.251	2.27292883905904e-05	7.6108912006911e-18	0.338458137702784	0.44	0.264	1.45185360544383e-13	1.19151228719807e-09	1.52217824013822e-17
sem1	6.12718104627529e-09	0.341099443285434	0.75	0.498	0.000116882105638747	8.87734756699556e-18	0.37450401613226	0.714	0.49	1.69344282188007e-13	6.12718104627529e-09	1.77546951339911e-17
fkbp1aa	2.47207361443605e-05	0.254944586018768	0.861	0.709	0.471572762689821	9.33817891648349e-18	0.394293470849168	0.881	0.688	1.78135101010839e-13	2.47207361443605e-05	1.86763578329671e-17
tardbp	1.08832283844745e-06	0.28057564931629	0.65	0.445	0.0207608464662236	1.25232250014874e-17	0.38785842235814	0.644	0.433	2.38893040128373e-13	1.08832283844745e-06	2.50464500029748e-17
psmc1a	1.96638061280572e-06	0.306929254801279	0.45	0.291	0.0375106765698819	1.29264855401414e-17	0.398953187556307	0.493	0.305	2.46585638163738e-13	1.96638061280572e-06	2.58529710802829e-17
arl14ep	2.28675768423199e-09	0.367164949524411	0.389	0.213	4.36221895844094e-05	1.40133698014836e-17	0.376488704205935	0.412	0.239	2.67319042333101e-13	2.28675768423199e-09	2.80267396029672e-17
tmbim4	0.00015640941789936	0.281814803692495	0.183	0.098	1	1.50030968590928e-17	0.323085892163084	0.256	0.117	2.86199075684054e-13	0.00015640941789936	3.00061937181857e-17
rpl12	1.83050392725444e-17	0.544962767871974	0.956	0.838	3.49186929163058e-13	1.37629418026173e-16	0.307302083992543	0.947	0.866	2.62541877826729e-12	1.37629418026173e-16	3.66100785450891e-17
tomm22	9.42507213878696e-08	0.327664366314361	0.4	0.237	0.001797926761195	1.84930766150477e-17	0.279381691137176	0.421	0.24	3.52773929508651e-13	9.42507213878696e-08	3.69861532300956e-17
u2af1	2.22545529493242e-05	0.287497864722646	0.517	0.36	0.424527852061308	2.11433075301018e-17	0.411002735319759	0.542	0.346	4.03329734444222e-13	2.22545529493242e-05	4.22866150602038e-17
si:ch211-113e8.11	2.92060542092197e-15	0.645936346543376	0.2	0.058	5.57134690095074e-11	2.11445036323822e-17	0.262835801591689	0.167	0.062	4.03352551291323e-13	2.92060542092197e-15	4.22890072647645e-17
rfxap	7.54763581278272e-05	0.289565096988927	0.217	0.122	1	2.375779999957e-17	0.338271465713813	0.284	0.137	4.53203792791798e-13	7.54763581278272e-05	4.751559999914e-17
rpl28	2.72964051871e-17	0.486248439963568	0.956	0.868	5.2070622534912e-13	2.80831080264537e-15	0.284099866478289	0.97	0.884	5.35713368712631e-11	2.80831080264537e-15	5.45928103742002e-17
dck	4.69988916485996e-17	0.733354887681448	0.272	0.091	8.96550857088686e-13	1.04208326904193e-14	0.364809491085633	0.209	0.095	1.98787804402438e-10	1.04208326904193e-14	9.39977832971995e-17
pafah1b1a	1.5458929714771e-05	0.275684434757996	0.283	0.165	0.294894543238971	4.89557744600829e-17	0.399054250681631	0.33	0.175	9.33880353600541e-13	1.5458929714771e-05	9.79115489201657e-17
hnrnpa0a	6.18646518533564e-06	0.267662969719629	0.756	0.538	0.118013009875463	5.25198954116838e-17	0.396836897231129	0.751	0.533	1.00186952487328e-12	6.18646518533564e-06	1.05039790823368e-16
taf10	1.26361175867405e-12	0.414817667066443	0.444	0.231	2.41046579084661e-08	6.1753697534514e-17	0.335563944258841	0.395	0.231	1.17801353416839e-12	1.26361175867405e-12	1.23507395069028e-16
si:ch211-156b7.4	9.53413721646504e-17	0.909350940478724	0.461	0.22	1.81873201541287e-12	1.38976314195677e-09	0.269642719942039	0.414	0.27	2.65111216959673e-05	1.38976314195677e-09	1.906827443293e-16
hist1h4l.14	3.88840756354117e-09	0.472220241986164	0.228	0.096	7.41752626821113e-05	9.82360945592947e-17	0.347531288345209	0.223	0.098	1.87395173981311e-12	3.88840756354117e-09	1.9647218911859e-16
snrpc	1.25004613970091e-10	0.453855603394608	0.544	0.326	2.38458801609345e-06	9.87156549195157e-17	0.279173349732903	0.509	0.321	1.88309983324468e-12	1.25004613970091e-10	1.97431309839031e-16
smarcc1a	1.71688122039913e-10	0.391172327032206	0.617	0.381	3.27512261603339e-06	1.00164165202379e-16	0.371467031355648	0.558	0.369	1.91073161540058e-12	1.71688122039913e-10	2.00328330404758e-16
rps15a	1.23704033406912e-16	0.515429049257531	0.956	0.844	2.35977814127024e-12	2.5454881340716e-13	0.252839889792632	0.958	0.842	4.85577316455498e-09	2.5454881340716e-13	2.47408066813823e-16
unm-sa1614	9.74842760269373e-08	0.456338522816186	0.133	0.047	0.00185961004948986	1.26440301356364e-16	0.299312509021545	0.135	0.045	2.41197518867399e-12	9.74842760269373e-08	2.52880602712727e-16
si:ch73-281n10.2	2.62270609423474e-10	0.8219946263083	0.8	0.676	5.00307414536219e-06	1.27131579175393e-16	0.752053034013936	0.798	0.675	2.4251620043498e-12	2.62270609423474e-10	2.54263158350787e-16
rps15	1.32997540320711e-16	0.503224450860023	0.967	0.877	2.53706107915788e-12	2.16185568655411e-12	0.257402085138828	0.96	0.873	4.12395590767063e-08	2.16185568655411e-12	2.65995080641422e-16
snrpe	4.31685480352893e-15	0.594573977539258	0.767	0.484	8.23483222321179e-11	1.39118043574548e-16	0.366294803464497	0.684	0.466	2.65381579922809e-12	4.31685480352893e-15	2.78236087149098e-16
taf11	7.86220764853832e-07	0.358764345581642	0.283	0.154	0.0149979473103517	1.67513844667872e-16	0.326814997148029	0.302	0.155	3.19549410088432e-12	7.86220764853832e-07	3.35027689335745e-16
h2ax	3.34076970025547e-08	0.916563055708874	0.322	0.183	0.000637285228020733	1.85788339248796e-16	0.826137193733712	0.335	0.189	3.54409835951003e-12	3.34076970025547e-08	3.71576678497591e-16
med21	1.22133144543647e-05	0.304744001831169	0.356	0.223	0.232981186531462	1.87609284185115e-16	0.367007304674669	0.393	0.23	3.57883470511526e-12	1.22133144543647e-05	3.75218568370231e-16
prpf4ba	2.69188700245783e-06	0.263807828653176	0.233	0.119	0.0513504364588856	2.37801500388108e-16	0.308616036553477	0.281	0.139	4.53630142140354e-12	2.69188700245783e-06	4.75603000776217e-16
si:ch1073-153i20.4	4.04056065033097e-06	0.337665437778903	0.239	0.122	0.0770777349657137	2.44418313543515e-16	0.538219360781344	0.288	0.143	4.66252374915608e-12	4.04056065033097e-06	4.88836627087031e-16
lsm8	2.77264973524127e-11	0.379580381917988	0.511	0.29	5.28910663494625e-07	2.58668896283179e-16	0.389568102734227	0.474	0.29	4.93436786549793e-12	2.77264973524127e-11	5.17337792566358e-16
mtdha	4.99340446502651e-07	0.351519245938248	0.617	0.437	0.00952541835748457	2.62207908218209e-16	0.392273474881951	0.591	0.405	5.00187805717055e-12	4.99340446502651e-07	5.24415816436418e-16
psmb4	3.96090526020362e-07	0.338630848096608	0.578	0.381	0.00755582287436443	2.85320485928241e-16	0.346753804741528	0.581	0.386	5.44277358956713e-12	3.96090526020362e-07	5.70640971856485e-16
rps6	2.99540731204522e-16	0.482048538964797	0.972	0.827	5.71403898845746e-12	8.03765757386599e-14	0.278442496794223	0.942	0.836	1.53326355879068e-09	8.03765757386599e-14	5.99081462409046e-16
ncoa2	0.000161429779193309	0.298280595739456	0.228	0.134	1	3.84085503551932e-16	0.393403326250369	0.295	0.15	7.32681506575666e-12	0.000161429779193309	7.68171007103868e-16
uqcrc2a	3.60524089609144e-07	0.347240102891266	0.394	0.236	0.00687735753338402	3.86062494517974e-16	0.331902935593151	0.421	0.25	7.36452814542488e-12	3.60524089609144e-07	7.72124989035948e-16
hist1h4l.6	3.39549030377899e-08	0.732892913459462	0.417	0.246	0.000647723730348881	4.22947517132639e-16	0.530155568038426	0.409	0.236	8.06814683682222e-12	3.39549030377899e-08	8.45895034265277e-16
rbm25b	5.16698111658677e-06	0.313234978873476	0.606	0.424	0.0985653317800093	4.28948535570687e-16	0.373431942858177	0.572	0.382	8.18262226454643e-12	5.16698111658677e-06	8.57897071141377e-16
eif3i	4.24148257040235e-06	0.368480785966136	0.489	0.337	0.0809105215129952	4.49080536615959e-16	0.370184585737082	0.507	0.323	8.56666031648604e-12	4.24148257040235e-06	8.98161073231921e-16
si:ch211-113a14.24	1.45668591799844e-10	0.757696450622173	0.317	0.146	2.77877405717382e-06	5.45814449414875e-16	0.643774602459209	0.293	0.149	1.04119564370382e-11	1.45668591799844e-10	1.09162889882975e-15
fam133b	1.28960764202261e-05	0.252614051554365	0.561	0.392	0.246005553792232	5.49174447536485e-16	0.389681572966655	0.512	0.334	1.0476051761206e-11	1.28960764202261e-05	1.09834889507297e-15
cct4	4.15811359437521e-07	0.389342132937325	0.661	0.46	0.00793201749263016	5.4973234624129e-16	0.429144761751388	0.66	0.455	1.04866942368989e-11	4.15811359437521e-07	1.09946469248258e-15
romo1	3.24156486285393e-07	0.42698397107689	0.506	0.329	0.00618360913238015	5.61193716207974e-16	0.304071348763575	0.549	0.347	1.07053313303833e-11	3.24156486285393e-07	1.12238743241595e-15
zmat2	1.88789721337653e-08	0.443607706264675	0.517	0.323	0.000360135272423707	6.04745760838602e-16	0.384675985328691	0.498	0.323	1.15361301337572e-11	1.88789721337653e-08	1.20949152167721e-15
rhoab	1.06711074135039e-06	0.292645508718618	0.644	0.446	0.0203562045020001	6.87586556856525e-16	0.403920147658703	0.607	0.413	1.31164011585951e-11	1.06711074135039e-06	1.37517311371305e-15
si:dkey-108k21.21	2.02846026972098e-07	0.512611979904075	0.272	0.136	0.00386949081051973	8.49964278489481e-16	0.371904093555852	0.321	0.166	1.62139185764653e-11	2.02846026972098e-07	1.69992855697897e-15
gpkow	0.000372656139983633	0.254893943742974	0.278	0.179	1	8.87325158170735e-16	0.386592681011079	0.316	0.17	1.69266147172649e-11	0.000372656139983633	1.77465031634147e-15
psma2	1.08243650427778e-07	0.359465602557894	0.55	0.351	0.00206485587556029	9.08324034514743e-16	0.276694844225582	0.56	0.362	1.73271892824032e-11	1.08243650427778e-07	1.81664806902949e-15
ndufb8	3.06979938518184e-09	0.361622823020162	0.611	0.404	5.85594930717288e-05	1.06199478625603e-15	0.26320119066731	0.609	0.409	2.02586125426201e-11	3.06979938518184e-09	2.12398957251207e-15
si:dkey-108k21.10	2.32210702866039e-08	0.852350228218171	0.383	0.221	0.000442965136787256	1.16118695887376e-15	0.610798172143832	0.437	0.259	2.21508024274759e-11	2.32210702866039e-08	2.32237391774753e-15
hnrnpa0l.1	8.53301395312345e-09	0.4013176659438	0.922	0.783	0.000162775774169783	1.26403086429883e-15	0.346710037331829	0.909	0.775	2.41126527673645e-11	8.53301395312345e-09	2.52806172859766e-15
cct2.1	2.1117630906062e-07	0.320967546332189	0.711	0.491	0.00402839927164038	1.31409034331817e-15	0.337183182148609	0.698	0.479	2.50675873891374e-11	2.1117630906062e-07	2.62818068663636e-15
mkrn1	1.67593223695313e-05	0.300833808208473	0.25	0.137	0.319700833521179	1.32211076279649e-15	0.395027805724566	0.272	0.135	2.52205849111059e-11	1.67593223695313e-05	2.64422152559299e-15
ttyh3a	0.000731908906323358	0.353676189893002	0.183	0.106	1	1.395555027509e-15	0.307373203711129	0.263	0.126	2.66216077047617e-11	0.000731908906323358	2.791110055018e-15
psma6a	1.5521230128933e-15	0.565545356064049	0.617	0.349	2.96082985939525e-11	2.53649315012615e-12	0.271004849954939	0.505	0.347	4.83861433318064e-08	2.53649315012615e-12	3.1042460257866e-15
tecrb	6.46804114332014e-08	0.383701234953989	0.189	0.08	0.00123384352849975	2.03721067729723e-15	0.317077310401134	0.191	0.081	3.88618308801219e-11	6.46804114332014e-08	4.07442135459446e-15
kdm2ab	7.13562944878378e-06	0.316595977673538	0.233	0.123	0.136119267364999	2.08999763045906e-15	0.358662934231898	0.267	0.132	3.9868794798637e-11	7.13562944878378e-06	4.17999526091812e-15
zgc:55558	2.97500681802973e-11	0.31415806246676	0.233	0.089	5.67512300607351e-07	2.32373867124041e-15	0.294452695742863	0.207	0.092	4.4327638892582e-11	2.97500681802973e-11	4.64747734248082e-15
dek	1.71460967078068e-13	0.881782202503659	0.4	0.199	3.27078940798123e-09	2.35197425449909e-15	0.650163178643268	0.374	0.223	4.48662608788247e-11	1.71460967078068e-13	4.7039485089982e-15
snrpb	1.00141731952073e-12	0.526801125977417	0.8	0.55	1.91030367871774e-08	2.35283209796627e-15	0.402670279102558	0.751	0.542	4.48826251008045e-11	1.00141731952073e-12	4.70566419593254e-15
ptges3a	4.49243885043752e-06	0.376495631872199	0.311	0.189	0.0856977635109462	2.71271108398143e-15	0.34793172131427	0.353	0.202	5.17476766380297e-11	4.49243885043752e-06	5.42542216796285e-15
canx	2.18967974005971e-05	0.352637313581315	0.478	0.345	0.41770330721379	4.03243125068879e-15	0.4339980882875	0.5	0.339	7.69226585381394e-11	2.18967974005971e-05	8.06486250137758e-15
anp32a	6.73299064372225e-05	0.261431610649923	0.767	0.578	1	4.04264419198539e-15	0.361997583881801	0.777	0.555	7.71174806063134e-11	6.73299064372225e-05	8.08528838397077e-15
pfdn6	2.61683479338155e-12	0.388401502394204	0.494	0.268	4.99187405185465e-08	4.42269335866712e-15	0.335512314502419	0.451	0.282	8.43672985099341e-11	2.61683479338155e-12	8.84538671733424e-15
emc6	7.74656806394211e-11	0.43880358997297	0.511	0.297	1.4777353238776e-06	4.61312433052874e-15	0.295405261494264	0.486	0.308	8.79999597291662e-11	7.74656806394211e-11	9.22624866105746e-15
tomm40l	2.38164705397164e-05	0.391816968675035	0.283	0.175	0.45432299201563	5.67485425903785e-15	0.297663187219703	0.333	0.185	1.08253519845406e-10	2.38164705397164e-05	1.13497085180757e-14
eef1b2	6.98871283525386e-15	0.540827194549773	0.939	0.732	1.33316686045303e-10	1.03057155957183e-12	0.301046382268844	0.895	0.75	1.96591830703923e-08	1.03057155957183e-12	1.39774256705076e-14
eef1g	4.50004625298672e-12	0.451361124264464	0.95	0.81	8.58428823219748e-08	7.12900557085585e-15	0.300177088520459	0.953	0.837	1.35992910269646e-10	4.50004625298672e-12	1.42580111417116e-14
atp5mc3b	7.42597668863092e-15	0.522730155703469	0.844	0.621	1.41657931312323e-10	1.74000003858912e-14	0.268606470972617	0.844	0.647	3.31922407361261e-10	1.74000003858912e-14	1.48519533772618e-14
hist2h3c	9.18851412818244e-15	0.814463649508164	0.3	0.114	1.75280095509208e-10	8.04555214959624e-14	0.367482149315547	0.242	0.12	1.53476952805698e-09	8.04555214959624e-14	1.83770282563648e-14
si:ch211-241b2.1	1.86845788848253e-06	0.346683600113446	0.15	0.062	0.0356427026806927	9.2498182398285e-15	0.289198311908651	0.16	0.063	1.76449532742968e-10	1.86845788848253e-06	1.84996364796569e-14
hnrnpua	4.96792016868283e-07	0.391207435229956	0.483	0.31	0.00947680451377937	9.82071985764797e-15	0.515766821689805	0.467	0.307	1.87340052004493e-10	4.96792016868283e-07	1.96414397152958e-14
ccnjl	1.55818153591183e-06	0.426343469011459	0.256	0.133	0.0297238709790541	1.36587970353516e-14	0.275959490013556	0.256	0.126	2.60555212246366e-10	1.55818153591183e-06	2.73175940707029e-14
spcs3	1.48274296506782e-08	0.347368283294772	0.506	0.321	0.000282848048016337	1.37548630012534e-14	0.311968933323004	0.488	0.317	2.6238776661191e-10	1.48274296506782e-08	2.75097260025066e-14
nfybb	2.49637750991784e-05	0.27589520223511	0.194	0.1	0.476208973791928	1.42613930447548e-14	0.251274372393222	0.23	0.111	2.72050333721743e-10	2.49637750991784e-05	2.85227860895093e-14
zgc:153405	1.68735379500151e-14	0.704951656591851	0.361	0.149	3.21879609934489e-10	3.03094278851652e-13	0.46607385234233	0.302	0.167	5.78182646337411e-09	3.03094278851652e-13	3.37470759000299e-14
tomm70a	3.92206506425401e-08	0.43705997866516	0.317	0.167	0.000748173131657095	1.69590232459481e-14	0.317647337901313	0.321	0.18	3.23510327439705e-10	3.92206506425401e-08	3.39180464918958e-14
eif3s6ip	1.46741823641923e-08	0.431592628415404	0.561	0.356	0.000279924702779332	2.11189059172159e-14	0.352113553414893	0.544	0.352	4.02864249276811e-10	1.46741823641923e-08	4.22378118344313e-14
hist1h4l.11	8.97630248308724e-07	1.04236376421882	0.5	0.366	0.0171231946167372	2.19604472737944e-14	0.749116087086366	0.514	0.349	4.18917492194901e-10	8.97630248308724e-07	4.39208945475881e-14
lin52	9.75670063887626e-14	0.437880697064822	0.356	0.157	1.86118821387204e-09	2.7167543936516e-14	0.311110490916665	0.314	0.175	5.18248068132979e-10	9.75670063887626e-14	5.43350878730312e-14
fam171a2a	0.000209519657726829	0.327889772180934	0.189	0.103	1	2.83673708886501e-14	0.257538934378058	0.195	0.085	5.4113596707189e-10	0.000209519657726829	5.67347417772994e-14
zgc:194989	8.0386030453688e-11	0.745751629532033	0.389	0.202	1.53344391693455e-06	2.85949143442327e-14	0.385920131592913	0.353	0.2	5.45476586030582e-10	8.0386030453688e-11	5.71898286884644e-14
CU302436.1	3.80765913459389e-11	0.481173652540236	0.228	0.085	7.26349056515131e-07	2.98865949768998e-14	0.371339748916777	0.2	0.089	5.7011668577934e-10	3.80765913459389e-11	5.97731899537984e-14
dlgap4a	6.82528585952727e-07	0.353627757639021	0.261	0.135	0.0130199153056342	3.37848310345419e-14	0.330401819865352	0.279	0.147	6.44479436814921e-10	6.82528585952727e-07	6.75696620690826e-14
smarca4a	6.14266465229224e-10	0.5352049733056	0.667	0.44	1.17177470907127e-05	3.38781248079003e-14	0.289137275375577	0.626	0.431	6.46259108835507e-10	6.14266465229224e-10	6.77562496157993e-14
si:dkey-28b4.7	0.00747908994223321	0.397655064169436	0.356	0.276	1	3.65941201030213e-14	0.464833197778511	0.437	0.271	6.98069435085234e-10	0.00747908994223321	7.3188240206041e-14
psmc4	1.00583815079153e-08	0.282958852784741	0.556	0.344	0.000191873685644993	3.91099583667196e-14	0.307549182785581	0.509	0.334	7.46061565803543e-10	1.00583815079153e-08	7.82199167334375e-14
hist1h4l.16	2.35722797438529e-07	0.845317539779403	0.3	0.164	0.00449664808393739	6.61507419167796e-14	0.451527806585734	0.288	0.153	1.26189155280449e-09	2.35722797438529e-07	1.32301483833555e-13
spc25	1.60415981767727e-06	0.319798685722752	0.239	0.123	0.0306009526820116	7.25941765836348e-14	0.300236030903548	0.258	0.133	1.38480651250942e-09	1.60415981767727e-06	1.45188353167264e-13
hsbp1b	2.20326269369266e-06	0.251498072804276	0.506	0.337	0.0420294391448812	7.34386514890628e-14	0.324418956225857	0.514	0.335	1.40091571580536e-09	2.20326269369266e-06	1.4687730297812e-13
eif4a3	1.00269789485794e-08	0.340583225861658	0.533	0.341	0.000191274650423101	8.44324870073323e-14	0.270383123791051	0.507	0.341	1.61063412215187e-09	1.00269789485794e-08	1.68864974014657e-13
lin37	1.07281829067569e-05	0.326676127405489	0.217	0.115	0.204650817129295	8.70887529775681e-14	0.265175874411817	0.23	0.113	1.66130505180009e-09	1.07281829067569e-05	1.74177505955128e-13
si:ch211-113a14.19.2	2.29286786091543e-08	0.770473990884696	0.283	0.139	0.000437387473148227	1.00347562288878e-13	0.390013049169874	0.288	0.152	1.91423009822264e-09	2.29286786091543e-08	2.00695124577746e-13
si:ch211-113a14.12	1.05631430706955e-13	1.02668232579204	0.394	0.182	2.01502517216588e-09	9.92009480422319e-09	0.567375293833803	0.328	0.216	0.000189235728485361	9.92009480422319e-09	2.11262861413899e-13
top1l	7.99718687729731e-08	0.392362262854784	0.722	0.487	0.00152554336871324	1.26010807222054e-13	0.390452915995785	0.663	0.478	2.4037821585679e-09	7.99718687729731e-08	2.52021614444092e-13
eif2s3	1.45610530773827e-08	0.366790439708258	0.65	0.433	0.000277766648504152	1.31095851585189e-13	0.321914648807455	0.63	0.429	2.50078446483906e-09	1.45610530773827e-08	2.6219170317036e-13
atp5f1b	3.04998847716781e-13	0.470773725303263	0.861	0.594	5.81815801904532e-09	1.35761359085302e-13	0.281708494629939	0.823	0.632	2.58978368591122e-09	3.04998847716781e-13	2.71522718170586e-13
pspc1	0.00169225348022521	0.327728984584145	0.283	0.197	1	1.40143381544044e-13	0.306550865316117	0.342	0.197	2.67337514633419e-09	0.00169225348022521	2.80286763088068e-13
ndufab1b	7.84486680762435e-11	0.410927712463546	0.517	0.301	1.49648679222242e-06	1.40174270384428e-13	0.278355159927242	0.498	0.319	2.67396438185335e-09	7.84486680762435e-11	2.80348540768836e-13
draxin	6.85014038997159e-12	0.52543810395284	0.172	0.053	1.30673278079098e-07	1.49381549379004e-13	0.408466671496997	0.149	0.06	2.84960243595387e-09	6.85014038997159e-12	2.98763098757984e-13
mdh1aa	1.62307032468737e-07	0.648198137838297	0.433	0.281	0.00309616895137362	1.5525775788243e-13	0.370262566149337	0.507	0.333	2.96169698936523e-09	1.62307032468737e-07	3.10515515764835e-13
sgta	3.87234491929523e-05	0.280467367043469	0.456	0.317	0.738688516804759	1.57385538936768e-13	0.262581850035954	0.481	0.313	3.00228654075779e-09	3.87234491929523e-05	3.14771077873511e-13
ddx39ab	2.55912783484674e-09	0.359154649952528	0.778	0.527	4.88179225775364e-05	1.587953358606e-13	0.319203388167304	0.712	0.508	3.02917982687681e-09	2.55912783484674e-09	3.17590671721174e-13
ilf2	9.07550499895762e-08	0.310923206280695	0.722	0.476	0.00173124333360116	1.71529811958053e-13	0.321001180282311	0.633	0.452	3.27210269291182e-09	9.07550499895762e-08	3.43059623916077e-13
nelfe	1.64713835988897e-08	0.334101248544097	0.25	0.115	0.00031420811353242	1.73566011184526e-13	0.289533853126693	0.233	0.116	3.31094522935602e-09	1.64713835988897e-08	3.47132022369021e-13
ap3m2	5.05195421966889e-05	0.278539089594528	0.139	0.064	0.963710786944038	1.97412849000316e-13	0.258992738357705	0.172	0.074	3.76584750753003e-09	5.05195421966889e-05	3.94825698000593e-13
leo1	0.000282783283731174	0.280807974470626	0.4	0.283	1	2.09914598609088e-13	0.314219446149666	0.435	0.273	4.00433088306696e-09	0.000282783283731174	4.19829197218131e-13
snrpf	1.1463813217512e-10	0.446924319995926	0.789	0.529	2.1868370093726e-06	2.71314194792635e-13	0.319354271601195	0.733	0.524	5.17558957986431e-09	1.1463813217512e-10	5.42628389585196e-13
rpl22	2.06071848010288e-12	0.465862255256175	0.939	0.728	3.93102657264426e-08	3.00632994911239e-13	0.285510606942557	0.907	0.726	5.7348750109268e-09	2.06071848010288e-12	6.01265989822387e-13
bud31	3.79133336996785e-06	0.291168422516592	0.583	0.419	0.0723234753655067	3.55187355201481e-13	0.270140034432568	0.63	0.439	6.77555398782346e-09	3.79133336996785e-06	7.10374710402837e-13
oaz1a	6.54417471621579e-07	0.302840850886784	0.667	0.455	0.0124836676886532	3.65573049183492e-13	0.328383923135026	0.642	0.455	6.9736714862243e-09	6.54417471621579e-07	7.31146098366849e-13
psma4	1.19880389794544e-05	0.353812226284486	0.589	0.434	0.228683831572073	3.84921802576351e-13	0.287583266350148	0.609	0.423	7.34276830594648e-09	1.19880389794544e-05	7.69843605152554e-13
ss18l2	5.46551087426311e-13	0.654695492993053	0.328	0.147	1.04260085437443e-08	8.37948425766533e-13	0.434551095312405	0.281	0.16	1.59847041699224e-08	8.37948425766533e-13	1.09310217485232e-12
uba2	5.29520972343585e-07	0.284578660316516	0.361	0.21	0.0101011420684262	5.68711432462349e-13	0.365938598237332	0.351	0.209	1.08487392856518e-08	5.29520972343585e-07	1.13742286492437e-12
snrpg	7.71391791213827e-08	0.385438413786755	0.656	0.446	0.0014715069809195	6.26111739612135e-13	0.253109733065532	0.653	0.443	1.19437075448411e-08	7.71391791213827e-08	1.25222347922387e-12
znf280d	1.3696883543205e-05	0.30082070147235	0.267	0.148	0.261281750470178	6.39001096291205e-13	0.307143165160357	0.256	0.133	1.2189584912851e-08	1.3696883543205e-05	1.278002192582e-12
cd9a	0.000221875571482722	0.39160046235652	0.111	0.051	1	9.89891086534468e-13	0.48870632599942	0.14	0.057	1.88831623667315e-08	0.000221875571482722	1.97978217306795e-12
dctn3	7.26002638315919e-07	0.437925023867585	0.422	0.267	0.0138492263285145	1.00220355750948e-12	0.278535734493698	0.435	0.276	1.91180350630508e-08	7.26002638315919e-07	2.00440711501795e-12
SSBP4	0.000811520558043733	0.498566261345357	0.278	0.184	1	1.31247240338261e-12	0.368060020593141	0.342	0.198	2.50367235669267e-08	0.000811520558043733	2.62494480676349e-12
btg3	2.76468850977204e-11	0.753302253095757	0.339	0.169	5.27391980124115e-07	1.53354647481298e-12	0.55929986985643	0.312	0.186	2.92539325535324e-08	2.76468850977204e-11	3.06709294962361e-12
ubtf	1.36923027200737e-05	0.334414045446081	0.517	0.357	0.261194366688126	1.56263245640772e-12	0.253303429434341	0.488	0.331	2.98087767384336e-08	1.36923027200737e-05	3.12526491281299e-12
dpy30	6.61187740728119e-12	0.430784319028642	0.561	0.333	1.26128173421296e-07	1.59155766624035e-12	0.250416393618268	0.486	0.319	3.0360554041201e-08	6.61187740728119e-12	3.18311533247817e-12
zgc:173552	2.35959470186229e-05	0.344287110384525	0.172	0.083	0.45011628532725	1.601786745329e-12	0.340816609612159	0.193	0.09	3.0555683953896e-08	2.35959470186229e-05	3.20357349065543e-12
fxyd6l	3.21312116346867e-05	0.409974832590444	0.422	0.286	0.612934993143283	1.8007833926351e-12	0.416760430793458	0.412	0.255	3.43517439979072e-08	3.21312116346867e-05	3.60156678526694e-12
ube2d1a	6.1025776248869e-05	0.513628116937377	0.283	0.179	1	1.92279562409333e-12	0.425241243718485	0.291	0.165	3.66792493252043e-08	6.1025776248869e-05	3.84559124818296e-12
cox7a2a	8.47885172144591e-11	0.454862455131374	0.65	0.412	1.61742575438302e-06	1.97384461000911e-12	0.309778857464926	0.598	0.422	3.76530597805338e-08	8.47885172144591e-11	3.94768922001432e-12
rpl5b	1.59545056885269e-08	0.351553099897264	0.872	0.701	0.00030434815051434	1.9806389184174e-12	0.322184071567752	0.872	0.668	3.77826680077303e-08	1.59545056885269e-08	3.96127783683087e-12
selenof	1.02816566107466e-07	0.363457269448757	0.594	0.409	0.00196132881506602	2.11096759345192e-12	0.292888237452174	0.565	0.395	4.02688178126889e-08	1.02816566107466e-07	4.22193518689939e-12
cox6a1	2.16102128736105e-12	0.554811968995207	0.756	0.5	4.12236420776994e-08	2.21761735876342e-12	0.267961575658929	0.721	0.532	4.2303268735771e-08	2.21761735876342e-12	4.32204257471742e-12
hist1h2a6	2.68536521866794e-09	0.413311551334993	0.289	0.13	5.12260269113096e-05	2.50294567344748e-12	0.264492588981278	0.26	0.135	4.77461916666841e-08	2.68536521866794e-09	5.00589134688867e-12
txndc9	4.79740200341487e-07	0.264154282893621	0.483	0.302	0.0091515240617142	2.94199222316942e-12	0.293602109657313	0.47	0.316	5.61214436491798e-08	4.79740200341487e-07	5.88398444633018e-12
megf8	0.00223823312839062	0.271233246835348	0.317	0.226	1	3.36722902397771e-12	0.349416989357151	0.333	0.194	6.42332608613988e-08	0.00223823312839062	6.73445804794407e-12
eif3g	3.67032676882661e-11	0.505690678739473	0.628	0.396	7.00151534421364e-07	3.69769873359616e-12	0.291101480698793	0.579	0.389	7.05373010420803e-08	3.67032676882661e-11	7.39539746717865e-12
ube2d1b	0.00131851478061781	0.260153066964272	0.422	0.321	1	4.29061944836946e-12	0.311015076662841	0.463	0.302	8.18478565970958e-08	0.00131851478061781	8.58123889672049e-12
psmb1	7.5889469069106e-08	0.336000992605231	0.75	0.498	0.00144766751196227	5.00652375926939e-12	0.25901816593022	0.698	0.502	9.55044472318229e-08	7.5889469069106e-08	1.00130475185137e-11
eif1	3.63199513881805e-06	0.342414413290907	0.85	0.633	0.069283939268093	5.11000721790932e-12	0.36686665737762	0.8	0.614	9.74784976888381e-08	3.63199513881805e-06	1.02200144357925e-11
xrn2	0.000908494455079451	0.285890941643102	0.406	0.299	1	5.70229121096923e-12	0.38046455623261	0.426	0.278	1.08776907140449e-07	0.000908494455079451	1.14045824219059e-11
dcaf7	8.80828077812687e-09	0.447831615544934	0.517	0.317	0.000168026764123548	5.89333085977659e-12	0.264441720714172	0.449	0.294	1.12421179481098e-07	8.80828077812687e-09	1.17866617195184e-11
st13	7.83508805355802e-05	0.28720906615519	0.306	0.198	1	1.25196458040226e-11	0.259684876489196	0.34	0.206	2.38824763357535e-07	7.83508805355802e-05	2.50392916078885e-11
rtf2	4.87179043034329e-08	0.320021495276513	0.317	0.167	0.000929342742492287	1.51646616663686e-11	0.328899407019896	0.309	0.181	2.89281085947648e-07	4.87179043034329e-08	3.03293233325073e-11
dock4b	0.000902997031140534	0.300957933688723	0.15	0.08	1	1.76785708534345e-11	0.258573945073455	0.165	0.073	3.37236417600117e-07	0.000902997031140534	3.53571417065565e-11
atp5f1e	1.34040324841407e-09	0.419386438398563	0.672	0.448	2.55695323667467e-05	3.07624442264889e-11	0.266411872707336	0.595	0.416	5.86824386064502e-07	1.34040324841407e-09	6.15248884520314e-11
smc3	3.21840697455451e-06	0.373149316628537	0.444	0.288	0.0613943314466018	4.21604264747505e-11	0.261928523377042	0.433	0.29	8.04252295432341e-07	3.21840697455451e-06	8.43208529477234e-11
calm3b	4.95627458716187e-05	0.274330680729304	0.678	0.537	0.945458940246998	4.25146401139088e-11	0.302190779498609	0.693	0.524	8.11009274812925e-07	4.95627458716187e-05	8.502928022601e-11
sart1	2.33610582924159e-06	0.368440758358486	0.433	0.278	0.0445635547986126	4.40156946808582e-11	0.32863769134829	0.433	0.292	8.39643391732051e-07	2.33610582924159e-06	8.80313893597789e-11
si:dkey-44g23.5	2.2401514296907e-05	0.365222874386926	0.106	0.042	0.427331286727798	4.70587415120086e-11	0.455017908612671	0.17	0.081	8.97692553083075e-07	2.2401514296907e-05	9.41174830218023e-11
si:dkey-261m9.12	2.93214008057937e-10	0.744979114331475	0.344	0.167	5.59335041771321e-06	5.74158732392676e-11	0.329216780531847	0.314	0.181	1.09526519791227e-06	2.93214008057937e-10	1.14831746475238e-10
phf2	3.79743001497614e-05	0.275339256378692	0.306	0.185	0.724397749656848	9.23950243993941e-11	0.285089391715529	0.316	0.189	1.76252748544284e-06	3.79743001497614e-05	1.84790048790251e-10
zgc:100920	0.0158306245006102	0.656468576927548	0.2	0.146	1	9.24422612577879e-11	0.469619784042931	0.272	0.155	1.76342857575356e-06	0.0158306245006102	1.8488452250703e-10
med28	2.08467088554804e-06	0.277873716983932	0.3	0.17	0.0397671818127143	1.08622556980211e-10	0.268021547208726	0.3	0.179	2.07208389695451e-06	2.08467088554804e-06	2.17245113948623e-10
zgc:110339	1.92264976624557e-06	0.272303937409539	0.3	0.168	0.0366764669409005	1.21601194684113e-10	0.257630922902767	0.309	0.188	2.31966438979414e-06	1.92264976624557e-06	2.43202389353439e-10
zgc:110540	1.2175547631717e-10	0.691451787482822	0.283	0.126	2.32260746622634e-06	1.46416042654006e-07	0.391217429430809	0.23	0.142	0.00279303242966782	1.46416042654006e-07	2.43510952619516e-10
seta	8.52727010667746e-09	0.460101595922727	0.794	0.598	0.000162666204554979	1.76937995747649e-10	0.30561681170335	0.749	0.576	3.37526920688215e-06	8.52727010667746e-09	3.53875991463991e-10
dlgap5	0.000438528321748033	0.300076949628467	0.256	0.159	1	2.46128847948764e-10	0.269985342590441	0.288	0.17	4.69515390347063e-06	0.000438528321748033	4.92257695836948e-10
ndufa11	1.18491833911789e-05	0.378140613077319	0.394	0.257	0.226035022370128	4.0769061664034e-10	0.258830591646259	0.384	0.252	7.77710620303113e-06	1.18491833911789e-05	8.15381233114469e-10
med11	5.78400286419673e-10	0.425152019244349	0.361	0.186	1.10335638637417e-05	2.07364962853466e-07	0.293811663351995	0.291	0.193	0.00395569403139271	2.07364962853466e-07	1.1568005725048e-09
acss2	0.000287781290496887	0.324091503565552	0.178	0.099	1	1.95806938353336e-09	0.270901367339125	0.207	0.115	3.73521315602823e-05	0.000287781290496887	3.91613876323266e-09
med19a	1.07660932376692e-08	0.42988771054987	0.461	0.275	0.000205373994601778	7.36901893267141e-08	0.27878294572264	0.358	0.25	0.0014057140515964	7.36901893267141e-08	2.15321863594297e-08
zgc:173552.3	5.73846227039871e-08	0.582173206606573	0.294	0.148	0.00109466906270126	1.292509523559e-08	0.305683318856009	0.272	0.163	0.000246559116714116	5.73846227039871e-08	2.5850190304122e-08
zfr	0.00259853725622682	0.279365113162176	0.372	0.278	1	2.32623187403715e-08	0.279139861658417	0.391	0.276	0.000443751992291327	0.00259853725622682	4.65246369396075e-08
rbm4.3	6.2904745406273e-06	0.252263248873431	0.606	0.411	0.119997092337006	2.5610102154662e-08	0.287103143097263	0.537	0.408	0.000488538308702332	6.2904745406273e-06	5.12202036534466e-08
mibp	2.31242145185475e-07	0.519051759072816	0.306	0.166	0.00441117516155813	3.13249372506124e-08	0.315316449467659	0.291	0.186	0.000597554502992682	2.31242145185475e-07	6.2649873519973e-08
her15.2	8.25729441691123e-05	1.64392803030703	0.333	0.231	1	3.85493992622019e-08	1.22329228916903	0.335	0.223	0.000735368340325764	8.25729441691123e-05	7.70987970383476e-08
ptprsa.1	0.000423344152865226	0.282607207469861	0.194	0.111	1	4.12543558663028e-08	0.372918365377399	0.195	0.11	0.000786968092505592	0.000423344152865226	8.25087100306835e-08
rtca	0.010975679516081	0.332660171090239	0.367	0.292	1	7.45631928415368e-08	0.338211658591573	0.388	0.274	0.00142236746664516	0.010975679516081	1.49126380123404e-07
map7d3	0.0321340751469048	0.278974524146507	0.228	0.169	1	1.07818974925715e-07	0.300441133274865	0.247	0.152	0.00205675476568294	0.0321340751469048	2.15637938226499e-07
lbr	2.14449873237267e-07	0.460890588030836	0.461	0.293	0.00409084578187411	7.07422567669605e-07	0.266481937536233	0.428	0.308	0.0134947929008654	7.07422567669605e-07	4.28899700485786e-07
ccnd1	8.05014446801779e-07	1.12775855335208	0.439	0.309	0.0153564555871907	3.23870407627093e-05	0.472731824421746	0.374	0.287	0.617815189589442	3.23870407627093e-05	1.6100282455553e-06
si:zfos-1192g2.3	0.000511504100154859	0.28196759415138	0.267	0.176	1	2.87032708158628e-06	0.251806913484939	0.291	0.201	0.05475435940834	0.000511504100154859	5.74064592439501e-06
rrm2	8.21745556266929e-06	0.58058101276265	0.389	0.256	0.156756182313479	0.000219488168912942	0.278551175655923	0.353	0.271	1	0.000219488168912942	1.64348435987627e-05
abhd6a	1.00209050485169e-05	1.12334646421783	0.4	0.269	0.191158784705508	8.66037972661015e-05	0.600445162110147	0.365	0.28	1	8.66037972661015e-05	2.00417096784958e-05
stmn1a	8.19683773731579e-05	0.873955403375585	0.439	0.337	1	0.0485893155932343	0.27520441869419	0.395	0.347	1	0.0485893155932343	0.000163930035931427
her12	0.664402593836234	0.469665340527205	0.156	0.168	1	0.0105072338594467	0.447144989209378	0.214	0.166	1	0.664402593836234	0.0209040657555164
