# Supplementary material for: Flow-mediated endothelial remodeling and inflammation drive developmental vascular susceptibility in ldlr loss of function
Source: Nat Commun. 2026 May 21;17:6926. doi: 10.1038/s41467-026-72756-3 (PMC13388945; doi:10.1038/s41467-026-72756-3)
Supplement: Supplementary file 4 — Supplementary Data 1 [file 41467_2026_72756_MOESM4_ESM.zip › zebrafish scRNA-seq cluster datasheets/Stressed_trunk_EC_cluster_genelist.csv]

	ldlr_p_val	ldlr_avg_log2FC	ldlr_pct.1	ldlr_pct.2	ldlr_p_val_adj
hsp70l	1.49458581600926e-213	5.30656886014881	0.953	0.074	2.85107190261927e-209
hsp70.1	3.54309954683905e-196	4.07132880851621	0.709	0.04	6.75881669555017e-192
hsp70.2	1.47939690366284e-188	4.76014427867682	0.907	0.076	2.82209753342724e-184
hsp70.3	1.1423686500025e-187	4.90536635983998	0.988	0.096	2.17918243674476e-183
dnajb1b	6.69785026010367e-126	4.30108847961117	0.953	0.141	1.27768191561738e-121
hsp90aa1.2	8.78808198659642e-66	4.30001558745946	0.86	0.231	1.67641451976313e-61
si:ch211-248e11.2	6.40318805352976e-60	2.41174281582361	0.767	0.155	1.22147215309134e-55
klf2a	1.76382768253742e-59	2.75957270988791	0.767	0.162	3.36467768720839e-55
CABZ01080568.1	1.00355600048162e-58	1.7922050240441	0.256	0.017	1.91438342651873e-54
fosb	3.80951129770626e-56	2.49269529832653	0.895	0.242	7.26702375150446e-52
jun	1.9995365053323e-54	2.82535347958296	0.977	0.425	3.81431583757189e-50
ubb	1.45286187890827e-52	3.28571452917506	0.86	0.296	2.77147932020542e-48
serpinh1b	3.49601232457832e-50	3.08616173040443	0.558	0.096	6.66899311036561e-46
si:ch73-335l21.4	5.48517393469382e-50	2.85801429211173	0.86	0.28	1.04635177978219e-45
jund	4.83552400421026e-49	2.58247978376454	0.907	0.329	9.2242455904315e-45
fgd5a	1.60131552922012e-48	2.05509125346225	0.767	0.178	3.05466950354029e-44
fosab	1.01770620701647e-46	2.53581524956483	0.988	0.589	1.94137636050461e-42
rsrp1	2.4321431064017e-46	2.48171291077807	0.826	0.281	4.63955618977189e-42
junba	8.08786819240809e-45	2.22479812978093	0.977	0.405	1.54284173638377e-40
klf2b	2.10073574145592e-44	2.33040302395925	0.605	0.122	4.00736350040132e-40
kdrl	2.21626235435184e-41	1.96929793330187	0.86	0.255	4.22774206716157e-37
cdh5	1.22723950737784e-40	1.85612233153341	0.849	0.251	2.34108208427398e-36
creb5a	2.52138008632346e-39	1.12831633829804	0.233	0.021	4.80978465267063e-35
ppp1r15a	1.05496617895753e-38	2.20312839374031	0.477	0.09	2.01245348297939e-34
RALGDS	4.73931478124761e-38	1.7306985522618	0.395	0.06	9.04071687670795e-34
btg2	1.08472582845709e-37	2.16256581030142	0.977	0.583	2.06922299036475e-33
sele	1.46004641692467e-37	1.9364428364702	0.465	0.081	2.78518454492549e-33
plvapb	4.65268591502734e-37	1.96462692335	0.663	0.164	8.87546365150616e-33
jdp2b	2.67671862754151e-36	2.25269412751408	0.802	0.294	5.10610845389819e-32
zgc:158343	2.73914116354181e-36	2.46347365695243	0.628	0.162	5.22518568357236e-32
ier2b	4.02674857859139e-36	2.40899542243236	0.872	0.395	7.68142558852093e-32
socs3a	1.22639448944083e-35	2.73365089125216	0.663	0.193	2.33947012805733e-31
klf6a	1.00504383821946e-34	2.03211617848674	0.895	0.407	1.91722162578744e-30
notchl	6.17005592524776e-34	1.66316392875716	0.465	0.088	1.17699986830026e-29
spns2	1.00862351333279e-33	1.97253969114666	0.581	0.14	1.92405021403363e-29
ednraa	1.28400691798342e-33	1.68909415474459	0.558	0.127	2.44937159674516e-29
krt18a.1	2.47382105263105e-33	1.68067245235045	0.907	0.342	4.719061039999e-29
egfl7	3.59584019709489e-33	1.82961385334952	0.663	0.181	6.85942475997822e-29
mknk2b	1.37419172606738e-32	2.37434220579544	0.744	0.291	2.62140813664613e-28
ier2a	1.675771113679e-32	2.01784704353095	0.802	0.318	3.19670097645406e-28
tcima	6.10858933330566e-32	2.16437099541218	0.547	0.135	1.16527450122139e-27
hlx1	4.13848661543745e-31	1.61158247794593	0.477	0.098	7.89457706760848e-27
mafbb	2.69794991882562e-30	1.70845506709292	0.395	0.073	5.14660926515175e-26
exoc3l1	4.64044580639367e-30	1.49262816461838	0.407	0.077	8.85211442027656e-26
plk2b	1.12962160445751e-29	1.79812174363238	0.709	0.231	2.15486617266314e-25
zgc:158463	3.67504052563222e-29	1.26224355402209	1	0.999	7.01050730669602e-25
ptprb	8.44025528057944e-29	1.70698668292544	0.465	0.103	1.61006309732333e-24
atf3	1.10968317555456e-28	2.15671242820274	0.547	0.151	2.11683162568787e-24
CU927890.1	4.77779741036167e-28	1.42864974110944	0.419	0.084	9.11412634000593e-24
clec14a	7.61722423307505e-28	1.42404886092137	0.535	0.13	1.4530616947014e-23
krt8	9.53303430799049e-28	1.58392923534727	0.872	0.385	1.81852162459227e-23
stab1	2.11274612914918e-27	1.50501007024296	0.384	0.074	4.03027451596497e-23
sox7	2.76350982303224e-27	1.92117880232124	0.581	0.163	5.27167133841631e-23
limch1b	7.49006463869968e-27	1.92226474181365	0.453	0.105	1.42880473047835e-22
mrc1b	1.67102610865124e-26	0.874786442590946	0.116	0.008	3.1876494048631e-22
shank3b	2.40979394583591e-26	1.29241103387698	0.326	0.057	4.59692293107658e-22
UBB	3.18110520631877e-26	2.16390265883124	0.756	0.389	6.06827629157368e-22
dusp1	3.39304243433482e-26	1.82792804522738	0.744	0.318	6.4725677477371e-22
tmem88a	4.1694643744188e-26	1.37159721459046	0.523	0.131	7.95367024064131e-22
mcamb	2.12215758575993e-25	1.91109189849565	0.581	0.173	4.04822781059564e-21
CT583728.24	2.94319276495424e-25	2.01621903867098	0.465	0.118	5.61443451842671e-21
aplnrb	1.36901913075092e-24	1.4725896465869	0.395	0.086	2.61154089382045e-20
BX548011.2	2.72403880714526e-24	1.40389752240154	0.884	0.53	5.1963764285103e-20
ldb2a	2.8763991625189e-24	1.54332299977736	0.547	0.162	5.48701904242106e-20
robo4	2.98180488546354e-24	1.39629014064405	0.442	0.107	5.68809099951024e-20
etv2	3.11058157466878e-24	1.46853881848202	0.5	0.131	5.93374541183817e-20
sik1	4.61454178516307e-24	1.74506572582837	0.709	0.275	8.80269990937708e-20
junbb	2.59536466149594e-23	1.78423462648391	0.628	0.243	4.95091762826965e-19
shroom4	3.70415264765817e-23	1.92630990650519	0.535	0.163	7.06604159067273e-19
arrdc3a	5.48531227946018e-23	2.29576562559132	0.663	0.284	1.04637817042982e-18
tsc22d3	1.10252579850999e-22	1.84848864868793	0.535	0.178	2.10317821323766e-18
crybg1a	1.19111796501562e-22	1.34088478375728	0.465	0.123	2.2721766300638e-18
sdc4	2.72981871940052e-22	1.70226053165479	0.744	0.341	5.20740218912843e-18
tll1	3.50437678443008e-22	1.13270491072432	0.233	0.035	6.68494915397883e-18
rasip1	7.6359579287208e-22	1.38568310800514	0.419	0.102	1.45663533448278e-17
tie1	1.15545280324316e-21	1.63906287906126	0.523	0.154	2.20414176746666e-17
egr1	1.34870750206812e-21	2.05070949445018	0.616	0.235	2.57279443094514e-17
pim2	1.46350841299227e-21	1.41515017501198	0.337	0.074	2.79178864862405e-17
ier5	2.98674954668532e-21	1.66603164739623	0.849	0.515	5.69752343525691e-17
zgc:162730	3.56176407021818e-21	1.85760034492115	0.651	0.263	6.79442114034819e-17
cav1	4.69599229599449e-21	1.69583864625889	0.407	0.103	8.95807490383909e-17
tpm4a	5.58341549244454e-21	1.33938219300404	0.767	0.334	1.06509233933872e-16
plecb	7.56273194798815e-21	1.3282439725359	0.605	0.212	1.44266674639822e-16
pecam1	1.40466640590573e-20	1.29601495249167	0.43	0.112	2.67954163590577e-16
cldn5b	1.65177219006547e-20	1.40429129531912	0.488	0.141	3.15092062976889e-16
tnfaip2b	1.70684991015296e-20	1.23084538869749	0.244	0.041	3.25598688860779e-16
akap12b	2.71494665149287e-20	1.27098974666244	0.826	0.4	5.17903223238779e-16
fmnl3	2.84960261400729e-20	1.60038460534017	0.477	0.147	5.4359019464803e-16
cdc42ep5	3.18527463725273e-20	1.81429412771296	0.488	0.155	6.0762298980233e-16
stab2	3.27075846502334e-20	2.05863331051575	0.384	0.097	6.23929884787852e-16
tspan4b	7.82607306515737e-20	1.42642366569812	0.477	0.145	1.49290169790942e-15
pawr	1.07061699910814e-19	1.27306020655188	0.337	0.078	2.04230898749868e-15
fhod1	1.27702231658539e-19	1.02099180233724	0.244	0.043	2.43604777111829e-15
dusp5	2.20078550797932e-19	1.4360945113952	0.593	0.22	4.19821843502134e-15
fam43a	2.52779124742069e-19	1.37706295032034	0.372	0.095	4.82201458357971e-15
pnrc2	6.13759896944761e-19	1.14683739127851	0.942	0.713	1.17080837941183e-14
dll4	9.01311162352662e-19	1.6311659043889	0.523	0.18	1.71934117330394e-14
mrc1a	1.02957185136952e-18	1.13341077444422	0.209	0.033	1.9640112636725e-14
mt-co1	1.1707031224109e-18	0.971991682381082	1	0.959	2.23323327631103e-14
exoc3l2a	1.98886523179783e-18	1.07476656499936	0.244	0.044	3.79395931617754e-14
fli1a	2.57367687907237e-18	1.14742967452064	0.651	0.255	4.90954601451845e-14
afap1l1b	5.84656785814918e-18	1.23137505881137	0.465	0.142	1.11529128462054e-13
she	8.2873112642963e-18	1.08127027401919	0.372	0.095	1.58088749677716e-13
ephb4a	1.07598188304014e-17	1.18733991846649	0.279	0.06	2.05254304008738e-13
nrarpb	1.15617578465347e-17	1.40964128640761	0.581	0.227	2.20552092680496e-13
dab2	1.2991107844988e-17	1.45550602038806	0.372	0.1	2.47818373250992e-13
sh3tc2	1.39002788708402e-17	1.32324564014677	0.302	0.07	2.65161719740147e-13
akap13	2.0415359880235e-17	1.54718928834293	0.523	0.199	3.89443405075362e-13
fosl1a	2.58029363078882e-17	1.75853332054785	0.395	0.117	4.92216813009276e-13
adra1d	2.7575048560211e-17	0.622815281031513	0.151	0.019	5.26021626334585e-13
pcdh12	3.00358595086547e-17	1.04453591164306	0.279	0.06	5.72964055987097e-13
eppk1	3.48552035847043e-17	1.69003552896788	0.36	0.097	6.64897863581819e-13
mfng	3.62242420778721e-17	1.20120868663129	0.291	0.066	6.91013641877488e-13
adma	5.66228195978334e-17	1.44148169714856	0.337	0.084	1.08013690664827e-12
chac1	9.93545390963458e-17	1.61161539858544	0.721	0.438	1.89528718780189e-12
si:ch211-14k19.8	1.00258739576697e-16	1.13922042682307	0.326	0.08	1.91253571616508e-12
podxl	1.30465370468034e-16	1.42056661127283	0.477	0.161	2.48875740704822e-12
flt4	1.78225004838407e-16	1.11500865841284	0.291	0.066	3.39982019229745e-12
marveld1	1.81048132006482e-16	1.43455107764512	0.326	0.086	3.45367416615564e-12
si:ch1073-268j14.1	2.57311638741188e-16	0.696167343217763	0.174	0.027	4.90847682062691e-12
cxcr4a	2.95310951470109e-16	1.83520194141107	0.256	0.055	5.63335171024381e-12
scarf1	3.9546448863299e-16	1.11282240733899	0.291	0.068	7.54388058516292e-12
gask1b	3.95720573055521e-16	0.980813083733999	0.221	0.042	7.54876565160713e-12
maff	6.51603826934009e-16	1.43555554471054	0.535	0.231	1.24299946025932e-11
dlc	6.83189159487772e-16	1.54581613866461	0.395	0.126	1.30325164063887e-11
fam83ha	7.95109574107778e-16	1.0790315179501	0.209	0.039	1.516751023568e-11
mt-co3	7.97312206278628e-16	0.803562219781607	1	0.99	1.52095276469711e-11
afdna	8.93271192158387e-16	1.31409109465571	0.674	0.336	1.70400412616134e-11
pde4ba	8.96805487321081e-16	1.6425468884688	0.547	0.238	1.71074614761369e-11
AL935186.10	1.02043404522164e-15	1.32840607151363	0.826	0.591	1.9465799846648e-11
rgs3a	1.45520936677243e-15	1.02971825806044	0.174	0.028	2.77595738805508e-11
lsp1b	1.48288708458583e-15	1.57508664654602	0.477	0.178	2.82875540255592e-11
mt-cyb	1.59417304992047e-15	0.793013927745518	0.988	0.96	3.04104451002828e-11
rbpms2b	1.74880892250252e-15	1.79374264932733	0.384	0.114	3.3360279005658e-11
ddit3	1.90219367512637e-15	1.74762995909708	0.442	0.158	3.62862465467107e-11
tagln2	2.32811309002552e-15	1.39362800655318	0.5	0.188	4.44110853053269e-11
scarb2a	2.60820231342621e-15	1.63169850499169	0.593	0.282	4.97540673309184e-11
si:ch211-145b13.6	3.25968151069484e-15	1.10377716670249	0.326	0.084	6.21816844980148e-11
adgra2	3.53703800973605e-15	0.910942011989768	0.198	0.036	6.74725370737249e-11
acvrl1	4.26289754255515e-15	1.23674819476625	0.256	0.058	8.1319033521782e-11
mt-co2	4.58693853189791e-15	0.803238031176026	1	0.992	8.75004394344846e-11
cxcl20	4.74122960820533e-15	0.827354879611733	0.14	0.019	9.0443696006125e-11
ushbp1	4.76194475493535e-15	1.2178825084802	0.337	0.095	9.08388581451467e-11
bcl6b	4.91206454813737e-15	1.31896353571541	0.372	0.108	9.37025433202684e-11
nr4a1	5.1678850789274e-15	1.7035198142183	0.419	0.146	9.8582575765619e-11
col4a2	7.33649662533074e-15	1.20596023004542	0.326	0.089	1.39951009624809e-10
asap1b	8.97253667185175e-15	1.49957599705395	0.442	0.166	1.71160109552244e-10
xirp2a	1.50459517979812e-14	1.34431735353985	0.337	0.096	2.87016576498289e-10
CABZ01030107.1	2.68806916326597e-14	1.57285626602172	0.198	0.038	5.12776073584617e-10
arrdc3b	2.80910576045519e-14	1.47397802780448	0.547	0.26	5.35865014864432e-10
ccn1l2	5.22257552520919e-14	1.11869637858751	0.198	0.038	9.96258507188905e-10
mt-nd4	7.07038676476676e-14	0.907842751979028	0.953	0.832	1.34874697924691e-09
sash1a	8.4389807736336e-14	1.15559494706596	0.523	0.219	1.60981997237835e-09
myct1a	9.19479132229684e-14	1.01669497540076	0.279	0.071	1.75399839264135e-09
sptbn1	1.16988965664466e-13	1.13353157222228	0.512	0.215	2.23168150901535e-09
micall2a	1.2387166772413e-13	0.921416714565609	0.349	0.101	2.3629759335055e-09
si:ch211-169p10.1	1.55209667304012e-13	0.605294891653337	0.105	0.012	2.96077961349134e-09
niban1b	2.13172428835647e-13	0.925975819054107	0.221	0.049	4.06647725246881e-09
klf7b	2.28417482024932e-13	1.33929178187734	0.453	0.18	4.3572918871076e-09
itsn2b	2.43021112735142e-13	1.19727309164953	0.36	0.12	4.63587074653558e-09
f3b	2.43863373183464e-13	1.64579467010053	0.326	0.1	4.65193770684775e-09
gpr182	2.44988948523524e-13	1.03635895639807	0.198	0.04	4.67340918203474e-09
fosl2	2.57770429944602e-13	1.37192610949449	0.419	0.154	4.91722872162322e-09
s1pr5a	2.77061797447586e-13	1.09719368035494	0.233	0.054	5.28523084811016e-09
plpp3	3.67674468071706e-13	1.45591596745888	0.465	0.189	7.01375815293587e-09
esm1	4.34256681319681e-13	1.43772375495494	0.233	0.054	8.28388045285424e-09
jag2b	5.16605641419355e-13	1.49514681763084	0.372	0.127	9.85476921571562e-09
frem1b	5.96038076396878e-13	1.19458947943306	0.209	0.046	1.13700223453468e-08
pim1	6.05859725791452e-13	1.43164417046732	0.64	0.367	1.15573801291977e-08
aplnra	6.68590550561816e-13	1.27230474716926	0.267	0.071	1.27540333425172e-08
neurl1b	1.0772672258613e-12	0.870582284961762	0.151	0.026	2.05499496005302e-08
btg1	1.20380001272102e-12	1.18439040127045	0.826	0.612	2.29636890426661e-08
myl9a	1.4050587408532e-12	1.0528512197864	0.267	0.072	2.68029005405156e-08
myct1b	1.69118625193223e-12	0.798093993396428	0.221	0.051	3.22610689418592e-08
fbln2	1.69194676717805e-12	1.48914579440106	0.198	0.043	3.22755765306885e-08
si:ch211-156j16.1	1.97590471961257e-12	1.23933912301581	0.407	0.146	3.76923584313294e-08
map4k2	2.18120836247785e-12	0.95749706114795	0.267	0.071	4.16087307226274e-08
plk3	2.62228308903002e-12	1.70625353521057	0.43	0.178	5.00226722063367e-08
gadd45ba	2.71001857547637e-12	1.49059489079295	0.453	0.195	5.16963143457873e-08
ahnak	2.72801236324828e-12	1.01678116927441	0.651	0.318	5.20395638413242e-08
si:ch211-250c4.4	3.32532135766312e-12	1.26013800954667	0.256	0.068	6.34338302187817e-08
tent5ba	3.3996371391623e-12	1.28601419605239	0.302	0.093	6.485147806666e-08
esama	3.95542920832653e-12	1.05475889863236	0.291	0.085	7.54537675780368e-08
efemp2b	4.37000424812803e-12	1.08989472045056	0.14	0.024	8.33622010372904e-08
ppp1r13ba	5.51969597806509e-12	0.80498867906911	0.209	0.048	1.0529372047757e-07
ccnl1a	6.05719541394088e-12	1.38800723214628	0.57	0.308	1.15547059716336e-07
plekhg2	6.65061922314038e-12	1.36189953096542	0.256	0.071	1.26867212300626e-07
kank3	7.09426783287025e-12	0.932921049086514	0.314	0.096	1.35330253179833e-07
inka1b	9.11721541373442e-12	1.27330078334321	0.326	0.109	1.73920001232398e-07
prcp	9.27483193395768e-12	1.00405166300758	0.221	0.054	1.76926693972177e-07
arhgef7b	1.0289683597212e-11	1.21818388144428	0.43	0.174	1.96286004300416e-07
txnipa	1.08188666624792e-11	1.38020855731176	0.756	0.554	2.06380700453452e-07
pkp3b	1.35466813464235e-11	1.01317729920789	0.244	0.066	2.58416493364375e-07
dock6	1.50909875463929e-11	1.18592502854767	0.279	0.082	2.87875678434991e-07
sos1	1.6408857562624e-11	0.996366375368656	0.256	0.072	3.13015366864616e-07
mef2aa	1.67653552710889e-11	1.08833052952381	0.384	0.144	3.19815917151292e-07
tek	2.06653051425272e-11	0.889286447067065	0.267	0.076	3.94211360898848e-07
si:dkey-237i9.8	2.19587235080484e-11	0.710534420779365	0.14	0.025	4.18884609639532e-07
csrnp1b	2.19805402084236e-11	1.30253826680391	0.267	0.08	4.19300785015888e-07
ahr2	2.24808969494243e-11	1.07553875070745	0.395	0.153	4.28845590207218e-07
dspa	2.59954602625659e-11	1.07771411852997	0.267	0.078	4.95889399968707e-07
aqp7	3.3199387011e-11	0.635853578620168	0.116	0.018	6.33311506621837e-07
flt1	3.78609349228875e-11	1.20860962459275	0.267	0.077	7.22235194589002e-07
calcrla	3.81920909392952e-11	0.932188332848232	0.198	0.047	7.28552326757996e-07
myo7aa	3.90992144138375e-11	0.663033974167121	0.186	0.041	7.45856614158364e-07
luzp1	4.04258771083628e-11	1.27981079596982	0.279	0.086	7.71164031719129e-07
pdgfba	4.58248437635723e-11	0.651453761740085	0.198	0.046	8.74154719633905e-07
prex2	5.12335037819644e-11	0.96691750923674	0.221	0.057	9.77330318144753e-07
cgnl1	5.67644095159205e-11	1.04062551657655	0.488	0.213	1.0828378759257e-06
cyth1a.1	5.8508255105255e-11	1.37729483379922	0.407	0.173	1.11610347438784e-06
jam2a	7.7742586878849e-11	1.07803287006023	0.291	0.094	1.48301758730092e-06
dysf	1.0520803017403e-10	0.908258743987951	0.302	0.097	2.0069483835998e-06
ramp2	1.0956550485623e-10	1.04282705229073	0.349	0.122	2.09007157063744e-06
cers2a	1.15832948741781e-10	1.07778125550906	0.198	0.049	2.20962933019822e-06
acin1a	1.28329040265676e-10	0.807916237754392	0.826	0.607	2.44800477210803e-06
sat1a.2	1.2836151476788e-10	1.32715061413692	0.64	0.409	2.44862425571208e-06
spata6l	1.29391206649991e-10	1.14983343466235	0.163	0.035	2.46826665805522e-06
mt-atp6	1.38100058275091e-10	0.691253499806622	1	0.978	2.63439671165564e-06
tgfbr2b	1.80445332910135e-10	0.893879979642398	0.198	0.049	3.44217517059373e-06
qkia	1.89035839935032e-10	1.01403294091225	0.698	0.458	3.60604768260066e-06
cpn1.1	2.18690689196039e-10	1.00784814208159	0.291	0.094	4.17174358710364e-06
tdh2	2.33761960706516e-10	1.02642166998512	0.151	0.031	4.4592431624375e-06
srgn	2.50228510459674e-10	0.879230251469236	0.43	0.182	4.77335906552874e-06
zcchc24	2.96869556473717e-10	1.14965343716028	0.244	0.072	5.66308365929262e-06
n4bp1	3.14602659220492e-10	1.22780736988865	0.291	0.099	6.00136032729011e-06
actb1	3.24075949153626e-10	0.756320567900767	0.93	0.855	6.18207280605457e-06
si:dkey-73n10.1	3.32793253257364e-10	1.13183257260775	0.233	0.068	6.34836409913748e-06
rbpms2a	3.93534646860546e-10	1.25275934639583	0.314	0.111	7.50706692351177e-06
itga1	4.1361098283502e-10	1.06214099370447	0.221	0.062	7.89004310856083e-06
pxk	4.33374027427879e-10	1.30841718745164	0.256	0.081	8.26704294721422e-06
stard9	4.40799018414575e-10	1.08885494316467	0.279	0.092	8.40868207527643e-06
aqp1a.1	4.50373669364489e-10	1.90022451788871	0.372	0.152	8.59132811679699e-06
mt-nd2	4.62438155873648e-10	0.870283701812115	0.93	0.781	8.82147026144571e-06
fli1b	4.90133602917074e-10	1.15375911418932	0.349	0.135	9.34978860924611e-06
vamp5	5.37405401407331e-10	1.04013500637847	0.279	0.093	1.02515454372462e-05
bmp6	6.01890682900741e-10	0.667124532272539	0.186	0.045	1.14816666670145e-05
mafba	6.37457550900395e-10	1.13901475824986	0.233	0.068	1.21601402409759e-05
ctsla	6.68549450449492e-10	1.45750921817153	0.651	0.435	1.27532493167745e-05
mef2cb	6.96054620622624e-10	1.24018848252216	0.407	0.171	1.32779379429972e-05
itpkb	7.22253145235081e-10	0.805375231392599	0.198	0.052	1.37777009985044e-05
pdlim1	7.29916186435716e-10	0.973706027109502	0.326	0.119	1.39238811724477e-05
wwc3	7.94803132609636e-10	0.854894238322686	0.186	0.047	1.51616645576614e-05
pdcd4b	9.77114969346219e-10	1.28885188665642	0.279	0.098	1.86394451552485e-05
crip2	1.02926799249436e-09	0.855181557888656	0.372	0.141	1.96343162248224e-05
tm4sf18	1.04304807243734e-09	0.621235737799424	0.14	0.028	1.98971850298148e-05
jam3b	1.10437817454194e-09	1.16593015808416	0.419	0.196	2.1067118057562e-05
mtmr8	1.22607722302652e-09	0.928138931284486	0.221	0.063	2.33886491064539e-05
rgcc	1.28536380613298e-09	1.43855217655813	0.337	0.132	2.45195999657927e-05
gpr156	1.2902152053875e-09	1.03141919826461	0.174	0.042	2.46121452579719e-05
amot	1.51836448022679e-09	0.797240392762822	0.174	0.043	2.89643208248063e-05
sox18	1.69329492105164e-09	0.77942284304332	0.14	0.029	3.2301293913981e-05
myrfl	1.79505960413994e-09	0.706550787085145	0.105	0.017	3.42425570085736e-05
CABZ01053976.1	1.85782444790008e-09	0.643274082566075	0.116	0.021	3.5439859168142e-05
yrk	1.95604621610945e-09	0.934164327647619	0.326	0.121	3.73135376185039e-05
adra1aa	2.03478890054114e-09	0.997067748103581	0.128	0.025	3.88156330667227e-05
plekhg5a	2.21505768233014e-09	0.986928641010301	0.291	0.1	4.22544403481297e-05
col4a1	2.5149973559955e-09	1.10748455762304	0.291	0.101	4.79760895629701e-05
piezo2a.2	2.88918384805213e-09	0.788483897666153	0.209	0.058	5.51140710854425e-05
itga5	3.50750906308339e-09	0.963390827384019	0.291	0.102	6.69092428873788e-05
si:ch211-66e2.3	3.75953587988253e-09	0.518113284043477	0.116	0.022	7.17169064446391e-05
AL935186.11	3.91399858635401e-09	1.01847458974899	0.244	0.078	7.46634370332891e-05
rapgef3	4.77799767653149e-09	0.858104656270906	0.116	0.022	9.11450836775148e-05
klf3	5.48249821155556e-09	1.08441719973491	0.326	0.124	0.000104584135883634
lyve1b	6.10195609262905e-09	0.787207959764969	0.151	0.034	0.000116400914422992
scube3	6.11437521637887e-09	0.853880063079343	0.105	0.018	0.000116637821627643
pmp22b	6.2099382713068e-09	1.25388179319175	0.407	0.182	0.000118460782463448
arhgap31	6.28497394307431e-09	0.928269954080453	0.233	0.072	0.000119892162938086
si:dkey-28e7.3	6.34715911626416e-09	0.781017743703705	0.105	0.019	0.000121078407301855
clk4a	6.56000481557974e-09	1.19458826933351	0.465	0.254	0.000125138651861999
si:ch211-281l24.3	6.85806259624259e-09	0.699896995806837	0.128	0.027	0.000130824402085924
pdgfbb	7.24493793574588e-09	1.03134020006236	0.174	0.044	0.000138204436062288
zgc:153184	7.85836330478231e-09	1.06835052057687	0.174	0.045	0.000149906138402027
arhgap27l	7.96277942830598e-09	0.939772433585274	0.279	0.099	0.000151897980374365
CT027815.1	8.14337605460447e-09	0.743950168528942	0.151	0.036	0.000155343041617635
hbegfa	8.17828736911274e-09	1.52052132941212	0.36	0.159	0.000156009009853195
fam174b	9.67376581226842e-09	1.00632901462897	0.337	0.138	0.000184536756634832
f2rl2	9.72195542155498e-09	0.812652826101028	0.163	0.04	0.000185456021621583
cavin1b	9.76458918642284e-09	0.864298131998341	0.186	0.05	0.000186269303320202
lzts2b	1.00463288959815e-08	0.546013934631956	0.105	0.019	0.000191643770019742
sh3pxd2aa	1.0392212699306e-08	1.04084524807359	0.244	0.082	0.000198241849451962
arap3	1.17883982288991e-08	0.873489992347404	0.291	0.106	0.00022487548461448
ccng1	1.39935193653079e-08	1.15497845638606	0.535	0.331	0.000266940375412613
tpte	1.40966389638883e-08	0.690327292931358	0.186	0.051	0.000268907484875133
samd4a	1.41269291077574e-08	0.955795785875248	0.209	0.062	0.000269485299659581
MYADM	1.47446041628997e-08	1.11335543395888	0.244	0.084	0.000281268069011475
si:ch211-195b15.8	1.58237330218759e-08	1.1819707230231	0.314	0.125	0.000301853531125305
snx9b	1.59230504945984e-08	1.08460326890272	0.291	0.111	0.00030374811123496
dock1	1.65741513309672e-08	0.956950513516506	0.302	0.119	0.00031616851078953
si:dkeyp-97a10.2	2.65693628443462e-08	0.648491292242821	0.221	0.068	0.000506837165618748
vdrb	2.87684419625085e-08	1.26048479232122	0.419	0.215	0.000548786798876813
atp1b1a	3.00513417277209e-08	0.410435231534192	0.57	0.338	0.000573259394798005
rock2b.1	3.79151869120425e-08	0.911743830132588	0.233	0.077	0.000723270105534122
apc	3.79229139548867e-08	1.04814145442113	0.558	0.339	0.000723417506603419
agfg1a	5.05842264794984e-08	0.890296006046123	0.209	0.067	0.000964944704322911
myo1ca	5.32112461049205e-08	0.846568768272355	0.116	0.024	0.00101505773069746
zfp36l2	5.44909517333357e-08	1.00073729691937	0.36	0.161	0.00103946939526511
rbbp6	5.68496467619568e-08	0.948018604237264	0.558	0.359	0.00108446386163109
myo1cb	5.98494539140498e-08	1.0631971683476	0.326	0.137	0.00114168818286441
si:ch211-106h4.9	6.55837301646164e-08	0.703533449963361	0.116	0.024	0.00125107523662022
kirrel3l	6.59112721814078e-08	1.12516267905026	0.337	0.149	0.00125732342813253
prkd2	6.86362904481251e-08	0.860633455746557	0.314	0.127	0.00130930587658843
zfand5b	7.14998038331623e-08	1.00136542240528	0.57	0.366	0.0013639302579214
nrarpa	7.38522725904017e-08	1.1649507474622	0.535	0.311	0.0014088059519345
kdr	7.70604607872119e-08	0.757474282401535	0.233	0.076	0.00147000534997685
gab1	8.79400015940145e-08	0.902213626174013	0.267	0.103	0.00167754347040742
hip1	1.00379085705849e-07	1.01995911310103	0.291	0.119	0.00191483143892478
mmrn2b	1.02290647107375e-07	0.677215292719347	0.151	0.039	0.00195129638422029
LO018188.1	1.0967429047845e-07	0.979976139622866	0.163	0.045	0.00209214676516691
mef2ca	1.09937239283626e-07	0.885542288638349	0.233	0.08	0.00209716277657445
si:dkey-192g7.3	1.11449535003027e-07	0.786373920245061	0.151	0.039	0.00212601132971774
amotl2a	1.20553030684141e-07	1.2750516703216	0.43	0.229	0.00229966961333068
ptbp1b	1.33817525452963e-07	0.998228301908809	0.372	0.182	0.00255270311554073
timp2b	1.35802587705998e-07	0.844020682259855	0.14	0.035	0.00259057016307962
ip6k2b	1.3729836185205e-07	1.33204759739163	0.395	0.207	0.00261910355068971
niban2a	1.61903256946785e-07	0.902987649016596	0.198	0.063	0.00308846652951688
edn1	1.6240448147824e-07	0.84991277221203	0.116	0.026	0.00309802788867891
tln1	1.79051901114163e-07	0.983758866018722	0.453	0.258	0.00341559406565377
myo18ab	1.83370406956404e-07	1.16154721779516	0.384	0.198	0.00349797388310036
ugt1b5	1.88609337273551e-07	1.04712942862011	0.198	0.063	0.00359791171783027
rgs3b	1.93490566890702e-07	1.0689166321988	0.221	0.078	0.00369102605400704
arhgef9b	1.96428173920492e-07	1.17082774374884	0.256	0.097	0.0037470638457073
mcl1a	1.97286621798727e-07	1.1786919632144	0.605	0.435	0.00376343959743252
dusp2	2.08810864099963e-07	1.33006480126559	0.279	0.113	0.00398327604357089
mcl1b	2.2950106492863e-07	1.03743246210243	0.465	0.268	0.00437796231457854
mmp14b	2.38316086849021e-07	1.01096700210141	0.302	0.128	0.00454611767273193
mrtfbb	2.61472336103849e-07	0.732176526963573	0.116	0.026	0.00498784628351702
stard8	2.68367468267006e-07	0.841313241606524	0.233	0.083	0.00511937782466141
si:ch73-252p3.1	2.71874999797963e-07	0.644059792678751	0.116	0.026	0.00518628749614594
tjp1a	2.73677241597526e-07	0.8299178002048	0.43	0.225	0.0052206670607144
lmo7a	2.76866745575543e-07	0.622723432068722	0.116	0.026	0.00528151003859905
ccm2l	2.98402976149225e-07	0.662137911786918	0.174	0.052	0.00569233517302261
disc1	3.28313667997655e-07	0.720928029375976	0.128	0.031	0.00626291153072327
cnn3a	3.45606149301249e-07	0.958905317642202	0.384	0.191	0.00659278290407062
man2a1	3.56806720673437e-07	0.563834475332544	0.105	0.022	0.00680644500356648
parvab	3.9519229321128e-07	0.456970034359174	0.105	0.022	0.00753868818529838
lrrfip1a	4.03303072925398e-07	1.15232411399686	0.326	0.151	0.00769340941912489
si:dkey-28n18.9	4.12713441748788e-07	0.58207010920207	0.163	0.046	0.00787292161479988
il11ra	4.38125021691906e-07	0.67922026804072	0.116	0.027	0.0083576729137948
atf4a	4.4846368929004e-07	1.00062205106516	0.581	0.397	0.00855489333689681
hspa5	4.60734459701856e-07	1.23733587425524	0.523	0.342	0.00878897055327261
midn	4.68763430861883e-07	1.08201176901966	0.651	0.48	0.00894213120712128
il4r.1	4.79639420569566e-07	0.530530697800322	0.116	0.027	0.00914960158678504
si:ch73-138n13.1	5.1949923588805e-07	0.940829195749773	0.407	0.215	0.00990996742380043
arhgap17a	5.32645690652172e-07	0.568439587049486	0.128	0.032	0.0101607491948808
arhgap29b	5.49686686274925e-07	0.968578784059178	0.209	0.074	0.0104858232273805
SH3TC1	5.65379302801749e-07	0.545931909695721	0.151	0.042	0.0107851755802462
ehd4	5.83783186367902e-07	0.594124108334144	0.163	0.047	0.0111362480631541
fstl1b	6.07073759028458e-07	0.818549866414343	0.465	0.252	0.0115805390272269
epas1b	6.23078962208464e-07	0.716907314132812	0.14	0.037	0.0118858542830887
cfd	6.31770747134729e-07	0.53580406270205	0.105	0.023	0.0120516587723421
stox2a	6.34934035016182e-07	1.10041197894995	0.279	0.119	0.0121120016519687
plk2a	6.57779241155803e-07	0.656982339861533	0.14	0.037	0.0125477968042881
rgl1	7.11148561323384e-07	1.16958027359873	0.384	0.208	0.0135658699558049
ehd2b	7.21497968876077e-07	0.886617536411547	0.151	0.043	0.01376329525428
hyal2a	7.93045049035317e-07	0.453566228348923	0.116	0.027	0.0151281273553977
npr1a	8.72119532794704e-07	0.57259715706963	0.151	0.042	0.0166365522075918
myl9b	8.9764031531413e-07	0.905017417761552	0.291	0.127	0.0171233866549323
lgmn	9.84391048125084e-07	1.36589034358184	0.302	0.14	0.0187782436340341
mt-nd1	1.08599888484988e-06	0.569753780753198	0.953	0.897	0.0207165147273963
itga9	1.16460475923198e-06	0.716451804798052	0.186	0.06	0.0222160003871093
nuak1a	1.22555715270962e-06	0.483722981982993	0.128	0.033	0.0233787282450888
MAGI3	1.24432394986693e-06	0.854073207139286	0.105	0.024	0.0237367236676616
mgat1b	1.25765306073705e-06	0.722903318019661	0.326	0.151	0.0239909897866201
cx43	1.32908715358843e-06	0.623905270548869	0.267	0.105	0.0253536665418529
peak1	1.39069131436709e-06	0.609559352184443	0.14	0.039	0.0265288275128666
mt-nd3	1.45510601181035e-06	0.827230110516379	0.698	0.553	0.0277576022812943
si:ch211-196l7.4	1.54304157232224e-06	0.844616032567815	0.698	0.564	0.029435061033619
atf4b	1.67314914652903e-06	1.03016415296212	0.605	0.468	0.0319169931191879
slc22a31	1.71443383288959e-06	0.752310453259698	0.151	0.045	0.0327045397962018
lfng	1.72446189970579e-06	1.02001450293748	0.477	0.277	0.0328958351987877
cxcl12a	1.7709899962964e-06	1.50495209031442	0.233	0.092	0.0337834051693501
tob1b	1.77240373339031e-06	1.59518152807652	0.407	0.242	0.0338103736181536
dspb	1.92447002895212e-06	0.500203304136566	0.174	0.056	0.0367111902722905
mras	1.97956970514813e-06	0.846064819107649	0.244	0.098	0.0377622716954057
flna	2.01185515542528e-06	0.732899164810538	0.349	0.167	0.0383781489448926
adam15	2.01956715508556e-06	0.642850624386109	0.186	0.063	0.0385252630504121
foxc1a	2.08490586089444e-06	0.796366137699771	0.221	0.083	0.0397716642024223
marcksl1a	2.1873976146829e-06	0.901182358317014	0.779	0.708	0.0417267968976911
palm2akap2.1	2.44335772484613e-06	0.955342416034166	0.186	0.064	0.0466094919591648
tnfaip8l1	2.4819696235372e-06	0.684393898375817	0.163	0.051	0.0473460525385956
plcg1	2.51970888791747e-06	0.916146814370536	0.349	0.18	0.0480659667459137
meox1	2.62591235355017e-06	0.61412444718444	0.116	0.03	0.0500919040563231
ccn1	2.78684299086966e-06	0.780398198724448	0.372	0.18	0.0531618168938297
sgk1	3.3272034014053e-06	0.86680385213508	0.337	0.165	0.0634697320852075
antxr1c	3.59540786916824e-06	0.842295245403226	0.244	0.1	0.0685860005122534
pkn1a	3.69466047461306e-06	0.924268590389312	0.256	0.113	0.0704793432137188
wu:fi09b08	3.99837316545971e-06	0.968421632023531	0.395	0.219	0.0762729665043094
foxo1a	4.03892968227024e-06	0.740501228415032	0.244	0.099	0.0770466226189872
igf2b	4.09056933908664e-06	1.06669599909245	0.279	0.124	0.0780317007124167
fabp11a	4.10079070484581e-06	0.843723896207925	0.349	0.174	0.0782266834856388
ebf3a	4.10858006900753e-06	0.717776710523143	0.372	0.188	0.0783752733963877
rnd1a	4.17746214233659e-06	0.538739456740471	0.151	0.046	0.0796892678272129
selenop	4.78321834246471e-06	0.834024766584546	0.186	0.065	0.0912446731008568
macf1a	4.82613865486089e-06	1.00037997535604	0.465	0.288	0.0920634209801264
vat1	6.11403171197771e-06	0.965228677156687	0.453	0.28	0.116631268937687
pik3cb	6.18918996506392e-06	0.790382355827438	0.163	0.054	0.118064987773559
exoc6	6.73670710658174e-06	1.01584327550226	0.407	0.238	0.128509424765153
apbb2b	6.81402202952533e-06	0.915196030123085	0.198	0.075	0.129984284235225
mbnl2	7.25804837687702e-06	0.896609101833145	0.337	0.175	0.138454530837306
zgc:112982	7.42041621579931e-06	0.878403629433211	0.337	0.183	0.141551859732588
cd2ap	7.45353651728892e-06	1.02866515064135	0.221	0.092	0.142183662603803
BCR	7.4805611876375e-06	0.67669433651633	0.14	0.042	0.142699185215373
sema3fb	8.05917944787628e-06	0.721063680697653	0.14	0.043	0.153736907147688
clasp1a	8.19256216206761e-06	0.894785935522969	0.267	0.124	0.156281315803602
hif1ab	8.39670164023478e-06	0.904637608443681	0.465	0.313	0.160175480489119
arl5c	8.6261174548232e-06	0.836421396197371	0.233	0.099	0.164551816568207
epha2a	9.17043755771314e-06	0.719159006819949	0.209	0.082	0.174935266850936
ftr82	9.30403053479371e-06	0.561847553391467	0.198	0.073	0.177483686481725
lpp	9.49268406152298e-06	0.703211862430426	0.174	0.062	0.181082441157612
igfbp1a	9.56963545762073e-06	0.820471899124506	0.349	0.179	0.182550365989573
slf2	9.89305779176011e-06	0.75167699799606	0.163	0.056	0.188719970435616
lama4	1.05292835254014e-05	0.70192157193932	0.244	0.103	0.200856612530558
slco5a1a.1	1.07398754793492e-05	0.745942273056823	0.186	0.069	0.204873864644065
pcdh1b	1.10485864066234e-05	0.658845856757605	0.174	0.062	0.210762834292749
xbp1	1.10971205074677e-05	0.883081941479308	0.558	0.402	0.211688670800454
lmo4a	1.11955434879841e-05	0.86278434653426	0.291	0.14	0.213566187576786
lamb1b	1.15215728125029e-05	0.678101770591745	0.186	0.068	0.219785522971305
sptlc2a	1.30733656189026e-05	0.669864656013546	0.14	0.045	0.249387522546187
FQ976914.1	1.38054528547305e-05	0.638803972463123	0.174	0.063	0.263352818656839
zfand5a	1.43655729204935e-05	1.02563759080261	0.314	0.166	0.274037669031334
emp2	1.44806209793755e-05	0.796411984228972	0.244	0.106	0.276232325802568
pkp2	1.46155720916008e-05	0.540121569972543	0.105	0.027	0.278806653219377
gstt1b	1.50102646000565e-05	0.554065427119645	0.198	0.075	0.286335807510677
anks1b	1.52345438143132e-05	0.678455275156635	0.291	0.135	0.290614157801839
anks1ab	1.58818185703429e-05	0.66169655555957	0.128	0.038	0.302961571047861
flrt2	1.6211749025712e-05	0.552686201813944	0.128	0.038	0.309255324414483
pxdc1b	1.64749075563776e-05	0.781122653052438	0.105	0.028	0.314275336545458
spry4	1.69004177896978e-05	1.20925955966492	0.326	0.172	0.322392369756275
adgrl4	1.71519466513457e-05	0.970686788673527	0.186	0.07	0.327190534321071
rapgef1b	1.84437087435826e-05	0.696254949448686	0.128	0.039	0.351832187992582
si:ch73-375g18.1	1.89536878164593e-05	0.558480390563766	0.163	0.057	0.361560548786778
glud1a	1.90034910209903e-05	0.719553816165096	0.186	0.072	0.362510594716411
soga1	1.92839412241527e-05	1.01011254250508	0.36	0.208	0.367860462791937
wwc1	1.96079636252998e-05	0.82389114002041	0.151	0.052	0.374041514116219
afap1l1a	1.96364617801808e-05	0.500884997962167	0.105	0.028	0.374585144918728
dnmbp	1.96451603402862e-05	0.973249227265785	0.337	0.187	0.3747510786513
nrp2b	2.04165048193831e-05	1.00534279908858	0.291	0.143	0.389465245934553
mafk	2.07570128760068e-05	0.802147476560022	0.128	0.04	0.395960777622707
mt-nd5	2.27702029423391e-05	0.595171854207104	0.756	0.623	0.434364391328061
smtnb	2.52165785814645e-05	0.599197969706005	0.14	0.046	0.481031453020017
dusp8a	2.53183298714447e-05	0.865454630618511	0.221	0.097	0.482972460627678
myh9b	2.56144975220148e-05	1.15555985512354	0.36	0.211	0.488622154729953
wwtr1	2.56169122942461e-05	0.645837079590232	0.116	0.034	0.488668218925038
cacnb2a	2.6667768512502e-05	0.597892003540878	0.128	0.04	0.508714352144489
pard6gb	2.67111291883468e-05	0.562458622871154	0.151	0.052	0.509541500396904
bmp16	2.91565830131272e-05	0.957770146241234	0.174	0.065	0.556190977558414
fzd7a	2.98357422285369e-05	0.922918493098492	0.302	0.156	0.569146618751571
ripor1	3.05481671719717e-05	0.572320709612619	0.105	0.029	0.582736836972531
cebpd	3.4615354208129e-05	0.813682789627761	0.244	0.107	0.66032249687427
tcf7l1b	3.65792042776338e-05	1.00507157496774	0.267	0.134	0.697784900800143
dock9b	3.65920161368728e-05	0.768347824360116	0.151	0.053	0.698029299826985
cnn2	3.6987636124342e-05	0.853051193206244	0.395	0.234	0.705576146707948
gata2a	3.75385002745966e-05	0.540873058574789	0.198	0.079	0.716084431238204
nrp1a	4.40141220606529e-05	1.0784807597335	0.302	0.16	0.839613392429015
tert	4.6423034002236e-05	0.806935603150996	0.221	0.099	0.885565796626654
pls3	4.68615294369806e-05	0.769245214669232	0.267	0.13	0.893930535539841
celsr1a	4.71604615442494e-05	0.837146246488793	0.186	0.076	0.899632964418102
cd99	4.72161565586573e-05	0.572292597668065	0.128	0.041	0.900695402512947
csrp2	5.23540240883815e-05	0.615279415505101	0.14	0.047	0.998705363509966
tmem176l.1	5.26586265610722e-05	0.586584553869963	0.116	0.036	1
si:ch73-22o12.1	5.28478447652841e-05	0.889454036487176	0.233	0.109	1
acap2	5.33188761156078e-05	0.41636647458778	0.105	0.03	1
oaz2a	5.5193028824919e-05	1.0611883489156	0.174	0.068	1
sash1b	5.53511668842126e-05	0.500086398068899	0.116	0.036	1
her9	5.5580547701188e-05	1.32947862524114	0.36	0.211	1
C3H16orf72.1	5.6756648639093e-05	0.905008705005613	0.488	0.368	1
tns1b	5.89207259020299e-05	0.941756624329082	0.267	0.134	1
fuca2	6.06766136196586e-05	0.683065415498472	0.128	0.042	1
map7d1b	6.26825840235935e-05	0.807080236829154	0.221	0.1	1
gnpda1	6.70616752838694e-05	0.484197734112964	0.105	0.031	1
palm1a	6.87069447018969e-05	0.837417634394059	0.221	0.1	1
pik3cg	7.07605283256002e-05	0.659342143060188	0.174	0.069	1
llgl2	7.32073414896809e-05	0.817242573504685	0.186	0.077	1
arhgef10	7.34543574162361e-05	0.361026496712391	0.116	0.036	1
ppp1r9alb	7.42536953801326e-05	0.606317590946896	0.14	0.049	1
sypl2a	7.69719148551197e-05	0.838760834822522	0.256	0.125	1
si:ch73-281f12.4	7.99962993666605e-05	0.734177650730663	0.116	0.037	1
bahcc1a	0.000102363378951273	0.758624794577478	0.244	0.119	1
pik3c2a	0.000104961915910007	0.634217897807106	0.186	0.079	1
dclk2a	0.000105406636980723	0.867065412357802	0.244	0.121	1
si:dkey-52l18.4	0.000106374177163683	0.533973028771658	0.128	0.043	1
arrdc2	0.000107966516433051	1.27506181731264	0.198	0.087	1
niban2b	0.000108838083479684	0.856325817371467	0.209	0.094	1
tmem108	0.000109226661817837	0.732961202502276	0.198	0.087	1
skilb	0.000109347005745712	0.639379815566339	0.116	0.038	1
efnb2a	0.000114101528568314	1.25192903803895	0.314	0.179	1
socs3b	0.000115484300982414	0.92897288225265	0.256	0.131	1
slc25a25a	0.000118425675733932	0.878870105764034	0.209	0.095	1
msna	0.000122594490776281	0.510784104311331	0.674	0.505	1
crim1	0.000127726218743614	0.722328861435557	0.163	0.065	1
rgs5b	0.000133607178750597	1.05016320777083	0.14	0.051	1
svild	0.00014182945111191	0.874822067575365	0.244	0.122	1
cast	0.000143649932086706	0.757024667682084	0.233	0.11	1
abhd17b	0.000154683613536	0.966883075325371	0.198	0.089	1
iqgap2	0.000157755022536625	0.848936634992721	0.244	0.12	1
ca16b	0.000161566581331497	0.621082704576895	0.174	0.072	1
sqstm1	0.000164644467464459	0.662825360598191	0.116	0.039	1
caskin1	0.000178550576435299	0.679443380127498	0.163	0.066	1
adcy2b	0.000192231200624708	0.624017163524069	0.163	0.064	1
BX548028.1	0.000194775990889502	0.855031173151591	0.163	0.067	1
dnmt3ab	0.000214233706321062	1.03267338415259	0.326	0.2	1
lpar2a	0.000215097646005472	0.637850579950707	0.128	0.046	1
hipk3a	0.000224230395960743	0.641307156629722	0.221	0.109	1
her6	0.000234559205035619	1.22130713489023	0.453	0.321	1
il13ra1	0.000238999439797064	0.323367272756465	0.116	0.039	1
ponzr1	0.000243124143027137	0.60642417602975	0.256	0.129	1
cyp2ad3	0.000249603295846993	0.70824927724082	0.128	0.046	1
chmp2a	0.000262875140152331	1.01586397834421	0.326	0.205	1
nos1apa.1	0.000272452913125895	0.556092824003934	0.186	0.082	1
dtx2	0.000280670703546418	0.544045131617061	0.163	0.067	1
rin3	0.000294118453279342	0.531065438310899	0.186	0.082	1
arhgap35a	0.00029607556895897	0.824948233752638	0.337	0.213	1
ptprea	0.000299438653459423	0.654888596009898	0.186	0.084	1
mknk2a	0.00030341098817273	0.693607217778466	0.128	0.047	1
si:ch211-178n15.1	0.000312855966283062	0.907831965408107	0.128	0.047	1
si:dkey-261h17.1	0.00032715378625878	0.547687039013205	0.372	0.221	1
arl4ab	0.000337675622908201	0.461663832940028	0.186	0.081	1
mylk5	0.000348724561593347	0.592852067728235	0.151	0.062	1
zgc:154055	0.000365122247665402	1.06825145448325	0.151	0.062	1
glula	0.000379993885349223	0.78997490920263	0.163	0.069	1
snx12	0.00039380624816618	0.739575714345743	0.384	0.264	1
cdc42bpaa	0.000399516781957078	0.458475570087689	0.174	0.075	1
myorg	0.000406270606598209	0.535767378133014	0.105	0.035	1
itga6b	0.000424853884157801	0.440186003519796	0.14	0.054	1
ccdc187	0.000426551282145599	0.546925627097459	0.267	0.143	1
sh3gl3b	0.000438484311441086	0.679558702484719	0.128	0.048	1
hspg2	0.000451027355577659	0.631078129621356	0.163	0.069	1
tuft1a	0.000471507248785036	0.511088361866461	0.116	0.041	1
id1	0.000482906411797503	0.678296462904953	0.628	0.458	1
arhgef12b	0.000483268155799166	0.668799994912241	0.267	0.147	1
lrch1	0.000493312123237543	0.753705377250206	0.163	0.07	1
ccng2	0.000520880024007406	0.871216395028638	0.419	0.301	1
trip10a	0.000539613724452263	0.540734650230566	0.14	0.055	1
arhgap29a	0.000546717812768577	0.685451626921416	0.14	0.055	1
MYO1D	0.000552493616977142	0.737668648663357	0.116	0.043	1
foxp1b	0.000581646703310972	0.665467510415967	0.163	0.071	1
hspa12b	0.000602514653310197	0.589840218149535	0.186	0.085	1
zfpm1	0.000607632114073857	0.70562934590179	0.128	0.05	1
vav2	0.000613609635221149	0.747603366384993	0.116	0.043	1
tlnrd1	0.000618639753946336	0.642722888016426	0.163	0.072	1
ptpra	0.000634444221768112	0.490932226738138	0.128	0.05	1
fam83hb	0.000646094630986103	0.579591187465591	0.116	0.043	1
runx1t1	0.000657868090819111	0.878278610212743	0.314	0.196	1
cebpb	0.000665317333764378	1.06560217609073	0.337	0.2	1
arhgap45a	0.000681105907617052	0.710813381021411	0.174	0.08	1
kank4	0.000722521750930162	0.895368222622936	0.14	0.058	1
washc2c	0.000722536012124162	1.1343957865354	0.233	0.127	1
hopx	0.000723296043924044	1.00090270028587	0.174	0.081	1
cd81a	0.000743958188321382	0.957166137267558	0.523	0.439	1
si:dkey-40c11.2	0.000751068722617787	0.60603870918011	0.151	0.065	1
bri3	0.00075929308317895	0.654272018429957	0.163	0.074	1
si:dkey-229b18.3	0.000767066417287947	0.53324495783046	0.105	0.037	1
zfp36l1b	0.000776149403452971	0.821524239062774	0.256	0.143	1
gcnt4a	0.000812961335378629	0.663485112479228	0.163	0.073	1
tspan18b	0.000831333122942311	0.677488362612123	0.326	0.202	1
kcnn1a	0.000890160485195825	1.12305328423351	0.14	0.059	1
dennd2c	0.000934143655329477	0.476789325379272	0.105	0.038	1
sox13	0.00093535405040735	0.785647395406256	0.233	0.124	1
dlc1	0.000956583599966048	0.541138055370384	0.14	0.059	1
ralgapa1	0.000986312427991034	0.920229504756285	0.314	0.195	1
hpca	0.00100149624199527	0.55337643102356	0.233	0.125	1
tead1b	0.00101966908629992	0.637560821444065	0.314	0.191	1
ecscr	0.00103834648387822	0.306342337807374	0.105	0.037	1
asap2a	0.00106130107515814	0.535871035618626	0.14	0.059	1
sema4c	0.0010843346141456	0.759189123871779	0.233	0.126	1
tcf7l1a	0.001092608733898	0.905725944045753	0.244	0.141	1
si:ch73-91k6.2	0.00114617342180942	0.795231026948168	0.14	0.06	1
eps15	0.00116297227698357	0.719603965246106	0.163	0.076	1
ubr3	0.00126426103777829	0.605546488514055	0.209	0.11	1
crebzf	0.00127540495181026	0.863550033566892	0.43	0.34	1
bag2	0.00128274592453607	0.516702344223262	0.116	0.045	1
nktr	0.00131206881449973	1.0282210976251	0.256	0.152	1
si:ch211-284f22.3	0.00137423438944983	0.978655969997553	0.291	0.183	1
perp	0.00138070765292425	0.701632766099125	0.233	0.129	1
cica	0.00139091635260793	0.537283949433299	0.151	0.068	1
higd1a	0.00143755743914135	0.711549165295819	0.314	0.204	1
cyp26b1	0.00144743127476028	0.886932642550387	0.221	0.117	1
rnf213a	0.00146657721160368	0.530654909542404	0.128	0.053	1
ccdc80	0.00151177003829545	0.413377460157336	0.163	0.074	1
frmd6	0.00162189378705187	0.559879662113895	0.174	0.084	1
grapa	0.00164041465184181	0.455546070315058	0.128	0.053	1
CU928117.1	0.00170068105810126	0.536069966618539	0.151	0.069	1
cdkn1ba	0.00172822081068561	0.535083536575117	0.151	0.069	1
mmrn2a	0.00173232275584383	0.700838858558449	0.14	0.061	1
tmem51a	0.00173471019324154	0.50772352411032	0.105	0.04	1
atm	0.001738446619049	0.415574738638995	0.14	0.062	1
rai14	0.00179477271879606	0.587391616499752	0.128	0.055	1
phldb2b	0.0018250509008071	0.565619434082814	0.128	0.054	1
galnt1	0.00182676903362405	0.746574678534112	0.198	0.106	1
grb10a	0.00185821311550345	0.524428872105729	0.163	0.075	1
sesn3	0.00187065900146517	0.642771044751022	0.105	0.04	1
actn4	0.00191927333119968	0.844547834487792	0.302	0.2	1
sipa1l3	0.00200262395703882	0.40709790956938	0.163	0.077	1
sh3kbp1	0.00201441124126076	0.492401867887155	0.14	0.063	1
si:dkey-27i16.2	0.00204831126638481	0.578061135654249	0.233	0.129	1
dgkza	0.0021124373565623	0.597546747777616	0.186	0.095	1
srgap2	0.00212281770695764	0.743147319764621	0.314	0.205	1
acsbg2	0.00218352302485318	0.846872108446396	0.314	0.212	1
plxnb3	0.00218679815342473	0.600723777852266	0.163	0.079	1
slc10a3	0.00226711054174662	0.693709086320113	0.151	0.071	1
smarca2	0.00229374553997569	0.683808048091399	0.128	0.056	1
si:dkey-49n23.1	0.00234846933618817	0.324341876905059	0.116	0.047	1
jupa	0.00237931874579649	0.7116763961569	0.233	0.134	1
ftr83	0.00248001174524268	0.297733992040599	0.105	0.04	1
ralgapa2	0.00250615455594312	0.88291230905071	0.233	0.136	1
nfkbiaa	0.00257493167020097	0.573563871672377	0.116	0.048	1
mcf2l2	0.00265809672580863	0.747146852486322	0.198	0.104	1
tanc1b	0.00270561433782673	0.605928311459099	0.105	0.042	1
cdc42se1	0.00279237493082827	0.551937910970279	0.105	0.041	1
rap1b	0.00279455665414428	0.589524938066231	0.407	0.292	1
myo6a	0.00279689494209857	0.392996129855876	0.116	0.049	1
eif1	0.00294842529364323	0.472312264705866	0.698	0.624	1
antxr2a	0.00295582450445471	0.522349633281546	0.116	0.049	1
slc25a43	0.00300407703480043	0.762325803995924	0.151	0.073	1
si:zfos-2326c3.2	0.00304166101655534	0.566075464637335	0.163	0.08	1
bnc2	0.00315877541765206	0.370976169048601	0.163	0.079	1
klf11b	0.00316145675763011	0.724948629946916	0.209	0.118	1
rbm5	0.0033227484948882	0.710224890551442	0.337	0.245	1
prdm1a	0.00341685842152022	0.917175374084654	0.163	0.08	1
si:dkey-57k2.7.1	0.00349776691408675	0.730284688351892	0.151	0.075	1
fam171a2a	0.00357161379969055	0.482425724615222	0.174	0.091	1
sept2	0.00361470557731893	0.666061714139091	0.384	0.285	1
il6st	0.0036280358483862	0.647980147833472	0.14	0.066	1
cemip2	0.00364571836593724	0.367618877889069	0.14	0.064	1
rbms2a	0.00388047588850529	0.694261834865113	0.186	0.1	1
zgc:158659	0.00390150787844026	0.390490303367326	0.105	0.043	1
ccdc85b	0.0039487472769115	0.92952985217038	0.267	0.17	1
ctnnd1	0.00412340079791563	0.534499319121657	0.279	0.178	1
ptpn21	0.00416382759923253	0.780682843093374	0.186	0.101	1
zfp36l1a	0.00418676270262903	0.776111573647913	0.163	0.085	1
pmaip1	0.00422013867684971	0.6870578809938	0.128	0.059	1
GARRE1	0.00423366984838419	0.584061154361874	0.186	0.101	1
gnai2a	0.00424418643295939	0.567827423981674	0.36	0.259	1
pcf11	0.00448101486041838	0.816236730292211	0.326	0.238	1
rnd3a	0.00457757518458099	0.844082224025195	0.314	0.214	1
pcnx1	0.00461964602012878	0.574391758581418	0.14	0.067	1
plekhg5b	0.00466610960534989	0.394320444213455	0.105	0.043	1
myh10	0.00472289645092316	0.694578587231566	0.326	0.227	1
EML4	0.0047427241343595	0.507058333175558	0.105	0.044	1
smad5	0.00497186756406504	0.696831395162748	0.221	0.132	1
plekho2	0.00498494282526561	0.379371469782642	0.105	0.044	1
abi1a	0.00518359955244406	0.706699549368762	0.221	0.13	1
ist1	0.00521233541699951	0.626264583089666	0.244	0.154	1
rab5c	0.00523371645366773	0.619113071693163	0.349	0.264	1
prrg1	0.00528219006639824	0.648060416078564	0.174	0.094	1
trafd1	0.00531304126996536	0.372714711288682	0.105	0.044	1
fhl3a	0.00549892112557816	0.424656882038381	0.116	0.052	1
lmo2	0.00560441745691916	0.602711248592332	0.267	0.168	1
atp1a1a.1	0.00588626273257696	0.664701525005084	0.372	0.286	1
dusp6	0.00594570679298915	0.80729590694209	0.337	0.244	1
si:ch211-212g7.6	0.00610516606466412	0.326752491877023	0.116	0.052	1
jag1b	0.00630878619886879	0.64980174847325	0.116	0.053	1
zgc:100829	0.00637158198819917	0.719772343998976	0.198	0.114	1
sesn1	0.00637853062153941	1.08792820171405	0.395	0.31	1
hbp1	0.00642166324189999	0.781403975136005	0.14	0.07	1
arid3c	0.00656067259478546	0.872770335157116	0.105	0.046	1
slc12a2	0.00681545156493937	0.792782088122524	0.233	0.146	1
shroom2a	0.0070380335341465	0.79710976315348	0.186	0.107	1
arhgef1a	0.00725129353928795	0.539256162711862	0.163	0.086	1
csnk1a1	0.00727884842649371	0.86580314713385	0.523	0.478	1
ap1b1	0.00728555531311782	0.812044987361628	0.256	0.171	1
zeb1b	0.00734402027456423	0.617061353385434	0.198	0.115	1
esco1	0.00736683340811016	0.522616635568316	0.128	0.062	1
mink1	0.00746240819055847	0.575064817711275	0.128	0.062	1
tcf3a	0.00749708061905451	0.527048314784969	0.163	0.088	1
s1pr1	0.00788693255918217	0.589871381668741	0.233	0.144	1
ptbp1a	0.00799806514353476	0.585849429929477	0.372	0.287	1
mt-nd4l	0.00831050994066735	0.640791381218763	0.267	0.18	1
insig1	0.00862855720943687	0.865974186389884	0.186	0.11	1
abca1a	0.00868802768941459	0.58690608249361	0.314	0.218	1
edrf1	0.00887744300850318	0.331919738380427	0.105	0.047	1
sh3bp5la	0.00894045553942719	0.784014528217536	0.151	0.081	1
leng8	0.00910828034808237	0.684501791823958	0.233	0.151	1
zgc:92107	0.00955925183597448	0.775422584847805	0.174	0.101	1
postnb	0.00976744094383914	0.28681538322911	0.174	0.093	1
brca2	0.0100540900828829	0.46326599647824	0.116	0.056	1
myd88	0.0101231771636099	0.539884785623467	0.116	0.055	1
ap2a1	0.0101845826259983	0.728006303491137	0.349	0.273	1
clic4	0.01023773962025	0.671781188137939	0.256	0.174	1
rhoab	0.0103547562830005	0.360065773065097	0.5	0.424	1
pcdh2g28	0.010441711662642	0.676090381921327	0.326	0.241	1
nhsl1b	0.0113906221767309	0.400505583490879	0.105	0.048	1
ephb4b	0.0116973307875003	0.561266146636345	0.116	0.056	1
myo1ea	0.011760497328355	0.519955472629418	0.116	0.056	1
sh3bp4a	0.0117651405363763	0.448045791536279	0.128	0.065	1
grasp	0.0117776892749138	0.544031204326515	0.163	0.09	1
prdx1	0.0117894694738181	0.505171406789864	0.198	0.118	1
rasgrp3	0.0118209348803352	0.659271647735543	0.14	0.073	1
add3a	0.0120305825337073	0.469294157805067	0.279	0.189	1
pim3	0.0124410645754504	1.02120738065312	0.291	0.213	1
lima1a	0.0126054556641095	0.465348910912136	0.233	0.148	1
anxa3b	0.0126576701572135	0.306705977341075	0.116	0.056	1
ankrd11	0.012934639898732	0.529532429039279	0.57	0.475	1
man1a1	0.0129382234093085	0.56059737678444	0.151	0.082	1
kif3a	0.0131231151651823	0.595748640093926	0.186	0.113	1
tmem189	0.0134275895236064	0.58981028977873	0.186	0.113	1
stk17b	0.0135145805235317	0.454365365510538	0.14	0.075	1
spty2d1	0.0135277833793126	0.564908135378828	0.209	0.133	1
sh3gl3a	0.0139692443123988	0.921565991651047	0.209	0.134	1
si:ch211-126j24.1	0.0141506229162857	0.544815911319155	0.151	0.083	1
pfkpa	0.0142146940436561	0.501264050355911	0.128	0.065	1
pfn2	0.0146104708886865	0.284578595448836	0.581	0.511	1
efna1a	0.0148423074428879	0.649578708020438	0.151	0.084	1
cavin2b	0.0154813521406044	0.329735699589184	0.174	0.097	1
phlda2	0.0156375133192989	1.01857695431677	0.186	0.11	1
rab11bb	0.0156807773388287	0.538797601984717	0.209	0.129	1
syne1a	0.0162257628583106	0.597759951741065	0.221	0.142	1
clk2a	0.0163573129636696	0.5569643133404	0.209	0.134	1
si:ch211-166a6.5	0.0165977226932248	0.438598935898307	0.105	0.05	1
ucp2	0.0166136052532601	0.507526418356173	0.442	0.363	1
homeza	0.0176483824995233	0.703785809192245	0.14	0.077	1
kdm4aa	0.0177751226482984	0.459989241554934	0.105	0.051	1
C19H6orf62	0.0178678084481049	0.539474316987392	0.465	0.411	1
igf2bp2a	0.0191311008201671	0.436194445450813	0.105	0.051	1
pora	0.0191537826491669	0.389982701966619	0.174	0.104	1
arvcfb	0.0194087637168549	0.608566896528694	0.244	0.167	1
rbm39a	0.0195461539440348	0.584058901300508	0.384	0.325	1
dab2ipb	0.019823889757507	0.381877182504753	0.209	0.131	1
pcdh17	0.0201395086943231	0.651732388523492	0.186	0.115	1
ppfibp1b	0.0203901959726203	0.566601850883781	0.105	0.052	1
mprip	0.0204508316341834	0.521244207670932	0.244	0.166	1
lgr4	0.0206421211006805	0.713366896465411	0.14	0.078	1
lyve1a	0.0207985627611779	0.677680937568991	0.116	0.058	1
tgfb1a	0.020802172872053	0.49356009114721	0.14	0.077	1
ggps1	0.0210250845252089	0.516874973977181	0.151	0.087	1
gigyf1b	0.0212024057054716	0.724966531819245	0.314	0.246	1
glg1a	0.0212254621660408	0.448655766568746	0.163	0.097	1
mfap3l	0.0214349381033477	0.498458619074625	0.198	0.128	1
dip2ba	0.0214767547980149	0.640408038178664	0.256	0.185	1
gnao1a	0.0221249744841759	0.254672290757535	0.047	0.137	1
eif5	0.0223364814091301	0.463727292520914	0.43	0.382	1
usp6nl	0.022600103742615	0.361082290593523	0.116	0.06	1
bnip2	0.0227720691768678	0.510474690620402	0.128	0.07	1
jak1	0.0228362173695864	0.592938712510285	0.244	0.172	1
ppp1r18	0.0230489249194811	0.252852732102151	0.105	0.051	1
ccdc102a	0.0230943327179957	0.477510616638871	0.116	0.061	1
dedd1	0.0244464144262641	0.73644384491163	0.244	0.173	1
arglu1a	0.024623063953152	0.617452894111102	0.302	0.235	1
sult2st1	0.0247088744945501	0.602671055685322	0.105	0.053	1
fbxl3a	0.024825896220418	0.497434317271034	0.198	0.13	1
inppl1a	0.0248336568953829	0.473008868228144	0.151	0.088	1
kctd10	0.0250806411591937	0.445839173351458	0.163	0.099	1
bcar1	0.02591606116237	0.472126329612192	0.151	0.088	1
slc25a24	0.0263697333235368	0.461233112112315	0.105	0.053	1
zbtb16a	0.0277813812558644	0.744818723876563	0.267	0.193	1
rab11a	0.0278262102899373	0.594321706578377	0.372	0.31	1
elmsan1b	0.0278596892146297	0.692498137291484	0.256	0.187	1
tmem88b	0.0281528418158434	0.292435060580411	0.14	0.077	1
tcf12	0.02898125584602	0.600924219786088	0.349	0.279	1
si:ch211-114c12.2	0.0291234705607035	0.68431565593279	0.244	0.176	1
trioa	0.0299025378164538	0.725772764665981	0.186	0.122	1
nfkbiab	0.0301451770919044	1.07385699409596	0.395	0.364	1
pik3r2	0.030189762262497	0.541758138839799	0.221	0.153	1
cltca	0.0305792215571061	0.662049879381759	0.337	0.277	1
aplp2	0.0306624480650157	0.322384873529838	0.221	0.147	1
krt18b	0.0312263545918037	0.353870368727201	0.186	0.116	1
rapgef5b	0.031506921925265	0.27142137028608	0.105	0.053	1
smo	0.0316668619485232	0.525256115949725	0.221	0.153	1
cd276	0.0317205229009241	0.373138551223653	0.14	0.08	1
dennd4c	0.0331993008875637	0.352457835820205	0.105	0.055	1
nfe2l1b	0.0333072022522508	0.416706731235603	0.105	0.055	1
rock2a	0.0333478847081442	0.374981966854075	0.174	0.111	1
CABZ01070631.2	0.0333694533959938	0.35829133104614	0.105	0.054	1
smad1	0.0333812899693806	0.425189463576398	0.151	0.09	1
ppfibp1a	0.0336364795560367	0.616446355790155	0.163	0.1	1
foxn3	0.0338519952395937	0.451884440792535	0.14	0.082	1
hexb	0.0342103488227925	0.740253612981279	0.14	0.084	1
grb10b	0.0343724977928619	0.554839742051667	0.128	0.073	1
wwp1	0.0357531295756415	0.347922612647028	0.14	0.082	1
lrrc8ab	0.0359110185396816	0.478707075981774	0.14	0.083	1
unc119.1	0.0371750771828943	0.681476296008207	0.14	0.085	1
coro1ca	0.0378512495038994	0.422035566067571	0.291	0.22	1
serpinh1a	0.0381649047237794	0.274264911277046	0.128	0.072	1
adam8a	0.0382533374678346	0.705507060541629	0.105	0.056	1
setd3	0.0394276268094316	0.572045063983985	0.151	0.095	1
tes	0.0394410246731333	0.666622658339662	0.14	0.084	1
thbs1b	0.0420448122688459	0.954471238940253	0.14	0.082	1
kdm6ba	0.0421307374190588	0.412901929826816	0.5	0.449	1
snx11	0.0427785895014064	0.44338328770698	0.116	0.065	1
cdc42bpb	0.0442593632329213	0.582516198930212	0.279	0.217	1
diaph2	0.0451160865494081	0.653400569026917	0.163	0.105	1
ern1	0.0452983687252873	0.453289355988521	0.105	0.057	1
si:dkey-19b23.8	0.0456708064073756	0.426597468817018	0.105	0.056	1
ZNF423	0.0458618808986363	0.648128180686645	0.151	0.095	1
tnrc18	0.0465884653831818	0.835982057673069	0.244	0.185	1
si:ch211-269k10.2	0.0465933654995731	0.436066067836883	0.116	0.065	1
si:ch211-160o17.4	0.0470332190125893	0.426532556653267	0.349	0.292	1
ildr2	0.0475882367679024	0.403240955413273	0.151	0.095	1
brd2a	0.0475937117938225	0.670013483704795	0.337	0.292	1
rc3h1b	0.0476904847998177	0.502570100610228	0.151	0.097	1
cdkn1bb	0.0479261626639396	0.666786408936836	0.453	0.423	1
tacc1	0.0485938638959234	0.573356030645251	0.105	0.058	1
arf6a	0.0493287255507206	0.580033472092629	0.233	0.175	1
si:ch211-200p22.4	0.0510597520533253	0.531329520733501	0.14	0.086	1
lamc1	0.0514416722922315	0.281849158383926	0.128	0.075	1
gata3	0.0528322020128909	0.453471482858551	0.151	0.093	1
tmem176l.3a	0.0532673301760451	0.275725493235835	0.128	0.076	1
si:ch73-376l24.3	0.0533969139798826	0.613522801858863	0.151	0.098	1
slc35c2	0.0547779792072197	0.586985020017756	0.116	0.068	1
matr3l1.1	0.0549125902552061	0.3781298994696	0.116	0.221	1
serinc5	0.056428235575578	0.595864513508848	0.174	0.119	1
adam10a	0.057047433911944	0.525454064705945	0.244	0.183	1
slc25a55a	0.0574518222107364	0.684646162681828	0.302	0.252	1
ube2al	0.0593761781359276	0.623076613498037	0.244	0.191	1
fbxw7	0.0595134233496061	0.698987503061813	0.186	0.132	1
pam	0.0599715689906281	0.280991671122995	0.116	0.068	1
zgc:114200	0.060536981890981	0.559632823659217	0.14	0.089	1
rab8b	0.0607580408230073	0.402312947517545	0.279	0.211	1
iqsec1b	0.0614599653166498	0.642983824101686	0.244	0.185	1
badb	0.0644116930201512	0.534903781967319	0.116	0.07	1
tmf1	0.0654121256908219	0.552546452188835	0.151	0.099	1
prex1	0.0662719662459327	0.357400196133149	0.128	0.079	1
gadd45ab	0.0667450751560731	0.331785661927279	0.163	0.105	1
stx4	0.0668144243515524	0.537977519600594	0.151	0.101	1
dock4b	0.0672921415887529	0.351937348986235	0.128	0.078	1
rhag	0.0679299394074081	0.449017829958097	0.116	0.068	1
ctnna1	0.0694997873278615	0.505669090671939	0.198	0.141	1
entpd1	0.069711949582994	0.408492494272917	0.116	0.069	1
gna12a	0.0701678706647552	0.280732049906253	0.105	0.06	1
DDX17	0.0712916548705472	0.539472918935759	0.326	0.277	1
nck1b	0.0713487878383072	0.561712077116382	0.209	0.156	1
irf2	0.0740433243330543	0.501449620873442	0.116	0.071	1
rhocb	0.0744933698821396	0.438338275158932	0.291	0.239	1
tp53bp2a	0.0745153514425693	0.401669487564036	0.105	0.061	1
rps6ka3a	0.0749712441404825	0.529083119376164	0.116	0.072	1
f13a1b	0.0758115602285371	0.479404811393893	0.116	0.071	1
elk3	0.0762628766343428	0.452750643287547	0.128	0.079	1
slc20a1b	0.0769630768595118	0.714393835854852	0.279	0.231	1
cyfip1	0.0771238953538674	0.333499018107886	0.186	0.13	1
tshz2	0.0784842599640007	0.395542888256152	0.128	0.079	1
PKN2	0.0785834212316446	0.592700500498743	0.128	0.081	1
eya1	0.0791128111743806	0.491189747583487	0.116	0.071	1
fam13b	0.0812403713422596	0.391984152430954	0.116	0.071	1
myl6	0.0829017497357584	0.583504448731737	0.174	0.125	1
arhgef1b	0.0831945291263124	0.558975680290816	0.209	0.157	1
agrn	0.0838077104443646	0.351410653500416	0.279	0.217	1
zmynd11	0.0851087042348311	0.409244827205064	0.233	0.18	1
vash2	0.0853016739512181	0.350292934966045	0.105	0.062	1
map7d3	0.0862942580341043	0.367660130941888	0.209	0.157	1
si:dkey-6n21.12	0.086708213079116	0.454292535736192	0.14	0.093	1
FAT4	0.087545965014994	0.393896404039686	0.186	0.131	1
spred1	0.0875774081302085	0.505650394581815	0.116	0.073	1
stxbp3	0.0884492772066628	0.569332753673584	0.128	0.084	1
gpatch1	0.0891055362171458	0.531643210557009	0.128	0.085	1
myo10l3	0.0896008066930069	0.564118558910794	0.128	0.083	1
si:dkey-253i9.4	0.0901362671726674	0.387312195395212	0.151	0.102	1
phactr4b	0.0906126355919187	0.487812424765932	0.105	0.064	1
bmpr2a	0.0918986570165712	0.312709660658244	0.279	0.219	1
gsna	0.0924494741642839	0.289270723717097	0.105	0.064	1
raraa	0.0925115154610777	0.463081134207075	0.151	0.102	1
srsf6b	0.092730461780967	0.444485657990128	0.337	0.299	1
wdr26b	0.0932596231118859	0.496916295274323	0.163	0.114	1
sbf2	0.0939654459746015	0.791029403928124	0.116	0.074	1
snx5	0.0963216796906764	0.570969679678601	0.14	0.095	1
foxp1a	0.0991668560296056	0.504017626172828	0.128	0.085	1
mdm4	0.0994565195255693	0.634427433611914	0.209	0.165	1
pcnt	0.0998312404049141	0.46049961931605	0.198	0.151	1
dcbld1	0.100011748963863	0.421756667641039	0.105	0.064	1
rab35b	0.10027827491712	0.423730978029069	0.186	0.139	1
arid3b	0.100621668836276	0.345980095045219	0.221	0.172	1
ptk2ab	0.100900596488811	0.37406241849658	0.105	0.064	1
fthl27	0.102338388981562	0.399325239233308	0.558	0.57	1
jarid2b	0.102598792946191	0.423025294658267	0.174	0.126	1
gpr146	0.106667435291053	0.447187997579009	0.105	0.065	1
rgs12b	0.108708403206765	0.271268679764282	0.105	0.065	1
fryl	0.108720073685434	0.63842988193129	0.186	0.14	1
si:dkey-79d12.5	0.111332019767569	0.397605283066258	0.116	0.075	1
dido1	0.112439873716194	0.533484366364613	0.43	0.421	1
vps36	0.113272514645416	0.632803844814129	0.128	0.087	1
nf1a	0.114913594749936	0.469548065811838	0.151	0.107	1
arrb2b	0.11555896546207	0.598281213590336	0.174	0.131	1
ece1	0.115665529855881	0.310102907015226	0.105	0.064	1
gas6	0.116361006779894	0.417485652210985	0.116	0.075	1
mast2	0.117463931516187	0.718834962154065	0.244	0.199	1
arhgap10	0.117678562711254	0.531589764548509	0.105	0.066	1
slc38a10	0.117984790325403	0.706002052088923	0.186	0.143	1
ep300a	0.118023929952359	0.463275340013203	0.233	0.188	1
rbms1a	0.118234423486041	0.365988638569305	0.186	0.139	1
usp54a	0.120521313697365	0.397488231052637	0.14	0.096	1
arhgap21b	0.122375623436431	0.427520813904164	0.105	0.067	1
slc44a1b	0.122394692382865	0.657063266380108	0.174	0.13	1
map3k14a	0.122441909025909	0.31073061406323	0.105	0.066	1
elmo1	0.124870754753444	0.493167965072916	0.314	0.271	1
srrm1	0.125697461744692	0.454461705159039	0.419	0.401	1
cxcr4b	0.12604193432059	0.627166310694483	0.186	0.133	1
yap1	0.126643709882913	0.426297686161937	0.209	0.162	1
kmt2bb	0.126766686450372	0.566696439784705	0.407	0.407	1
btbd10b	0.126992119060319	0.428785445952834	0.314	0.282	1
larp1b	0.127043302543561	0.55586851474193	0.198	0.157	1
eif3jb	0.1276131071836	0.5321955139347	0.244	0.205	1
ehmt1a	0.128485388140542	0.450428997363273	0.14	0.099	1
mapkapk2a	0.130105170988396	0.501372358334139	0.267	0.229	1
creb3l3l	0.130719677754577	0.640555715929957	0.151	0.111	1
papola	0.131204383656647	0.2699342004014	0.151	0.247	1
ctdsp2	0.131373701662043	0.36739307202088	0.233	0.188	1
vps25	0.135757130073875	0.415089738754216	0.163	0.121	1
igf1rb	0.141288655909089	0.277812383226212	0.209	0.164	1
sept10	0.142620290283789	0.382638737569539	0.163	0.12	1
cttnbp2nlb	0.143060554319573	0.421036369985152	0.163	0.12	1
chd7	0.145601695504711	0.339327772381648	0.442	0.415	1
tpra	0.148563207505945	0.29635830096534	0.116	0.191	1
cep170aa	0.150619356484046	0.44587166650164	0.244	0.204	1
crema	0.152060744958434	0.450985965268211	0.14	0.1	1
apln	0.152194611663644	0.798189590695068	0.14	0.099	1
gpbp1l1	0.154338159463405	0.342506128873059	0.128	0.09	1
lrba	0.15437036407227	0.521849229642836	0.128	0.09	1
hist2h2l	0.154557988517955	0.726717258461403	0.349	0.329	1
psip1b	0.156134689254836	0.598409414109902	0.372	0.355	1
qki2	0.158092757116585	0.286949472745183	0.14	0.098	1
npc1	0.159825230888932	0.568449374272269	0.128	0.092	1
si:dkey-244a7.1	0.161151875916996	0.394200087908554	0.116	0.08	1
syne3	0.162545184379173	0.363316897813783	0.105	0.07	1
erfl3	0.16325001014592	0.302827423619914	0.14	0.099	1
rhoca	0.163897484724127	0.471787832436196	0.186	0.143	1
kansl3	0.16511865328025	0.372753097426137	0.128	0.092	1
si:ch73-376l24.2	0.165395818183424	0.398287938648172	0.14	0.102	1
sdcbp2	0.167856517589505	0.497128567624415	0.279	0.25	1
trib3	0.168286369423813	0.636504970075816	0.163	0.127	1
prkcea	0.169539224361012	0.446177092030171	0.105	0.071	1
kmt2ca	0.170463794938385	0.433515381947806	0.198	0.159	1
flot1b	0.173851250324599	0.36046793605604	0.233	0.194	1
sh3pxd2b	0.174752569442989	0.41452234594632	0.14	0.102	1
snx17	0.176062961978477	0.542472476601752	0.116	0.082	1
upf1	0.176467999761498	0.712828414626931	0.209	0.178	1
foxc1b	0.176874937044505	0.368781505260358	0.105	0.07	1
dnaja1	0.178643644437305	0.431944873931624	0.128	0.094	1
creb3l2	0.179161371605292	0.372779605247541	0.105	0.071	1
cdc34a	0.180044621408906	0.328888608248501	0.116	0.082	1
rusc2	0.180912883342222	0.456066141813313	0.116	0.082	1
fcho2	0.182263633797401	0.554325526171115	0.163	0.127	1
sf1	0.182527457712882	0.451366156543018	0.349	0.336	1
hspa4a	0.18257732030639	0.459464017516306	0.186	0.153	1
sfpq	0.182737440441953	0.495750755630301	0.36	0.342	1
ccnd2a	0.183031250875328	0.389891270876616	0.14	0.103	1
si:dkeyp-19e1.3	0.183298440863917	0.589866747149693	0.105	0.071	1
picalma	0.183742416475009	0.341568332416129	0.128	0.092	1
kank2	0.185911343062458	0.385749444259309	0.105	0.071	1
zfyve9a	0.187860793725524	0.360657243738508	0.116	0.082	1
bmpr2b	0.189873681368336	0.455276905848036	0.14	0.104	1
ackr3b	0.190337207006979	0.280194409165365	0.105	0.071	1
znf516	0.194388495987527	0.48213553844929	0.186	0.15	1
CU929259.1	0.195221811723144	0.339607219468636	0.128	0.093	1
pnisr	0.195448554582292	0.475425614098586	0.267	0.237	1
osbpl9	0.199879668724923	0.271801932953722	0.105	0.073	1
map1lc3a	0.200710887003589	0.334184508273752	0.128	0.094	1
ier5l	0.202294796360037	0.489209569441424	0.326	0.308	1
znf318	0.20800906426047	0.456100368599559	0.279	0.258	1
mark2b	0.209903429966324	0.423375507600833	0.14	0.106	1
ginm1	0.211987324550629	0.339600524391767	0.233	0.198	1
mpped2a	0.21248670669215	0.674439286061816	0.163	0.128	1
polr2a	0.215856169217598	0.575481781698818	0.337	0.325	1
cers2b	0.216036832255588	0.374795366112146	0.116	0.085	1
map3k7	0.219561883919705	0.541362772701914	0.186	0.155	1
ddx5	0.219785223356469	0.308154057259704	0.628	0.634	1
nhsl2	0.221486082660329	0.295229230623862	0.105	0.074	1
znf609a	0.223632986272937	0.597677844636844	0.233	0.209	1
spock3	0.229116614844582	0.334522335877294	0.14	0.105	1
gsk3ba	0.229734663300556	0.517390258573164	0.256	0.231	1
gramd1a	0.230586099347071	0.371452341612851	0.116	0.085	1
birc6	0.23534257291496	0.522324286138438	0.209	0.179	1
ccnt1	0.239919677443692	0.318939802006954	0.093	0.148	1
paxbp1	0.242932886306169	0.285723021483173	0.174	0.141	1
kansl1b	0.24399937773246	0.446376383792472	0.233	0.206	1
rhbdf1a	0.244786348661105	0.411968745807903	0.128	0.096	1
fgd4a	0.245106053640936	0.396544597784314	0.116	0.086	1
fryb	0.245559355017012	0.263517553901303	0.058	0.1	1
rreb1b	0.245944338449832	0.331618211223883	0.105	0.076	1
fam193a	0.252997587439517	0.435155835443528	0.163	0.133	1
angptl4	0.253191788762075	0.884209117490188	0.279	0.254	1
dync1li2	0.258102572360979	0.327723679852721	0.116	0.179	1
sft2d1	0.258342384840566	0.362836964206963	0.116	0.087	1
spoplb	0.261451703579987	0.512271914402614	0.14	0.112	1
eif5b	0.262153335661755	0.307684532441799	0.407	0.406	1
eef2a.1	0.262275537750748	0.441337579780033	0.14	0.111	1
parp12b	0.263441357213404	0.423077894473319	0.116	0.088	1
kcmf1	0.265314536355651	0.366076618552923	0.116	0.089	1
ipo11	0.267836144861594	0.33536238025236	0.105	0.078	1
gnas	0.269075694510762	0.552893853726538	0.163	0.133	1
lmbrd1	0.270307509676043	0.490670101230911	0.105	0.078	1
SPEN	0.27512278278033	0.504570884390308	0.186	0.16	1
jmjd1cb	0.281748654062533	0.378173844593136	0.326	0.307	1
adipor2	0.285535160625534	0.813825849059408	0.163	0.137	1
pacsin2	0.289269647340926	0.347839857886071	0.105	0.079	1
nbr1a	0.292057867354371	0.367770127021234	0.116	0.089	1
oga	0.297875969616497	0.449632047974592	0.337	0.327	1
grk4	0.300888914649689	0.393734348375869	0.209	0.186	1
notch1b	0.302718821628061	0.453603770374811	0.198	0.171	1
cab39l1	0.303753470865731	0.273116656189122	0.151	0.124	1
carhsp1	0.306617079519329	0.30625039114694	0.174	0.148	1
tjp2b	0.307062390175994	0.405977326570846	0.128	0.1	1
ddx61	0.307274996284172	0.355296441606931	0.407	0.426	1
erbin	0.309473160431916	0.39730787605254	0.186	0.162	1
hells	0.31170438636336	0.451350140289864	0.174	0.149	1
riok2	0.314335672432655	0.29147423391974	0.07	0.111	1
htt	0.316154761799156	0.497643746909039	0.14	0.114	1
cblb	0.319352049914718	0.281018441518803	0.163	0.133	1
gsta.1	0.321621944877831	0.523104736339997	0.128	0.103	1
hivep1	0.322295824608727	0.278134727351993	0.14	0.113	1
tnrc6b	0.328350508138955	0.333788673179398	0.267	0.25	1
elf2b	0.332070932204972	0.37630552395914	0.186	0.165	1
lonrf1l	0.333026936706067	0.4271771916027	0.105	0.081	1
arf1	0.337674488113184	0.463514561880487	0.267	0.256	1
cecr2	0.339295923013051	0.369950038335856	0.14	0.115	1
slkb	0.340392317356423	0.364473503821265	0.198	0.175	1
nbas	0.341996670542711	0.250171218674266	0.116	0.092	1
foxj3	0.343509249147771	0.365853894701354	0.174	0.152	1
zgc:110239	0.343801437545509	0.55463052205009	0.116	0.094	1
irf2bp2b	0.345005383880791	0.411227903861429	0.198	0.175	1
naa25	0.345316428501491	0.450336086428307	0.151	0.13	1
zgc:113263	0.346922221068427	0.29839095970965	0.081	0.122	1
tial1	0.347756072103063	0.561426966137532	0.151	0.13	1
atl3	0.349944116911525	0.381204399667486	0.105	0.082	1
ogdha	0.350819328542735	0.452564957112492	0.244	0.228	1
myo1b	0.352651374200611	0.286793265015497	0.163	0.137	1
arl4aa	0.354904258291438	0.435240263998244	0.209	0.184	1
kmt2e	0.355118670892552	0.309431338756618	0.163	0.229	1
CU104709.1	0.365114041989544	0.502484962026	0.233	0.22	1
spred2b	0.365350877164455	0.517581107605117	0.128	0.105	1
trim8a	0.366155590218697	0.445975167523012	0.116	0.094	1
ccnl1b	0.367922764367526	0.502230670142347	0.244	0.232	1
slc44a2	0.368367781732784	0.350927074322128	0.14	0.117	1
zc3h11a	0.369717845722157	0.625526307523205	0.221	0.212	1
zgc:153018	0.371650300570048	0.355193959035411	0.105	0.084	1
rasal2	0.371828950858778	0.466191528101123	0.186	0.168	1
mt-atp8	0.376300833478634	0.342466362035198	0.221	0.201	1
kif26ab	0.376993248369212	0.390734769368309	0.105	0.081	1
dchs1b	0.381115772608139	0.430286939461619	0.163	0.14	1
casc3	0.385120081525597	0.261838588323271	0.093	0.135	1
pho	0.387416060483087	0.448012959653754	0.128	0.178	1
arhgap5	0.387768946294325	0.277828335747782	0.221	0.204	1
uck2b	0.387883478444969	0.382045757989596	0.186	0.17	1
gpatch3	0.391960074522041	0.264334885939491	0.105	0.083	1
ets2	0.391992609134384	0.291911220798727	0.116	0.093	1
smap1	0.393324800289697	0.325873156545508	0.163	0.224	1
tanc2a	0.395232223791161	0.511920226794674	0.14	0.12	1
ppp2r5ea	0.397843942814092	0.380550531532781	0.186	0.171	1
ifi30	0.398971034597227	0.48119608648228	0.151	0.134	1
ppp6r2a	0.40073092406117	0.256694946818899	0.07	0.103	1
rbm39b	0.402209324330115	0.322111919463832	0.233	0.22	1
chmp6b	0.404345352555336	0.287407499196919	0.105	0.148	1
zc3h13	0.405115892581844	0.403518038754637	0.326	0.34	1
trim71	0.411403062633535	0.305539999385182	0.198	0.18	1
arf6b	0.411616050242833	0.604521818947559	0.221	0.211	1
pgpep1	0.412806940934825	0.277538853265341	0.163	0.144	1
golga4	0.412902613571353	0.305101794130468	0.116	0.097	1
sept12	0.418226907377366	0.33921543790258	0.221	0.206	1
casp2	0.420753194817601	0.562560421819117	0.116	0.099	1
bcl2a	0.421739242853395	0.748553738719258	0.105	0.087	1
metrnla	0.423907424407117	0.256094324644014	0.105	0.084	1
sephs1	0.426079137739849	0.261269722953716	0.105	0.147	1
rbm14b	0.426416890194592	0.471120727248679	0.151	0.135	1
prpf38b	0.426628289392254	0.489135174817888	0.233	0.231	1
sptan1	0.426764514235581	0.491717549964053	0.291	0.291	1
tet3	0.426891245056401	0.297312795270484	0.395	0.404	1
maco1b	0.430993999709447	0.318581239990714	0.128	0.109	1
arglu1b	0.432236816538514	0.256268545548423	0.174	0.236	1
nr3c1	0.432883309358655	0.282934245007325	0.128	0.175	1
necap2	0.443960872749917	0.301402694724473	0.105	0.087	1
lims1	0.449336627405146	0.441256124338756	0.163	0.145	1
tspan17	0.449710600703698	0.313825126954523	0.105	0.087	1
pank2	0.452156541636661	0.355966246866524	0.116	0.098	1
syap1	0.45441098733558	0.319119547523705	0.128	0.175	1
kif13ba	0.456524844824367	0.336367737443643	0.151	0.133	1
slc38a2	0.456633351566325	0.3108960214907	0.209	0.196	1
frmd4ba	0.461991734284965	0.483749747087455	0.151	0.134	1
fam177a1	0.464308580136765	0.296497198379197	0.105	0.144	1
laptm4b	0.472356809753597	0.350430434707541	0.14	0.123	1
nkd1	0.472811565903186	0.401194213571789	0.151	0.135	1
taok2a	0.473316114073414	0.578465741861048	0.174	0.162	1
acin1b	0.474458158367321	0.470517053738763	0.279	0.287	1
cdc14b	0.474592549886116	0.368771811734225	0.14	0.187	1
tbcb	0.47492717455705	0.361906709164106	0.163	0.22	1
rac1a	0.475960221858234	0.338467286680996	0.221	0.211	1
taf3	0.476913311726911	0.339006579732362	0.198	0.265	1
rassf1	0.482203238109371	0.41465795372908	0.186	0.173	1
scaf4b	0.485014439614147	0.361460359296461	0.128	0.113	1
ptp4a3a	0.485162879392503	0.40081738981845	0.116	0.102	1
ppp2r5d	0.494119052269452	0.520400227457434	0.186	0.179	1
slka	0.498465380044566	0.396204392325836	0.14	0.126	1
rexo1	0.502767803144094	0.534425704062911	0.116	0.103	1
sfswap	0.504349563880744	0.252011348629387	0.128	0.113	1
ppp6r3	0.507787522280369	0.308004993528157	0.221	0.294	1
rab5aa	0.508858374572048	0.503766864828781	0.221	0.221	1
taok1a	0.510157238547494	0.40621981496316	0.151	0.139	1
hnrnpm	0.510601905267609	0.299169284080978	0.384	0.416	1
amd1	0.512117193212534	0.500453521216933	0.116	0.153	1
slc20a2	0.512981490865795	0.562157440372671	0.128	0.115	1
peli1b	0.517010217528962	0.255969080761162	0.081	0.109	1
zgc:66474	0.517388247736043	0.417215233473982	0.163	0.152	1
nckap1	0.519495758729112	0.570906955602	0.198	0.19	1
kdm7ab	0.523371314849514	0.570975212588545	0.174	0.167	1
aff4	0.525148957190389	0.263238419660466	0.128	0.114	1
zgc:66427	0.525448437037977	0.459350332947587	0.151	0.14	1
hsf2	0.52599853622574	0.309330517425311	0.105	0.091	1
mob3a	0.52794448450273	0.519371801005356	0.128	0.117	1
rpz2	0.529332739212898	0.663654069784305	0.105	0.091	1
kdm6bb	0.529696184809551	0.275035171675841	0.349	0.355	1
lamtor3	0.540459880891411	0.430456053862528	0.128	0.117	1
foxo4	0.542988201281744	0.39258836698475	0.174	0.164	1
plod3	0.547752417419897	0.438622482507434	0.105	0.092	1
mycb	0.549947406125917	0.56483638309872	0.174	0.165	1
parn	0.552098794041744	0.337542998219366	0.151	0.141	1
ogt.1.1	0.55273276425419	0.361000807495488	0.163	0.153	1
znf827	0.558983974905503	0.299741549316593	0.233	0.227	1
ubap2l	0.559150931749275	0.470921714059841	0.209	0.208	1
clul1	0.559341077518089	0.254112121036069	0.14	0.129	1
dynll2b	0.569016453027339	0.261395394910214	0.128	0.117	1
rbm4.2	0.572344134920904	0.288025204359341	0.221	0.285	1
cdk2ap2	0.572680318732722	0.285095460495478	0.093	0.122	1
si:ch211-149k12.3	0.57618246117756	0.26438948544707	0.116	0.103	1
pwp2h	0.578261362820679	0.403799219452895	0.128	0.119	1
dachd	0.57970941247398	0.278676819435344	0.081	0.106	1
rtn3	0.582754378477219	0.280039196257292	0.105	0.133	1
znf1035	0.583586341493209	0.393896817987248	0.279	0.294	1
ndfip1	0.58380083481388	0.312509623445483	0.14	0.177	1
nxf1	0.584994304203682	0.747846238842713	0.151	0.147	1
gmfb	0.587900985439251	0.262874662978956	0.163	0.206	1
prrc2c	0.591376042573326	0.324016964862233	0.163	0.209	1
nupr1a	0.594294884004068	0.55460162254378	0.163	0.159	1
wasf2	0.600007478267251	0.260592970499812	0.116	0.106	1
dyrk1b	0.60089608319395	0.572332129754087	0.174	0.17	1
npc2	0.604583699648555	0.501096489166465	0.174	0.174	1
rnf38	0.605084435299623	0.349015654604272	0.14	0.131	1
ncor1	0.606241259909528	0.298710988989191	0.209	0.209	1
ubn2a	0.619573947392759	0.251154808819667	0.081	0.104	1
fxyd6l	0.620132708799007	0.382199891147547	0.256	0.264	1
znf384l	0.622146929179596	0.54895074188469	0.14	0.134	1
kpna4	0.622764896132268	0.270236094886169	0.174	0.218	1
susd6	0.622790364310899	0.619589945581353	0.186	0.188	1
fbrs	0.623098350554576	0.415239563581384	0.151	0.145	1
scamp2	0.625417028859193	0.321985031345102	0.151	0.145	1
tmem115	0.627103418267006	0.341475966323968	0.105	0.096	1
si:ch211-173p18.3	0.62840652897044	0.269334678766419	0.116	0.147	1
map2k2a	0.635084878812007	0.273940439174668	0.081	0.102	1
gas1b	0.638937313865478	0.355135400695116	0.081	0.101	1
csnk1da	0.639306629933425	0.47521421531531	0.174	0.219	1
psme4b	0.642698432856207	0.365134588181296	0.081	0.103	1
cab39l	0.64292163594928	0.374078887491861	0.174	0.173	1
akr1a1b	0.64371156117313	0.285025873700599	0.105	0.096	1
gbp	0.644589378899464	0.406877275553237	0.174	0.223	1
usp36	0.644638715842377	0.351212366536364	0.151	0.19	1
ppp3ccb	0.646994532919141	0.272199796248666	0.128	0.121	1
ubl3a	0.651806344532293	0.349713171863667	0.163	0.159	1
akirin2	0.652478653978896	0.339531811784224	0.233	0.243	1
slc29a1a	0.65316010973497	0.820705903256501	0.174	0.173	1
id3	0.656926529700057	0.593718687869286	0.186	0.226	1
waplb	0.658929912030671	0.332018725236622	0.14	0.173	1
tp53	0.6606246764566	0.363044451875557	0.233	0.244	1
kifap3a	0.663158703897229	0.322637212162065	0.116	0.109	1
huwe1	0.66409687304545	0.388573889023526	0.279	0.302	1
cd164	0.66805290620346	0.373910254508541	0.105	0.097	1
si:dkey-177p2.6	0.668103008821803	0.300579377058431	0.163	0.16	1
psap	0.673592536322436	0.383975063392468	0.209	0.213	1
rnf24	0.675154073317294	0.295963493566801	0.105	0.098	1
net1	0.6752264285808	0.284742529160669	0.14	0.134	1
ahi1	0.678334579083528	0.39755096315867	0.174	0.173	1
cldn12	0.678842776992537	0.262350512273792	0.093	0.113	1
nrbp1	0.684304516596783	0.357413712045619	0.128	0.122	1
eif4ebp3l	0.685025555840581	0.378653136005142	0.116	0.111	1
clint1a	0.697119547879414	0.31004210846353	0.174	0.176	1
senp2	0.698799146074735	0.418146765960002	0.151	0.151	1
smg6	0.699423283672039	0.277647294276273	0.14	0.167	1
chmp4ba	0.702311248310957	0.272729734106547	0.151	0.183	1
cul3b	0.702826707519498	0.428388997434487	0.105	0.129	1
mycbp	0.70512517151724	0.313112861901063	0.151	0.185	1
kdm2bb	0.705613888530238	0.291564314080199	0.116	0.14	1
tsc22d2	0.705752104302366	0.251256689719404	0.093	0.113	1
ptbp3	0.705875679223898	0.411973414473979	0.14	0.137	1
stk35l	0.706952683847877	0.504683876874775	0.174	0.179	1
pbrm1l	0.712335658809852	0.586864368092067	0.209	0.257	1
ccdc88c	0.712440199160076	0.376596279010852	0.14	0.136	1
zc3h14	0.714805837766423	0.29911575129455	0.105	0.1	1
eif4e3	0.719706417565494	0.267928916784727	0.105	0.126	1
fbxo11a.1	0.719874424344083	0.53781832079826	0.174	0.179	1
wnk1a	0.73283537367459	0.559229659086556	0.186	0.228	1
irs1	0.735849382002351	0.744400969700389	0.14	0.142	1
cep350	0.741036380801667	0.309391176267483	0.174	0.179	1
si:dkey-33c12.4	0.743076632384341	0.454007998824684	0.198	0.21	1
hey1	0.74356172386764	0.415001676329556	0.093	0.109	1
bcl9	0.745762471731621	0.321247002201624	0.209	0.213	1
oser1	0.747609699825165	0.341052909781964	0.105	0.126	1
scrib	0.749119190308432	0.288733289656577	0.116	0.138	1
srsf1b	0.752397112856602	0.44537677998186	0.163	0.168	1
suz12a	0.753276741942438	0.304525685654741	0.105	0.101	1
ulk2	0.761103834992792	0.301170734649944	0.116	0.112	1
rnf44	0.761892230905779	0.526853877428334	0.256	0.285	1
pcyt2	0.762523003431425	0.341715261396032	0.116	0.113	1
wnk1b	0.762557315833062	0.295367696499483	0.105	0.123	1
setd1a	0.768916309012845	0.291189082755356	0.116	0.139	1
mllt10	0.769202796531463	0.338867519364591	0.151	0.181	1
fbxl14b	0.770877660265029	0.460212573075777	0.105	0.103	1
ctsf	0.784530239616136	0.319771148043917	0.14	0.141	1
mark3b	0.786255442711414	0.319365822109851	0.116	0.114	1
bahcc1b	0.787387920457286	0.265599867775667	0.302	0.329	1
rbfox2	0.788321423260051	0.298268063524741	0.209	0.245	1
traf4a	0.795148358920154	0.341775118002433	0.116	0.116	1
sept6	0.806022490983893	0.295137272097662	0.256	0.281	1
gatad2ab	0.808744001113029	0.303446983583123	0.151	0.179	1
tnpo2	0.809042707801016	0.266012970092662	0.174	0.204	1
vgll4b	0.81207000276364	0.399869345226208	0.151	0.156	1
acvr2aa	0.813131285388577	0.424981827099821	0.116	0.136	1
rlf	0.815938801295814	0.302574863554397	0.128	0.129	1
gnai1	0.822067765910205	0.324012561938146	0.174	0.184	1
sept7b	0.825131287741329	0.274731857709793	0.267	0.292	1
wasf3b	0.829799640368818	0.269978697248806	0.174	0.202	1
raph1b	0.83326043048756	0.260901746549167	0.105	0.104	1
b4galt6	0.833648307376934	0.257941469852316	0.14	0.163	1
gak	0.840636958886154	0.291540566798692	0.105	0.104	1
akt1s1	0.84115552435091	0.486645514834821	0.14	0.163	1
hgs	0.842885797874802	0.256113418212464	0.116	0.118	1
usp42	0.847280802780218	0.413202791853531	0.093	0.107	1
ccnt2a	0.851727548370892	0.258597100121498	0.116	0.117	1
ubr5	0.853157456280479	0.315298913227558	0.14	0.162	1
gpatch8	0.855694345525285	0.445868748115343	0.256	0.303	1
sin3ab	0.856679707438358	0.371297548343777	0.116	0.12	1
mycn	0.858474788701662	0.250248434625932	0.151	0.172	1
arpc4l	0.859121804562143	0.2713881588764	0.256	0.281	1
ppp1r26	0.860854116725917	0.400591338938784	0.105	0.12	1
ppt1	0.862968268518835	0.350891601744158	0.174	0.185	1
aip	0.866377927711582	0.392613143246343	0.209	0.248	1
tra2b	0.866560932985807	0.290715701270501	0.116	0.132	1
nup58	0.86808469615202	0.453864456003594	0.116	0.122	1
dnajb12a	0.87657449736501	0.333910022373494	0.116	0.131	1
lamp2	0.879424719798593	0.332662917079425	0.105	0.106	1
dstyk	0.879556005087531	0.382102760660312	0.116	0.131	1
chtopa	0.880183382735238	0.276512399776852	0.256	0.304	1
bcor	0.880418189952688	0.487180182325244	0.163	0.186	1
oxsr1a	0.88088954169998	0.279388290895988	0.209	0.246	1
fam214a	0.885065866573119	0.366507582005808	0.116	0.119	1
h1-10	0.886905380733951	0.853046101846502	0.302	0.328	1
znf740a	0.889150402772163	0.278191042734922	0.105	0.107	1
atp6v0b	0.892413938753847	0.384397349329699	0.128	0.133	1
eif4g2b	0.895009265945055	0.304134819053002	0.256	0.305	1
pias2	0.896312230751162	0.331581145795079	0.116	0.121	1
ktn1	0.904020635974733	0.317472832002169	0.233	0.256	1
paxip1	0.915282410104763	0.405825506064709	0.105	0.118	1
gnl2	0.922914106215308	0.407026073024211	0.128	0.137	1
si:dkeyp-121d4.3	0.923336018157499	0.384159444722094	0.14	0.149	1
slc25a36a	0.9247003657528	0.300595740402621	0.151	0.161	1
brwd1	0.927632444260306	0.271259111677594	0.14	0.149	1
vaspb	0.927639678113595	0.320937187235666	0.174	0.188	1
brdt	0.930114701711765	0.659777261444036	0.105	0.111	1
nucb1	0.931130421935695	0.335693068941933	0.14	0.148	1
tob1a	0.9327780297771	0.483641954976728	0.209	0.228	1
sinhcaf	0.93392465741508	0.278252339017534	0.093	0.102	1
ptp4a1	0.943352442369228	0.293895801043814	0.267	0.301	1
chd9	0.945583999262819	0.328648287669077	0.221	0.251	1
zdhhc5a	0.948513983857816	0.295653402905833	0.14	0.149	1
tnikb	0.9510373317906	0.376477175002805	0.116	0.127	1
kmt5c	0.951945833315764	0.253049498367451	0.128	0.136	1
trip11	0.96008278704729	0.347887052135431	0.093	0.101	1
rab1ab	0.962155554647503	0.312472060606512	0.267	0.316	1
mbd1b	0.962740059674966	0.434542789579909	0.186	0.213	1
zgc:100918	0.963342513432935	0.265748304320423	0.151	0.167	1
csk	0.965451046041236	0.260796263645374	0.105	0.11	1
zgc:158564	0.966513448945132	0.255776094249346	0.233	0.26	1
rtca	0.967455310444565	0.255852500782896	0.256	0.281	1
baz1b	0.970149070057869	0.258461248633523	0.291	0.331	1
odc1	0.972894966029067	0.611634600603615	0.198	0.225	1
degs1	0.973254367468686	0.285044692123715	0.163	0.178	1
foxo3b	0.974590064363137	0.30162247624874	0.116	0.126	1
naa30	0.976310643013364	0.48674616771802	0.128	0.14	1
ep300b	0.977640779428873	0.470600288353551	0.221	0.248	1
ptenb	0.977944229042394	0.274778541882588	0.221	0.246	1
pik3c2b	0.979413123469495	0.32629344420727	0.128	0.139	1
chmp1b	0.979453245599316	0.553481268591129	0.186	0.215	1
rif1	0.980182040756932	0.390350324319449	0.116	0.128	1
bambia	0.980626119622094	0.409482638809883	0.116	0.123	1
srsf5b	0.98470914878381	0.313673721421696	0.209	0.236	1
dyrk1ab	0.98618632940456	0.317764203288046	0.128	0.141	1
nr1d2a	0.987571057899705	0.305056768535292	0.174	0.188	1
tmem214	0.993424318982239	0.331865347122259	0.105	0.113	1
si:dkey-118j18.2	0.996304832001273	0.385415174521747	0.093	0.1	1
cebpg	0.997070183286835	0.278403579758468	0.116	0.125	1
sox5	0.997802792570904	0.375055719338739	0.105	0.111	1
waca	0.998621207827643	0.367301239340604	0.174	0.195	1
