# Supplementary material for: Flow-mediated endothelial remodeling and inflammation drive developmental vascular susceptibility in ldlr loss of function
Source: Nat Commun. 2026 May 21;17:6926. doi: 10.1038/s41467-026-72756-3 (PMC13388945; doi:10.1038/s41467-026-72756-3)
Supplement: Supplementary file 4 — Supplementary Data 1 [file 41467_2026_72756_MOESM4_ESM.zip › zebrafish scRNA-seq cluster datasheets/Neural_progenitor_cluster_genelist.csv]

	wt_p_val	wt_avg_log2FC	wt_pct.1	wt_pct.2	wt_p_val_adj	ldlr_p_val	ldlr_avg_log2FC	ldlr_pct.1	ldlr_pct.2	ldlr_p_val_adj	max_pval	minimump_p_val
sox19a	0	2.02830830801375	0.588	0.018	0	0	1.97988404184275	0.651	0.034	0	0	0
notch3	0	3.38088096472316	0.839	0.12	0	0	3.01133840131949	0.82	0.135	0	0	0
pax3a	0	1.74035616122546	0.407	0.015	0	0	1.27188588991492	0.392	0.026	0	0	0
plp1a	0	2.57599947043395	0.549	0.014	0	0	2.22233709098442	0.547	0.017	0	0	0
sox3	0	2.57177616600279	0.741	0.09	0	0	2.32362958918985	0.747	0.119	0	0	0
her4.1	0	3.52652109829325	0.85	0.098	0	0	3.34876255454245	0.82	0.136	0	0	0
her4.2	0	2.76411554492428	0.763	0.08	0	0	2.46284462071629	0.717	0.089	0	0	0
her4.4	0	2.73277409405903	0.662	0.067	0	0	2.27288169826981	0.63	0.066	0	0	0
her4.2.1	0	3.39634684638868	0.858	0.104	0	0	2.86551093450043	0.774	0.112	0	0	0
si:ch73-21g5.7	0	3.84673288991903	0.791	0.095	0	0	3.29101051993568	0.697	0.104	0	0	0
gpm6bb	9.79405501466159e-302	1.91689125539765	0.551	0.045	1.86831393459684e-297	0	1.7211748394236	0.599	0.05	0	9.79405501466159e-302	0
her12	3.96150469315495e-295	2.78022730807653	0.76	0.113	7.55696635266239e-291	0	2.54475058218811	0.724	0.115	0	3.96150469315495e-295	0
dla	1.08317035210142e-294	3.1343052195628	0.712	0.097	2.06625576366866e-290	0	2.74170522662308	0.693	0.098	0	1.08317035210142e-294	0
atp1b4	1.14789512218737e-284	1.42825923710572	0.351	0.01	2.18972473508463e-280	0	1.5339500703416	0.458	0.024	0	1.14789512218737e-284	0
si:ch211-212k18.5	6.64597192420878e-279	1.34173312959583	0.414	0.021	1.26778560426207e-274	0	1.3243207884081	0.488	0.026	0	6.64597192420878e-279	0
fgfbp3	6.87159656426561e-263	2.46260700365394	0.566	0.06	1.31082576059931e-258	0	2.40204225785668	0.571	0.059	0	6.87159656426561e-263	0
masp1	2.30712397609096e-262	1.63983790453108	0.307	0.007	4.40106969679111e-258	0	1.7984719718564	0.396	0.013	0	2.30712397609096e-262	0
her15.2	1.04903533275892e-257	2.28645195448964	0.858	0.176	2.00113980077092e-253	0	2.00055380001531	0.817	0.173	0	1.04903533275892e-257	0
her15.1	1.26513172657889e-244	2.4144316692663	0.93	0.255	2.41336528162189e-240	0	2.38230861743824	0.906	0.243	0	1.26513172657889e-244	0
ascl1b.1	3.54059192313827e-230	1.49202585006498	0.322	0.013	6.75403315257856e-226	0	1.70090760088869	0.424	0.022	0	3.54059192313827e-230	0
ptprz1a	5.45302512686262e-227	1.30387669786762	0.364	0.021	1.04021907320031e-222	0	1.12757972402589	0.444	0.03	0	5.45302512686262e-227	0
atp1a1b	4.23862352155599e-216	1.95633035649113	0.303	0.013	8.08559822972022e-212	0	2.14409539013466	0.435	0.028	0	4.23862352155599e-216	0
sox2	6.27004413062558e-179	1.32099383800463	0.488	0.066	1.19607361835814e-174	0	1.49405739363558	0.618	0.081	0	6.27004413062558e-179	0
sall3b	1.6056088666466e-143	0.909441860214225	0.203	0.008	3.06285947401505e-139	0	0.956954901035137	0.323	0.011	0	1.6056088666466e-143	0
rfx4	3.81147011162338e-167	0.665463313826165	0.2	0.005	7.27076038493275e-163	6.74231301040414e-302	0.822284474421439	0.275	0.008	1.28616362986469e-297	3.81147011162338e-167	1.3484626020807e-301
her2	1.20395081188299e-196	2.31190771214573	0.538	0.077	2.296656568748e-192	3.02145608116044e-289	2.09637946568651	0.522	0.066	5.76372962042165e-285	1.20395081188299e-196	6.04291216232083e-289
msi1	4.27142227197215e-183	1.23271905304174	0.529	0.078	8.14816512601407e-179	9.88149090532964e-286	1.15207593828878	0.614	0.092	1.88499320510068e-281	4.27142227197215e-183	1.97629818106587e-285
cldn5a	8.94596270639538e-148	1.27527463091427	0.471	0.076	1.70653184587198e-143	2.16909890776025e-275	1.16689570415444	0.555	0.078	4.13777307644345e-271	8.94596270639538e-148	4.33819781552041e-275
lrrn1	6.89200777702762e-273	2.59382512366293	0.693	0.104	1.31471940354579e-268	5.95664104429905e-261	1.84673099606114	0.61	0.108	1.13628884561049e-256	5.95664104429905e-261	1.3784015554054e-272
npas1	1.02821755849061e-175	1.03784489614617	0.277	0.015	1.96142781457669e-171	2.01191267662416e-268	0.938230768443094	0.309	0.017	3.83792462192824e-264	1.02821755849061e-175	4.023825353248e-268
ptprz1b	1.07389325833749e-135	0.975183945654562	0.216	0.012	2.0485587796046e-131	1.23989946021348e-258	0.925621539786099	0.28	0.013	2.36523221030324e-254	1.07389325833749e-135	2.47979892042678e-258
sox9b	3.33287335324695e-174	1.48564064027464	0.429	0.052	6.35778920865389e-170	1.26833180310566e-249	1.2537393694635	0.45	0.055	2.41946974760436e-245	3.33287335324695e-174	2.5366636062111e-249
her8a	7.76111034903138e-134	1.04686241604687	0.301	0.031	1.48050941018123e-129	7.44591006939583e-249	1.02964542501597	0.359	0.031	1.42038180483795e-244	7.76111034903138e-134	1.48918201387911e-248
her13	2.04647064848401e-195	1.36716519466802	0.397	0.036	3.90384740904809e-191	3.0667498425337e-244	1.22887445113226	0.367	0.034	5.85013199961728e-240	2.04647064848401e-195	6.13349968506692e-244
znf219	2.31023875584372e-112	0.929621006856192	0.42	0.076	4.40701145064749e-108	5.86192808401757e-238	0.971244741520463	0.556	0.089	1.11822140130719e-233	2.31023875584372e-112	1.17238561680344e-237
gfap	5.38679149901304e-167	1.98866388440697	0.309	0.023	1.02758434635173e-162	2.06577493589591e-237	1.78254583854838	0.321	0.025	3.94067226771504e-233	5.38679149901304e-167	4.13154987179178e-237
nfia	1.36213824692351e-89	1.40748196857146	0.39	0.087	2.5984149198313e-85	3.79273877061854e-232	1.79368869068546	0.559	0.102	7.23502847883193e-228	1.36213824692351e-89	7.58547754123638e-232
dtx4a	1.34476276210307e-118	0.971314346898691	0.386	0.062	2.56526944498781e-114	1.03906889510436e-231	0.926714579467433	0.464	0.064	1.98212782430108e-227	1.34476276210307e-118	2.07813779020849e-231
dbx1b	7.89593182842058e-81	0.863377422516388	0.102	0.003	1.50622795558951e-76	1.31948165744979e-230	1.48393847804714	0.224	0.008	2.51704320975121e-226	7.89593182842058e-81	2.63896331489947e-230
chfr	1.11517824750277e-178	1.55292687904245	0.49	0.071	2.12731402493628e-174	8.04506117652761e-230	1.14845674432003	0.478	0.07	1.53467587003441e-225	1.11517824750277e-178	1.60901223530537e-229
gas1b	2.3192544256412e-164	1.36953687330261	0.451	0.063	4.42420974235316e-160	2.700906564458e-228	1.14023454567906	0.464	0.065	5.15224936236008e-224	2.3192544256412e-164	5.40181312891581e-228
pou3f1	5.75499990170349e-178	1.59352233528608	0.743	0.166	1.09782378124896e-173	1.34535122334071e-227	1.45537903558309	0.722	0.166	2.56639199364473e-223	5.75499990170349e-178	2.69070244668137e-227
pou3f3b	6.84747131506095e-161	1.1575830792192	0.595	0.109	1.30622362806103e-156	1.14718370722213e-226	1.07546700813442	0.624	0.118	2.18836763989694e-222	6.84747131506095e-161	2.29436741444405e-226
abhd6a	1.32839678970974e-223	3.39577363437278	0.832	0.221	2.53404971605031e-219	1.0435284573658e-224	2.89279979440678	0.779	0.237	1.990634885271e-220	1.32839678970974e-223	2.08705691473151e-224
efcc1	1.13636209846551e-143	1.08584705010299	0.261	0.019	2.1677243390328e-139	1.25930192392679e-220	0.728396653872439	0.33	0.03	2.40224435008274e-216	1.13636209846551e-143	2.51860384785358e-220
wnt7aa	7.00721150987862e-110	0.839359205808711	0.192	0.013	1.33669566762445e-105	2.06927761443331e-220	1.0906159067873	0.266	0.016	3.94735397729298e-216	7.00721150987862e-110	4.13855522886652e-220
pou3f3a	1.36477972115541e-101	0.64351242478631	0.305	0.044	2.60345379607605e-97	5.93815793298806e-218	0.764372278966778	0.406	0.049	1.1327630072968e-213	1.36477972115541e-101	1.18763158659763e-217
sox19b	4.83339574751341e-111	0.467569316117795	0.15	0.005	9.22018572795658e-107	1.90249547772929e-214	0.523074631908789	0.237	0.012	3.62920037331639e-210	4.83339574751341e-111	3.80499095545854e-214
sulf2a	3.92526152301674e-128	1.12390617526466	0.207	0.012	7.48782888130674e-124	1.4393163596965e-213	1.10889511918428	0.247	0.014	2.74563988775703e-209	3.92526152301674e-128	2.878632719393e-213
her8.2	4.51054400487655e-144	0.635122878285692	0.17	0.004	8.60431374370251e-140	1.08633954552018e-211	0.55231597562162	0.192	0.005	2.07230131703429e-207	4.51054400487655e-144	2.17267909104041e-211
dld	7.56484694579542e-134	1.73712295635528	0.41	0.064	1.44307020337993e-129	3.5759784231658e-211	1.44512977366729	0.395	0.049	6.82153644003108e-207	7.56484694579542e-134	7.15195684633141e-211
lamb2l	1.14655760212211e-83	0.359442252035478	0.144	0.009	2.18717328180814e-79	5.54368860595017e-210	0.61549969563019	0.267	0.018	1.05751403847105e-205	1.14655760212211e-83	1.10873772119002e-209
inavaa	2.51019846245566e-134	1.12923294873995	0.305	0.032	4.78845458698041e-130	3.1035365613128e-208	0.944300727539428	0.324	0.031	5.9203063443603e-204	2.51019846245566e-134	6.20707312262573e-208
irx3a	1.11780024406744e-141	0.991108483736371	0.412	0.058	2.13231574558304e-137	6.29677007109885e-206	0.887288030353003	0.475	0.073	1.20117185876282e-201	1.11780024406744e-141	1.25935401421976e-205
metrn	7.52149415550333e-72	0.991647977697276	0.285	0.055	1.43480022510381e-67	1.23833668636306e-204	1.28054308306145	0.406	0.054	2.36225106290618e-200	7.52149415550333e-72	2.47667337272619e-204
boc	1.69782267955951e-130	1.34290852458763	0.475	0.091	3.23876654352772e-126	1.49536325778497e-204	1.26550142210277	0.582	0.119	2.8525549505506e-200	1.69782267955951e-130	2.99072651556988e-204
gadd45gb.1	1.13643957106013e-139	1.76987418169829	0.449	0.075	2.16787212575431e-135	1.89316238250378e-203	1.70956725200768	0.505	0.09	3.61139656086422e-199	1.13643957106013e-139	3.78632476500747e-203
tmem47	6.37615826461432e-99	0.958225410589955	0.366	0.067	1.21631595055783e-94	1.91366096591418e-202	0.91459333985725	0.447	0.067	3.65049965857788e-198	6.37615826461432e-99	3.82732193182843e-202
dlb	4.24805840333033e-118	1.86534399969827	0.466	0.096	8.10359621019293e-114	1.00384767946043e-199	1.57076831708395	0.487	0.083	1.91493983333873e-195	4.24805840333033e-118	2.00769535892087e-199
NPAS3	2.15379391934623e-58	0.65507381265858	0.176	0.025	4.10857728054486e-54	8.51533851098329e-198	0.829879783892932	0.315	0.031	1.62438597435517e-193	2.15379391934623e-58	1.70306770219661e-197
her4.3	6.86246442493636e-96	0.614432162272163	0.181	0.014	1.30908371370086e-91	2.29735337166414e-196	0.562603259390765	0.23	0.013	4.38243129178651e-192	6.86246442493636e-96	4.59470674332818e-196
sox13	3.27787454466697e-57	0.678864008057687	0.41	0.122	6.25287348140671e-53	3.68030149854725e-192	1.00943959178632	0.501	0.089	7.02054313862872e-188	3.27787454466697e-57	7.36060299709431e-192
ptprfb	4.43084818190468e-108	1.2523819810213	0.399	0.075	8.45228599180136e-104	5.7137248415084e-189	1.43475711013721	0.493	0.093	1.08995015076614e-184	4.43084818190468e-108	1.14274496830167e-188
slc1a2b	1.01175703452783e-65	1.74274576786384	0.351	0.089	1.9300277190653e-61	1.67849195594912e-187	2.38840660946571	0.512	0.103	3.20189125516855e-183	1.01175703452783e-65	3.3569839118982e-187
fzd10	2.57223704022828e-103	0.647228096980892	0.194	0.014	4.90679937793948e-99	9.83678077741118e-187	0.831905661877892	0.252	0.019	1.87646430109896e-182	2.57223704022828e-103	1.96735615548219e-186
celsr1b	3.4767715800257e-111	1.0247286726663	0.455	0.092	6.63228946605703e-107	1.30995669891059e-185	0.849951751115259	0.476	0.083	2.49887339884185e-181	3.4767715800257e-111	2.61991339782124e-185
si:ch211-251b21.1	2.26521927368419e-132	2.61488687155634	0.305	0.033	4.32113228647997e-128	5.75521134764952e-185	2.43615782509399	0.37	0.052	1.09786411667762e-180	2.26521927368419e-132	1.15104226952992e-184
mdka	7.42731168736869e-140	2.64527501627293	0.776	0.309	1.41683397748245e-135	1.17319812778336e-184	2.31850130391553	0.794	0.305	2.23799274855955e-180	7.42731168736869e-140	2.34639625556671e-184
nes	1.33401451801899e-114	1.14051754416222	0.279	0.032	2.54476609457303e-110	2.90952578717089e-183	1.04502959596635	0.329	0.038	5.55021139160719e-179	1.33401451801899e-114	5.81905157434177e-183
setbp1	1.92358601262418e-107	1.08599873030663	0.399	0.076	3.66943267768188e-103	5.1717290398733e-183	1.02134821756197	0.51	0.102	9.86559031646231e-179	1.92358601262418e-107	1.03434580797465e-182
otx2a	1.13773527103167e-98	0.757694701683484	0.196	0.016	2.17034380302002e-94	1.29112796862028e-182	0.67330557715007	0.252	0.02	2.46295571294005e-178	1.13773527103167e-98	2.58225593724051e-182
fgfr2	3.33122039608485e-105	1.21738168850273	0.458	0.098	6.35463602757146e-101	2.99830567143298e-181	1.23502787059531	0.527	0.106	5.71956789882555e-177	3.33122039608485e-105	5.99661134286608e-181
fgfr3	5.9148347072075e-87	1.29383004434959	0.285	0.046	1.1283138687469e-82	4.1939263178502e-180	1.33476625642294	0.413	0.066	8.00033384393104e-176	5.9148347072075e-87	8.38785263570032e-180
irx5a	1.23522569910364e-89	0.725586937446121	0.392	0.081	2.35631654361011e-85	4.74742654402859e-178	0.762079933349725	0.49	0.089	9.05619087538893e-174	1.23522569910364e-89	9.49485308805744e-178
adgrv1	6.57966015510717e-83	0.8075833360552	0.233	0.031	1.25513597118824e-78	8.530060356782e-178	0.769346827170619	0.318	0.037	1.62719431365973e-173	6.57966015510717e-83	1.70601207135643e-177
gsx1	3.02753123394132e-113	1.86576145601241	0.174	0.009	5.77531858186646e-109	8.10316492381999e-176	1.58539196020542	0.214	0.013	1.5457597408679e-171	3.02753123394132e-113	1.62063298476402e-175
mdkb	1.93514481848857e-124	1.73983581838632	0.675	0.198	3.6914822557488e-120	3.22613500862991e-173	1.55349215015268	0.743	0.231	6.15417514246242e-169	1.93514481848857e-124	6.45227001725988e-173
ephb3a	2.72613586985787e-101	1.00595501098821	0.416	0.087	5.20037678534086e-97	1.62837484323866e-168	0.873417618403709	0.458	0.086	3.10628785096207e-164	2.72613586985787e-101	3.25674968647725e-168
sp8a	1.3910769025941e-76	0.699882789118338	0.122	0.007	2.65361829938851e-72	1.92148995374532e-168	0.760405970146119	0.2	0.012	3.66543423576458e-164	1.3910769025941e-76	3.84297990749059e-168
plxnb1a	3.46094484319746e-73	0.645668703352366	0.209	0.028	6.60209838288347e-69	2.93987084693333e-168	0.646304752014491	0.307	0.036	5.60809762761003e-164	3.46094484319746e-73	5.87974169386652e-168
lrp2a	1.41257403060212e-61	0.46158134467156	0.129	0.011	2.69462622077661e-57	1.04430190895057e-166	0.476256204925849	0.223	0.016	1.99211032151411e-162	1.41257403060212e-61	2.08860381790109e-166
en2b	1.61156639934901e-92	1.11605077815153	0.296	0.046	3.07422406339816e-88	4.63660144323508e-166	1.09206784696394	0.335	0.045	8.84478091311523e-162	1.61156639934901e-92	9.27320288647026e-166
notch1a	5.24338608645405e-112	1.68858009191643	0.708	0.249	1.00022832985198e-107	2.99811771279962e-165	1.57059830481947	0.677	0.204	5.71920934893656e-161	5.24338608645405e-112	5.99623542559928e-165
dacha	1.87716803722177e-60	0.601865934964945	0.237	0.044	3.58088574780425e-56	3.96830028934817e-165	0.686201357766689	0.359	0.052	7.56992963196057e-161	1.87716803722177e-60	7.93660057869624e-165
lrig1	3.31621664760686e-65	0.750595953587241	0.242	0.043	6.32601487697485e-61	4.17316469250454e-165	0.92691763436697	0.364	0.054	7.96072896742165e-161	3.31621664760686e-65	8.34632938500889e-165
ctnnd2b	4.91047934378897e-72	0.558837694683056	0.322	0.068	9.36723039621183e-68	1.91882971771047e-164	0.663551448622985	0.43	0.076	3.66035956950449e-160	4.91047934378897e-72	3.83765943542084e-164
si:ch1073-303k11.2	6.78030972774958e-80	0.627011365507568	0.124	0.007	1.29341188366551e-75	2.92440367911218e-164	0.656419771099724	0.198	0.012	5.5785924582744e-160	6.78030972774958e-80	5.84880735822439e-164
dbx1a	6.74376881843398e-91	1.75311096237633	0.157	0.01	1.28644133980447e-86	3.24870149566822e-164	1.82621573276281	0.223	0.017	6.1972229731367e-160	6.74376881843398e-91	6.49740299133662e-164
ppap2d	1.05769920959672e-52	0.464083167778754	0.113	0.011	2.0176670122267e-48	8.78081634489045e-164	0.664996437620547	0.247	0.022	1.6750285259513e-159	1.05769920959672e-52	1.7561632689781e-163
hes6	1.46951416104011e-93	1.06786038932921	0.664	0.226	2.80324521360012e-89	2.3724006167688e-163	1.14180213031026	0.722	0.224	4.52559141654816e-159	1.46951416104011e-93	4.74480123353764e-163
nat8l	5.84419152512853e-96	1.08364830597138	0.584	0.173	1.11483797533352e-91	6.67763012453e-162	0.972624722671334	0.619	0.165	1.27382472255534e-157	5.84419152512853e-96	1.33552602490602e-161
zbtb18	2.43899249313385e-120	1.32360527399669	0.566	0.139	4.65262207990212e-116	1.93957159809044e-160	1.23660948386866	0.584	0.149	3.69992678051733e-156	2.43899249313385e-120	3.87914319618079e-160
cspg5a	3.87534493640095e-111	1.07299224542096	0.527	0.121	7.39260800067846e-107	5.29286453865902e-160	1.10736502792095	0.568	0.137	1.00966683939459e-155	3.87534493640095e-111	1.05857290773182e-159
neurog1	2.38521191936923e-60	1.05571424419866	0.183	0.027	4.55003025738875e-56	1.82403172000298e-159	1.55302684227476	0.309	0.04	3.47952290907769e-155	2.38521191936923e-60	3.64806344000604e-159
endouc	2.19420542114646e-91	0.994574255996881	0.211	0.022	4.18566626137899e-87	3.8763869012819e-159	0.975385854314552	0.29	0.035	7.39459565288535e-155	2.19420542114646e-91	7.75277380256378e-159
efnb3b	5.50600059571768e-67	0.737924019406373	0.37	0.096	1.05032467363911e-62	1.4354846430082e-158	0.769420255425743	0.472	0.095	2.73833050500244e-154	5.50600059571768e-67	2.8709692860164e-158
arhgef10la	8.67622592512575e-74	0.670991385267683	0.229	0.034	1.65507685747699e-69	4.35546404799765e-157	0.58358601809167	0.273	0.03	8.30848321796031e-153	8.67622592512575e-74	8.71092809599542e-157
cd82a	5.10159571042806e-94	1.50456084407249	0.477	0.125	9.73180397721256e-90	4.60584083978294e-157	1.35746782395692	0.542	0.132	8.78610198596994e-153	5.10159571042806e-94	9.21168167956611e-157
rhbdl3	8.71093156019546e-135	0.880729717285373	0.277	0.024	1.66169730442289e-130	7.39253248842598e-154	0.449009341023674	0.244	0.023	1.41019949749214e-149	8.71093156019546e-135	1.47850649768522e-153
srrm4	2.17775413760216e-86	1.37884523877978	0.423	0.104	4.15428379288988e-82	1.30060071173402e-153	1.33058612385454	0.495	0.11	2.48102591770382e-149	2.17775413760216e-86	2.60120142346806e-153
zeb2a	1.03311676243507e-118	1.34378427990178	0.612	0.167	1.97077353602113e-114	4.33215335870766e-153	0.995867269108909	0.668	0.199	8.26401574707073e-149	1.03311676243507e-118	8.66430671741541e-153
pou3f2b	6.0377198266577e-80	0.754008424589694	0.362	0.077	1.15175543413322e-75	7.10577829399508e-153	0.628738243361687	0.456	0.088	1.3554982673625e-148	6.0377198266577e-80	1.42115565879901e-152
lfng	1.26038107262899e-101	1.47809247429315	0.752	0.278	2.40430293414706e-97	8.43742702159077e-153	1.32532657155682	0.736	0.235	1.60952357863866e-148	1.26038107262899e-101	1.68748540431815e-152
mbd3b	3.90132633884571e-106	1.25707346831225	0.693	0.234	7.44217012398209e-102	5.95117112341505e-151	1.15100562217344	0.724	0.246	1.13524540350265e-146	3.90132633884571e-106	1.19023422468305e-150
zgc:101100	1.05485971130192e-126	0.885075717854286	0.161	0.005	2.01225038527954e-122	5.81285501430094e-150	0.918927662824919	0.174	0.01	1.10886022252805e-145	1.05485971130192e-126	1.16257100286016e-149
tfdp2	2.61816937964422e-97	1.00047767746005	0.473	0.117	4.99441990860932e-93	5.87739600210242e-150	0.937198183167379	0.518	0.126	1.12117206136106e-145	2.61816937964422e-97	1.17547920042048e-149
sb:cb81	1.25580407561864e-122	1.50966263178719	0.488	0.103	2.39557185465012e-118	3.60449365517167e-149	1.30907430187609	0.508	0.125	6.87593209660548e-145	1.25580407561864e-122	7.20898731034352e-149
zic3	1.75804389018387e-98	0.746113772822621	0.251	0.029	3.35364452491474e-94	8.63374143532745e-148	0.700143820247075	0.333	0.05	1.64697251620306e-143	1.75804389018387e-98	1.72674828706551e-147
fsta	4.38530269473396e-30	0.498375043571486	0.115	0.021	8.3654034204745e-26	1.72069152922036e-147	1.0374520636671	0.283	0.035	3.28239116114076e-143	4.38530269473396e-30	3.44138305844065e-147
nr2e1	7.74407368322591e-54	0.350136632711901	0.159	0.022	1.47725949581217e-49	7.96117487199614e-146	0.575251838491111	0.244	0.026	1.51867371858198e-141	7.74407368322591e-54	1.59223497439922e-145
gbx1	7.68181092349774e-49	0.389335944758755	0.109	0.011	1.46538225176643e-44	2.83125312766359e-145	0.620303032489811	0.214	0.018	5.40089846633106e-141	7.68181092349774e-49	5.66250625532735e-145
fgfr4	6.48399074786359e-75	0.99307272622025	0.403	0.102	1.23688607506246e-70	5.95168610424212e-144	0.873909749664584	0.412	0.079	1.13534364124523e-139	6.48399074786359e-75	1.19033722084842e-143
ntn1a	1.77349353005072e-80	1.1462164816535	0.194	0.021	3.38311625792474e-76	4.12869088622546e-142	1.22219716525141	0.28	0.036	7.87589073456369e-138	1.77349353005072e-80	8.25738177245078e-142
tenm4	5.01320372027424e-60	0.675537529631555	0.259	0.053	9.56318741679513e-56	5.43808835363803e-142	0.711686893359758	0.343	0.055	1.03736973433999e-137	5.01320372027424e-60	1.08761767072758e-141
ebf2	1.00384491389184e-125	1.33679401884277	0.418	0.07	1.91493455774008e-121	1.72294876358904e-141	0.946361780635005	0.379	0.068	3.28669706142246e-137	1.00384491389184e-125	3.44589752717819e-141
ank1a	1.19632034949295e-83	0.358147408692377	0.161	0.012	2.28210069869275e-79	7.37339423336141e-140	0.465120059132819	0.194	0.015	1.40654868395602e-135	1.19632034949295e-83	1.47467884667225e-139
lrrtm2	5.13676346860324e-66	0.737467587141904	0.22	0.035	9.79888999270754e-62	1.60669065717792e-139	0.608427424305399	0.264	0.032	3.0649230976326e-135	5.13676346860324e-66	3.21338131435577e-139
nrarpb	3.21008854349111e-105	1.32568248956851	0.693	0.224	6.12356490556364e-101	1.93323723352064e-139	0.946192845022623	0.653	0.191	3.68784334666396e-135	3.21008854349111e-105	3.8664744670412e-139
cdkn1ca	6.1737729229313e-118	1.43097608469828	0.525	0.122	1.17770892277838e-113	2.1443107782446e-138	1.13420736174902	0.521	0.135	4.09048724057941e-134	6.1737729229313e-118	4.28862155648929e-138
zic6	8.38574607779377e-78	0.443761178722946	0.118	0.006	1.59966492179994e-73	2.54569223117485e-138	0.401731811632229	0.171	0.011	4.85616250018914e-134	8.38574607779377e-78	5.09138446234974e-138
zgc:110796	2.32751427302348e-118	1.0727422240039	0.425	0.077	4.43996622721959e-114	1.09840683375497e-137	0.64673201281506	0.375	0.069	2.09532087607099e-133	2.32751427302348e-118	2.1968136675099e-137
pax7a	1.4093125137721e-115	1.03273106987445	0.259	0.025	2.68840455127167e-111	2.50641932709624e-137	0.727629632815459	0.296	0.042	4.78124550836879e-133	1.4093125137721e-115	5.01283865419252e-137
ADGRL2	4.39116500027083e-67	0.668677658589332	0.322	0.074	8.37658635451663e-63	4.7074139821527e-137	0.681839526440385	0.387	0.074	8.97986291235449e-133	4.39116500027083e-67	9.41482796430522e-137
rfx2	5.14548214712041e-62	0.461537809803865	0.15	0.016	9.8155217438469e-58	2.56034781463097e-136	0.486340721633625	0.223	0.022	4.88411949119004e-132	5.14548214712041e-62	5.12069562926181e-136
mb21d2	1.42853534803785e-51	0.462520565125694	0.176	0.029	2.725074029917e-47	1.05203548893569e-134	0.478165395157289	0.264	0.033	2.00686289869371e-130	1.42853534803785e-51	2.10407097787142e-134
psat1	1.46436433401973e-55	0.557427713550565	0.351	0.1	2.79342140357603e-51	5.24275029508277e-131	0.772806255981125	0.482	0.122	1.00010704628999e-126	1.46436433401973e-55	1.04855005901653e-130
cbfa2t2	4.03510974590765e-61	0.459422745590447	0.183	0.026	7.69737535129343e-57	2.72903435192126e-128	0.541537548882144	0.281	0.041	5.205905929725e-124	4.03510974590765e-61	5.45806870384249e-128
pcdh19	1.44604239407641e-101	1.24760797198989	0.481	0.111	2.75847047094015e-97	1.19982468190645e-126	0.896709200330681	0.502	0.128	2.28878556320474e-122	1.44604239407641e-101	2.39964936381294e-126
sp8b	2.99851119453862e-73	0.39601949102748	0.109	0.005	5.71995995470188e-69	3.61090291405885e-126	0.362433457279446	0.135	0.006	6.88815839885867e-122	2.99851119453862e-73	7.22180582811785e-126
ek1	1.06912425637739e-83	0.882563903205724	0.281	0.045	2.03946143146551e-79	1.11487451311971e-125	0.49229096086415	0.292	0.044	2.12673462122715e-121	1.06912425637739e-83	2.22974902623938e-125
gcshb	2.47602580100984e-63	0.299150915799995	0.131	0.011	4.72326681800637e-59	3.97587230306413e-125	0.295140500672392	0.203	0.02	7.58437400532514e-121	2.47602580100984e-63	7.95174460612845e-125
helt	4.73266353441135e-63	1.34361075224764	0.115	0.008	9.0280289582431e-59	9.50904465576803e-125	1.40283484759476	0.144	0.008	1.81394535853431e-120	4.73266353441135e-63	1.90180893115356e-124
dag1	1.75035187976034e-73	0.88620389836463	0.492	0.154	3.33897124583083e-69	1.35337192508684e-124	0.915246672317025	0.558	0.165	2.58169228429565e-120	1.75035187976034e-73	2.70674385017366e-124
prss35	4.43856012728932e-82	1.14816041270528	0.139	0.009	8.46699729881711e-78	6.08144785670425e-124	1.12610652359573	0.195	0.019	1.1600969931449e-119	4.43856012728932e-82	1.21628957134088e-123
GADD45G	6.02626145367042e-50	0.840900839719817	0.214	0.043	1.14956963490217e-45	7.47688098483126e-124	0.920496625444168	0.301	0.049	1.42628981666641e-119	6.02626145367042e-50	1.49537619696627e-123
gpsm1a	3.42037935295442e-20	0.258233725130761	0.107	0.026	6.52471565369585e-16	5.09798214747617e-123	0.364778638887925	0.217	0.024	9.72491074452553e-119	3.42037935295442e-20	1.01959642949525e-122
en2a	1.1638877799577e-41	0.770974406993776	0.137	0.022	2.2202323290473e-37	7.53612156600379e-123	0.733429766273655	0.238	0.03	1.43759054993088e-118	1.1638877799577e-41	1.50722431320074e-122
fat1a	1.38269995689698e-49	0.762084708051211	0.41	0.136	2.63763843777668e-45	5.70756005171434e-122	0.657800925521777	0.51	0.134	1.08877415546503e-117	1.38269995689698e-49	1.14151201034285e-121
zic4	3.40947515868586e-79	0.512840531311339	0.124	0.007	6.50391481270914e-75	4.44465320162065e-121	0.56659837109575	0.197	0.019	8.47862044741154e-117	3.40947515868586e-79	8.88930640324149e-121
sox11b	4.30096395251985e-108	1.59897146432007	0.8	0.328	8.20451883582687e-104	1.23831493261975e-120	1.39582454935077	0.774	0.336	2.36220956546544e-116	4.30096395251985e-108	2.47662986523953e-120
sort1a	2.87294220066922e-71	0.720079666707115	0.292	0.058	5.4804245419966e-67	2.39459662097719e-120	0.586837755558027	0.344	0.066	4.56793251417609e-116	2.87294220066922e-71	4.78919324195438e-120
ephb2b	1.30906552387695e-44	0.452267913203907	0.309	0.09	2.49717339334767e-40	8.52260521074875e-120	0.543043451293921	0.43	0.099	1.62577217000243e-115	1.30906552387695e-44	1.70452104214979e-119
syne2b	1.54865988493479e-104	0.927652392363512	0.314	0.047	2.95422359650161e-100	1.11937683832375e-119	0.692764750252027	0.339	0.065	2.13532325678638e-115	1.54865988493479e-104	2.23875367664754e-119
zic1	1.32254597528786e-48	0.76805445058967	0.148	0.021	2.52288870245912e-44	1.49913061111989e-119	0.857164925759261	0.269	0.04	2.8597415537723e-115	1.32254597528786e-48	2.99826122223982e-119
znf536	2.1390543305853e-36	0.365449459422042	0.207	0.052	4.08046004102451e-32	5.32185162553308e-119	0.686128941066699	0.386	0.081	1.01519641608669e-114	2.1390543305853e-36	1.06437032510664e-118
rgma	3.59203881012445e-54	0.646319061230282	0.255	0.056	6.85217323419339e-50	1.19657529476881e-118	0.705738283699753	0.324	0.059	2.28258703230099e-114	3.59203881012445e-54	2.39315058953761e-118
ndst3	4.67819895423551e-56	0.563070765420554	0.161	0.022	8.92413232509966e-52	2.09613323803724e-117	0.424751735322935	0.207	0.024	3.99858376487984e-113	4.67819895423551e-56	4.1922664760744e-117
sox1b	4.48288472920229e-28	0.289978069783783	0.107	0.019	8.55155090942628e-24	9.51792165161801e-117	0.572089752141397	0.203	0.022	1.81563873426265e-112	4.48288472920229e-28	1.90358433032358e-116
tspan7	7.68889575272855e-70	0.888073385149785	0.566	0.204	1.4667337537905e-65	1.85929669179043e-115	0.809167086546352	0.616	0.201	3.54679436925943e-111	7.68889575272855e-70	3.71859338358097e-115
smo	1.40764692484767e-42	0.640015436324909	0.42	0.157	2.68522727383941e-38	1.88285126478104e-115	0.682991767892432	0.473	0.123	3.59172707269631e-111	1.40764692484767e-42	3.76570252956209e-115
tgif1	2.77012041407658e-69	0.914911455093275	0.599	0.239	5.28428170189249e-65	1.95419406419664e-115	0.830086384416996	0.608	0.21	3.7278205968615e-111	2.77012041407658e-69	3.90838812839328e-115
qki2	3.19818430977604e-21	0.598921073080064	0.211	0.078	6.10085638932877e-17	2.87558187055431e-115	0.971197511616735	0.356	0.074	5.4854599762694e-111	3.19818430977604e-21	5.75116374110874e-115
draxin	4.08033147466135e-34	0.53501194998289	0.183	0.045	7.783640321064e-30	3.02997538716772e-115	0.396539623599818	0.28	0.044	5.77998104856115e-111	4.08033147466135e-34	6.05995077433531e-115
si:ch73-215f7.1	1.53007373431644e-86	0.603550928248247	0.222	0.026	2.91876865558205e-82	3.6550280846617e-114	0.490998205291524	0.187	0.019	6.97233157430066e-110	1.53007373431644e-86	7.31005616932330e-114
fzd3a	5.66826585068471e-49	0.427887795728608	0.307	0.084	1.08127839367661e-44	3.85350824824078e-114	0.464772539394484	0.37	0.078	7.35095233434411e-110	5.66826585068471e-49	7.70701649648174e-114
id1	1.22066545192397e-77	2.01819061975396	0.745	0.388	2.32854141609017e-73	9.85925716648216e-114	1.92392426859147	0.799	0.427	1.88075189707814e-109	1.22066545192397e-77	1.97185143329644e-113
si:ch211-137a8.4	2.2081504861527e-88	1.04683276530119	0.697	0.242	4.21226786738489e-84	1.4624081018121e-113	0.958297800984647	0.737	0.276	2.78968969501676e-109	2.2081504861527e-88	2.9248162036242e-113
angptl4	3.08251147054632e-52	0.821806852052734	0.49	0.182	5.88019888121416e-48	3.66882072894267e-113	0.953473153902103	0.641	0.217	6.99864242253104e-109	3.08251147054632e-52	7.33764145788531e-113
tox	2.29560567278651e-79	0.860372415135979	0.632	0.217	4.37909738140755e-75	5.56303040780956e-112	0.75788653433739	0.674	0.236	1.06120368059375e-107	2.29560567278651e-79	1.11260608156192e-111
ptprna	7.84373889300976e-67	0.554922055103004	0.207	0.03	1.49627163123054e-62	2.79352291834517e-111	0.260582388848777	0.217	0.027	5.32892431903524e-107	7.84373889300976e-67	5.58704583669031e-111
pou3f2a	1.8850364110262e-62	0.437951260095151	0.277	0.057	3.59589545767358e-58	6.06081437316626e-111	0.378246356496834	0.298	0.052	1.1561609498252e-106	1.8850364110262e-62	1.21216287463326e-110
nin	1.92810280079903e-94	0.951890201817601	0.305	0.049	3.67804890280422e-90	6.32970117959432e-111	0.640163824053481	0.289	0.051	1.20745379701941e-106	1.92810280079903e-94	1.26594023591885e-110
gdf11	6.60999633340646e-50	0.6340127124377	0.303	0.081	1.26092290056062e-45	1.25325097624002e-110	0.536379659989018	0.341	0.068	2.39070156227546e-106	6.60999633340646e-50	2.50650195248005e-110
BX284638.2	3.06559635413751e-58	0.763828716395965	0.444	0.145	5.84793160515272e-54	3.84195080383086e-110	0.638389209836124	0.456	0.119	7.32890535338774e-106	3.06559635413751e-58	7.68390160766162e-110
cbx3b	1.88363734933631e-31	0.406954243777954	0.216	0.063	3.59322660759395e-27	1.80682628087172e-109	0.463383959999748	0.306	0.057	3.4467018133909e-105	1.88363734933631e-31	3.61365256174344e-109
srgap3	9.78697085114908e-89	1.06347761784313	0.582	0.18	1.8669625595652e-84	8.80204721163287e-109	0.747968216760943	0.53	0.158	1.67907852609109e-104	9.78697085114908e-89	1.76040944232659e-108
cachd1	7.3688265039245e-23	0.264230646822918	0.209	0.072	1.40567734388864e-18	8.81837904428243e-109	0.561888577005623	0.35	0.074	1.68219398648732e-104	7.3688265039245e-23	1.7636758088565e-108
cep131	3.15555778039612e-85	1.73992639717315	0.403	0.098	6.01954202188364e-81	9.34286379225848e-109	1.12937268257063	0.389	0.093	1.78224469701123e-104	3.15555778039612e-85	1.86857275845171e-108
CABZ01037298.1	4.80476037633373e-47	0.451881601274987	0.159	0.026	9.16556089389423e-43	2.0572071961598e-108	0.385112665814986	0.229	0.032	3.92432844739443e-104	4.80476037633373e-47	4.1144143923196e-108
fabp7a	1.35357018792127e-66	2.54449546552726	0.673	0.3	2.58207049047862e-62	2.74901805039857e-108	2.54586824453564	0.823	0.43	5.24402683294032e-104	1.35357018792127e-66	5.49803610079716e-108
tuba1a	1.08135426934649e-91	1.10043028856122	0.847	0.366	2.06279140420536e-87	2.78892062706311e-108	1.00473763054412	0.853	0.398	5.32014498818558e-104	1.08135426934649e-91	5.57784125412618e-108
dhx32b	3.87862682697065e-66	0.690883059198202	0.251	0.046	7.39886853512922e-62	3.02448166755397e-108	0.620856241438	0.287	0.05	5.76950122902596e-104	3.87862682697065e-66	6.048963335108e-108
dpysl5a	1.09572755933567e-66	0.720060601944359	0.438	0.126	2.09020989218872e-62	4.6724403051004e-108	0.568932381874454	0.481	0.13	8.91314712600951e-104	1.09572755933567e-66	9.34488061020074e-108
arl4cb	1.37399826349031e-47	0.484504777787034	0.251	0.061	2.62103908743412e-43	5.30827363984352e-108	0.431138771853351	0.402	0.095	1.01260627953655e-103	1.37399826349031e-47	1.06165472796869e-107
si:ch211-133n4.4	1.17764293649376e-64	0.805209787151948	0.63	0.244	2.24647166565549e-60	2.19281533041894e-107	0.692486139023815	0.651	0.225	4.18301452430716e-103	1.17764293649376e-64	4.38563066083784e-107
cx43.4	1.89996899972622e-77	0.979186347418628	0.58	0.199	3.62438086387774e-73	1.1864970216566e-106	0.744734778859353	0.599	0.2	2.26336171851213e-102	1.89996899972622e-77	2.37299404331318e-106
notch1b	2.5900729423207e-44	0.713692364198727	0.464	0.179	4.94082314477097e-40	1.11555552313989e-105	0.666300267805661	0.49	0.141	2.12803371594164e-101	2.5900729423207e-44	2.23111104627979e-105
tspan3a	1.12598844310192e-78	1.01632002871531	0.451	0.13	2.14793555406122e-74	2.96815448194607e-105	0.77277494852986	0.47	0.137	5.66205148976032e-101	1.12598844310192e-78	5.93630896389212e-105
hmgb1b	5.76122985585829e-77	1.20739636362171	0.845	0.5	1.09901220730353e-72	1.3734738153383e-104	1.07132156111359	0.876	0.531	2.62003865013935e-100	5.76122985585829e-77	2.74694763067661e-104
bcl11ab	4.71863499898985e-43	0.481180229270265	0.2	0.044	9.00126812407304e-39	1.37456153913969e-104	0.444309255525194	0.244	0.038	2.62211359206287e-100	4.71863499898985e-43	2.74912307827936e-104
phf21aa	4.88560335577695e-40	0.538004187551372	0.283	0.085	9.31977696148011e-36	3.58192621967387e-104	0.493803721898137	0.381	0.089	6.83288245664987e-100	4.88560335577695e-40	7.16385243934784e-104
plxnb1b	1.07267609386498e-31	0.420413032846459	0.166	0.04	2.04623691665683e-27	1.06736141011123e-103	0.4451832644148	0.25	0.04	2.03609862592819e-99	1.07267609386498e-31	2.13472282022244e-103
insm1b	1.70181538826646e-36	0.759278375851544	0.229	0.063	3.2463830346571e-32	3.45402059082086e-103	0.86602312983449	0.346	0.076	6.58888967904987e-99	1.70181538826646e-36	6.9080411816418e-103
irs2b	6.48799774732269e-47	0.895621919816702	0.32	0.098	1.23765045027928e-42	5.00338938295628e-103	0.702037029740479	0.442	0.12	9.54446558692739e-99	6.48799774732269e-47	1.00067787659125e-102
igdcc3	4.19800177604688e-19	0.335375431490448	0.329	0.155	8.00810818798702e-15	5.2979928737076e-103	0.75291120996488	0.467	0.13	1.01064512058846e-98	4.19800177604688e-19	1.05959857474152e-102
ncalda	1.68422816466881e-87	0.785405234182134	0.414	0.098	3.21283364692222e-83	8.52111259400786e-103	0.565795428369727	0.406	0.105	1.62548743843294e-98	1.68422816466881e-87	1.70422251880158e-102
olig4	9.90082161053913e-38	0.360376697706948	0.107	0.014	1.88868073042644e-33	1.70577427687352e-102	0.708206500907204	0.16	0.015	3.25393501056393e-98	9.90082161053913e-38	3.41154855374709e-102
si:dkey-56m19.5	5.37268849404108e-63	0.823249317781204	0.773	0.348	1.02489405712328e-58	2.26593227889382e-101	0.799239177193003	0.8	0.341	4.32249241521785e-97	5.37268849404108e-63	4.53186455778765e-101
st8sia2	3.49867866484434e-46	0.444321079548418	0.161	0.027	6.67407942105707e-42	2.68545213920608e-101	0.306662432558526	0.21	0.028	5.12276850074952e-97	3.49867866484434e-46	5.37090427841211e-101
efna3b	4.10253562889938e-54	0.271287255125248	0.139	0.016	7.82599696568846e-50	4.89443246090874e-101	0.252313882494006	0.186	0.021	9.33661936242951e-97	4.10253562889938e-54	9.78886492181736e-101
tox3	2.82821922778175e-63	0.668296772937853	0.39	0.108	5.39511099891646e-59	4.91382320075655e-101	0.556809282944687	0.424	0.111	9.3736091377632e-97	2.82821922778175e-63	9.82764640151321e-101
gpm6aa	1.80156955138656e-81	1.00671492619171	0.797	0.306	3.43667407622499e-77	1.99782214609515e-100	1.05697520229082	0.806	0.357	3.81104552589111e-96	1.80156955138656e-81	3.99564429219034e-100
sox5	2.79759072884762e-36	0.529501383097229	0.251	0.074	5.33668407434973e-32	5.12742100364644e-100	0.5756393561707	0.367	0.086	9.78106830655595e-96	2.79759072884762e-36	1.02548420072929e-99
hs3st1l2	2.31992279307432e-39	0.411570887180967	0.102	0.012	4.42548472006858e-35	8.57044882587073e-100	0.505429988036617	0.155	0.014	1.6348988180231e-95	2.31992279307432e-39	1.71408976517415e-99
clstn1	3.53978811754934e-51	0.538163030748101	0.414	0.134	6.75249981303712e-47	8.34039095640757e-99	0.505542534006534	0.484	0.139	1.59101297884431e-94	3.53978811754934e-51	1.6680781912815e-98
rassf2a	5.72745665425184e-35	0.377376579100272	0.351	0.132	1.09256963136508e-30	9.39348472915391e-99	0.441833994531213	0.433	0.118	1.7919011469334e-94	5.72745665425184e-35	1.87869694583077e-98
slc6a9	1.01537821928602e-63	1.49522014248366	0.322	0.082	1.93693549111001e-59	1.6701715021964e-98	1.51145150585854	0.384	0.103	3.18601915758985e-94	1.01537821928602e-63	3.34034300439282e-98
neo1a	1.81513604040827e-29	0.393258622493436	0.327	0.128	3.46255351068282e-25	3.23712316320432e-98	0.585196955954093	0.449	0.124	6.17513614612857e-94	1.81513604040827e-29	6.47424632640864e-98
adgrl2a	9.31894787981362e-61	0.767301305096273	0.344	0.09	1.77768249755325e-56	1.27458114753455e-97	0.558413086315986	0.361	0.085	2.43139099703692e-93	9.31894787981362e-61	2.54916229506913e-97
si:ch211-286b5.5	4.94476513484191e-49	0.602873271243515	0.386	0.131	9.43263397122442e-45	2.0368213820286e-97	0.537729624838812	0.438	0.125	3.88544046835776e-93	4.94476513484191e-49	4.0736427640572e-97
nova2	5.98778169519692e-64	0.930506397667577	0.917	0.582	1.14222923617576e-59	2.37494278552432e-97	0.919400507534103	0.931	0.556	4.53044085766619e-93	5.98778169519692e-64	4.74988557104859e-97
hapln1a	4.84200477887209e-48	0.656084099592353	0.466	0.164	9.23660831617641e-44	2.76093919086877e-97	0.633996006045036	0.547	0.17	5.26676760050127e-93	4.84200477887209e-48	5.52187838173758e-97
sept5a	1.10672414491011e-47	0.579167464449979	0.246	0.06	2.11118697883053e-43	8.88476238625174e-97	0.487255386201041	0.281	0.054	1.69485727280138e-92	1.10672414491011e-47	1.77695247725038e-96
rtca	2.84144746948536e-73	1.11855852880971	0.636	0.262	5.42034519279028e-69	1.13917111567279e-96	0.813008015900283	0.63	0.247	2.17308282025742e-92	2.84144746948536e-73	2.27834223134559e-96
rbp5	1.18448445789749e-96	1.81834891345121	0.296	0.046	2.25952255188525e-92	8.17735556473044e-92	1.34818777159352	0.31	0.07	1.55991234752798e-87	8.17735556473044e-92	2.36896891579499e-96
ttyh3a	8.48634142507867e-22	0.451116573241834	0.244	0.096	1.61885449024801e-17	2.251420627497e-96	0.633596823440889	0.406	0.108	4.29480998901328e-92	8.48634142507867e-22	4.50284125499396e-96
tmem132e	5.5898510971106e-32	0.423426576361379	0.227	0.067	1.06631999528482e-27	7.92718558442617e-96	0.365144886823064	0.313	0.066	1.51218992208514e-91	5.5898510971106e-32	1.58543711688524e-95
map2	8.08899052476217e-38	0.474444695620774	0.342	0.117	1.54305583250363e-33	1.50850184150532e-95	0.686444559576972	0.432	0.121	2.87761811285554e-91	8.08899052476217e-38	3.01700368301063e-95
sall1a	3.27145477549055e-32	0.499500372756734	0.233	0.07	6.24062712972577e-28	2.23490319665429e-95	0.474910174031613	0.313	0.066	4.26330133793772e-91	3.27145477549055e-32	4.46980639330852e-95
jam3b	4.73622347109551e-41	0.606260303212931	0.464	0.188	9.03481989346179e-37	5.56753531558341e-95	0.520004878314446	0.521	0.168	1.06206303680069e-90	4.73622347109551e-41	1.11350706311669e-94
phgdh	1.00222105249587e-28	0.424887095228843	0.246	0.085	1.91183687974112e-24	9.38967588441298e-95	0.471523541387366	0.387	0.102	1.79117457171062e-90	1.00222105249587e-28	1.87793517688259e-94
fabp3	1.86925875257816e-88	1.30669780234069	0.806	0.386	3.56579799641809e-84	1.28451210518008e-94	0.917450451798785	0.825	0.425	2.45033529184153e-90	1.86925875257816e-88	2.56902421036021e-94
zic2a	5.91068569482671e-21	0.299056423818655	0.168	0.053	1.12752240314514e-16	4.27276651483956e-94	0.79670399199435	0.293	0.06	8.15072940370795e-90	5.91068569482671e-21	8.54553302967925e-94
epha4a	6.69865275221578e-53	0.984291800942652	0.244	0.054	1.27783499901268e-48	4.40648083705134e-94	0.690509019279944	0.31	0.067	8.40580284475914e-90	6.69865275221578e-53	8.81296167410267e-94
unc119b	3.96709429419208e-52	0.532992534754598	0.266	0.064	7.5676290756008e-48	5.97678486486091e-94	0.293698679854435	0.326	0.071	1.14013148082087e-89	3.96709429419208e-52	1.19535697297217e-93
ENSDARG00000040725	6.08640884725277e-60	0.514416266656248	0.216	0.037	1.16104335170194e-55	2.04012142401021e-93	0.421584042605019	0.232	0.039	3.89173562844187e-89	6.08640884725277e-60	4.08024284802037e-93
vim	8.9299450357783e-28	1.12018961096071	0.181	0.053	1.70347631502507e-23	3.92453337597927e-93	1.31662984381697	0.263	0.05	7.48643986801805e-89	8.9299450357783e-28	7.84906675195846e-93
mkrn1	2.13037090636583e-75	1.02116920362261	0.42	0.115	4.06389554098347e-71	2.63012578288082e-92	0.80525609947304	0.409	0.117	5.01722794342345e-88	2.13037090636583e-75	5.26025156576167e-92
ptprn2	3.57038959254802e-38	0.295079262187688	0.229	0.059	6.8108751867446e-34	3.02331562481576e-92	0.306672214237832	0.28	0.054	5.76727688589854e-88	3.57038959254802e-38	6.04663124963151e-92
olig3	6.19752623531854e-73	0.7190318786486	0.1	0.004	1.18224010464936e-68	1.96118897946782e-91	0.608845438801991	0.127	0.01	3.74116409723281e-87	6.19752623531854e-73	3.92237795893563e-91
si:ch211-153f2.3	8.23876762489074e-52	0.441608321052548	0.1	0.008	1.57162731212416e-47	1.66712238172044e-90	0.265459703441082	0.109	0.007	3.18020265536991e-86	8.23876762489074e-52	3.33424476344093e-90
ccnjl	2.47292559045564e-47	0.692071883719612	0.357	0.117	4.71735285635318e-43	1.92148722943602e-90	0.567688415915013	0.395	0.108	3.66542903887215e-86	2.47292559045564e-47	3.84297445887205e-90
adgrg1.1	5.03859655550665e-36	0.461604209848259	0.251	0.074	9.61162678928448e-32	2.58566311582499e-90	0.498351827214725	0.332	0.078	4.93241095974774e-86	5.03859655550665e-36	5.17132623164996e-90
tp53inp1	3.30490694610419e-43	0.726773272696384	0.336	0.11	6.30444049038836e-39	6.05017254078539e-90	0.669874817458451	0.424	0.123	1.15413091388022e-85	3.30490694610419e-43	1.2100345081571e-89
ccdc85ca	4.73907486640447e-77	0.592353878715842	0.218	0.029	9.04025921515317e-73	1.2121899232637e-89	0.46001329656588	0.257	0.048	2.31237349761784e-85	4.73907486640447e-77	2.4243798465274e-89
otx2b	5.92429340563764e-61	0.599349816427303	0.303	0.068	1.13011821005944e-56	1.50986443227975e-87	0.430982292455334	0.366	0.091	2.88021739101685e-83	5.92429340563764e-61	3.01972886455954e-87
irx1a	6.21514761475894e-56	0.58350593697085	0.279	0.063	1.18560155899142e-51	1.94975936948708e-87	0.625642464592961	0.361	0.09	3.71936097323355e-83	6.21514761475894e-56	3.89951873897416e-87
myt1b	8.2873794643241e-71	1.19678556428424	0.562	0.193	1.58090050661447e-66	2.42128905523832e-87	0.932279592272122	0.567	0.2	4.61885100177262e-83	8.2873794643241e-71	4.84257811047665e-87
slc6a1b	2.62085862754567e-25	0.980570704271069	0.218	0.074	4.99954991790612e-21	2.50615304919453e-87	1.67765400926179	0.356	0.092	4.78073755664349e-83	2.62085862754567e-25	5.01230609838913e-87
zbtb20	1.06052870659115e-21	0.308817230377344	0.24	0.092	2.02306456069327e-17	3.63422615141979e-87	0.449830439582117	0.367	0.094	6.93264980644839e-83	1.06052870659115e-21	7.2684523028395e-87
epha4l	7.93516325895588e-38	0.537647628365913	0.124	0.02	1.51371174327842e-33	6.70805978486946e-87	0.39645196706547	0.18	0.024	1.2796294845617e-82	7.93516325895588e-38	1.34161195697389e-86
aif1l	9.62990947256198e-39	0.559378487570092	0.431	0.179	1.83700153098592e-34	1.98814495639297e-86	0.506722688928597	0.564	0.206	3.79258531881523e-82	9.62990947256198e-39	3.97628991278591e-86
ap1s2	3.34116693916889e-35	0.503861043610562	0.492	0.23	6.37361005315857e-31	3.5801983044496e-86	0.559754521410458	0.564	0.214	6.82958628556805e-82	3.34116693916889e-35	7.16039660889916e-86
si:ch211-67e16.11	6.00258743044142e-63	0.886059150365114	0.115	0.008	1.14505357823101e-58	9.30834803244579e-86	0.568358646531912	0.124	0.01	1.77566047066936e-81	6.00258743044142e-63	1.86166960648918e-85
insm1a	2.58614777836717e-32	1.17585469571996	0.342	0.136	4.93333550201322e-28	2.87264693870167e-85	1.35303820004584	0.459	0.15	5.4798613002673e-81	2.58614777836717e-32	5.74529387740327e-85
ncam1a	1.23773666920956e-68	0.749953276668831	0.447	0.127	2.36110647018415e-64	4.81492563134424e-85	0.479404204944961	0.433	0.127	9.18495213435227e-81	1.23773666920956e-68	9.62985126268862e-85
ckbb	3.65528992311514e-50	1.04581640092779	0.667	0.314	6.97283105733444e-46	5.55266344396368e-85	1.0553718895281	0.763	0.362	1.05922607857051e-80	3.65528992311514e-50	1.11053268879275e-84
atp6v0a2a	8.46023443436611e-35	0.363433754956748	0.174	0.04	1.61387432069968e-30	2.23083166600507e-84	0.362354585327369	0.212	0.035	4.25553448607128e-80	8.46023443436611e-35	4.46166333201014e-84
ascl1a	3.10664361855512e-38	0.534875491283745	0.17	0.036	5.92623336675575e-34	4.01374065912994e-84	0.51449277495096	0.24	0.044	7.65661168135628e-80	3.10664361855512e-38	8.02748131825998e-84
znf281b	6.01112099656895e-38	0.435183091173393	0.338	0.118	1.14668144130549e-33	1.9050358630416e-83	0.460909848745089	0.424	0.127	3.63404641233816e-79	6.01112099656895e-38	3.81007172608317e-83
rgs12a	1.62105692887052e-28	0.296911885926387	0.181	0.05	3.09232819751341e-24	2.44185444478676e-83	0.359112487948099	0.255	0.051	4.65808153887522e-79	1.62105692887052e-28	4.88370888957356e-83
cbx2	1.39156067104227e-37	0.345073600860468	0.209	0.053	2.65454113608024e-33	3.6047252959357e-83	0.276350468284498	0.272	0.058	6.87637397452695e-79	1.39156067104227e-37	7.20945059187147e-83
im:7152348	1.62371201896871e-54	0.67457591164133	0.294	0.072	3.09739304738472e-50	5.8355599841797e-83	0.72677699205342	0.321	0.078	1.11319142258212e-78	1.62371201896871e-54	1.16711199683596e-82
cldn12	3.21029339713846e-21	0.304667781622058	0.246	0.099	6.12395568438132e-17	2.0930891450323e-82	0.455632623891218	0.343	0.091	3.99277685306362e-78	3.21029339713846e-21	4.1861782900646e-82
zbtb33	1.39980646464498e-35	0.457368640791919	0.305	0.106	2.67027081195676e-31	2.42791394619897e-82	0.442016849542272	0.361	0.099	4.63148864376916e-78	1.39980646464498e-35	4.85582789239789e-82
rasgef1ba	1.0256507361485e-26	0.708636908099541	0.281	0.11	1.95653134427687e-22	2.43497943876493e-82	0.655537008770794	0.396	0.115	4.64496677738798e-78	1.0256507361485e-26	4.86995887752982e-82
gas1a	4.08507819859569e-34	0.449033992549685	0.207	0.056	7.79269517164114e-30	5.59846730405365e-82	0.497819950326397	0.281	0.063	1.06796362292127e-77	4.08507819859569e-34	1.11969346081075e-81
hhip	1.14637100588791e-37	0.682838850183841	0.137	0.024	2.18681733083177e-33	3.04807980139632e-81	0.749525802174719	0.209	0.036	5.81451702914362e-77	1.14637100588791e-37	6.09615960279257e-81
tuba1c	4.71793265854321e-52	0.568497480971011	0.856	0.453	8.99992833943704e-48	7.94874077451776e-81	0.714571450833926	0.873	0.478	1.51630179014701e-76	4.71793265854321e-52	1.58974815490356e-80
dennd2b	4.1505740205413e-35	0.411075137458557	0.272	0.085	7.91763500158459e-31	1.42006834642395e-80	0.355665506591485	0.303	0.07	2.70892237763833e-76	4.1505740205413e-35	2.84013669284794e-80
tmeff1b	1.27933409803049e-48	0.430156536614324	0.621	0.253	2.44045772540297e-44	1.58295390677154e-80	0.478352993928848	0.648	0.25	3.01964287255739e-76	1.27933409803049e-48	3.16590781354309e-80
alcamb	1.49467588310293e-21	0.298886943750827	0.185	0.063	2.85124371460715e-17	1.93984208929916e-80	0.37664004659199	0.318	0.079	3.70044276954709e-76	1.49467588310293e-21	3.87968417859838e-80
otx1	8.82446088250316e-25	0.284663153228858	0.133	0.032	1.6833541579463e-20	2.83335515154855e-80	0.342098954192462	0.218	0.038	5.40490828709401e-76	8.82446088250316e-25	5.66671030309714e-80
tle2a	3.24390594181047e-47	0.633709433688568	0.58	0.251	6.18807497459765e-43	9.51532801658383e-80	0.560454984718307	0.599	0.231	1.81514397244353e-75	3.24390594181047e-47	1.90306560331679e-79
tnika	1.20789253855922e-43	0.580393736889995	0.259	0.069	2.30417580655556e-39	2.23124785920674e-79	0.323802046899283	0.33	0.083	4.25632841622277e-75	1.20789253855922e-43	4.46249571841354e-79
si:ch211-214c7.4	1.76308424381207e-57	0.524851241223847	0.325	0.084	3.36325950349591e-53	2.35303983536389e-79	0.251953429270899	0.35	0.092	4.48865878994015e-75	1.76308424381207e-57	4.70607967072775e-79
nxn	2.13022049632525e-22	0.371322254613777	0.231	0.086	4.06360861879005e-18	2.45468114827575e-79	0.492931776027822	0.301	0.072	4.68254975845081e-75	2.13022049632525e-22	4.9093622965515e-79
smarcb1b	1.91191228677135e-51	0.680456435783706	0.542	0.222	3.64716387824502e-47	2.65707555469099e-79	0.543201578532039	0.571	0.222	5.06863732812853e-75	1.91191228677135e-51	5.31415110938196e-79
auts2b	1.83670192232978e-42	0.602885592797179	0.172	0.033	3.50369258703629e-38	6.96226239321054e-79	0.604677694210169	0.232	0.045	1.32812117412884e-74	1.83670192232978e-42	1.39245247864211e-78
fam49al	5.50411151461811e-31	0.255923501176277	0.233	0.071	1.04996431252855e-26	8.8617540769022e-79	0.30337436127599	0.3	0.071	1.69046820770986e-74	5.50411151461811e-31	1.77235081538044e-78
myt1a	2.40197330195497e-70	1.25102338710148	0.529	0.179	4.5820042708093e-66	1.00894727937888e-78	0.779372372149322	0.525	0.188	1.92466783014315e-74	2.40197330195497e-70	2.01789455875774e-78
sipa1l2	2.12433277220897e-27	0.326269772975032	0.296	0.111	4.05237719626584e-23	1.69010257682725e-78	0.365170075400922	0.433	0.134	3.22403967555565e-74	2.12433277220897e-27	3.38020515365449e-78
lrrc4.1	1.46223211516929e-29	0.57381661938072	0.159	0.039	2.78935398289694e-25	1.87569847241182e-78	0.357244722344251	0.194	0.031	3.57808240597279e-74	1.46223211516929e-29	3.75139694482364e-78
arvcfb	5.71667717500276e-18	0.390397732021487	0.344	0.168	1.09051333790353e-13	2.57934954047851e-78	0.425621598427956	0.45	0.141	4.92036718341681e-74	5.71667717500276e-18	5.15869908095706e-78
marcksb	3.06902106941857e-58	0.853047777137097	0.845	0.494	5.85446459202287e-54	2.76993184781408e-78	0.791841680970387	0.866	0.5	5.28392199289014e-74	3.06902106941857e-58	5.53986369562822e-78
pax6a	4.35140487437183e-38	0.509221627322115	0.248	0.069	8.30073993835171e-34	4.37529295080794e-78	0.566663064045833	0.363	0.099	8.34630883296122e-74	4.35140487437183e-38	8.75058590161596e-78
elavl3	4.036006607293e-49	0.943061462569048	0.636	0.277	7.69908620407212e-45	3.21747614030509e-77	1.0464916664393	0.69	0.308	6.137657485246e-73	4.036006607293e-49	6.43495228061015e-77
irf2bpl	2.21056422972785e-21	0.419616652052586	0.364	0.175	4.21687232462884e-17	4.42671959002599e-77	0.527417040479229	0.524	0.192	8.44441028993357e-73	2.21056422972785e-21	8.85343918005196e-77
jag1a	5.87051073872723e-42	0.960882161840904	0.126	0.018	1.11985862851961e-37	6.93581481866993e-77	0.734851783214036	0.14	0.016	1.32307603480948e-72	5.87051073872723e-42	1.38716296373398e-76
marcksa	1.04395507630323e-21	0.308850445558865	0.468	0.245	1.99144870355604e-17	7.5826166677008e-77	0.493153736391275	0.522	0.189	1.44645995553061e-72	1.04395507630323e-21	1.51652333354017e-76
si:dkey-42i9.4	1.02591321948099e-73	1.14093988746075	0.756	0.374	1.95703205748193e-69	7.64192756511616e-77	0.815372271450344	0.783	0.419	1.45777410232156e-72	1.02591321948099e-73	1.52838551302325e-76
TUBB4B	3.59905911427123e-46	0.531687998847334	0.261	0.068	6.86556516638379e-42	1.20757969233871e-76	0.335585585021594	0.323	0.084	2.30357902110532e-72	3.59905911427123e-46	2.41515938467742e-76
rcor2	1.39748593067655e-26	0.33996612965806	0.392	0.178	2.66584416135859e-22	1.42707522086637e-76	0.498388282447903	0.488	0.171	2.72228869132469e-72	1.39748593067655e-26	2.85415044173273e-76
nde1	1.32962754908925e-24	0.343179261934118	0.166	0.049	2.53639751264266e-20	1.59436994918092e-76	0.316528974619417	0.238	0.049	3.04142011505753e-72	1.32962754908925e-24	3.18873989836184e-76
chd7	3.56459978791913e-38	0.771840777110319	0.71	0.423	6.79983055543453e-34	1.60782212223191e-76	0.87130338938702	0.753	0.383	3.0670814803696e-72	3.56459978791913e-38	3.21564424446383e-76
sox11a	2.14362818956369e-76	1.30556661034479	0.747	0.338	4.0891851344117e-72	3.28072562281381e-69	0.847239862166042	0.771	0.406	6.25831219807962e-65	3.28072562281381e-69	4.28725637912743e-76
tnrc6a	1.22003289064037e-65	1.04731580033702	0.765	0.388	2.32733474218558e-61	1.43084632842703e-75	0.819250709950237	0.736	0.375	2.7294824561074e-71	1.22003289064037e-65	2.86169265685406e-75
ndnf	3.09868181998603e-35	0.600491811712225	0.205	0.053	5.91104543980535e-31	1.87418152884174e-75	0.711029778970896	0.283	0.067	3.5751886844185e-71	3.09868181998603e-35	3.74836305768347e-75
dnmbp	2.49200726681714e-30	0.506040498146911	0.401	0.166	4.75375306218038e-26	3.31353597273488e-75	0.576120703820745	0.476	0.161	6.32090122158905e-71	2.49200726681714e-30	6.62707194546973e-75
tubb4b	6.08246564160717e-45	0.940043631068658	0.858	0.623	1.16029114579298e-40	3.45451416428226e-75	0.91645455567539	0.865	0.612	6.58983121978484e-71	6.08246564160717e-45	6.90902832856461e-75
acvr1ba	5.53340879602128e-75	0.744515869246499	0.455	0.128	1.05555306192902e-70	8.12639238899063e-73	0.452657047343724	0.425	0.139	1.55019061212385e-68	8.12639238899063e-73	1.10668175920427e-74
tp53inp2	2.62242625451414e-56	1.10745460706678	0.525	0.208	5.00254032311117e-52	1.15986659542761e-74	0.88269922161686	0.539	0.208	2.21256151743771e-70	2.62242625451414e-56	2.3197331908552e-74
tnrc6c2	5.00128452720206e-50	0.62673347778599	0.575	0.236	9.54045036409064e-46	1.44467204942204e-74	0.475630248820305	0.598	0.235	2.75585640147748e-70	5.00128452720206e-50	2.88934409884412e-74
acvr2ba	4.75757732898825e-27	0.287821274890197	0.142	0.034	9.07555451277798e-23	1.57444038015068e-74	0.287060733837846	0.169	0.025	3.00340246917543e-70	4.75757732898825e-27	3.14888076030135e-74
ssbp4	3.93030843486016e-47	0.648973942094895	0.527	0.216	7.49745637033923e-43	4.71298232808724e-74	0.4720724850512	0.576	0.226	8.99048508905922e-70	3.93030843486016e-47	9.42596465617458e-74
lrp8	5.15989051586338e-10	0.258698503975661	0.126	0.054	9.84300714806099e-06	5.69415157250508e-74	0.405287630977279	0.267	0.062	1.08621635397107e-69	5.15989051586338e-10	1.13883031450101e-73
vangl2	9.00029048359429e-30	0.467612436969397	0.392	0.169	1.71689541265045e-25	7.79334169514549e-74	0.481710631393295	0.444	0.146	1.48665786176595e-69	9.00029048359429e-30	1.55866833902909e-73
cdc26	9.99287180370851e-27	0.347558164985668	0.423	0.205	1.90624022527544e-22	7.79603978170102e-74	0.452156438914103	0.528	0.204	1.48717254875729e-69	9.99287180370851e-27	1.55920795634019e-73
tnc	3.00602233356923e-57	1.00698836209233	0.342	0.092	5.73428820351667e-53	8.0614575424101e-74	0.754730945363684	0.37	0.108	1.53780364079015e-69	3.00602233356923e-57	1.612291508482e-73
cdh2	1.94224729872227e-53	0.762770828605978	0.58	0.238	3.70503094704261e-49	9.42786649916627e-74	0.555823721279651	0.616	0.251	1.79845981338096e-69	1.94224729872227e-53	1.88557329983327e-73
tmem35	7.00903076481735e-44	0.523339449147414	0.577	0.242	1.33704270869656e-39	1.55235631754305e-73	0.425106120741081	0.613	0.236	2.96127491134512e-69	7.00903076481735e-44	3.10471263508609e-73
FO082781.1	8.22396537444166e-21	0.252429219619251	0.283	0.12	1.56880363482849e-16	2.32491555694576e-73	0.32616747053482	0.341	0.094	4.43500891642973e-69	8.22396537444166e-21	4.64983111389152e-73
nfe2l3	1.13778852771514e-56	0.814183460646536	0.558	0.23	2.1704453954694e-52	3.54720026756181e-73	0.55353530324554	0.499	0.188	6.76663923040091e-69	1.13778852771514e-56	7.09440053512355e-73
hs3st3b1b	1.0265827120426e-26	0.352823471096597	0.168	0.046	1.95830918149247e-22	1.08778359357803e-72	0.296221692791128	0.206	0.038	2.07505598310945e-68	1.0265827120426e-26	2.17556718715608e-72
eif4g3a	2.99932727070944e-21	0.251504481920137	0.242	0.094	5.72151670160532e-17	1.44404561036736e-72	0.265592654073687	0.336	0.092	2.75466140633678e-68	2.99932727070944e-21	2.88809122073476e-72
tgfbr1b	1.50453691819173e-30	0.570222464584375	0.29	0.104	2.87005462514255e-26	2.22716503107104e-72	0.313350351877684	0.327	0.088	4.24854001327112e-68	1.50453691819173e-30	4.4543300621421e-72
nhlh2	1.5005640793529e-32	0.801563784649308	0.246	0.077	2.86247603777358e-28	2.32045913542657e-72	0.886743754882914	0.304	0.079	4.42650784673973e-68	1.5005640793529e-32	4.64091827085318e-72
phc2a	6.50811159854534e-37	0.586934081613735	0.373	0.143	1.24148736853851e-32	2.90248443651271e-72	0.507909101108343	0.432	0.143	5.53677931109164e-68	6.50811159854534e-37	5.80496887302545e-72
rnf165a	4.12752681910217e-59	0.835859378826444	0.449	0.148	7.8736701601193e-55	3.14628428640409e-72	0.426592944689113	0.336	0.094	6.00185190474445e-68	4.12752681910217e-59	6.29256857280817e-72
zgc:92242	8.10246751459041e-54	0.697599257331425	0.353	0.103	1.54562670308327e-49	3.7987688162683e-72	0.34249536972163	0.37	0.11	7.24653139391341e-68	8.10246751459041e-54	7.59753763253667e-72
prdm12b	9.03362788988263e-55	1.25827469587028	0.118	0.011	1.72325485627401e-50	6.47895595743626e-72	1.16964674504456	0.135	0.016	1.23592563844054e-67	9.03362788988263e-55	1.29579119148727e-71
metrnla	9.60177724504239e-22	0.580384067372245	0.196	0.069	1.83163502726429e-17	1.78261621807372e-71	0.568355530349847	0.273	0.066	3.40051869759742e-67	9.60177724504239e-22	3.56523243614748e-71
sae1	2.47901227900906e-25	0.400164286224849	0.44	0.222	4.72896382343769e-21	2.71501475685016e-71	0.448528403241601	0.55	0.221	5.17916215016736e-67	2.47901227900906e-25	5.43002951370033e-71
C7H16orf87	8.99996809563986e-39	0.638010734726503	0.336	0.12	1.71683391392426e-34	3.76835007464017e-71	0.457357120864458	0.421	0.142	7.18850460238358e-67	8.99996809563986e-39	7.5367001492803e-71
lipg	1.79529128120013e-58	0.644954008997184	0.133	0.013	3.42469764801736e-54	4.00942137253307e-71	0.298610051668425	0.143	0.019	7.64837221024408e-67	1.79529128120013e-58	8.01884274506619e-71
yap1	1.00146906964513e-17	0.310715094867392	0.294	0.136	1.91040239725506e-13	5.11188862033959e-71	0.57480164238483	0.421	0.137	9.75143873215981e-67	1.00146906964513e-17	1.02237772406791e-70
epb41a	2.73387751361322e-46	0.296956936287987	0.593	0.24	5.21514474496859e-42	5.14151137769683e-71	0.394854501934818	0.619	0.25	9.80794710409446e-67	2.73387751361322e-46	1.02830227553937e-70
selenot2	1.58293206039906e-38	0.551588716878728	0.44	0.185	3.01960119841724e-34	1.15995823739246e-70	0.347189888314742	0.519	0.199	2.21273633364985e-66	1.58293206039906e-38	2.31991647478493e-70
tenm3	4.29808673220324e-21	0.479174878995966	0.275	0.118	8.19903025035091e-17	1.90491997225026e-70	0.557080557826292	0.433	0.144	3.63382533906459e-66	4.29808673220324e-21	3.80983994450048e-70
ppm1da	2.69715741588334e-26	0.317258142193161	0.366	0.163	5.14509748653907e-22	4.10833951627722e-70	0.365439141120688	0.459	0.164	7.83706846125043e-66	2.69715741588334e-26	8.21667903255438e-70
emc6	4.37686277311401e-37	0.548562008928378	0.564	0.28	8.34930342599229e-33	4.91426923059658e-70	0.513280671456865	0.637	0.288	9.37445998428604e-66	4.37686277311401e-37	9.82853846119314e-70
stx6	3.32400016936297e-21	0.307979679298732	0.253	0.102	6.34086272307679e-17	5.67746014906055e-70	0.395987457519425	0.353	0.103	1.08303229803479e-65	3.32400016936297e-21	1.13549202981211e-69
rgmd	3.48787190363216e-23	0.30066931168326	0.209	0.073	6.65346444336872e-19	1.3856206210335e-69	0.525327556243063	0.313	0.086	2.64320989668351e-65	3.48787190363216e-23	2.77124124206702e-69
emc3	2.41608423348963e-30	0.468955820061157	0.405	0.183	4.60892228380481e-26	2.05445277250753e-69	0.456011061008177	0.482	0.181	3.91907410883537e-65	2.41608423348963e-30	4.10890554501511e-69
hmgb3a	2.10687278149686e-59	0.826679480974975	0.841	0.487	4.01907051798342e-55	4.55907360712635e-69	0.707689887522546	0.839	0.479	8.69688881295422e-65	2.10687278149686e-59	9.11814721425278e-69
fam168a	8.66207702219278e-36	0.524882304951808	0.569	0.276	1.65237781275349e-31	7.60446968315298e-69	0.441027945727443	0.631	0.276	1.45062863675826e-64	8.66207702219278e-36	1.52089393663062e-68
dpysl2b	3.35625440823418e-22	0.413192449604207	0.34	0.153	6.40239090914752e-18	1.29207440664508e-68	0.387090606731337	0.415	0.135	2.46476113811615e-64	3.35625440823418e-22	2.5841488132902e-68
auts2a	1.26028622464696e-26	0.279276615870486	0.318	0.125	2.40412200213655e-22	2.03159714004976e-68	0.269113259155136	0.409	0.129	3.87547470435892e-64	1.26028622464696e-26	4.06319428009956e-68
pcdh1g32	1.93256250272724e-43	0.418227836540534	0.107	0.012	3.68655623020248e-39	5.97865637560125e-68	0.273019490428146	0.121	0.014	1.14048849020969e-63	1.93256250272724e-43	1.19573127512025e-67
emc10	2.09647771687365e-19	0.29912568220369	0.466	0.263	3.99924089270818e-15	1.45582748684209e-67	0.473680787300465	0.605	0.267	2.77713651389998e-63	2.09647771687365e-19	2.9116549736842e-67
psma6a	2.55985943091853e-26	0.437077043353149	0.588	0.336	4.88318785042019e-22	2.10221330722553e-67	0.555007627052362	0.682	0.325	4.01018210486342e-63	2.55985943091853e-26	4.20442661445102e-67
neurod4	1.08890191478521e-52	1.13226292304081	0.327	0.091	2.07718929264426e-48	2.33373451914819e-67	0.684221914464826	0.402	0.13	4.45183196872708e-63	1.08890191478521e-52	4.66746903829643e-67
ccnyl1	8.2287171030912e-23	0.329624893526967	0.218	0.078	1.56971007458568e-18	2.42247468618595e-67	0.33188077752915	0.272	0.068	4.62111271136833e-63	8.2287171030912e-23	4.84494937237196e-67
ptbp2b	3.17149210644155e-21	0.265893418604652	0.407	0.201	6.04993834224791e-17	2.9093628191569e-67	0.359040051534359	0.469	0.169	5.54990051382369e-63	3.17149210644155e-21	5.81872563831383e-67
si:ch211-276i12.9	1.54064832954032e-23	0.294940285577782	0.366	0.172	2.93894075343111e-19	1.01447364768648e-66	0.402558207696339	0.536	0.218	1.93520993032673e-62	1.54064832954032e-23	2.02894729537295e-66
selenow2a	1.24734717350719e-39	0.652116196509906	0.664	0.36	2.37943946818231e-35	1.16381523050356e-66	0.559846183724625	0.734	0.37	2.2200939337086e-62	1.24734717350719e-39	2.3276304610071e-66
cdca4	1.20191366899286e-42	0.458865716699309	0.444	0.175	2.29277051497078e-38	2.60175059223781e-66	0.42093896010961	0.442	0.159	4.96309942975285e-62	1.20191366899286e-42	5.20350118447568e-66
pcdh18a	2.77740617864597e-45	0.675714381197442	0.183	0.035	5.29818002638505e-41	9.75135746253691e-66	0.426843152827781	0.197	0.038	1.86016894955354e-61	2.77740617864597e-45	1.95027149250738e-65
mid1ip1b	2.7198813026693e-26	0.411799148510686	0.32	0.132	5.18844557297196e-22	9.9641284351936e-66	0.431945047850586	0.43	0.147	1.90075714029753e-61	2.7198813026693e-26	1.99282568703871e-65
hmgn3	1.54914923053438e-54	0.535299557424713	0.612	0.254	2.95515707216737e-50	1.86531053188273e-65	0.433878536258467	0.634	0.28	3.55826637061949e-61	1.54914923053438e-54	3.73062106376549e-65
ube2e2	1.90760127709943e-23	0.309740437938256	0.431	0.21	3.63894019619488e-19	1.89409690204262e-65	0.349041201318535	0.524	0.202	3.6131792503365e-61	1.90760127709943e-23	3.7881938040852e-65
mib1	8.90312092771469e-32	0.587538077381148	0.394	0.17	1.69835934817085e-27	2.04681488280453e-65	0.452618769174316	0.449	0.165	3.90450407043792e-61	8.90312092771469e-32	4.09362976560902e-65
pdzd11	2.59350731186898e-26	0.364081340034198	0.349	0.152	4.94737454812126e-22	2.14932332171794e-65	0.275258488323641	0.455	0.165	4.10004916850915e-61	2.59350731186898e-26	4.29864664343585e-65
txnl4a	8.12299961857937e-29	0.370679385363789	0.503	0.254	1.5495434072402e-24	2.21115609208954e-65	0.381219679564679	0.562	0.236	4.21800136127001e-61	8.12299961857937e-29	4.42231218417905e-65
pacsin1b	1.96062881502694e-38	0.460230201301099	0.314	0.101	3.74009552754539e-34	3.03425889961909e-65	0.262848785489841	0.339	0.099	5.78815227691337e-61	1.96062881502694e-38	6.06851779923821e-65
sox9a	3.54903437847959e-26	0.367732380674357	0.107	0.021	6.77013798038766e-22	4.39935862923489e-65	0.290859330696559	0.149	0.022	8.39221652112847e-61	3.54903437847959e-26	8.79871725846988e-65
mmgt1	8.76121511086456e-44	0.536895394428044	0.551	0.244	1.67128939454852e-39	6.45129096087311e-65	0.437997769762212	0.568	0.245	1.23064826369615e-60	8.76121511086456e-44	1.29025819217461e-64
ptk7a	2.78882712150202e-19	0.348361437631629	0.244	0.102	5.31996661697726e-15	6.63047438798192e-65	0.439246860137703	0.338	0.102	1.26482929425143e-60	2.78882712150202e-19	1.32609487759639e-64
yaf2	1.7163066594616e-27	0.426280583833376	0.34	0.144	3.27402658358895e-23	7.21764352837567e-65	0.374518350670351	0.419	0.147	1.37683767947294e-60	1.7163066594616e-27	1.44352870567512e-64
sulf2b	1.06394003128311e-25	0.794863024991955	0.244	0.09	2.02957200367567e-21	8.40490979119197e-65	0.952482333594931	0.31	0.09	1.60332059176778e-60	1.06394003128311e-25	1.68098195823842e-64
cdc25b	4.29744168267552e-42	0.678501887334372	0.346	0.121	8.19779975387182e-38	8.41187637152786e-65	0.470004491739652	0.367	0.12	1.60464953663265e-60	4.29744168267552e-42	1.68237527430557e-64
hoxc1a	1.07489305004108e-18	0.626589604899914	0.1	0.025	2.05046598225837e-14	1.58604949294618e-64	0.789875123507473	0.169	0.029	3.02554801274413e-60	1.07489305004108e-18	3.17209898589232e-64
arl14ep	7.55139611533516e-28	0.432896100364133	0.414	0.2	1.44050432296134e-23	3.71879832918331e-64	0.344005983419761	0.536	0.222	7.09397969275008e-60	7.55139611533516e-28	7.43759665836667e-64
hmgb1a	4.03484303495351e-61	0.977372994819828	0.861	0.581	7.69686657347732e-57	3.9174754548744e-64	0.763121668777965	0.88	0.606	7.4729761777184e-60	4.03484303495351e-61	7.83495090974891e-64
wls	1.15053856975266e-23	0.394110414919529	0.294	0.119	2.19476737566018e-19	4.6232960084589e-64	0.415887350545935	0.359	0.111	8.81939946573621e-60	1.15053856975266e-23	9.24659201691774e-64
sinhcafl	4.68899214597267e-28	0.436748297075461	0.475	0.238	8.94472141765747e-24	4.9251236166709e-64	0.441552505885003	0.544	0.229	9.3951658111614e-60	4.68899214597267e-28	9.8502472333419e-64
nat16	8.44228573640727e-24	0.414587711300535	0.342	0.149	1.61045042707705e-19	5.45227580153121e-64	0.317086798336346	0.413	0.137	1.04007613190009e-59	8.44228573640727e-24	1.09045516030624e-63
chst2a	7.67000069486189e-21	0.395304349583974	0.205	0.076	1.46312933255185e-16	5.81908463241368e-64	0.29536928541241	0.28	0.073	1.11004858447923e-59	7.67000069486189e-21	1.16381692648272e-63
slc39a7	2.95051495240973e-30	0.461888442733251	0.379	0.166	5.6284023232168e-26	6.3361194634287e-64	0.455620285512867	0.455	0.173	1.20867814884366e-59	2.95051495240973e-30	1.26722389268575e-63
axin2	4.44037414328938e-28	0.427430683483049	0.27	0.096	8.47045771573882e-24	8.80410138818781e-64	0.371262743574613	0.35	0.107	1.67947038081071e-59	4.44037414328938e-28	1.76082027763755e-63
bcl9	3.24655635868954e-23	0.392380738956151	0.41	0.196	6.19313090983616e-19	9.47556369234021e-64	0.386148710327158	0.495	0.186	1.80755852995082e-59	3.24655635868954e-23	1.89511273846806e-63
kirrel3l	1.01879579391887e-13	0.681221302584708	0.296	0.158	1.94345485647964e-09	1.63039949847997e-63	0.871211762863732	0.386	0.128	3.1101500833004e-59	1.01879579391887e-13	3.26079899695994e-63
nr2f1a	8.78302348718166e-31	0.438648824419073	0.527	0.248	1.67544956041477e-26	3.27358221978568e-63	0.502296237485148	0.555	0.221	6.24468544246316e-59	8.78302348718166e-31	6.54716443957137e-63
smad7	2.6951069497963e-34	0.774840299675971	0.501	0.243	5.14118601743143e-30	4.9547978209405e-63	0.754555430638479	0.535	0.22	9.45177232322609e-59	2.6951069497963e-34	9.90959564188112e-63
znf576.2	4.66044537454057e-28	0.358358010988673	0.423	0.197	8.89026559647359e-24	5.14711389255844e-63	0.357617559730823	0.516	0.21	9.81863446144447e-59	4.66044537454057e-28	1.02942277851168e-62
rnd1b	5.01832275333162e-38	0.535840209284656	0.2	0.048	9.5729524842554e-34	6.12551829209824e-63	0.305087477601887	0.243	0.058	1.16850386940066e-58	5.01832275333162e-38	1.22510365841966e-62
si:ch211-276i12.11	2.53103897645705e-23	0.343513191012629	0.346	0.162	4.82820995148946e-19	7.17430816152057e-63	0.336667896529939	0.449	0.168	1.36857102489166e-58	2.53103897645705e-23	1.4348616323041e-62
lrpap1	4.68746558272208e-25	0.397902946302155	0.294	0.121	8.94180934560064e-21	7.27070753016375e-63	0.38759130841545	0.386	0.131	1.38696016845404e-58	4.68746558272208e-25	1.45414150603276e-62
kmt2a	4.58563065369107e-17	0.331785035436539	0.366	0.194	8.74754903498109e-13	9.69860000155023e-63	0.398900936657538	0.464	0.178	1.85010493629572e-58	4.58563065369107e-17	1.93972000031007e-62
col4a6	6.47185743517965e-24	0.387226755073863	0.148	0.04	1.23457152433487e-19	1.56816812337135e-62	0.572876945090198	0.24	0.057	2.99143751214319e-58	6.47185743517965e-24	3.13633624674266e-62
tmpob	1.25126695943362e-31	0.484448128355907	0.451	0.209	2.38691685181557e-27	1.66037893964169e-62	0.365200591479712	0.495	0.196	3.16733886526048e-58	1.25126695943362e-31	3.32075787928337e-62
mycla	3.23698152651192e-20	0.290165083810625	0.309	0.142	6.17486595997413e-16	1.72405301861915e-62	0.365000581621455	0.336	0.103	3.28880353831789e-58	3.23698152651192e-20	3.44810603723829e-62
ppm1la	3.02776829307167e-16	0.303570943566039	0.161	0.06	5.77577079586352e-12	1.78710989777087e-62	0.341143172816275	0.25	0.062	3.4090908409877e-58	3.02776829307167e-16	3.57421979554179e-62
akirin1	1.25262150115169e-34	0.567263609514762	0.512	0.248	2.38950077559697e-30	2.59446969675751e-62	0.421598736486138	0.542	0.232	4.94921039353462e-58	1.25262150115169e-34	5.18893939351502e-62
get1	1.87791983327375e-25	0.360740365698672	0.388	0.179	3.582319873953e-21	3.37305749663469e-62	0.387360824943952	0.419	0.149	6.43444448058033e-58	1.87791983327375e-25	6.74611499326937e-62
h3f3d	3.70301816694137e-62	0.707486203278716	0.954	0.834	7.06387745525736e-58	7.6167684671897e-60	0.54306907424117	0.943	0.843	1.45297475280111e-55	7.6167684671897e-60	7.40603633388266e-62
cecr2	3.53666073499836e-43	0.599485234632739	0.329	0.106	6.74653401808286e-39	6.6564104159043e-62	0.368588553169395	0.32	0.096	1.2697768509379e-57	3.53666073499836e-43	1.33128208318086e-61
foxn4	6.4761392267914e-13	0.276359199866169	0.139	0.054	1.23538831890273e-08	6.70120944790654e-62	0.461593500177611	0.243	0.059	1.27832271428265e-57	6.4761392267914e-13	1.34024188958131e-61
pcdh10b	6.40658178029754e-17	0.391180459537778	0.148	0.051	1.22211954040956e-12	9.17826818704959e-62	0.341437488870873	0.246	0.06	1.75084643936158e-57	6.40658178029754e-17	1.83565363740995e-61
hmgn6	1.09270320425111e-61	0.863123940202287	0.928	0.718	2.08444063242941e-57	1.89628783310502e-58	0.580057105380434	0.937	0.733	3.61735867043115e-54	1.89628783310502e-58	2.1854064085022e-61
pbx4	7.96231825902476e-34	0.595337111403382	0.758	0.449	1.51889183109156e-29	1.62987026807777e-61	0.601170731218505	0.78	0.422	3.10914052338516e-57	7.96231825902476e-34	3.25974053615555e-61
brd3b	7.20259809807416e-21	0.374402016001542	0.575	0.349	1.37396761318863e-16	2.05683312898717e-61	0.541930684994486	0.668	0.337	3.92361487685592e-57	7.20259809807416e-21	4.11366625797435e-61
si:ch211-288g17.3	4.67129506938353e-45	0.802534081381841	0.826	0.572	8.91096247435602e-41	2.75009093238913e-61	0.72845767424614	0.86	0.593	5.2460734626255e-57	4.67129506938353e-45	5.50018186477834e-61
plekhg4	6.72870312147227e-38	0.468375910995054	0.233	0.064	1.28356740745205e-33	3.00759952780206e-61	0.355445083326602	0.29	0.081	5.73729685923521e-57	6.72870312147227e-38	6.01519905560408e-61
pfn2l	1.40681230411067e-32	0.568710374103552	0.767	0.492	2.68363515132151e-28	3.16269127442645e-61	0.615162670391693	0.797	0.444	6.03314987509589e-57	1.40681230411067e-32	6.32538254885297e-61
sinhcafl.1	2.96771202911732e-33	0.716395201501255	0.532	0.276	5.6612074667442e-29	4.44506163209629e-61	0.577379833950098	0.578	0.261	8.47939956938689e-57	2.96771202911732e-33	8.8901232641925e-61
apex1	1.95317510365137e-25	0.484403883227301	0.595	0.347	3.72587682772535e-21	7.06022396952422e-61	0.52523096202727	0.693	0.342	1.34680832442644e-56	1.95317510365137e-25	1.41204479390483e-60
znf1124.1	9.93909325797175e-24	0.307022102104318	0.259	0.101	1.89598142989069e-19	7.44433123507865e-61	0.291367194188635	0.35	0.113	1.4200806264036e-56	9.93909325797175e-24	1.48886624701571e-60
amer1	2.70751240796876e-23	0.350843110032029	0.305	0.129	5.1648506694412e-19	1.30208400533527e-60	0.383976026798282	0.361	0.119	2.48385544857756e-56	2.70751240796876e-23	2.60416801067057e-60
msx3	2.15047496764591e-34	0.410595477168071	0.111	0.017	4.10224604828133e-30	1.56234750105567e-60	0.486341170108547	0.127	0.017	2.98033409301379e-56	2.15047496764591e-34	3.12469500211134e-60
skib	3.7548322248458e-25	0.34163959939648	0.288	0.111	7.16271795211585e-21	2.06306162551845e-60	0.317420494334021	0.344	0.107	3.935496356839e-56	3.7548322248458e-25	4.12612325103689e-60
fdps	7.84621633393731e-14	0.27057637438827	0.192	0.085	1.49674422786188e-09	2.38236578215062e-60	0.314940678260319	0.306	0.091	4.54460096603052e-56	7.84621633393731e-14	4.76473156430118e-60
actl6a	1.34544531608234e-32	0.504052014612666	0.525	0.258	2.56657148495867e-28	6.01956891906312e-60	0.360304521946829	0.598	0.268	1.14829296700048e-55	1.34544531608234e-32	1.20391378381263e-59
fmnl2b	8.28500067925352e-22	0.396178972872313	0.39	0.186	1.5804467295744e-17	1.14482707716899e-59	0.283447949572325	0.433	0.154	2.18387213240757e-55	8.28500067925352e-22	2.28965415433797e-59
sf3b5	2.53122326518225e-38	0.557798889919919	0.682	0.367	4.82856150066166e-34	1.49771970210036e-59	0.447770966465322	0.702	0.356	2.85705010372665e-55	2.53122326518225e-38	2.99543940420074e-59
med31	3.02401838284058e-27	0.395600950163574	0.416	0.197	5.7686174671067e-23	1.74727275611714e-59	0.364797388188295	0.504	0.21	3.33309750956906e-55	3.02401838284058e-27	3.49454551223424e-59
arhgef4	2.88744748755295e-15	0.270699207866739	0.15	0.056	5.50809482725601e-11	2.35397390629463e-59	0.569561730930405	0.244	0.062	4.49044062364763e-55	2.88744748755295e-15	4.70794781258929e-59
pgrmc1	3.24593038243209e-23	0.434276690299045	0.357	0.167	6.19193679752745e-19	2.7042391957384e-59	0.415808422164286	0.432	0.164	5.15860668979058e-55	3.24593038243209e-23	5.40847839147685e-59
adipor1a	6.93119889260748e-19	0.276212714115462	0.259	0.114	1.3221955007538e-14	2.794101188842e-59	0.374302654560506	0.369	0.126	5.330027427835e-55	6.93119889260748e-19	5.58820237768398e-59
smad3b	4.82742268463109e-42	0.394457028889165	0.12	0.016	9.20879151320226e-38	2.99328771214335e-59	0.273430801589884	0.134	0.02	5.70999563968465e-55	4.82742268463109e-42	5.98657542428673e-59
sox12	4.47547784666606e-24	0.383594649485142	0.237	0.087	8.53742154030017e-20	4.00894540600297e-59	0.370836702539703	0.33	0.103	7.64746425649127e-55	4.47547784666606e-24	8.01789081200606e-59
pcdh18b	8.21591822069323e-44	1.08650689588283	0.259	0.071	1.56726855977944e-39	5.69242074981816e-59	0.605980941491972	0.32	0.098	1.08588618223531e-54	8.21591822069323e-44	1.13848414996363e-58
mxi1	2.84474110033003e-50	0.804927315595686	0.464	0.171	5.42662812298956e-46	1.73102859216963e-58	0.417844144922802	0.441	0.162	3.30211014242278e-54	2.84474110033003e-50	3.46205718433923e-58
ctsd	6.36136216832717e-38	0.569218415262351	0.505	0.226	1.21349344723009e-33	3.6970387163738e-58	0.477859776021469	0.525	0.22	7.05247105535466e-54	6.36136216832717e-38	7.3940774327476e-58
rbm4.1	2.42033817525623e-34	0.468278413626842	0.458	0.202	4.61703710311879e-30	3.75254702232143e-58	0.298390335492667	0.445	0.171	7.15835869978036e-54	2.42033817525623e-34	7.50509404464297e-58
top1l	1.42354742849016e-44	0.820416259258395	0.756	0.47	2.71555907458783e-40	3.78596657232058e-58	0.672819958973098	0.791	0.46	7.22210983335874e-54	1.42354742849016e-44	7.57193314464122e-58
rtn1a	6.72451888163765e-41	0.319468052510218	0.682	0.3	1.2827692218612e-36	4.10003359882034e-58	0.415092214147029	0.691	0.313	7.82122409310968e-54	6.72451888163765e-41	8.20006719764076e-58
med28	2.73336740019244e-31	0.395823193172441	0.373	0.156	5.2141716526071e-27	4.34050870166466e-58	0.339505573683855	0.427	0.163	8.2799543992955e-54	2.73336740019244e-31	8.68101740332924e-58
fzd7a	1.07021109617546e-23	0.551642599427645	0.338	0.152	2.04153468706431e-19	7.6447785074167e-58	0.482286078874636	0.39	0.135	1.45831794807481e-53	1.07021109617546e-23	1.52895570148336e-57
inip	2.03259964879745e-31	0.439489071477845	0.388	0.169	3.87738709004602e-27	1.08736318257288e-57	0.302068336867749	0.445	0.173	2.07425400707602e-53	2.03259964879745e-31	2.17472636514573e-57
cdc20	1.08284436009577e-14	0.578263592882202	0.211	0.097	2.06563390131869e-10	2.00583854865816e-57	0.486449501347711	0.309	0.094	3.82633761542031e-53	1.08284436009577e-14	4.01167709731638e-57
nr2f1b	3.74370686219145e-23	0.584915571456454	0.142	0.039	7.1414952103164e-19	2.72701126542605e-57	0.519466077471221	0.204	0.046	5.20204668992674e-53	3.74370686219145e-23	5.45402253085216e-57
enc3	7.10096622964234e-10	0.311183460415271	0.131	0.057	1.35458031796657e-05	4.16684622601583e-57	0.459358868824246	0.215	0.051	7.94867586074779e-53	7.10096622964234e-10	8.33369245203177e-57
npm1b	3.10733516882309e-17	0.297428178784978	0.386	0.21	5.92755256804692e-13	6.47361967834978e-57	0.372291934692103	0.512	0.219	1.234907689842e-52	3.10733516882309e-17	1.29472393566997e-56
pag1	2.52491271059017e-29	0.312859740595801	0.144	0.033	4.8165234867218e-25	1.66263854062539e-56	0.275775840515978	0.181	0.037	3.17164928009699e-52	2.52491271059017e-29	3.32527708125075e-56
canx	3.84106778067407e-20	0.604963113765836	0.545	0.331	7.32722089841386e-16	2.50098019254267e-56	0.823506467403404	0.634	0.321	4.77086981529439e-52	3.84106778067407e-20	5.00196038508531e-56
prkcsh	8.89167341252004e-40	0.61352539957482	0.512	0.233	1.69617562017232e-35	2.51513284742906e-56	0.453990733591953	0.545	0.242	4.79786741975567e-52	8.89167341252004e-40	5.03026569485807e-56
hnrnpaba	6.82708044832595e-55	0.692253711453795	0.943	0.784	1.30233386632266e-50	3.33781996047699e-56	0.507956854684871	0.951	0.763	6.3672253566059e-52	6.82708044832595e-55	6.67563992095396e-56
nsd2	1.25638826811689e-13	0.273506347124779	0.253	0.128	2.39668626025978e-09	3.80829612998847e-56	0.26298217974853	0.356	0.123	7.264705697566e-52	1.25638826811689e-13	7.61659225997691e-56
srsf4	7.17952761435985e-31	0.500618420830861	0.673	0.387	1.36956668771528e-26	5.15718055126229e-56	0.440139099058473	0.676	0.343	9.83783761958795e-52	7.17952761435985e-31	1.03143611025246e-55
kdm1a	2.07669337830002e-31	0.56462378743245	0.669	0.392	3.96150028844512e-27	7.09961525116435e-56	0.518041638580249	0.696	0.37	1.35432260531211e-51	2.07669337830002e-31	1.41992305023288e-55
lmnb1	1.68522513214384e-22	0.431694783515959	0.488	0.27	3.21473546207759e-18	8.45850469502006e-56	0.36602302980756	0.567	0.256	1.61354435562203e-51	1.68522513214384e-22	1.69170093900401e-55
khdrbs1a	1.70827995452462e-55	0.631247164455926	0.963	0.819	3.25871484125116e-51	7.16075783122018e-52	0.494766450143977	0.94	0.787	1.36598616388356e-47	7.16075783122018e-52	3.41655990904923e-55
hsbp1b	6.7088742536991e-23	0.343941498839869	0.562	0.322	1.27978485263564e-18	1.81286401346044e-55	0.410103726545632	0.647	0.316	3.45821939207714e-51	6.7088742536991e-23	3.62572802692089e-55
cirbpb	2.0058310963353e-55	0.676106437052877	0.954	0.859	3.82632339936922e-51	1.72237892355565e-54	0.504126620229733	0.971	0.841	3.28561003457475e-50	1.72237892355565e-54	4.01166219267058e-55
kdm2bb	3.56230845673781e-26	0.441655058227677	0.285	0.112	6.79545961207305e-22	2.03158891199305e-55	0.370067630990323	0.352	0.12	3.87545900851795e-51	3.56230845673781e-26	4.06317782398612e-55
tssc4	5.05504395933207e-21	0.303950879675139	0.32	0.152	9.64300185682186e-17	2.17980972086056e-55	0.316578814808155	0.392	0.146	4.15820502351361e-51	5.05504395933207e-21	4.35961944172113e-55
lsm6	1.71645857475963e-47	0.742567470689116	0.747	0.401	3.27431637721148e-43	2.31998304182995e-55	0.402322990363241	0.734	0.377	4.42559965059482e-51	1.71645857475963e-47	4.6399660836599e-55
polb	3.95706458661358e-31	0.489629793346526	0.442	0.204	7.54849640542407e-27	4.13111335524247e-55	0.346443377353679	0.495	0.206	7.88051183646053e-51	3.95706458661358e-31	8.26222671048501e-55
pfkfb4b	1.15248826407089e-29	0.515603403658357	0.56	0.295	2.19848661254164e-25	5.12163558495592e-55	0.52299858527593	0.622	0.3	9.77003204186191e-51	1.15248826407089e-29	1.02432711699119e-54
slc1a3a	3.73286464654273e-26	1.34347583849192	0.174	0.053	7.12081259974491e-22	6.60814956688487e-55	1.09194430936236	0.24	0.066	1.26057061137896e-50	3.73286464654273e-26	1.32162991337698e-54
ccna2	8.21990576407826e-14	0.43691277882892	0.281	0.15	1.56802922355557e-09	8.21757515838011e-55	0.551433318332667	0.396	0.15	1.56758463721259e-50	8.21990576407826e-14	1.64351503167602e-54
bcl7a	3.1446757617574e-30	0.474024928905156	0.523	0.264	5.99878348312841e-26	8.53892840536544e-55	0.326226149440498	0.528	0.23	1.62888598260751e-50	3.1446757617574e-30	1.70778568107308e-54
si:dkey-276j7.1	1.3307034906678e-31	0.334512930701328	0.608	0.302	2.5384499787979e-27	1.06775928374316e-54	0.343930779071088	0.665	0.31	2.03685760966845e-50	1.3307034906678e-31	2.13551856748632e-54
dr1	4.27349159150863e-18	0.324007154618264	0.349	0.178	8.15211255996186e-14	1.31677247379682e-54	0.337034075231948	0.438	0.173	2.51187517101481e-50	4.27349159150863e-18	2.63354494759363e-54
zgc:153115	1.97879088923519e-26	0.48684532482267	0.458	0.232	3.77474150030506e-22	1.37440290195325e-54	0.354497385443202	0.459	0.185	2.62181097576603e-50	1.97879088923519e-26	2.74880580390652e-54
smarcd1	3.25114631074784e-27	0.461684378485494	0.566	0.316	6.20188670238258e-23	1.58599940731399e-54	0.453983628109303	0.63	0.313	3.02545246939216e-50	3.25114631074784e-27	3.17199881462797e-54
tubb2b	1.17159436973044e-34	0.589971426036424	0.932	0.713	2.23493341969779e-30	1.61548881593176e-54	0.658838545512341	0.925	0.702	3.08170646527143e-50	1.17159436973044e-34	3.23097763186351e-54
zgc:92664	1.0587495841906e-18	0.282135188676586	0.303	0.144	2.01967070680199e-14	2.02389887228218e-54	0.391205211098524	0.409	0.156	3.86078948876548e-50	1.0587495841906e-18	4.04779774456433e-54
med11	2.56092452259541e-24	0.386469776246111	0.37	0.176	4.88521961930301e-20	2.17137784267093e-54	0.315505342530378	0.439	0.175	4.14212037267906e-50	2.56092452259541e-24	4.34275568534185e-54
ube2d1b	3.11377366146422e-33	0.507766579363323	0.584	0.3	5.93983463660915e-29	4.06300039985762e-54	0.44206883483639	0.594	0.284	7.75057956276839e-50	3.11377366146422e-33	8.12600079971526e-54
si:ch211-156b7.4	3.76999122428896e-17	0.369554212474767	0.388	0.213	7.19163525945363e-13	6.04795183467466e-54	0.699351636311841	0.541	0.253	1.15370729198254e-49	3.76999122428896e-17	1.20959036693493e-53
ssbp3b	9.41823901388291e-29	0.415075359019277	0.479	0.231	1.7966232742883e-24	7.8554700867548e-54	0.33835419121168	0.492	0.207	1.49850947374934e-49	9.41823901388291e-29	1.57109401735097e-53
peli1b	9.67030793482963e-45	0.626545355515478	0.309	0.092	1.8447079416481e-40	8.1575150206636e-54	0.351515509378945	0.296	0.091	1.55612756534179e-49	9.67030793482963e-45	1.63150300413273e-53
sap18	9.34150851257426e-28	0.501388397357124	0.61	0.349	1.78198616385867e-23	1.09743780929979e-53	0.413101566596992	0.68	0.343	2.09347236502028e-49	9.34150851257426e-28	2.1948756185996e-53
thoc3	1.48120501193479e-17	0.351544229541297	0.242	0.109	2.82554668076681e-13	1.11569575680517e-53	0.26875474817763	0.341	0.118	2.12830122568154e-49	1.48120501193479e-17	2.23139151361035e-53
gatad2ab	9.85006544045629e-27	0.33863906587112	0.359	0.158	1.87899848342144e-22	2.04782953357133e-53	0.314966866154018	0.404	0.157	3.90643961824067e-49	9.85006544045629e-27	4.09565906714268e-53
sod1	6.05357125920505e-24	0.350094288493009	0.434	0.222	1.15477925340596e-19	2.74539757103277e-53	0.341496943796667	0.551	0.248	5.23712040650212e-49	6.05357125920505e-24	5.49079514206557e-53
irx1b	2.16460390512837e-26	0.316417799467155	0.109	0.021	4.12919840942287e-22	3.30784622960558e-53	0.317488130443567	0.132	0.021	6.3100474675956e-49	2.16460390512837e-26	6.61569245921114e-53
psmb7	1.04911373215032e-34	0.597116860361005	0.765	0.484	2.00128935544995e-30	3.59326650900148e-53	0.58256595922224	0.814	0.477	6.85451519257123e-49	1.04911373215032e-34	7.186533018003e-53
hmgb2b	1.29294293969327e-49	0.92691008893292	0.908	0.747	2.46641795175888e-45	4.45283762141257e-53	0.718754167093058	0.917	0.75	8.49423304660662e-49	1.29294293969327e-49	8.90567524282513e-53
si:ch211-222l21.1	5.80175051653088e-53	0.909288906146579	0.974	0.923	1.10674192853343e-48	1.74008514914706e-46	0.723133223039141	0.966	0.916	3.31938643051293e-42	1.74008514914706e-46	1.16035010330617e-52
hdac1	7.5947814633409e-32	0.586055498907926	0.791	0.536	1.44878051194691e-27	8.31814028390504e-53	0.597682984316664	0.806	0.507	1.58676844055773e-48	7.5947814633409e-32	1.663628056781e-52
dcun1d5	1.92988912604578e-21	0.293357182923141	0.425	0.225	3.68145649684494e-17	8.92038543101871e-53	0.309832079785052	0.512	0.224	1.70165272482113e-48	1.92988912604578e-21	1.78407708620375e-52
smarca5	9.01934466965211e-21	0.346633004693168	0.516	0.292	1.72053018918284e-16	1.01889554496601e-52	0.342104114796238	0.558	0.257	1.94364514157715e-48	9.01934466965211e-21	2.03779108993202e-52
pias4a	1.08425285947942e-20	0.317804970215145	0.39	0.202	2.06832075474295e-16	1.12028226028623e-52	0.322033847635524	0.478	0.205	2.13705043972202e-48	1.08425285947942e-20	2.24056452057248e-52
mxd3	3.52028946172535e-11	0.306312107101847	0.307	0.177	6.71530417718728e-07	1.23940960826033e-52	0.496363151816835	0.444	0.182	2.3642977687174e-48	3.52028946172535e-11	2.47881921652067e-52
snrpc	4.18402972250095e-38	0.541640169708001	0.597	0.309	7.98145509864281e-34	1.48988221186527e-52	0.401109287169195	0.624	0.304	2.84209930735418e-48	4.18402972250095e-38	2.97976442373056e-52
h2az2b	2.22585277505681e-52	0.963829903869057	0.887	0.701	4.24603675369837e-48	6.50433196267781e-48	0.635894428608534	0.905	0.733	1.24076636520042e-43	6.50433196267781e-48	4.45170555011364e-52
ctnnb1	1.14212099980247e-21	0.520966284639127	0.686	0.463	2.17871001922319e-17	3.72914652869338e-52	0.588165569906911	0.748	0.434	7.11371991813549e-48	1.14212099980247e-21	7.45829305738672e-52
vamp3	1.06184441645066e-25	0.330516813158179	0.386	0.175	2.02557440882129e-21	3.99192987283739e-52	0.32212252869912	0.447	0.181	7.61500542542461e-48	1.06184441645066e-25	7.98385974567479e-52
mapre1b	1.05596007752995e-23	0.383206383879244	0.538	0.298	2.01434944389614e-19	5.65726082986396e-52	0.359686174302793	0.59	0.285	1.07917907590485e-47	1.05596007752995e-23	1.1314521659728e-51
slc16a1b	4.69894049020687e-36	0.431964753427119	0.224	0.063	8.96369887911863e-32	5.71747203670778e-52	0.256913689453669	0.24	0.067	1.09066496572238e-47	4.69894049020687e-36	1.14349440734155e-51
ybx1	8.86372586126683e-52	0.740100889172796	0.948	0.807	1.69084434529526e-47	2.79969713842267e-46	0.50718297815239	0.963	0.829	5.34070226125509e-42	2.79969713842267e-46	1.77274517225337e-51
arf5	9.75531336557498e-21	0.358812056275837	0.529	0.311	1.86092357761708e-16	9.27025306921791e-52	0.41747725513966	0.648	0.322	1.76839347548401e-47	9.75531336557498e-21	1.85405061384358e-51
ncbp2	9.48516870812204e-27	0.459390789312647	0.488	0.258	1.80939078276136e-22	1.22462069181849e-51	0.269729068647427	0.553	0.251	2.33608643171296e-47	9.48516870812204e-27	2.449241383637e-51
nusap1	4.21341623000851e-19	0.834371558564227	0.259	0.117	8.03751280036422e-15	1.29510580362304e-51	0.775301407087892	0.355	0.129	2.4705438309913e-47	4.21341623000851e-19	2.59021160724608e-51
crabp1a	8.38906874879843e-18	0.859044811516441	0.148	0.05	1.60029875452079e-13	1.31299376004256e-51	1.10299902084191	0.229	0.062	2.50466689665718e-47	8.38906874879843e-18	2.6259875200851e-51
fbxl6	4.13258997770094e-14	0.262710155591092	0.412	0.236	7.88332864146232e-10	1.41416080594408e-51	0.288669057593708	0.501	0.213	2.69765315341892e-47	4.13258997770094e-14	2.82832161188818e-51
h2az2a	3.99494540931763e-35	0.59356250491067	0.758	0.462	7.62075786281432e-31	1.43605215891238e-51	0.531379288569693	0.794	0.462	2.73941309834126e-47	3.99494540931763e-35	2.87210431782479e-51
si:ch73-46j18.5	7.42864507159704e-33	0.616403139375353	0.83	0.568	1.41708833385785e-28	1.62500120833641e-51	0.550381734481698	0.856	0.549	3.09985230502254e-47	7.42864507159704e-33	3.25000241667283e-51
dnaja2b	1.12323634129507e-22	0.378665205309724	0.458	0.243	2.14268564465448e-18	1.96646762170012e-51	0.28616175531235	0.545	0.248	3.75123363515515e-47	1.12323634129507e-22	3.93293524340027e-51
cdk6	6.71238446630791e-27	0.511014777922625	0.261	0.097	1.2804544607929e-22	2.00704584591488e-51	0.524586614243201	0.272	0.083	3.82864065566722e-47	6.71238446630791e-27	4.01409169182975e-51
psmd8	1.71349424942011e-28	0.42624567126818	0.625	0.353	3.26866163019379e-24	4.15391455502267e-51	0.399567121626755	0.693	0.358	7.92400740516124e-47	1.71349424942011e-28	8.30782911004534e-51
hoxa4a	1.52385536710629e-10	0.560491481237825	0.168	0.08	2.90690649829195e-06	4.67077261471245e-51	0.456845415011847	0.243	0.068	8.90996583982547e-47	1.52385536710629e-10	9.34154522942493e-51
elof1	2.62336947292014e-19	0.306509121167354	0.427	0.236	5.00433960654246e-15	6.27002944323571e-51	0.309344567955466	0.515	0.229	1.19607081659164e-46	2.62336947292014e-19	1.25400588864714e-50
hsp90b1	1.99340391775627e-14	0.454234400520547	0.414	0.244	3.80261731351186e-10	6.37923154495724e-51	0.606566316516918	0.558	0.261	1.21690220951604e-46	1.99340391775627e-14	1.27584630899145e-50
psmb5	3.94886207692233e-23	0.422490569553145	0.575	0.336	7.53284929793705e-19	8.20229191459054e-51	0.43832952774459	0.65	0.33	1.56466920562729e-46	3.94886207692233e-23	1.64045838291812e-50
chrac1	2.26220660047738e-30	0.317972887372883	0.383	0.165	4.31538531107064e-26	1.6250629381322e-50	0.284374601440222	0.435	0.18	3.09997006078098e-46	2.26220660047738e-30	3.25012587626441e-50
psma2	7.38638788141539e-28	0.397365272503094	0.606	0.334	1.4090273522588e-23	2.24845296015638e-50	0.35957473712627	0.679	0.344	4.28914886679431e-46	7.38638788141539e-28	4.49690592031279e-50
ccdc47	9.66148167875925e-20	0.306100560269599	0.379	0.195	1.84302424504011e-15	2.99231996635328e-50	0.306724227114116	0.442	0.18	5.70814956781551e-46	9.66148167875925e-20	5.98463993270659e-50
scrt2	2.70860243753395e-26	0.623534645327103	0.309	0.125	5.16693000983976e-22	5.1355149476636e-50	0.603085046638005	0.389	0.146	9.79650831416308e-46	2.70860243753395e-26	1.02710298953273e-49
si:ch73-281n10.2	4.67388315914264e-39	0.976091572342924	0.865	0.663	8.9158995143805e-35	6.23794075129798e-50	0.75354338623197	0.894	0.662	1.1899495777176e-45	4.67388315914264e-39	1.24758815025959e-49
tdg.1	4.44893922999061e-29	0.393125583902791	0.364	0.153	8.48679647513009e-25	8.07785458435547e-50	0.274580356829323	0.387	0.148	1.54093154051165e-45	4.44893922999061e-29	1.61557091687109e-49
sept12	1.12443993435236e-26	0.376596954768766	0.407	0.187	2.14498161877056e-22	8.69817067429503e-50	0.327275778910042	0.449	0.183	1.65926303782852e-45	1.12443993435236e-26	1.739634134859e-49
nudt21	2.23621267253324e-30	0.419105841537293	0.49	0.242	4.2657992941244e-26	1.01494552108664e-49	0.359966060778042	0.525	0.238	1.93611007602487e-45	2.23621267253324e-30	2.0298910421733e-49
dctn3	2.49496067970656e-23	0.325933683403417	0.479	0.253	4.75938699260824e-19	1.03738279158369e-49	0.253258026397532	0.562	0.259	1.97891141322504e-45	2.49496067970656e-23	2.07476558316737e-49
tcf7l1a	2.00659750289389e-16	0.379576698037416	0.281	0.134	3.82778539652039e-12	1.13562969464482e-49	0.329940583628907	0.347	0.122	2.16632720550445e-45	2.00659750289389e-16	2.27125938928963e-49
pdia6	1.25611243052362e-13	0.301849864915733	0.309	0.169	2.39616007246686e-09	1.56904599876759e-49	0.305219192313341	0.409	0.162	2.99311214724906e-45	1.25611243052362e-13	3.13809199753518e-49
zgc:56525	5.00042558177533e-15	0.282760509710825	0.251	0.121	9.53881183979462e-11	1.62548740455954e-49	0.296007093274637	0.341	0.123	3.10077977293779e-45	5.00042558177533e-15	3.2509748091191e-49
map2k6	1.86952633831206e-24	0.413871245589268	0.501	0.269	3.56630844296408e-20	2.03609054775598e-49	0.389642031551609	0.556	0.265	3.88404632889931e-45	1.86952633831206e-24	4.07218109551197e-49
mex3b	1.44146728854384e-21	0.321353079189345	0.497	0.259	2.74974299962622e-17	2.17477712396047e-49	0.307188785206631	0.553	0.242	4.148604841667e-45	1.44146728854384e-21	4.34955424792093e-49
snw1	7.84065367277213e-22	0.420915451773907	0.481	0.267	1.49568309461801e-17	2.26539222977059e-49	0.350777911889048	0.594	0.291	4.32146221751038e-45	7.84065367277213e-22	4.53078445954116e-49
tcf12	3.2253192760206e-22	0.353877753192871	0.477	0.246	6.1526190509369e-18	3.5873135041836e-49	0.426597277778386	0.559	0.253	6.84315924058063e-45	3.2253192760206e-22	7.17462700836721e-49
ran	1.31653259154144e-46	0.726029656355008	0.871	0.616	2.51141757162446e-42	3.98337063439828e-49	0.627480782162832	0.868	0.615	7.59867782217816e-45	1.31653259154144e-46	7.96674126879658e-49
blmh	6.37482578318792e-25	0.345082782909766	0.431	0.212	1.21606176640093e-20	4.51157354206415e-49	0.287778971384909	0.49	0.216	8.60627768884157e-45	6.37482578318792e-25	9.02314708412837e-49
hnrnpabb	3.43804412413976e-44	0.660102947251195	0.874	0.637	6.558412971209e-40	4.96851100615832e-49	0.56474590877346	0.886	0.621	9.47793159534761e-45	3.43804412413976e-44	9.93702201231659e-49
rrm2	1.03204769251064e-12	0.558186897009452	0.403	0.247	1.9687341782333e-08	5.038028158199e-49	0.898641315016606	0.533	0.251	9.61054251458041e-45	1.03204769251064e-12	1.0076056316398e-48
psmb4	1.20767526493349e-33	0.540365221477463	0.645	0.363	2.30376133538712e-29	5.06202502394815e-49	0.430421337444914	0.694	0.369	9.65631893568349e-45	1.20767526493349e-33	1.01240500478964e-48
ss18l2	1.16301784138296e-34	0.51800562389068	0.349	0.135	2.21857283422213e-30	5.0998301417749e-49	0.342981847737414	0.376	0.146	9.72843597844979e-45	1.16301784138296e-34	1.01996602835499e-48
h1-0	5.78911789410156e-22	0.592850662086702	0.632	0.385	1.10433212947881e-17	5.25672789644478e-49	0.621687901173342	0.86	0.578	1.00277341352581e-44	5.78911789410156e-22	1.05134557928896e-48
h3f3b.1.1	4.54598599464593e-31	0.596886462261016	0.789	0.523	8.67192288338657e-27	6.45770858281179e-49	0.496747247223369	0.831	0.515	1.23187248925718e-44	4.54598599464593e-31	1.29154171656235e-48
itm2ba	7.6136630219412e-23	0.402113758257862	0.514	0.281	1.4523823580655e-18	6.98324249240955e-49	0.374139272594034	0.585	0.281	1.33212333785205e-44	7.6136630219412e-23	1.39664849848191e-48
si:ch211-260e23.9	2.06962542222061e-19	0.369971130491514	0.298	0.135	3.94801745542804e-15	7.54180467374092e-49	0.255015799452565	0.484	0.204	1.43867465956282e-44	2.06962542222061e-19	1.50836093474819e-48
cst3	5.06803395204217e-24	0.379357390333679	0.394	0.187	9.66778156691564e-20	1.8867403130546e-48	0.297280537305195	0.462	0.196	3.59914582118296e-44	5.06803395204217e-24	3.7734806261092e-48
cyp26b1	1.08443704978474e-05	0.429594834532491	0.207	0.129	0.206867211616938	3.10405597072471e-48	0.857201019796634	0.301	0.1	5.92129716975446e-44	1.08443704978474e-05	6.20811194144944e-48
wdr5	3.27918162567757e-19	0.268009256009594	0.405	0.218	6.25536686914253e-15	3.58478795467461e-48	0.282011072524977	0.49	0.219	6.83834150233729e-44	3.27918162567757e-19	7.16957590934926e-48
si:zfos-943e10.1	1.02087263537227e-39	0.519363590641768	0.307	0.1	1.94741663923614e-35	4.12745214949433e-48	0.347737770520069	0.287	0.096	7.87352772037539e-44	1.02087263537227e-39	8.25490429898868e-48
uba2	6.34072685924053e-17	0.263391025437308	0.368	0.201	1.20955705566872e-12	5.0440757094369e-48	0.254745075210955	0.455	0.194	9.62207882332182e-44	6.34072685924053e-17	1.00881514188739e-47
fam50a	4.65736394505764e-19	0.287200866920134	0.397	0.209	8.88438746159195e-15	8.2137749279271e-48	0.299633693037567	0.484	0.212	1.56685970525137e-43	4.65736394505764e-19	1.64275498558543e-47
kifc1	8.84583740521337e-14	0.489693581658081	0.2	0.092	1.6874319434185e-09	1.46902148025118e-47	0.400912885765932	0.29	0.096	2.80230537572715e-43	8.84583740521337e-14	2.93804296050237e-47
meis1b	7.33489195239718e-16	0.339727563542423	0.532	0.323	1.39920398883929e-11	1.54341645415119e-47	0.567142105001467	0.634	0.319	2.94422122793881e-43	7.33489195239718e-16	3.0868329083024e-47
psmc4	5.47347143882814e-29	0.482434759515145	0.59	0.329	1.04411941167086e-24	1.68273977143897e-47	0.337559669255179	0.622	0.318	3.20999438799699e-43	5.47347143882814e-29	3.36547954287796e-47
snrnp27	1.42281316118818e-22	0.299111167553659	0.455	0.239	2.71415838628258e-18	1.95398851857275e-47	0.31074806507198	0.536	0.249	3.72742849802937e-43	1.42281316118818e-22	3.90797703714549e-47
znf706	4.1449328627739e-18	0.290076632899429	0.458	0.257	7.90687392902748e-14	2.43848950687299e-47	0.276097233243368	0.531	0.248	4.65166258331092e-43	4.1449328627739e-18	4.87697901374598e-47
rbpjb	2.0796987601376e-13	0.251057765979533	0.24	0.117	3.96723335483848e-09	2.52238332100158e-47	0.347986225113007	0.332	0.119	4.81169842314261e-43	2.0796987601376e-13	5.04476664200314e-47
epha2a	3.24983426168502e-10	0.29022175812739	0.205	0.104	6.19938383759034e-06	2.96604598718329e-47	0.349494047181481	0.238	0.068	5.65802932515084e-43	3.24983426168502e-10	5.93209197436661e-47
rbm4.3	2.11484868720707e-26	0.475245483122326	0.656	0.395	4.0342853557162e-22	3.79924912429303e-47	0.449619027017507	0.704	0.388	7.24744762950139e-43	2.11484868720707e-26	7.59849824858604e-47
cdc14b	8.18868707497404e-16	0.438213994878561	0.316	0.165	1.56207394642205e-11	3.82387844447412e-47	0.34432751737422	0.41	0.165	7.29443052067883e-43	8.18868707497404e-16	7.64775688894828e-47
cep112	1.34736478601224e-24	0.447272233468189	0.135	0.034	2.57023306579695e-20	5.24779723954765e-47	0.369546640338013	0.167	0.038	1.00106980141611e-42	1.34736478601224e-24	1.04955944790953e-46
phf5a	3.84224246842629e-22	0.339732730718797	0.573	0.327	7.32946173277e-18	9.16043571668683e-47	0.323979198209855	0.584	0.284	1.74744471731518e-42	3.84224246842629e-22	1.83208714333738e-46
mdh1aa	4.10626157107387e-30	0.342114365786996	0.529	0.263	7.83310457298052e-26	1.15518992445573e-46	0.278298985056565	0.633	0.315	2.20364029989175e-42	4.10626157107387e-30	2.31037984891147e-46
nlk1	9.82091537170696e-20	0.312564023221528	0.444	0.233	1.87343781630682e-15	1.55417796738087e-46	0.2796262131656	0.516	0.235	2.96474989057574e-42	9.82091537170696e-20	3.10835593476176e-46
C18H11orf58	3.93687705189093e-14	0.264049642968713	0.307	0.164	7.50998666418715e-10	1.85085470828184e-46	0.272233376384438	0.392	0.158	3.53069044151843e-42	3.93687705189093e-14	3.70170941656369e-46
erh	3.56408775049654e-33	0.560249867996222	0.719	0.422	6.79885379284719e-29	2.20722033036199e-46	0.415585218531548	0.751	0.421	4.21049350219853e-42	3.56408775049654e-33	4.41444066072401e-46
smad3a	6.77723421639631e-34	0.566606474412308	0.405	0.166	1.29282519911976e-29	2.9247731912513e-46	0.299762340740249	0.384	0.149	5.57929733963097e-42	6.77723421639631e-34	5.84954638250262e-46
psmd14	2.24804612177229e-33	0.546350693373323	0.625	0.339	4.28837278189283e-29	3.00205739919191e-46	0.35248680604628	0.656	0.336	5.7267246946985e-42	2.24804612177229e-33	6.00411479838385e-46
ccnb1	4.7364433271882e-19	0.523034906097008	0.259	0.113	9.03523929094421e-15	3.97837193654609e-46	0.500408602753626	0.316	0.113	7.58914230615531e-42	4.7364433271882e-19	7.95674387309217e-46
birc5a	1.34407027372202e-14	0.341534733660702	0.194	0.084	2.56394845415213e-10	4.79860467769894e-46	0.29766052749772	0.258	0.08	9.1538182831785e-42	1.34407027372202e-14	9.59720935539783e-46
eif3s6ip	4.70721323695904e-22	0.398250908168154	0.582	0.342	8.97947997082306e-18	4.95811397341242e-46	0.351757518016882	0.653	0.336	9.45809821568154e-42	4.70721323695904e-22	9.91622794682492e-46
FAT4	1.51664145504179e-05	0.41553151243569	0.203	0.129	0.289314523963772	4.96741370822981e-46	0.599425240898796	0.318	0.113	9.47583838981919e-42	1.51664145504179e-05	9.93482741645971e-46
h3f3c	1.70388509063673e-32	0.59955565710803	0.821	0.589	3.25033119889863e-28	5.1118035662216e-46	0.565993325341647	0.86	0.588	9.75127648292432e-42	1.70388509063673e-32	1.02236071324433e-45
dap1b	1.68143190276242e-16	0.420333382746236	0.414	0.234	3.20749949770959e-12	7.56731984245838e-46	0.533565037425868	0.469	0.204	1.44354193314736e-41	1.68143190276242e-16	1.51346396849168e-45
robo4	6.09794272998462e-10	0.743850663211814	0.259	0.152	1.16324355517187e-05	8.31283664672944e-46	0.848047232718495	0.281	0.094	1.58575671873011e-41	6.09794272998462e-10	1.6625673293459e-45
lsm3	4.4190218052429e-16	0.256634708618585	0.49	0.291	8.42972599568136e-12	8.98061437143482e-46	0.310351756559819	0.578	0.278	1.71314199749491e-41	4.4190218052429e-16	1.79612287428696e-45
psmb2	1.10697753431841e-19	0.341456210215066	0.638	0.4	2.1116703444658e-15	1.04942992556683e-45	0.397554107576038	0.719	0.391	2.00189252601128e-41	1.10697753431841e-19	2.09885985113366e-45
ppp6r3	1.71001281053975e-14	0.305728961764888	0.471	0.286	3.26202043738562e-10	1.25579124495654e-45	0.267830396916691	0.564	0.267	2.39554737887909e-41	1.71001281053975e-14	2.51158248991306e-45
sumo3a	8.56559384770934e-27	0.510821144110439	0.747	0.489	1.63397268238903e-22	1.68481936554271e-45	0.443930045487244	0.78	0.459	3.21396142170928e-41	8.56559384770934e-27	3.36963873108543e-45
psma5	3.01625354074884e-39	0.594001229765686	0.658	0.35	5.75380525433248e-35	1.89875220026441e-45	0.380043812200886	0.671	0.358	3.62205969722439e-41	3.01625354074884e-39	3.79750440052882e-45
si:ch211-69g19.2	1.28474292706734e-15	0.774740560971774	0.207	0.091	2.45077560767367e-11	2.87999030419707e-45	0.696360479847024	0.278	0.094	5.49386950428633e-41	1.28474292706734e-15	5.75998060839415e-45
col4a5	3.3446754005574e-24	0.616208629173422	0.126	0.031	6.3803027941033e-20	3.32391201485893e-45	0.513641214000295	0.197	0.052	6.3406945595449e-41	3.3446754005574e-24	6.64782402971789e-45
khdrbs1b	8.20976341627852e-24	0.390871955896612	0.584	0.335	1.56609446928929e-19	3.68553672992583e-45	0.320077885273016	0.628	0.325	7.03052986600651e-41	8.20976341627852e-24	7.37107345985169e-45
ilf2	3.80024875200251e-25	0.431433618643902	0.734	0.461	7.24935451931999e-21	7.40373229052455e-45	0.438682203575685	0.747	0.435	1.41233597174046e-40	3.80024875200251e-25	1.48074645810491e-44
paip2b	3.1940591633923e-26	0.477224086653903	0.595	0.345	6.09298726008715e-22	7.85148120859774e-45	0.355218568793585	0.647	0.34	1.4977485553521e-40	3.1940591633923e-26	1.57029624171955e-44
hoxb3a	3.22581216190736e-15	0.704240004581629	0.272	0.137	6.15355928005448e-11	8.51777159616808e-45	0.665895272338813	0.339	0.128	1.62485010968502e-40	3.22581216190736e-15	1.70355431923362e-44
rabif	2.58479290829349e-17	0.295982159124005	0.288	0.139	4.93075095186065e-13	9.15442261083377e-45	0.274922240097573	0.39	0.16	1.74629765724265e-40	2.58479290829349e-17	1.83088452216676e-44
fzr1a	6.80741760092236e-21	0.37112148971892	0.346	0.167	1.29858298155195e-16	1.11413106249622e-44	0.354709610197379	0.39	0.16	2.12531641481778e-40	6.80741760092236e-21	2.22826212499245e-44
si:dkey-67c22.2	4.52945853729755e-26	0.479566835784965	0.627	0.365	8.64039510574881e-22	1.50713410298638e-44	0.394369242246162	0.668	0.36	2.87500901485681e-40	4.52945853729755e-26	3.01426820597277e-44
psmd13	4.8947343465627e-16	0.312274633246405	0.558	0.348	9.337195239503e-12	1.65095779839168e-44	0.316216726658139	0.647	0.338	3.14936709621198e-40	4.8947343465627e-16	3.30191559678339e-44
parp1	8.47983506649631e-16	0.333711872535486	0.383	0.218	1.61761333728484e-11	1.9018275887329e-44	0.323344821203467	0.465	0.213	3.62792630826688e-40	8.47983506649631e-16	3.80365517746578e-44
cdc34b	4.18536282823215e-19	0.368942061391504	0.338	0.167	7.98399813113565e-15	2.49988765307446e-44	0.25507714652337	0.401	0.165	4.76878568700484e-40	4.18536282823215e-19	4.99977530614895e-44
tcea1	9.31100371133174e-18	0.263761849033854	0.462	0.263	1.77616706797364e-13	2.54712719088181e-44	0.292416508770328	0.531	0.255	4.85889982932613e-40	9.31100371133174e-18	5.09425438176359e-44
ppih	2.43413595788504e-27	0.388201810715367	0.364	0.162	4.6433577532615e-23	3.09145600801461e-44	0.271920225760219	0.413	0.174	5.89726148088867e-40	2.43413595788504e-27	6.18291201602925e-44
aurka	3.17675066406116e-11	0.276000285184221	0.15	0.066	6.05996956676306e-07	6.07449409515684e-44	0.360367219585924	0.22	0.064	1.15877049359212e-39	3.17675066406116e-11	1.21489881903137e-43
creb1a	2.2872066600727e-32	0.584342096226458	0.573	0.3	4.36307542475468e-28	6.88085704505441e-44	0.286163068650787	0.602	0.308	1.31259228991458e-39	2.2872066600727e-32	1.37617140901088e-43
ptmab	9.05519906438145e-44	0.646135120791697	0.983	0.918	1.7273697735214e-39	6.98524598214976e-30	0.375798440439842	0.98	0.927	1.33250552355489e-25	6.98524598214976e-30	1.8110398128763e-43
seta	3.27284944445878e-24	0.493746977226987	0.789	0.588	6.24328760024958e-20	9.7438650219108e-44	0.590818327117637	0.837	0.562	1.85873969157971e-39	3.27284944445878e-24	1.94877300438215e-43
pdia3	2.77692874064986e-12	0.400976553230024	0.468	0.302	5.29726926566368e-08	2.03353768941459e-43	0.408126911223883	0.619	0.322	3.87917649632727e-39	2.77692874064986e-12	4.06707537882918e-43
spcs2	4.02870887727381e-23	0.349437925260962	0.468	0.25	7.68516505428752e-19	2.44057180079501e-43	0.305683875616118	0.555	0.27	4.65563476719656e-39	4.02870887727381e-23	4.88114360159002e-43
hnrnpl	3.03791230219496e-17	0.268488265102052	0.516	0.314	5.79512150766711e-13	2.92440804478298e-43	0.289511309336037	0.556	0.275	5.578600786228e-39	3.03791230219496e-17	5.84881608956595e-43
elocb	1.20791819079458e-25	0.381981534185694	0.597	0.338	2.30422474075975e-21	3.64625424854027e-43	0.311844217048451	0.657	0.346	6.95559460451542e-39	1.20791819079458e-25	7.29250849708058e-43
psmb3	3.07981951371845e-38	0.581332213918877	0.71	0.407	5.87506370436932e-34	3.66875096878258e-43	0.391641766311001	0.727	0.406	6.99850934804965e-39	3.07981951371845e-38	7.33750193756519e-43
si:ch211-51e12.7	1.92539822467257e-22	0.43577377998568	0.601	0.367	3.67288965338539e-18	4.08271794023122e-43	0.407110150195187	0.668	0.364	7.78819274278508e-39	1.92539822467257e-22	8.16543588046241e-43
hist1h4l.14	5.55219293244226e-09	0.292687649802801	0.179	0.093	0.000105913632379269	4.18859543976646e-43	0.287247987493722	0.267	0.089	7.9901646608985e-39	5.55219293244226e-09	8.37719087953295e-43
skp1	8.76798166330703e-25	0.429306896168539	0.695	0.424	1.67258018209245e-20	4.32854428151475e-43	0.375731721706266	0.736	0.41	8.25713107141754e-39	8.76798166330703e-25	8.65708856302955e-43
psmd4b	8.22661134178963e-19	0.341842408634285	0.479	0.278	1.56930837955979e-14	4.72759905210652e-43	0.263456924054087	0.567	0.281	9.0183679517984e-39	8.22661134178963e-19	9.45519810421304e-43
caprin1a	7.23331814230854e-23	0.441442360321054	0.425	0.219	1.37982776882678e-18	7.35417206689844e-43	0.259510168746101	0.45	0.203	1.40288186348155e-38	7.23331814230854e-23	1.47083441337969e-42
ywhae1	5.93563276562414e-25	0.432037182480025	0.695	0.42	1.13228130637046e-20	8.45862979038523e-43	0.408925925892472	0.736	0.417	1.61356821881389e-38	5.93563276562414e-25	1.69172595807706e-42
hes2.2	1.30896428329283e-07	0.370061054767369	0.115	0.054	0.00249698026680941	8.48667779200476e-43	0.650327837944614	0.215	0.062	1.61891865560283e-38	1.30896428329283e-07	1.69733555840096e-42
calr	9.26742135258655e-12	0.326039801772318	0.399	0.243	1.76785329721941e-07	9.50927188755927e-43	0.522310229897929	0.559	0.281	1.81398870527081e-38	9.26742135258655e-12	1.90185437751185e-42
lrp5	8.06774458085493e-09	0.421214949578314	0.172	0.089	0.000153900295624389	9.68492400451613e-43	0.344767779383879	0.269	0.09	1.8474961031015e-38	8.06774458085493e-09	1.93698480090324e-42
taf13	5.55829642503616e-19	0.270171374140801	0.573	0.344	1.0603006260399e-14	9.69328545148375e-43	0.306610849182158	0.619	0.321	1.84909113272504e-38	5.55829642503616e-19	1.93865709029675e-42
PSMA2	5.53055273981941e-25	0.420918427199685	0.632	0.374	1.05500824064795e-20	9.88218243042313e-43	0.355150461038315	0.673	0.366	1.88512512042752e-38	5.53055273981941e-25	1.97643648608462e-42
ddx39aa	9.36441641193175e-33	0.534539339496042	0.695	0.404	1.7863560747401e-28	1.21827966697342e-42	0.412621211443646	0.733	0.412	2.32399029271849e-38	9.36441641193175e-33	2.43655933394683e-42
fkbp3	3.94729070883061e-21	0.411825180188492	0.519	0.294	7.52985175616528e-17	1.25130521035772e-42	0.283708290919253	0.578	0.286	2.38698981927839e-38	3.94729070883061e-21	2.50261042071545e-42
carm1	2.5100717168768e-30	0.546949700004942	0.512	0.261	4.78821280711418e-26	1.39797230268366e-42	0.302214744827256	0.539	0.267	2.66677196459936e-38	2.5100717168768e-30	2.79594460536735e-42
zgc:86598	4.98620763375196e-19	0.306076449139586	0.462	0.258	9.51168968214524e-15	1.99283563080334e-42	0.251471284673711	0.525	0.255	3.80153324932046e-38	4.98620763375196e-19	3.98567126160668e-42
ilf3b	7.80956503554324e-21	0.375565444662218	0.702	0.458	1.48975262618023e-16	2.26678268518287e-42	0.422618781258919	0.731	0.419	4.32411465025484e-38	7.80956503554324e-21	4.53356537036574e-42
fkbp2	9.19872253728477e-16	0.271219479913653	0.444	0.26	1.75474831121244e-11	2.27748934825846e-42	0.265614674211052	0.556	0.271	4.34453868073784e-38	9.19872253728477e-16	4.55497869651695e-42
ctcf	2.61292522702139e-27	0.494808536422631	0.503	0.263	4.98441616306601e-23	3.09859143862687e-42	0.306913044999036	0.533	0.266	5.91087302832462e-38	2.61292522702139e-27	6.19718287725376e-42
kif11	4.78200271847269e-10	0.35282784847377	0.176	0.087	9.12214838575851e-06	3.41976821760988e-42	0.370462058608567	0.289	0.102	6.52354985191262e-38	4.78200271847269e-10	6.83953643521979e-42
ssr2	3.72469907694213e-25	0.455170870128603	0.586	0.329	7.10523595917482e-21	4.16056770234079e-42	0.361382156818691	0.659	0.351	7.93669894898528e-38	3.72469907694213e-25	8.32113540468161e-42
FQ312024.1	9.11173163633489e-12	0.42066856095461	0.185	0.087	1.73815392694724e-07	4.33697236303936e-42	0.285373969123589	0.258	0.086	8.27320847973388e-38	9.11173163633489e-12	8.67394472607869e-42
zgc:153405	2.03490416395947e-12	0.579251360431504	0.27	0.145	3.88178318316909e-08	4.51102436780976e-42	0.544929248774568	0.378	0.155	8.60523008403389e-38	2.03490416395947e-12	9.02204873561949e-42
slit2	8.17182244905152e-06	0.380819343372224	0.163	0.096	0.155885685038107	5.37015943212437e-42	0.650188877541907	0.25	0.082	1.02441161327205e-37	8.17182244905152e-06	1.07403188642487e-41
plk1	3.58557816225102e-14	0.314180803977839	0.255	0.124	6.83984890231005e-10	7.60796488105041e-42	0.439542704317866	0.343	0.133	1.45129538070918e-37	3.58557816225102e-14	1.52159297621008e-41
zmat2	2.74591506619593e-21	0.250557315604195	0.547	0.309	5.23810758027536e-17	1.0838584277581e-41	0.367947557751104	0.588	0.309	2.06756833679136e-37	2.74591506619593e-21	2.1677168555162e-41
zgc:194989	1.97637767525087e-09	0.336720607254798	0.318	0.198	3.77013805330855e-05	1.28266281037953e-41	0.397169823669396	0.427	0.188	2.44680757707999e-37	1.97637767525087e-09	2.56532562075907e-41
igf2bp1	1.12460374043287e-21	0.450455048747438	0.767	0.521	2.14529409524974e-17	1.45876000146319e-41	0.4761581686714	0.825	0.519	2.78273057879119e-37	1.12460374043287e-21	2.91752000292638e-41
psma3	8.69881890065149e-33	0.56823773635091	0.739	0.451	1.65938669348828e-28	1.54539190772123e-41	0.423107147715089	0.762	0.444	2.94798960316901e-37	8.69881890065149e-33	3.09078381544245e-41
taf15	9.00964053670439e-19	0.323822780834974	0.636	0.41	1.71867902878173e-14	2.09910426371665e-41	0.320707662807664	0.687	0.379	4.00425129346588e-37	9.00964053670439e-19	4.19820852743333e-41
rbbp4	5.74427467097636e-20	0.416286560625188	0.641	0.402	1.09577783623545e-15	5.60989445050715e-41	0.432283917162724	0.673	0.37	1.07014346537874e-36	5.74427467097636e-20	1.12197889010144e-40
ube2ib	4.06537598236979e-16	0.282079257316812	0.61	0.394	7.75511122396862e-12	6.15130009939779e-41	0.363838006010769	0.682	0.38	1.17342200696112e-36	4.06537598236979e-16	1.23026001987955e-40
ssr4	4.10947037488032e-21	0.469625811633885	0.601	0.367	7.8392256871217e-17	6.32088115785395e-41	0.383257866491934	0.696	0.376	1.20577128967222e-36	4.10947037488032e-21	1.26417623157079e-40
psmd12	1.19024529666869e-21	0.335931421939872	0.532	0.303	2.27051192792519e-17	1.10889831982003e-40	0.273234562085088	0.587	0.308	2.11533443488868e-36	1.19024529666869e-21	2.21779663964005e-40
syncrip	1.34605797974064e-26	0.519951856032389	0.858	0.643	2.56774020215324e-22	1.14542628875357e-40	0.503008371863015	0.88	0.621	2.18501518842631e-36	1.34605797974064e-26	2.29085257750715e-40
rbm8a	8.2681569805798e-30	0.55367587258551	0.73	0.47	1.5772336256154e-25	1.20188462556143e-40	0.468437441214248	0.79	0.481	2.29271511172098e-36	8.2681569805798e-30	2.40376925112286e-40
baz2ba	1.16746121685664e-17	0.342553075666532	0.614	0.385	2.22704901727572e-13	1.28893111706275e-40	0.436704081917469	0.677	0.373	2.4587649989089e-36	1.16746121685664e-17	2.57786223412551e-40
yy1a	1.30802063747128e-13	0.250579015341364	0.477	0.295	2.49518016804022e-09	1.78427377348521e-40	0.287503745289606	0.591	0.303	3.40368065030039e-36	1.30802063747128e-13	3.56854754697043e-40
srsf1a	4.67065486538944e-21	0.342995062681045	0.634	0.389	8.9097412212169e-17	1.80467112370825e-40	0.355864333410066	0.665	0.372	3.44259063558585e-36	4.67065486538944e-21	3.60934224741652e-40
hnrnpa0b	1.19171751351934e-39	0.667851298631029	0.876	0.691	2.2733203287895e-35	2.2081436806345e-40	0.493393834044017	0.876	0.661	4.21225488517838e-36	1.19171751351934e-39	4.41628736126901e-40
tpx2	4.58250419463536e-07	0.418856769970156	0.242	0.152	0.00874158500168642	2.61316372442595e-40	0.529356796143659	0.373	0.157	4.98487112071494e-36	4.58250419463536e-07	5.22632744885189e-40
u2af1	3.98544613420185e-22	0.382281192505668	0.584	0.345	7.60263704560345e-18	2.77485048352559e-40	0.298211677345811	0.624	0.331	5.29330478237342e-36	3.98544613420185e-22	5.54970096705116e-40
snrpb2	8.09170272285615e-20	0.330986898016783	0.383	0.198	1.54357321141204e-15	3.16533795416231e-40	0.284691437033512	0.425	0.19	6.03819868136002e-36	8.09170272285615e-20	6.33067590832464e-40
rbb4l	1.49011296658924e-17	0.289909079414204	0.392	0.211	2.84253949506563e-13	3.55104560809408e-40	0.280532821656672	0.47	0.22	6.77397460200028e-36	1.49011296658924e-17	7.10209121618814e-40
hyou1	1.86209058045548e-09	0.332710075426349	0.259	0.152	3.55212399127687e-05	3.95493867537706e-40	0.318231324247827	0.379	0.161	7.54444101714927e-36	1.86209058045548e-09	7.90987735075414e-40
jarid2b	2.68578173496334e-28	0.521288955612518	0.279	0.104	5.12339723761606e-24	5.58917042202198e-40	0.284093087326532	0.298	0.11	1.06619014970491e-35	2.68578173496334e-28	1.1178340844044e-39
aspm	1.92954568901194e-15	0.584362498320459	0.248	0.119	3.68080135635917e-11	5.70990697038701e-40	0.504425699701991	0.336	0.132	1.08922185367103e-35	1.92954568901194e-15	1.1419813940774e-39
brd4	5.02161025543122e-15	0.277920272456839	0.492	0.302	9.5792237232606e-11	6.64623855215107e-40	0.322758495703926	0.561	0.292	1.26783646620834e-35	5.02161025543122e-15	1.32924771043021e-39
eif4a3	1.92636502368433e-14	0.253948254696596	0.527	0.331	3.67473391918022e-10	7.11576584586648e-40	0.33183288401006	0.614	0.325	1.35740349275749e-35	1.92636502368433e-14	1.4231531691733e-39
hnrnpc	2.58230491314207e-26	0.364009493138747	0.481	0.248	4.9260048523098e-22	7.13645359974755e-40	0.272624372039665	0.492	0.239	1.36134988868784e-35	2.58230491314207e-26	1.42729071994951e-39
cenpe	7.77274079674634e-11	0.32943270769341	0.205	0.102	1.48272803438733e-06	7.93430385737253e-40	0.256575211239329	0.306	0.113	1.51354780383238e-35	7.77274079674634e-11	1.5868607714745e-39
hmga1a	2.48709546375793e-39	0.764320308235326	0.93	0.82	4.74438330666463e-35	9.4241461157098e-40	0.608547636480913	0.942	0.827	1.7977501130328e-35	2.48709546375793e-39	1.88482922314195e-39
ier5	1.70975672319944e-27	0.556002274868283	0.782	0.529	3.26153192517525e-23	1.15958465622345e-39	0.403810838646326	0.805	0.492	2.21202369021185e-35	1.70975672319944e-27	2.3191693124469e-39
rhoaa	1.19599317661871e-19	0.427931201420054	0.625	0.403	2.28147658371786e-15	1.24699930314116e-39	0.426837258897272	0.7	0.398	2.37877587067208e-35	1.19599317661871e-19	2.49399860628231e-39
hspa5	4.57678857014869e-11	0.295716279868878	0.425	0.266	8.73068187641564e-07	1.36021908876649e-39	0.431605918086464	0.608	0.319	2.59475393373095e-35	4.57678857014869e-11	2.72043817753296e-39
nfil3-5	2.17615498622144e-22	0.357367606081529	0.58	0.324	4.15123325171601e-18	1.44928955359929e-39	0.280810185290552	0.607	0.314	2.76466475244601e-35	2.17615498622144e-22	2.89857910719861e-39
ube2v1	4.18062524681646e-25	0.418077527768709	0.697	0.439	7.97496072082708e-21	1.68474714423645e-39	0.362761496451471	0.731	0.421	3.21382365234545e-35	4.18062524681646e-25	3.36949428847292e-39
fstl1a	1.76049726772598e-39	0.989043534613231	0.172	0.036	3.35832458791408e-35	1.18907857052695e-32	0.498549779932355	0.127	0.031	2.2682862811372e-28	1.18907857052695e-32	3.52099453545196e-39
id3	4.10815674483016e-13	0.380956839617563	0.309	0.171	7.836719806438e-09	2.18730691465378e-39	0.427915933927991	0.449	0.204	4.17250667039356e-35	4.10815674483016e-13	4.37461382930755e-39
srrm2	1.40123356216799e-17	0.346993607025111	0.56	0.345	2.67299314319165e-13	2.27227727329657e-39	0.35430627123299	0.651	0.369	4.33459612654054e-35	1.40123356216799e-17	4.54455454659316e-39
nono	5.58784329183847e-28	0.495177420777501	0.673	0.403	1.06593698635111e-23	2.5659269020905e-39	0.372002230774899	0.688	0.389	4.89476215842783e-35	5.58784329183847e-28	5.131853804181e-39
ctbp1	1.06636545404296e-23	0.438604822644541	0.625	0.363	2.03419874013235e-19	2.8631594391932e-39	0.257713651353022	0.625	0.336	5.46176294620494e-35	1.06636545404296e-23	5.72631887838643e-39
tuba1b	6.46916680407065e-14	0.388315972605485	0.359	0.209	1.23405825954452e-09	3.43325099359496e-39	0.282884674651178	0.439	0.199	6.54926959538175e-35	6.46916680407065e-14	6.86650198718995e-39
ddost	1.04333802159434e-18	0.275893845590194	0.462	0.257	1.99027160999336e-14	3.6565887521898e-39	0.258723798057395	0.527	0.262	6.97530870367726e-35	1.04333802159434e-18	7.31317750437966e-39
rsf1b.1	1.92125315493998e-19	0.390207088167309	0.442	0.248	3.66498251836351e-15	5.08659126862342e-39	0.320532414253996	0.501	0.249	9.70318150402604e-35	1.92125315493998e-19	1.01731825372469e-38
lsm4	6.76414577677715e-21	0.371481243379608	0.551	0.322	1.29032844837801e-16	7.40001243161683e-39	0.301289981006885	0.621	0.326	1.41162637145523e-34	6.76414577677715e-21	1.48000248632337e-38
hmgb3b	1.25151444938469e-22	0.444849444022695	0.473	0.258	2.38738896364623e-18	8.06206668434805e-39	0.302856545607574	0.521	0.255	1.53791984070623e-34	1.25151444938469e-22	1.61241333686961e-38
si:ch211-113a14.24	2.14674443276899e-08	0.386885931327718	0.242	0.143	0.000409512967995012	1.26292959685305e-38	0.487611883576437	0.344	0.14	2.40916449895688e-34	2.14674443276899e-08	2.52585919370612e-38
brd3a	8.37083023659598e-21	0.349418881584521	0.495	0.28	1.59681957593305e-16	1.27873925924166e-38	0.28757631224566	0.542	0.28	2.43932301092939e-34	8.37083023659598e-21	2.55747851848331e-38
nfyba	5.51294406885861e-24	0.428104742107605	0.608	0.353	1.05164921057547e-19	1.30663942189673e-38	0.27397968292522	0.67	0.371	2.4925453612102e-34	5.51294406885861e-24	2.61327884379347e-38
ndufb9	9.62678275917065e-23	0.341377486287322	0.625	0.37	1.83640507913939e-18	1.60297978365679e-38	0.294979003363248	0.661	0.362	3.0578442353037e-34	9.62678275917065e-23	3.20595956731357e-38
smc1al	7.58366656455065e-25	0.431756828345523	0.678	0.425	1.44666023385368e-20	1.97712333523973e-38	0.417760543167642	0.705	0.413	3.77156047430332e-34	7.58366656455065e-25	3.95424667047948e-38
snrpa1	3.11849243689583e-25	0.332292795000122	0.49	0.255	5.94883617262248e-21	2.32968655905403e-38	0.261158297261273	0.519	0.258	4.44411008005147e-34	3.11849243689583e-25	4.6593731181081e-38
g3bp1	6.89922935040587e-22	0.363952726200008	0.538	0.3	1.31609699088342e-17	2.79429872656905e-38	0.262590651415677	0.542	0.273	5.33040425080312e-34	6.89922935040587e-22	5.58859745313811e-38
psmc3	1.9874560717886e-13	0.260143308112445	0.425	0.258	3.79127120254394e-09	2.8528088834182e-38	0.263427489111626	0.522	0.258	5.44201822600857e-34	1.9874560717886e-13	5.70561776683644e-38
psmd7	1.13183798274222e-27	0.463326341981291	0.671	0.396	2.15909413587906e-23	3.08856951139486e-38	0.382936734807336	0.661	0.369	5.89175519993683e-34	1.13183798274222e-27	6.17713902278974e-38
msx1b	3.99852174282886e-34	0.517793399331889	0.1	0.014	7.62758007662033e-30	6.26695819255673e-38	0.510451867244912	0.115	0.023	1.19548494481212e-33	3.99852174282886e-34	1.25339163851135e-37
ube2c	4.22816444439993e-11	0.593594163857362	0.272	0.155	8.0656464941373e-07	6.9525119981628e-38	0.557292754184147	0.35	0.146	1.32626118876954e-33	4.22816444439993e-11	1.39050239963255e-37
lsm7	7.79893631030407e-27	0.377168652798993	0.61	0.338	1.4877250905536e-22	1.11681923122654e-37	0.367302983836857	0.647	0.352	2.13044436548774e-33	7.79893631030407e-27	2.23363846245309e-37
hist2h3c	3.79749427402627e-11	0.272954622580409	0.218	0.111	7.24410007713251e-07	1.27432683750041e-37	0.287208680821346	0.293	0.111	2.43090587521578e-33	3.79749427402627e-11	2.54865367500083e-37
lsm5	2.43142951502168e-21	0.277043707113961	0.44	0.233	4.63819494285535e-17	1.3735948341576e-37	0.274081325023308	0.485	0.237	2.62026950563904e-33	2.43142951502168e-21	2.74718966831521e-37
eny2	1.66005980232601e-22	0.315770131907495	0.573	0.326	3.16673007891709e-18	1.39400125336781e-37	0.282264002269691	0.611	0.319	2.65919679092444e-33	1.66005980232601e-22	2.78800250673563e-37
snrpd2	2.44293223870449e-32	0.560826173430288	0.756	0.456	4.66013753855269e-28	1.73389488207213e-37	0.440281553387718	0.777	0.462	3.30757787704079e-33	2.44293223870449e-32	3.46778976414427e-37
hp1bp3	1.29575243814534e-18	0.349796629259961	0.725	0.484	2.47177735100605e-14	1.75181554632798e-37	0.335972592669858	0.774	0.463	3.34176333617525e-33	1.29575243814534e-18	3.50363109265598e-37
tardbp	1.58405152913945e-19	0.32237034905458	0.673	0.432	3.02173669698641e-15	1.77800717350586e-37	0.340815482638448	0.713	0.42	3.39172648417977e-33	1.58405152913945e-19	3.55601434701173e-37
mad2l1	1.55496029702493e-12	0.426920108359838	0.268	0.143	2.96624226260476e-08	2.13813907110735e-37	0.383534764619733	0.349	0.145	4.07871409204438e-33	1.55496029702493e-12	4.27627814221469e-37
zgc:153409	1.46209411702605e-28	0.588196794272166	0.804	0.554	2.78909073763889e-24	2.364453679197e-37	0.497860487841641	0.811	0.532	4.51043183843621e-33	1.46209411702605e-28	4.72890735839403e-37
CABZ01058261.1	1.1978411149633e-08	0.270545989930171	0.266	0.159	0.0002285001710904	2.41689633034257e-37	0.413277710489475	0.373	0.16	4.61047143976148e-33	1.1978411149633e-08	4.83379266068515e-37
si:ch73-36p18.1	3.78949117255969e-09	0.513478619938014	0.242	0.14	7.22883336077486e-05	2.76710923611297e-37	0.567799705163969	0.381	0.166	5.27853757880909e-33	3.78949117255969e-09	5.53421847222591e-37
magoh	1.49979588197235e-15	0.303028123728159	0.619	0.401	2.86101062445046e-11	5.35212198835609e-37	0.328062012283941	0.699	0.391	1.02097079049881e-32	1.49979588197235e-15	1.07042439767122e-36
si:ch1073-153i20.4	1.0608368244686e-11	0.510273944553121	0.227	0.116	2.0236523263563e-07	5.54222211348081e-37	0.389508409027271	0.33	0.135	1.0572342903676e-32	1.0608368244686e-11	1.10844442269617e-36
alyref	6.02045220848768e-31	0.584248247101648	0.745	0.494	1.14846146329111e-26	5.95741045431701e-37	0.384488465780196	0.754	0.458	1.13643561826551e-32	6.02045220848768e-31	1.1914820908634e-36
hnrnpa0a	4.00280764134217e-19	0.361074844143855	0.76	0.526	7.63575585662433e-15	6.12442205013975e-37	0.394375642803503	0.814	0.52	1.16829475028466e-32	4.00280764134217e-19	1.22488441002795e-36
ddx39ab	3.91992118343807e-29	0.589935506121053	0.763	0.515	7.47764164952647e-25	7.28674703414666e-37	0.432780381108375	0.79	0.494	1.39001986423382e-32	3.91992118343807e-29	1.45734940682933e-36
srsf7a	1.81648440756438e-16	0.309571080815334	0.545	0.337	3.4651256558698e-12	8.13712198161903e-37	0.261221404207248	0.622	0.338	1.55223738921365e-32	1.81648440756438e-16	1.6274243963238e-36
ube2d2	2.71475951729921e-28	0.466363910428625	0.702	0.428	5.17867525519997e-24	9.40572136313887e-37	0.310325353223762	0.719	0.418	1.79423540723237e-32	2.71475951729921e-28	1.88114427262777e-36
ptn	0.0679642057414205	0.389715066490228	0.12	0.094	1	9.88224284775356e-37	0.820942842927992	0.217	0.071	1.88513664563747e-32	0.0679642057414205	1.97644856955073e-36
calm3a	1.77952386448611e-17	0.495540108048041	0.749	0.56	3.39461972389371e-13	1.0341009839098e-36	0.50156808822248	0.802	0.538	1.97265103690633e-32	1.77952386448611e-17	2.06820196781962e-36
pif1	8.26879819792647e-13	0.396832217616335	0.102	0.034	1.57735594423645e-08	1.49174650506149e-36	0.250635826480319	0.135	0.032	2.84565563305531e-32	8.26879819792647e-13	2.983493010123e-36
hist1h4l.6	6.6422661047914e-09	0.3775807820265	0.368	0.241	0.000126707868215001	1.63655681470443e-36	0.391829915191295	0.47	0.224	3.12189577973018e-32	6.6422661047914e-09	3.2731136294089e-36
zgc:173552	5.27474683177218e-12	0.402391167145806	0.172	0.078	1.00621070562886e-07	3.3488865598499e-36	0.303660190020614	0.238	0.082	6.38833600156968e-32	5.27474683177218e-12	6.69777311969982e-36
hnrnpl2	7.52365665440035e-21	0.2955453984335	0.551	0.321	1.43521274339341e-16	3.68448425558813e-36	0.274140135883715	0.571	0.305	7.02852216595992e-32	7.52365665440035e-21	7.36896851117627e-36
si:ch73-368j24.11	6.36896786646167e-08	0.25026101999437	0.198	0.111	0.00121494431020623	4.46939016951409e-36	0.334148909713314	0.315	0.127	8.52580868736507e-32	6.36896786646167e-08	8.93878033902819e-36
sem1	4.49838253924524e-29	0.516941431145145	0.763	0.483	8.58111453186422e-25	5.04862616428492e-36	0.36498007031737	0.791	0.475	9.63075927098991e-32	4.49838253924524e-29	1.00972523285698e-35
bub3	7.77676779672645e-09	0.268872328334267	0.362	0.242	0.000148349622490354	5.16337960531439e-36	0.323764714528159	0.478	0.234	9.84966293509773e-32	7.77676779672645e-09	1.03267592106289e-35
si:ch211-113a14.19.2	1.39232130571956e-07	0.373415782983285	0.227	0.136	0.00265599212279064	5.26300244419906e-36	0.323880001043685	0.341	0.142	1.00397034625541e-31	1.39232130571956e-07	1.05260048883981e-35
rcc2	3.80510888603239e-26	0.478303832231955	0.614	0.362	7.25862571099538e-22	6.33043308133684e-36	0.254157933272009	0.633	0.351	1.20759341459582e-31	3.80510888603239e-26	1.26608661626738e-35
si:ch211-113a14.18	8.79605493824153e-09	0.41417777382799	0.227	0.129	0.000167793544001895	7.15733524905435e-36	0.400062179671028	0.32	0.129	1.36533327210961e-31	8.79605493824153e-09	1.43146704981087e-35
syngr2b	2.51651479590198e-32	0.343292661678633	0.107	0.017	4.80050362466262e-28	1.13416754649577e-35	0.272315392913418	0.12	0.026	2.16353801169533e-31	2.51651479590198e-32	2.26833509299155e-35
smarca4a	4.97564728903926e-21	0.409977789145527	0.671	0.427	9.49154476857128e-17	2.57992539726997e-35	0.368267740219582	0.693	0.418	4.9214656878322e-31	4.97564728903926e-21	5.15985079453993e-35
hnrnph1l	6.24984243921206e-31	0.463516625235023	0.691	0.401	1.19221994370409e-26	3.36980795626746e-35	0.292049113162791	0.67	0.383	6.4282456573758e-31	6.24984243921206e-31	6.73961591253495e-35
selenof	1.03344800043662e-24	0.340538067837141	0.662	0.392	1.97140540563289e-20	5.5196031575691e-35	0.260107092287623	0.687	0.378	1.05291949833788e-30	1.03344800043662e-24	1.10392063151383e-34
hist1h2a6	1.51270730589174e-06	0.315656151922084	0.209	0.128	0.0288564045671908	6.27944377297996e-35	0.311537996711643	0.313	0.126	1.19786669413366e-30	1.51270730589174e-06	1.25588875459599e-34
si:dkey-108k21.10	9.16843319874434e-08	0.668304913817793	0.32	0.217	0.00174897031699247	1.15551174688004e-34	0.690280547621933	0.485	0.248	2.20425420834836e-30	9.16843319874434e-08	2.31102349376009e-34
atp5mc3a	2.27394024769438e-27	0.450622996996559	0.741	0.449	4.3377684165018e-23	1.22219949647704e-34	0.396534393356721	0.777	0.466	2.33146775947961e-30	2.27394024769438e-27	2.4443989929541e-34
h3f3b.1	5.53667250713712e-21	0.520333315330011	0.946	0.86	1.05617564746148e-16	1.23508112419341e-34	0.569895223532881	0.963	0.87	2.35604075251135e-30	5.53667250713712e-21	2.47016224838682e-34
si:dkey-108k21.21	6.90841146910592e-11	0.430605179651188	0.242	0.131	1.31784857184665e-06	1.5662418059012e-34	0.373798406711185	0.361	0.157	2.98776286893713e-30	6.90841146910592e-11	3.1324836118024e-34
eif1b	4.17616659254391e-21	0.424471111009321	0.658	0.398	7.96645539193677e-17	1.66144761409196e-34	0.278393620366928	0.693	0.381	3.16937746864183e-30	4.17616659254391e-21	3.32289522818393e-34
snrnp70	1.16727893566011e-14	0.308470029424835	0.584	0.382	2.22670129766523e-10	2.15346958915842e-34	0.302064622130186	0.634	0.361	4.1079585882786e-30	1.16727893566011e-14	4.30693917831686e-34
cdk1	4.21077579375205e-09	0.261920289250148	0.214	0.116	8.03247590416141e-05	2.99282102065899e-34	0.338830836398715	0.298	0.119	5.70910537900909e-30	4.21077579375205e-09	5.98564204131796e-34
rad21a	6.07969339626289e-28	0.543591370693717	0.603	0.347	1.15976231227111e-23	3.06494413669085e-34	0.317395010334347	0.636	0.365	5.84668743515147e-30	6.07969339626289e-28	6.12988827338176e-34
cenpf	1.85743660761292e-08	0.416691106216244	0.231	0.133	0.000354324607268241	3.14904587175834e-34	0.519470631013217	0.318	0.132	6.00711990496622e-30	1.85743660761292e-08	6.2980917435167e-34
srsf11	9.10493592162751e-15	0.30152514950545	0.623	0.401	1.73685757640966e-10	3.23857987743196e-34	0.289842769751405	0.661	0.374	6.17791497418921e-30	9.10493592162751e-15	6.47715975486389e-34
ube2s	2.48137047656372e-17	0.346224650631355	0.237	0.104	4.73346232109295e-13	3.46376006886127e-34	0.34964653935684	0.263	0.099	6.60746870735977e-30	2.48137047656372e-17	6.92752013772255e-34
srsf3b	7.53326328767972e-18	0.385065739584709	0.736	0.512	1.43704530475778e-13	6.0776266307753e-34	0.331546889446652	0.751	0.453	1.1593680560867e-29	7.53326328767972e-18	1.21552532615507e-33
u2af2b	5.23115593632539e-14	0.276465957284287	0.606	0.411	9.97895306413431e-10	6.85326777461447e-34	0.307186627519395	0.674	0.385	1.30732936068546e-29	5.23115593632539e-14	1.3706535549229e-33
mki67	1.99453006827378e-07	0.366202757997268	0.37	0.256	0.00380476555823906	8.18150050696646e-34	0.564777317505267	0.505	0.264	1.56070303670892e-29	1.99453006827378e-07	1.63630010139329e-33
snrpd1	6.63444677235263e-26	0.448168575898668	0.797	0.529	1.26558706629399e-21	8.72484282421306e-34	0.442216245753406	0.797	0.518	1.66435101714688e-29	6.63444677235263e-26	1.74496856484261e-33
snrpb	7.28584079768968e-23	0.439000280000326	0.767	0.539	1.38984699056728e-18	9.18690101802893e-34	0.423013085375961	0.814	0.529	1.7524932381992e-29	7.28584079768968e-23	1.83738020360578e-33
tacc3	1.91596134013248e-10	0.308744925074787	0.153	0.069	3.65488785243672e-06	2.52471197069076e-33	0.253977934957235	0.22	0.075	4.81614055528969e-29	1.91596134013248e-10	5.0494239413815e-33
hnrnpa0l.1	2.72250388957025e-33	0.542448394572294	0.911	0.776	5.1934484197442e-29	1.16378249374914e-27	0.356511597233649	0.917	0.77	2.22003148507586e-23	1.16378249374914e-27	5.44500777914053e-33
psmb6	5.18567779707096e-20	0.353042382560764	0.708	0.465	9.89219896569257e-16	3.44208511375884e-33	0.371626380704097	0.75	0.455	6.56612156300636e-29	5.18567779707096e-20	6.88417022751768e-33
ppp2cb	2.87430146991542e-15	0.267660694335397	0.638	0.424	5.48301748401066e-11	4.79987478653832e-33	0.289857556052066	0.713	0.421	9.1562411428005e-29	2.87430146991542e-15	9.59974957307667e-33
snrpg	3.72011115060736e-25	0.478831937884765	0.688	0.431	7.09648403089861e-21	6.08499882058982e-33	0.293216925936415	0.748	0.427	1.16077437501571e-28	3.72011115060736e-25	1.21699976411796e-32
kdm5bb	1.77127826369323e-20	0.390383983428346	0.468	0.252	3.3788904158212e-16	6.50115840580908e-33	0.253738119755832	0.541	0.285	1.24016097749214e-28	1.77127826369323e-20	1.30023168116181e-32
atf7ip	2.5153071507329e-14	0.267744370249519	0.599	0.395	4.79819992073809e-10	1.34751878188756e-32	0.293097464693312	0.7	0.417	2.57052682832871e-28	2.5153071507329e-14	2.69503756377511e-32
sf3b2	4.52056078965932e-20	0.369037042298456	0.575	0.352	8.62342176235412e-16	2.05138649514982e-32	0.272202487793681	0.608	0.345	3.9132248781478e-28	4.52056078965932e-20	4.10277299029966e-32
znf217	5.71966357178696e-13	0.271680380643927	0.237	0.119	1.09108302295408e-08	2.39262937766697e-32	0.262268317739469	0.3	0.124	4.56417980083751e-28	5.71966357178696e-13	4.78525875533395e-32
kmt5ab	2.1681062986076e-17	0.392157868191847	0.153	0.053	4.13587957522386e-13	3.64473294704362e-32	0.256909622367203	0.192	0.063	6.95269256978041e-28	2.1681062986076e-17	7.28946589408727e-32
pomp	2.63735722569652e-20	0.397031516790883	0.704	0.47	5.03102264373868e-16	4.01746969377525e-32	0.329562380961411	0.751	0.455	7.66372518784567e-28	2.63735722569652e-20	8.03493938755051e-32
smarcc1a	1.58070153227357e-21	0.384586046739706	0.603	0.369	3.01534624296507e-17	4.50285341626478e-32	0.250028756815807	0.616	0.357	8.5896431768667e-28	1.58070153227357e-21	9.00570683252955e-32
psma1	7.40854536497045e-29	0.475214489299334	0.708	0.423	1.41325411382176e-24	6.91356267538313e-32	0.324838808456185	0.73	0.429	1.31883121595609e-27	7.40854536497045e-29	1.38271253507662e-31
smarce1	2.4657379266596e-15	0.281977105772185	0.688	0.46	4.70364166889586e-11	1.28591145519262e-31	0.259265793055743	0.725	0.43	2.45300469192544e-27	2.4657379266596e-15	2.57182291038525e-31
marcksl1b	3.55999363166606e-18	0.314249062744118	0.952	0.787	6.79104385176618e-14	4.36237975308029e-31	0.377168937482043	0.951	0.764	8.32167561697596e-27	3.55999363166606e-18	8.72475950616058e-31
aurkb	9.52820268145285e-09	0.302673288487966	0.244	0.142	0.000181759994351395	7.18639413137982e-31	0.319235609457838	0.333	0.148	1.37087654450201e-26	9.52820268145285e-09	1.43727882627596e-30
cnpy1	8.40707034297496e-10	0.536076593251835	0.105	0.042	1.6037327386259e-05	1.96609305223006e-30	0.396062969832791	0.143	0.041	3.75051910643406e-26	8.40707034297496e-10	3.93218610446011e-30
ankrd11	3.07602936261057e-15	0.356038725200347	0.645	0.436	5.86783361211593e-11	3.36448305767655e-30	0.37826007271046	0.704	0.454	6.41808788082379e-26	3.07602936261057e-15	6.7289661153531e-30
hist1h4l.11	1.96865155441709e-08	0.58206001365209	0.495	0.359	0.000375539970520604	3.78168347164024e-30	0.68937852900552	0.571	0.338	7.21393939050092e-26	1.96865155441709e-08	7.56336694328045e-30
psmb1	1.72540409559549e-19	0.392184558945188	0.723	0.486	3.29138085275796e-15	4.04562785213295e-30	0.327484088213172	0.779	0.487	7.71743969072882e-26	1.72540409559549e-19	8.09125570426589e-30
hnrnpa1b	2.94558414639235e-24	0.433544829151904	0.765	0.498	5.61899631765805e-20	6.19481139900618e-30	0.32547576067802	0.773	0.486	1.18172222247442e-25	2.94558414639235e-24	1.23896227980123e-29
hnrnpub	3.65297747692602e-13	0.314028578321503	0.736	0.537	6.96841983498407e-09	2.66683419560062e-29	0.331418585814517	0.759	0.488	5.08725291152775e-25	3.65297747692602e-13	5.33366839120126e-29
si:ch211-113a14.12	2.70936535687053e-06	0.446301293402494	0.27	0.182	0.0516838535476622	5.55197674012764e-29	0.533048846870175	0.409	0.205	1.05909508294675e-24	2.70936535687053e-06	1.11039534802553e-28
ppib	4.56282440768854e-15	0.319007205658814	0.784	0.563	8.70404384010665e-11	8.32419602230427e-29	0.337800788215132	0.81	0.536	1.58792363321476e-24	4.56282440768854e-15	1.66483920446085e-28
si:ch1073-429i10.3	1.67494981444521e-14	0.311868643273627	0.741	0.533	3.19513426603569e-10	9.33624203588877e-29	0.368359942839053	0.831	0.55	1.78098153076614e-24	1.67494981444521e-14	1.86724840717776e-28
zswim5	3.34174499643103e-17	0.308454799352982	0.662	0.421	6.37471275519184e-13	9.4560332191286e-29	0.277138794163814	0.702	0.424	1.80383289688097e-24	3.34174499643103e-17	1.89120664382572e-28
slc25a5	1.0578218091178e-28	0.39212209094471	0.961	0.899	2.01790088307311e-24	1.96079989810585e-27	0.265089598447298	0.975	0.911	3.74042188562673e-23	1.96079989810585e-27	2.11564361823561e-28
hmgn2	1.13711604686004e-28	1.0365823472871	0.946	0.887	2.16916257099022e-24	1.84989045000086e-26	0.749421999491835	0.965	0.919	3.52885102242165e-22	1.84989045000086e-26	2.27423209372008e-28
snrpf	3.39616986616877e-24	0.467062574409005	0.763	0.517	6.47853363670355e-20	1.71759192387101e-28	0.345193102291582	0.79	0.511	3.27647835397634e-24	3.39616986616877e-24	3.43518384774203e-28
snrpe	4.53820040941783e-28	0.534612856671991	0.745	0.47	8.65707110100546e-24	6.21243596595416e-28	0.315496213401071	0.743	0.453	1.18508428486542e-23	6.21243596595416e-28	9.07640081883572e-28
cdh6	1.11800529568605e-06	0.256884452954543	0.148	0.079	0.021327069020507	5.2708130435059e-28	0.298177654633862	0.206	0.074	1.00546029617919e-23	1.11800529568605e-06	1.05416260870118e-27
setb	8.77209821763784e-16	0.365048580021694	0.782	0.558	1.67336545599659e-11	2.89239067868767e-27	0.351347245462779	0.811	0.532	5.51752445866461e-23	8.77209821763784e-16	5.78478135737537e-27
zgc:173552.3	1.46812846102663e-06	0.51505306233143	0.229	0.146	0.0280060185225441	3.23041410707312e-27	0.3433469123739	0.332	0.154	6.16233795065269e-23	1.46812846102663e-06	6.46082821414625e-27
psma8	4.93777333377297e-17	0.329257911260713	0.66	0.427	9.41929641150531e-13	6.90219862812104e-27	0.289141635939528	0.691	0.415	1.31666341030037e-22	4.93777333377297e-17	1.38043972562421e-26
kdm6ba	8.5070181199459e-18	0.440681841956507	0.684	0.452	1.62279877656088e-13	1.35886460457701e-26	0.343076987185621	0.685	0.427	2.59217011969111e-22	8.5070181199459e-18	2.71772920915403e-26
lbr	2.84142821736825e-07	0.281071140740531	0.407	0.288	0.00542030846745168	1.51291722948644e-26	0.432507864276465	0.515	0.295	2.88604090696833e-22	2.84142821736825e-07	3.02583445897289e-26
si:dkey-261m9.12	0.000153538184387761	0.508413141937869	0.233	0.167	1	2.51769877297899e-26	0.468168247775598	0.355	0.173	4.80276217933473e-22	0.000153538184387761	5.03539754595801e-26
cbx3a	2.39822869831314e-11	0.294062543285975	0.669	0.485	4.57486106490214e-07	2.7486910443756e-26	0.309767742475461	0.733	0.457	5.2434030362509e-22	2.39822869831314e-11	5.49738208875122e-26
eef1b2	5.89767128902973e-26	0.455989410242282	0.889	0.725	1.12503977509531e-21	1.08966087354946e-17	0.268348423540102	0.906	0.744	2.07863708238294e-13	1.08966087354946e-17	1.17953425780595e-25
hmgb2a	9.23800998871235e-24	0.729540772336812	0.882	0.753	1.76224278544677e-19	6.83730466009768e-21	0.509087521718238	0.914	0.788	1.30428423696023e-16	6.83730466009768e-21	1.84760199774248e-23
ppiaa	2.85624135619772e-23	0.384110457852571	0.917	0.837	5.44856601108278e-19	9.48371264095714e-23	0.318556951036413	0.942	0.821	1.80911302338898e-18	9.48371264095714e-23	5.71248271239544e-23
tfap2e	4.3760807279854e-15	0.791788849415592	0.113	0.036	8.34781159670494e-11	2.3472719164634e-22	0.345596311506432	0.149	0.051	4.47765590784559e-18	4.3760807279854e-15	4.6945438329268e-22
zgc:110425	0.000113127878830312	0.343098486465386	0.346	0.259	1	1.14117996579793e-21	0.431692290794385	0.605	0.391	2.17691490275613e-17	0.000113127878830312	2.28235993159587e-21
slc25a3b	8.17380999462835e-17	0.364466269188434	0.8	0.591	1.5592359945753e-12	6.34115151322087e-21	0.286826086365942	0.837	0.583	1.20963806266201e-16	8.17380999462835e-17	1.26823030264417e-20
nme2b.1	3.68418170760077e-12	0.294161653200337	0.889	0.782	7.02794502541922e-08	3.95705423011112e-16	0.27090713585302	0.92	0.805	7.54847664935998e-12	3.68418170760077e-12	7.91410846022225e-16
