# Supplementary material for: Flow-mediated endothelial remodeling and inflammation drive developmental vascular susceptibility in ldlr loss of function
Source: Nat Commun. 2026 May 21;17:6926. doi: 10.1038/s41467-026-72756-3 (PMC13388945; doi:10.1038/s41467-026-72756-3)
Supplement: Supplementary file 4 — Supplementary Data 1 [file 41467_2026_72756_MOESM4_ESM.zip › zebrafish scRNA-seq cluster datasheets/Trunk_EC_cluster_genelist.csv]

	wt_p_val	wt_avg_log2FC	wt_pct.1	wt_pct.2	wt_p_val_adj	ldlr_p_val	ldlr_avg_log2FC	ldlr_pct.1	ldlr_pct.2	ldlr_p_val_adj	max_pval	minimump_p_val
cdh5	0	2.396950605	0.896	0.191	0	0	2.741089457	0.844	0.164	0	0	0
zgc:158463	0	1.53434366	1	1	0	2.37E-289	1.593823505	1	0.999	4.51E-285	2.37E-289	0
mef2cb	0	2.049642018	0.62	0.106	0	0	2.062220688	0.578	0.109	0	0	0
micall2a	0	1.943978168	0.499	0.047	0	0	1.990641648	0.474	0.044	0	0	0
pecam1	0	1.994633031	0.583	0.071	0	0	1.891131414	0.484	0.057	0	0	0
tie1	0	1.815657331	0.652	0.118	0	0	2.043758104	0.595	0.089	0	0	0
ednraa	0	2.130680795	0.581	0.069	0	0	2.049409358	0.528	0.069	0	0	0
rasip1	0	1.694547061	0.509	0.059	0	0	1.918679434	0.48	0.046	0	0	0
etv2	0	2.119979069	0.596	0.07	0	0	2.209842442	0.55	0.069	0	0	0
notchl	0	2.337062353	0.557	0.032	0	0	2.077180109	0.464	0.032	0	0	0
sox7	0	2.118317959	0.612	0.094	0	0	2.456282947	0.609	0.097	0	0	0
akap12b	0	2.211829132	0.872	0.339	0	0	2.475140452	0.837	0.335	0	0	0
sash1a	0	1.937083015	0.681	0.158	0	5.51E-256	1.922540377	0.595	0.163	1.05E-251	5.51E-256	0
hlx1	0	2.539517614	0.522	0.04	0	0	2.449924129	0.465	0.044	0	0	0
si:ch211-248e11.2	0	2.606126914	0.739	0.097	0	0	2.431102278	0.64	0.086	0	0	0
plk2b	0	2.808916264	0.793	0.163	0	0	3.094558436	0.798	0.146	0	0	0
kdrl	0	2.774541376	0.9	0.219	0	0	2.889166618	0.815	0.173	0	0	0
mcamb	0	2.384923359	0.649	0.127	0	0	2.450679467	0.597	0.11	0	0	0
scarf1	0	1.699893004	0.431	0.033	0	6.71E-230	1.334271034	0.309	0.032	1.28E-225	6.71E-230	0
krt8	0	1.929317364	0.87	0.312	0	0	2.187070367	0.856	0.316	0	0	0
krt18a.1	0	2.13942959	0.832	0.266	0	0	2.175185501	0.838	0.27	0	0	0
fmnl3	0	1.84070536	0.588	0.105	0	1.17E-221	1.730545431	0.463	0.101	2.24E-217	1.17E-221	0
egfl7	0	2.565705602	0.816	0.148	0	0	2.489547674	0.719	0.101	0	0	0
afap1l1b	0	2.182615705	0.627	0.082	0	0	2.165731797	0.551	0.081	0	0	0
plvapb	0	3.153341752	0.71	0.076	0	0	3.153825258	0.689	0.086	0	0	0
fgd5a	0	2.345901354	0.768	0.114	0	0	2.655165422	0.733	0.097	0	0	0
cldn5b	0	2.207356943	0.557	0.071	0	0	2.441724811	0.558	0.079	0	0	0
tpm4a	0	1.991968858	0.828	0.261	0	0	2.048450244	0.783	0.268	0	0	0
she	6.17E-304	1.690043457	0.509	0.063	1.18E-299	0	1.698134224	0.434	0.044	0	6.17E-304	0
CU927890.1	1.20E-296	1.689166005	0.449	0.041	2.29E-292	0	1.834699187	0.43	0.033	0	1.20E-296	0
bcl6b	1.57E-293	2.605117819	0.514	0.074	3.00E-289	0	2.441852125	0.454	0.057	0	1.57E-293	0
clec14a	6.08E-287	1.804947916	0.576	0.102	1.16E-282	0	1.977933751	0.514	0.073	0	6.08E-287	0
junba	2.96E-283	1.598239638	0.86	0.331	5.65E-279	0	2.227548151	0.86	0.339	0	2.96E-283	0
dusp5	6.58E-257	1.7829883	0.632	0.164	1.26E-252	0	2.24090712	0.661	0.154	0	6.58E-257	0
podxl	1.39E-305	2.293758655	0.59	0.112	2.65E-301	3.99E-272	2.227944439	0.521	0.107	7.62E-268	3.99E-272	2.78E-305
tspan4b	6.78E-193	1.360796388	0.458	0.097	1.29E-188	6.98E-298	1.856247658	0.514	0.09	1.33E-293	6.78E-193	1.40E-297
fosab	4.03E-294	1.944119192	0.921	0.517	7.68E-290	4.96E-285	2.155873082	0.908	0.543	9.46E-281	4.96E-285	8.05E-294
arap3	1.87E-293	1.690079844	0.494	0.066	3.58E-289	2.12E-267	1.642611287	0.417	0.059	4.05E-263	2.12E-267	3.75E-293
spns2	2.38E-286	2.01154175	0.575	0.107	4.54E-282	9.59E-293	2.173184102	0.507	0.087	1.83E-288	2.38E-286	1.92E-292
kdr	9.32E-201	1.318406292	0.364	0.048	1.78E-196	3.49E-288	1.563617329	0.359	0.033	6.65E-284	9.32E-201	6.97E-288
si:ch211-156j16.1	4.51E-285	1.924205536	0.602	0.121	8.61E-281	2.48E-284	2.030252326	0.509	0.091	4.74E-280	2.48E-284	9.03E-285
cx43	2.04E-282	1.92280318	0.453	0.051	3.89E-278	2.56E-284	2.048622802	0.42	0.056	4.88E-280	2.04E-282	5.12E-284
pcdh12	4.41E-215	1.383475333	0.315	0.025	8.41E-211	6.83E-284	1.427258038	0.313	0.022	1.30E-279	4.41E-215	1.37E-283
ptprb	1.84E-280	1.758350291	0.473	0.06	3.50E-276	1.86E-276	1.817947589	0.42	0.057	3.54E-272	1.86E-276	3.67E-280
btg2	1.31E-253	1.949991331	0.887	0.554	2.51E-249	1.05E-273	2.131177888	0.887	0.539	2.01E-269	1.31E-253	2.10E-273
klf2b	1.32E-188	1.749612278	0.392	0.067	2.51E-184	3.15E-273	2.073351217	0.462	0.074	6.02E-269	1.32E-188	6.31E-273
myo1cb	1.95E-218	1.632774551	0.461	0.087	3.71E-214	2.59E-272	1.906773677	0.478	0.085	4.95E-268	1.95E-218	5.19E-272
afdna	8.60E-272	1.79221117	0.757	0.285	1.64E-267	4.57E-234	1.826327342	0.706	0.281	8.71E-230	4.57E-234	1.72E-271
klf2a	1.42E-186	1.967012812	0.456	0.101	2.71E-182	4.36E-271	2.213202743	0.537	0.11	8.33E-267	1.42E-186	8.73E-271
ier2a	9.19E-271	1.974265333	0.716	0.234	1.75E-266	9.58E-216	1.993437331	0.681	0.266	1.83E-211	9.58E-216	1.84E-270
stab1	1.80E-270	1.968222573	0.434	0.047	3.44E-266	1.19E-234	1.579096995	0.331	0.037	2.28E-230	1.19E-234	3.60E-270
limch1b	3.14E-254	2.137659562	0.456	0.065	5.99E-250	8.28E-270	2.105005279	0.419	0.059	1.58E-265	3.14E-254	1.66E-269
tmem88a	4.17E-246	1.425889073	0.555	0.106	7.95E-242	1.55E-269	1.714888905	0.48	0.08	2.96E-265	4.17E-246	3.11E-269
flt4	2.00E-266	1.738713927	0.394	0.033	3.82E-262	7.64E-223	1.49577857	0.3	0.031	1.46E-218	7.64E-223	4.01E-266
fli1a	1.85E-264	1.678893499	0.695	0.204	3.54E-260	6.00E-249	1.763259244	0.651	0.197	1.14E-244	6.00E-249	3.71E-264
si:ch73-335l21.4	5.73E-231	2.27775278	0.585	0.152	1.09E-226	3.00E-264	2.489991614	0.689	0.222	5.73E-260	5.73E-231	6.01E-264
kank3	3.45E-220	1.366590044	0.4	0.056	6.57E-216	4.51E-260	1.597476315	0.39	0.052	8.59E-256	3.45E-220	9.01E-260
cgnl1	2.84E-247	1.744678508	0.591	0.14	5.42E-243	4.74E-259	1.933112305	0.596	0.155	9.04E-255	2.84E-247	9.47E-259
robo4	1.14E-256	1.582790704	0.47	0.068	2.17E-252	1.09E-210	1.408190744	0.388	0.066	2.09E-206	1.09E-210	2.28E-256
arhgef9b	5.90E-228	1.552761376	0.407	0.055	1.13E-223	2.80E-256	1.729436044	0.387	0.053	5.33E-252	5.90E-228	5.59E-256
sele	4.96E-256	2.111115706	0.441	0.054	9.45E-252	6.76E-240	2.091594021	0.35	0.042	1.29E-235	6.76E-240	9.91E-256
map4k2	2.88E-188	1.450263579	0.315	0.035	5.50E-184	1.53E-255	1.587492638	0.33	0.032	2.92E-251	2.88E-188	3.07E-255
plecb	1.29E-253	1.893447801	0.6	0.142	2.46E-249	1.47E-252	2.058038082	0.596	0.156	2.81E-248	1.47E-252	2.58E-253
sik1	2.06E-253	2.078660752	0.662	0.199	3.93E-249	1.56E-248	2.144365839	0.667	0.217	2.98E-244	1.56E-248	4.12E-253
BX548011.2	2.73E-253	1.742204216	0.883	0.524	5.21E-249	2.61E-200	1.755278579	0.824	0.487	4.98E-196	2.61E-200	5.46E-253
dll4	1.04E-250	2.432109486	0.529	0.113	1.98E-246	2.07E-239	2.518424338	0.523	0.129	3.95E-235	2.07E-239	2.07E-250
shroom4	3.58E-236	1.713540059	0.534	0.114	6.83E-232	5.86E-250	1.807664019	0.514	0.111	1.12E-245	3.58E-236	1.17E-249
ier2b	1.11E-237	1.837678165	0.779	0.331	2.11E-233	1.78E-247	2.174725432	0.774	0.34	3.39E-243	1.11E-237	3.55E-247
dysf	2.16E-222	1.591519304	0.426	0.065	4.13E-218	4.00E-245	1.629559073	0.384	0.054	7.63E-241	2.16E-222	8.00E-245
fli1b	4.01E-245	1.581771692	0.496	0.093	7.66E-241	1.67E-185	1.478887479	0.412	0.093	3.19E-181	1.67E-185	8.03E-245
exoc3l1	6.70E-245	1.617061115	0.413	0.049	1.28E-240	5.09E-177	1.363806229	0.302	0.045	9.71E-173	5.09E-177	1.34E-244
flt1	2.67E-200	1.770217024	0.364	0.048	5.09E-196	9.17E-241	1.897134987	0.336	0.038	1.75E-236	2.67E-200	1.83E-240
arhgap27l	1.67E-240	1.572676024	0.413	0.054	3.19E-236	2.16E-211	1.477386814	0.364	0.058	4.12E-207	2.16E-211	3.35E-240
jund	8.14E-225	1.709752269	0.69	0.238	1.55E-220	8.58E-240	1.976764702	0.72	0.274	1.64E-235	8.14E-225	1.72E-239
asap1b	1.68E-239	1.718307542	0.546	0.127	3.20E-235	2.57E-142	1.41187929	0.421	0.128	4.90E-138	2.57E-142	3.36E-239
ushbp1	2.58E-237	1.65838881	0.443	0.067	4.93E-233	3.09E-205	1.505821695	0.353	0.056	5.89E-201	3.09E-205	5.17E-237
ldb2a	1.49E-236	1.70915239	0.511	0.103	2.85E-232	6.43E-235	1.795618031	0.499	0.113	1.23E-230	6.43E-235	2.99E-236
lsp1b	4.17E-232	1.758220453	0.537	0.127	7.95E-228	1.32E-183	1.691220023	0.479	0.133	2.52E-179	1.32E-183	8.34E-232
cdc42ep5	2.95E-231	1.787310469	0.501	0.103	5.64E-227	3.38E-214	1.915359348	0.465	0.109	6.44E-210	3.38E-214	5.91E-231
fosb	1.25E-204	2.054045827	0.622	0.2	2.39E-200	8.48E-231	2.607761775	0.618	0.191	1.62E-226	1.25E-204	1.70E-230
ahnak	3.20E-228	1.719747179	0.693	0.233	6.10E-224	1.09E-218	1.911234423	0.698	0.262	2.08E-214	1.09E-218	6.39E-228
klf3	5.69E-174	1.43565535	0.389	0.074	1.09E-169	3.58E-227	1.607154641	0.429	0.078	6.84E-223	5.69E-174	7.17E-227
mmp14b	6.34E-226	1.636177843	0.453	0.08	1.21E-221	2.61E-211	1.711542089	0.418	0.084	4.97E-207	2.61E-211	1.27E-225
exoc3l2a	6.88E-226	1.575500065	0.309	0.018	1.31E-221	6.34E-191	1.307424929	0.226	0.018	1.21E-186	6.34E-191	1.38E-225
plekhg5a	3.15E-206	1.473719166	0.414	0.068	6.02E-202	1.24E-225	1.645098724	0.379	0.058	2.37E-221	3.15E-206	2.49E-225
tagln2	8.36E-224	1.73176484	0.547	0.132	1.60E-219	8.33E-220	1.865040738	0.53	0.137	1.59E-215	8.33E-220	1.67E-223
adgrl4	2.25E-170	1.290907207	0.331	0.048	4.30E-166	5.56E-223	1.348678211	0.306	0.033	1.06E-218	2.25E-170	1.11E-222
scarb2a	7.78E-223	2.119196076	0.656	0.242	1.48E-218	1.19E-193	2.120113062	0.606	0.234	2.27E-189	1.19E-193	1.56E-222
tcima	3.40E-222	2.320411287	0.404	0.056	6.49E-218	4.57E-201	2.208262064	0.433	0.093	8.72E-197	4.57E-201	6.80E-222
aplnrb	2.71E-221	1.600779852	0.379	0.047	5.17E-217	1.50E-158	1.374870924	0.307	0.054	2.87E-154	1.50E-158	5.42E-221
stab2	6.55E-220	2.429104339	0.428	0.071	1.25E-215	3.62E-177	1.971536932	0.341	0.062	6.91E-173	3.62E-177	1.31E-219
ramp2	2.23E-132	1.170860514	0.357	0.081	4.25E-128	4.56E-219	1.631162507	0.422	0.077	8.70E-215	2.23E-132	9.12E-219
qkia	1.46E-218	1.437320987	0.807	0.402	2.78E-214	1.20E-178	1.472226914	0.754	0.414	2.29E-174	1.20E-178	2.91E-218
crip2	1.57E-213	1.662577366	0.502	0.11	2.99E-209	3.12E-189	1.600506307	0.431	0.098	5.96E-185	3.12E-189	3.13E-213
esama	4.29E-187	1.270943279	0.36	0.052	8.18E-183	1.50E-212	1.243477139	0.34	0.046	2.86E-208	4.29E-187	3.00E-212
vamp5	1.64E-211	1.455412982	0.392	0.058	3.13E-207	5.81E-121	1.187141122	0.285	0.065	1.11E-116	5.81E-121	3.28E-211
yrk	2.74E-192	1.357431203	0.443	0.092	5.22E-188	3.17E-211	1.455489754	0.409	0.077	6.05E-207	2.74E-192	6.34E-211
eppk1	3.61E-182	1.789900428	0.413	0.08	6.89E-178	1.37E-210	1.753837195	0.364	0.057	2.62E-206	3.61E-182	2.74E-210
mt-co1	4.91E-209	1.086023116	0.986	0.945	9.36E-205	5.13E-189	1.067217694	0.985	0.955	9.78E-185	5.13E-189	9.82E-209
dlc	2.89E-207	1.887614927	0.453	0.092	5.51E-203	1.54E-112	1.529064404	0.336	0.096	2.95E-108	1.54E-112	5.77E-207
tjp1a	4.04E-207	1.531714894	0.564	0.165	7.70E-203	2.17E-173	1.580633991	0.529	0.179	4.14E-169	2.17E-173	8.08E-207
sh3tc2	6.25E-207	1.454850243	0.384	0.054	1.19E-202	1.07E-161	1.229391086	0.273	0.04	2.03E-157	1.07E-161	1.25E-206
mt-cyb	8.36E-198	1.055642751	0.985	0.943	1.60E-193	3.80E-204	1.114747611	0.985	0.956	7.26E-200	8.36E-198	7.61E-204
jun	1.27E-203	1.580201501	0.771	0.317	2.42E-199	6.91E-173	1.759599891	0.77	0.377	1.32E-168	6.91E-173	2.54E-203
pim1	8.02E-202	1.886067092	0.707	0.323	1.53E-197	2.61E-183	1.972184441	0.679	0.32	4.98E-179	2.61E-183	1.60E-201
tnfaip2b	3.10E-164	0.980637999	0.22	0.011	5.91E-160	6.02E-201	1.369440248	0.221	0.015	1.15E-196	3.10E-164	1.20E-200
si:ch211-250c4.4	1.02E-154	1.343523074	0.309	0.046	1.94E-150	6.69E-201	1.505275989	0.291	0.034	1.28E-196	1.02E-154	1.34E-200
cav1	3.16E-160	1.567285374	0.383	0.076	6.02E-156	5.65E-197	1.808230842	0.369	0.065	1.08E-192	3.16E-160	1.13E-196
rbpms2b	5.99E-196	1.85812929	0.364	0.051	1.14E-191	6.72E-180	1.579083988	0.378	0.075	1.28E-175	6.72E-180	1.20E-195
crybg1a	3.80E-195	1.519348326	0.419	0.078	7.26E-191	1.18E-168	1.479346929	0.383	0.085	2.25E-164	1.18E-168	7.61E-195
dab2	4.39E-195	1.889023692	0.41	0.074	8.37E-191	1.07E-172	1.84250253	0.342	0.065	2.03E-168	1.07E-172	8.77E-195
arhgef7b	5.79E-194	1.568247029	0.5	0.13	1.10E-189	4.82E-178	1.630908271	0.467	0.13	9.20E-174	4.82E-178	1.16E-193
mt-co3	5.28E-188	0.964371646	0.993	0.978	1.01E-183	4.13E-193	1.036682699	0.992	0.99	7.88E-189	5.28E-188	8.26E-193
foxo1a	1.37E-189	1.459419312	0.336	0.043	2.61E-185	1.08E-192	1.575134371	0.351	0.06	2.06E-188	1.37E-189	2.16E-192
marcksl1a	2.41E-192	1.405329786	0.92	0.739	4.60E-188	2.41E-166	1.512296069	0.872	0.682	4.59E-162	2.41E-166	4.82E-192
esm1	2.76E-149	2.07994059	0.233	0.02	5.27E-145	3.44E-192	2.199680349	0.253	0.025	6.57E-188	2.76E-149	6.89E-192
AL935186.10	4.19E-190	1.376191842	0.887	0.623	8.00E-186	1.19E-162	1.555727752	0.816	0.558	2.26E-158	1.19E-162	8.39E-190
rab8b	1.95E-174	1.492560149	0.527	0.164	3.73E-170	2.00E-189	1.807731073	0.522	0.162	3.82E-185	1.95E-174	4.00E-189
mt-co2	4.19E-189	0.96496704	0.996	0.983	8.00E-185	8.77E-182	0.987410656	0.992	0.993	1.67E-177	8.77E-182	8.39E-189
sptbn1	2.42E-188	1.568326728	0.581	0.196	4.61E-184	2.18E-156	1.592638553	0.504	0.172	4.16E-152	2.18E-156	4.84E-188
tek	3.52E-188	1.382481172	0.372	0.059	6.71E-184	2.20E-152	1.215349289	0.279	0.046	4.20E-148	2.20E-152	7.04E-188
fosl2	1.04E-128	1.324372204	0.383	0.104	1.98E-124	5.37E-188	1.733279149	0.447	0.11	1.03E-183	1.04E-128	1.07E-187
col4a1	3.78E-186	1.446138882	0.404	0.073	7.22E-182	3.56E-173	1.558339759	0.345	0.065	6.80E-169	3.56E-173	7.57E-186
si:ch211-145b13.6	4.43E-185	1.572911405	0.392	0.067	8.45E-181	2.69E-168	1.383444774	0.311	0.051	5.14E-164	2.69E-168	8.86E-185
aqp1a.1	1.56E-184	2.760196666	0.523	0.149	2.97E-180	1.94E-154	3.119191597	0.414	0.112	3.70E-150	1.94E-154	3.12E-184
arhgap31	6.01E-127	1.032002616	0.264	0.041	1.15E-122	4.53E-184	1.275140115	0.29	0.039	8.65E-180	6.01E-127	9.07E-184
ehd4	5.93E-155	1.107296625	0.245	0.023	1.13E-150	4.89E-184	1.10716152	0.227	0.02	9.33E-180	5.93E-155	9.78E-184
lyve1b	8.77E-184	1.489672607	0.253	0.015	1.67E-179	1.66E-147	1.113633221	0.175	0.013	3.16E-143	1.66E-147	1.75E-183
cpn1.1	2.35E-182	1.425100269	0.37	0.062	4.48E-178	1.73E-162	1.358095462	0.323	0.06	3.31E-158	1.73E-162	4.69E-182
acvrl1	7.93E-182	1.313471641	0.284	0.026	1.51E-177	4.08E-175	1.300666921	0.253	0.029	7.78E-171	4.08E-175	1.59E-181
myct1a	2.82E-124	0.949876568	0.281	0.049	5.37E-120	2.25E-181	1.183640954	0.291	0.039	4.28E-177	2.82E-124	4.49E-181
klf6a	1.91E-178	1.633386303	0.681	0.296	3.64E-174	4.94E-179	1.743743299	0.725	0.362	9.43E-175	1.91E-178	9.89E-179
pde4ba	2.99E-175	1.653827294	0.521	0.161	5.69E-171	1.56E-173	1.886414292	0.541	0.193	2.98E-169	1.56E-173	5.97E-175
elk3	2.48E-168	1.27617971	0.343	0.056	4.73E-164	7.07E-175	1.250597486	0.296	0.045	1.35E-170	2.48E-168	1.41E-174
arhgap29a	1.19E-118	0.954458096	0.231	0.032	2.27E-114	2.09E-174	1.170378184	0.242	0.026	3.99E-170	1.19E-118	4.19E-174
fam43a	4.47E-149	1.23864575	0.306	0.048	8.52E-145	4.77E-174	1.45510471	0.334	0.06	9.10E-170	4.47E-149	9.54E-174
socs3a	7.29E-142	1.846757358	0.493	0.163	1.39E-137	8.65E-174	2.036645647	0.503	0.15	1.65E-169	7.29E-142	1.73E-173
mrc1a	4.80E-173	1.388556581	0.255	0.019	9.16E-169	8.05E-137	0.996030338	0.169	0.014	1.53E-132	8.05E-137	9.61E-173
zgc:162730	1.41E-172	1.566528797	0.555	0.179	2.69E-168	9.22E-126	1.435517612	0.541	0.224	1.76E-121	9.22E-126	2.83E-172
myct1b	1.94E-146	1.082575721	0.267	0.033	3.71E-142	8.92E-172	1.098468017	0.233	0.024	1.70E-167	1.94E-146	1.78E-171
igfbp1a	5.71E-118	2.6594666	0.404	0.135	1.09E-113	8.10E-171	3.219111751	0.461	0.135	1.54E-166	5.71E-118	1.62E-170
pls3	9.41E-170	1.318811371	0.45	0.111	1.80E-165	2.74E-118	1.201895178	0.347	0.097	5.22E-114	2.74E-118	1.88E-169
frem1b	9.90E-170	1.287418565	0.276	0.027	1.89E-165	1.52E-146	1.183227637	0.207	0.023	2.90E-142	1.52E-146	1.98E-169
adma	8.53E-127	1.451329622	0.228	0.026	1.63E-122	2.18E-169	1.96898431	0.31	0.051	4.15E-165	8.53E-127	4.35E-169
prkd2	5.98E-139	1.302325102	0.356	0.082	1.14E-134	6.67E-169	1.480902371	0.385	0.088	1.27E-164	5.98E-139	1.33E-168
plpp3	1.51E-168	1.666195273	0.517	0.161	2.88E-164	4.06E-135	1.533044241	0.451	0.15	7.75E-131	4.06E-135	3.02E-168
cnn2	8.84E-168	1.294788429	0.563	0.19	1.69E-163	7.63E-140	1.460020523	0.511	0.191	1.45E-135	7.63E-140	1.77E-167
shank3b	1.47E-137	1.102795479	0.291	0.046	2.80E-133	1.30E-166	1.071692039	0.248	0.03	2.48E-162	1.47E-137	2.60E-166
CT583728.24	3.16E-164	1.528352908	0.465	0.126	6.03E-160	8.63E-109	1.298998317	0.324	0.09	1.65E-104	8.63E-109	6.32E-164
si:dkeyp-97a10.2	3.56E-158	1.14317475	0.339	0.056	6.79E-154	1.30E-163	1.176003359	0.269	0.037	2.47E-159	3.56E-158	2.59E-163
si:ch211-14k19.8	3.12E-147	1.066074814	0.374	0.076	5.96E-143	2.81E-162	1.208234254	0.299	0.049	5.36E-158	3.12E-147	5.62E-162
amotl2a	6.96E-162	1.59308926	0.557	0.193	1.33E-157	1.30E-150	1.71693061	0.517	0.185	2.48E-146	1.30E-150	1.39E-161
xirp2a	5.29E-158	1.426213476	0.365	0.071	1.01E-153	1.51E-161	1.465717596	0.33	0.062	2.88E-157	5.29E-158	3.02E-161
apc	2.38E-160	1.411324915	0.693	0.328	4.53E-156	7.28E-144	1.534360594	0.624	0.296	1.39E-139	7.28E-144	4.75E-160
dock6	9.65E-160	1.277382114	0.334	0.057	1.84E-155	2.65E-121	1.16550738	0.268	0.055	5.05E-117	2.65E-121	1.93E-159
s1pr5a	5.11E-114	1.03066966	0.237	0.037	9.75E-110	1.44E-156	1.183329967	0.232	0.028	2.75E-152	5.11E-114	2.89E-156
myl9a	1.52E-156	1.271379461	0.321	0.051	2.89E-152	3.29E-124	1.191153912	0.251	0.045	6.28E-120	3.29E-124	3.03E-156
jag2b	3.48E-156	1.493132271	0.402	0.094	6.63E-152	7.65E-152	1.562733558	0.373	0.091	1.46E-147	7.65E-152	6.96E-156
cnn3a	9.62E-156	1.304242106	0.491	0.148	1.84E-151	9.83E-105	1.235081567	0.42	0.156	1.87E-100	9.83E-105	1.92E-155
mtmr8	1.14E-155	1.253403493	0.291	0.04	2.17E-151	7.02E-97	1.01388111	0.211	0.042	1.34E-92	7.02E-97	2.27E-155
npr1a	5.14E-129	0.944917573	0.229	0.026	9.80E-125	3.20E-155	1.046953248	0.2	0.018	6.11E-151	5.14E-129	6.40E-155
arhgef12b	1.10E-154	1.362311941	0.417	0.106	2.10E-150	3.20E-151	1.498582211	0.397	0.108	6.10E-147	3.20E-151	2.21E-154
si:dkey-28n18.9	2.41E-153	1.183138917	0.263	0.028	4.60E-149	9.69E-154	1.019077043	0.21	0.021	1.85E-149	2.41E-153	1.94E-153
sypl2a	1.09E-153	1.343673764	0.373	0.082	2.07E-149	1.36E-84	1.07337849	0.304	0.098	2.60E-80	1.36E-84	2.17E-153
actb1	1.51E-153	0.866446123	0.962	0.85	2.88E-149	1.78E-117	0.810259198	0.942	0.842	3.40E-113	1.78E-117	3.02E-153
col4a2	4.23E-152	1.243522356	0.341	0.061	8.08E-148	1.06E-152	1.374398457	0.308	0.057	2.02E-148	4.23E-152	2.12E-152
spry4	3.13E-125	1.843848172	0.421	0.136	5.98E-121	5.52E-152	2.022182264	0.433	0.132	1.05E-147	3.13E-125	1.10E-151
myh9b	3.29E-151	1.418542417	0.505	0.172	6.28E-147	5.03E-103	1.347466435	0.437	0.177	9.60E-99	5.03E-103	6.58E-151
rbpms2a	3.62E-150	1.296544212	0.337	0.061	6.91E-146	7.34E-120	1.201860885	0.321	0.08	1.40E-115	7.34E-120	7.25E-150
rasgrp3	2.66E-115	1.187270057	0.214	0.027	5.07E-111	2.81E-149	1.466980242	0.265	0.043	5.36E-145	2.66E-115	5.62E-149
grapa	3.77E-105	0.96335242	0.235	0.041	7.20E-101	5.72E-149	1.163031346	0.22	0.027	1.09E-144	3.77E-105	1.14E-148
prcp	1.75E-146	1.170384008	0.276	0.038	3.34E-142	1.35E-119	1.03976721	0.209	0.031	2.58E-115	1.35E-119	3.50E-146
dusp1	6.81E-146	1.573635376	0.594	0.263	1.30E-141	4.49E-130	1.748755563	0.584	0.28	8.56E-126	4.49E-130	1.36E-145
dock9b	6.98E-146	1.267486947	0.231	0.021	1.33E-141	1.41E-95	1.085171142	0.187	0.032	2.69E-91	1.41E-95	1.40E-145
cyth1a.1	1.59E-145	1.341070316	0.418	0.115	3.04E-141	4.46E-129	1.521133299	0.415	0.137	8.50E-125	4.46E-129	3.19E-145
dusp6	4.93E-118	1.286640158	0.487	0.192	9.40E-114	2.20E-145	1.697493777	0.519	0.2	4.19E-141	4.93E-118	4.40E-145
sdc4	2.56E-116	1.203632903	0.591	0.272	4.88E-112	3.69E-145	1.483536593	0.647	0.297	7.04E-141	2.56E-116	7.38E-145
cxcr4a	7.62E-124	1.941056644	0.208	0.021	1.45E-119	7.12E-145	2.116166136	0.226	0.03	1.36E-140	7.62E-124	1.42E-144
oaz2a	1.49E-112	1.246940593	0.236	0.037	2.83E-108	6.28E-144	1.465398716	0.254	0.039	1.20E-139	1.49E-112	1.26E-143
mafbb	1.41E-105	0.917306419	0.212	0.03	2.68E-101	1.18E-143	1.250209956	0.272	0.045	2.26E-139	1.41E-105	2.36E-143
ucp2	1.57E-143	1.116418959	0.681	0.32	2.99E-139	1.27E-128	1.373215531	0.634	0.32	2.42E-124	1.27E-128	3.14E-143
adam15	2.00E-130	1.135960483	0.267	0.042	3.81E-126	2.33E-142	1.137494268	0.241	0.035	4.44E-138	2.00E-130	4.66E-142
itga1	3.24E-142	1.213918164	0.271	0.038	6.17E-138	2.77E-111	1.12291794	0.219	0.039	5.28E-107	2.77E-111	6.47E-142
pawr	2.05E-138	1.142541714	0.3	0.051	3.91E-134	1.19E-141	1.192275437	0.277	0.05	2.27E-137	2.05E-138	2.38E-141
mfng	7.99E-140	1.156084958	0.287	0.046	1.52E-135	4.28E-133	1.105778482	0.246	0.041	8.16E-129	4.28E-133	1.60E-139
itga5	2.15E-136	1.165603719	0.352	0.076	4.10E-132	8.79E-140	1.339204866	0.319	0.069	1.68E-135	2.15E-136	1.76E-139
jdp2b	5.15E-139	1.697513261	0.582	0.244	9.82E-135	6.23E-122	1.763801935	0.563	0.258	1.19E-117	6.23E-122	1.03E-138
mt-nd4	1.40E-138	0.890429399	0.949	0.814	2.68E-134	3.44E-112	0.881093779	0.935	0.817	6.55E-108	3.44E-112	2.81E-138
nrarpa	1.93E-138	1.194087116	0.668	0.319	3.68E-134	1.40E-123	1.604226937	0.575	0.271	2.66E-119	1.40E-123	3.86E-138
fam174b	7.50E-83	1.046497841	0.293	0.088	1.43E-78	1.72E-137	1.410326179	0.376	0.102	3.29E-133	7.50E-83	3.45E-137
ahr2	1.77E-136	1.307135334	0.395	0.106	3.38E-132	2.24E-106	1.413350639	0.366	0.123	4.28E-102	2.24E-106	3.54E-136
sos1	1.22E-135	1.128268699	0.302	0.055	2.33E-131	9.88E-130	1.074296089	0.254	0.045	1.88E-125	9.88E-130	2.44E-135
fstl1b	1.57E-135	0.994395256	0.579	0.211	3.00E-131	1.81E-107	1.038207414	0.519	0.212	3.45E-103	1.81E-107	3.14E-135
lama4	3.33E-135	1.203253168	0.348	0.075	6.36E-131	3.29E-121	1.271052172	0.307	0.073	6.27E-117	3.29E-121	6.67E-135
chac1	3.62E-135	1.334516161	0.697	0.394	6.91E-131	1.64E-111	1.386097198	0.666	0.405	3.12E-107	1.64E-111	7.25E-135
antxr1c	3.71E-135	1.118952538	0.331	0.07	7.08E-131	9.87E-94	1.092985566	0.274	0.074	1.88E-89	9.87E-94	7.43E-135
gask1b	2.00E-129	0.936979952	0.223	0.024	3.82E-125	4.69E-135	0.893428509	0.19	0.02	8.95E-131	2.00E-129	9.38E-135
plk3	2.75E-72	1.043508207	0.354	0.143	5.24E-68	9.42E-135	1.539552278	0.431	0.141	1.80E-130	2.75E-72	1.88E-134
si:ch73-138n13.1	1.46E-134	1.332327086	0.501	0.185	2.79E-130	2.12E-126	1.516831978	0.465	0.178	4.04E-122	2.12E-126	2.92E-134
macf1a	1.82E-134	1.283240058	0.59	0.262	3.48E-130	3.14E-111	1.440498378	0.532	0.251	5.99E-107	3.14E-111	3.65E-134
gpr182	5.97E-105	0.891083685	0.22	0.033	1.14E-100	2.56E-134	0.946808363	0.185	0.019	4.89E-130	5.97E-105	5.13E-134
txnipa	7.17E-134	1.388401894	0.705	0.41	1.37E-129	3.58E-101	1.304020801	0.745	0.526	6.82E-97	3.58E-101	1.43E-133
mef2aa	1.60E-131	1.222376252	0.396	0.107	3.04E-127	1.15E-133	1.444735102	0.383	0.108	2.19E-129	1.60E-131	2.30E-133
sema4c	1.19E-133	1.217452343	0.388	0.101	2.26E-129	2.30E-87	1.071921306	0.309	0.098	4.39E-83	2.30E-87	2.37E-133
cast	1.43E-133	1.293879966	0.348	0.079	2.72E-129	4.04E-102	1.214252432	0.3	0.082	7.71E-98	4.04E-102	2.86E-133
msna	1.75E-133	1.084773444	0.786	0.466	3.34E-129	3.41E-110	1.190429098	0.734	0.47	6.51E-106	3.41E-110	3.50E-133
pdgfbb	9.55E-94	1.045867803	0.166	0.019	1.82E-89	3.41E-133	1.32341338	0.193	0.022	6.50E-129	9.55E-94	6.81E-133
lyve1a	1.32E-85	2.908815544	0.208	0.041	2.52E-81	4.48E-132	2.862453041	0.222	0.033	8.55E-128	1.32E-85	8.96E-132
gadd45ab	3.44E-65	1.002689571	0.239	0.073	6.56E-61	3.14E-131	1.551321304	0.313	0.072	6.00E-127	3.44E-65	6.29E-131
stard8	8.35E-131	0.976632848	0.278	0.046	1.59E-126	1.00E-128	1.092628302	0.274	0.054	1.91E-124	1.00E-128	1.67E-130
sema3ab	5.39E-130	0.799276738	0.183	0.011	1.03E-125	2.14E-128	0.861147703	0.156	0.013	4.09E-124	2.14E-128	1.08E-129
junbb	2.55E-128	1.324946223	0.504	0.192	4.86E-124	4.59E-122	1.588843333	0.499	0.207	8.76E-118	4.59E-122	5.09E-128
zfp36l2	1.91E-127	1.278484246	0.373	0.1	3.64E-123	1.70E-113	1.419045397	0.384	0.127	3.24E-109	1.70E-113	3.81E-127
ccm2l	2.16E-93	0.81744012	0.224	0.041	4.13E-89	1.03E-126	1.045529832	0.207	0.028	1.97E-122	2.16E-93	2.06E-126
ccdc80	1.86E-102	1.009368208	0.286	0.065	3.56E-98	1.80E-126	1.20118033	0.255	0.046	3.44E-122	1.86E-102	3.60E-126
rasgef1bb	1.84E-106	1.007161417	0.229	0.037	3.51E-102	1.37E-125	1.259747518	0.241	0.042	2.62E-121	1.84E-106	2.75E-125
zgc:158343	3.48E-105	1.092474997	0.329	0.086	6.64E-101	4.70E-125	1.554006589	0.41	0.129	8.97E-121	3.48E-105	9.41E-125
mt-atp6	5.48E-125	0.825069205	0.989	0.956	1.05E-120	6.68E-121	0.860667038	0.981	0.978	1.27E-116	6.68E-121	1.10E-124
samd4a	5.67E-99	1.021779887	0.237	0.044	1.08E-94	1.41E-124	1.185819903	0.23	0.037	2.69E-120	5.67E-99	2.82E-124
fhod1	1.57E-124	0.884760926	0.218	0.024	2.99E-120	1.53E-97	0.789972394	0.171	0.025	2.91E-93	1.53E-97	3.14E-124
hspa12b	1.44E-90	1.077485549	0.259	0.063	2.76E-86	2.52E-124	1.370537562	0.273	0.056	4.82E-120	1.44E-90	5.05E-124
nrp2b	2.58E-124	1.246296466	0.359	0.089	4.93E-120	9.38E-67	1.05773447	0.309	0.118	1.79E-62	9.38E-67	5.16E-124
tll1	1.38E-123	0.88208296	0.215	0.023	2.62E-119	1.48E-93	0.743350317	0.15	0.019	2.82E-89	1.48E-93	2.75E-123
f2rl2	8.07E-74	0.741143972	0.165	0.027	1.54E-69	2.94E-123	0.940167518	0.178	0.02	5.61E-119	8.07E-74	5.88E-123
ugt1b5	4.33E-123	1.185455361	0.277	0.05	8.25E-119	1.50E-97	1.125099395	0.211	0.041	2.86E-93	1.50E-97	8.65E-123
fam83ha	7.75E-123	0.901427158	0.185	0.014	1.48E-118	1.16E-99	0.875876259	0.161	0.021	2.21E-95	1.16E-99	1.55E-122
ccn1l2	9.30E-123	1.14878712	0.22	0.025	1.77E-118	5.71E-117	1.017637118	0.171	0.019	1.09E-112	5.71E-117	1.86E-122
lrch1	9.46E-123	1.118337258	0.256	0.041	1.80E-118	4.66E-91	1.034588757	0.219	0.048	8.88E-87	4.66E-91	1.89E-122
snx9b	1.15E-122	1.151068652	0.336	0.082	2.19E-118	3.40E-101	1.113714261	0.299	0.084	6.48E-97	3.40E-101	2.29E-122
epas1b	5.40E-117	1.091430355	0.183	0.015	1.03E-112	2.38E-122	1.194569439	0.168	0.017	4.54E-118	5.40E-117	4.76E-122
jam2a	3.29E-122	1.210064321	0.296	0.062	6.28E-118	5.34E-85	1.083459964	0.256	0.071	1.02E-80	5.34E-85	6.58E-122
mras	1.94E-121	1.143321516	0.336	0.082	3.69E-117	4.85E-106	1.195866542	0.282	0.07	9.26E-102	4.85E-106	3.87E-121
rock2b.1	1.85E-101	0.963096067	0.279	0.063	3.53E-97	4.06E-121	1.047313955	0.259	0.05	7.75E-117	1.85E-101	8.12E-121
calcrla	4.60E-121	0.906354823	0.247	0.036	8.77E-117	8.24E-93	0.885472966	0.175	0.028	1.57E-88	8.24E-93	9.20E-121
piezo2a.2	2.47E-116	0.958401472	0.25	0.04	4.72E-112	7.54E-121	1.094470639	0.219	0.034	1.44E-116	2.47E-116	1.51E-120
tead1b	8.14E-120	1.279424551	0.429	0.141	1.55E-115	2.95E-83	1.216630105	0.39	0.16	5.63E-79	2.95E-83	1.63E-119
gpr156	1.62E-98	0.873642657	0.189	0.024	3.09E-94	9.82E-120	1.010040663	0.18	0.022	1.87E-115	1.62E-98	1.96E-119
aatka	1.62E-74	0.798060665	0.156	0.023	3.10E-70	1.55E-119	1.031640687	0.169	0.018	2.95E-115	1.62E-74	3.10E-119
mbnl2	7.83E-119	1.196190515	0.396	0.123	1.49E-114	3.58E-69	1.129445452	0.349	0.15	6.83E-65	3.58E-69	1.57E-118
si:ch211-33e4.2	1.07E-118	0.749122234	0.165	0.009	2.04E-114	8.13E-101	0.529980366	0.115	0.008	1.55E-96	8.13E-101	2.14E-118
itga9	6.92E-99	0.995956091	0.263	0.056	1.32E-94	2.47E-118	1.065524418	0.221	0.036	4.72E-114	6.92E-99	4.95E-118
plk2a	7.87E-90	0.675895665	0.169	0.021	1.50E-85	3.36E-118	0.778841545	0.167	0.018	6.41E-114	7.87E-90	6.72E-118
lmo4a	7.17E-118	1.177477821	0.408	0.126	1.37E-113	5.12E-87	1.183601805	0.327	0.112	9.77E-83	5.12E-87	1.43E-117
dspa	9.03E-118	1.02429444	0.273	0.05	1.72E-113	1.00E-111	1.089862454	0.253	0.053	1.91E-107	1.00E-111	1.81E-117
gstt1b	1.12E-117	1.055560779	0.3	0.063	2.14E-113	3.27E-80	0.950964397	0.22	0.053	6.24E-76	3.27E-80	2.24E-117
grb10a	6.17E-117	1.100998864	0.289	0.057	1.18E-112	3.46E-117	1.141833816	0.251	0.048	6.61E-113	6.17E-117	6.93E-117
si:dkey-19b23.8	9.04E-80	0.908879498	0.189	0.034	1.73E-75	1.17E-116	1.060497707	0.209	0.032	2.23E-112	9.04E-80	2.34E-116
itga6b	1.89E-115	0.89062179	0.207	0.024	3.60E-111	6.60E-68	0.713792336	0.169	0.036	1.26E-63	6.60E-68	3.78E-115
thbs1b	1.09E-114	1.799213483	0.27	0.051	2.08E-110	9.34E-46	1.381289343	0.191	0.065	1.78E-41	9.34E-46	2.18E-114
mef2ca	1.91E-92	1.041436997	0.23	0.047	3.64E-88	1.09E-114	1.239687949	0.258	0.054	2.09E-110	1.91E-92	2.19E-114
sgk1	8.06E-114	1.233245652	0.376	0.113	1.54E-109	6.73E-85	1.256720259	0.361	0.136	1.28E-80	6.73E-85	1.61E-113
niban1b	9.77E-114	0.917075499	0.212	0.027	1.86E-109	2.58E-80	0.875128576	0.17	0.032	4.92E-76	2.58E-80	1.95E-113
lamb1b	3.49E-75	1.031230419	0.209	0.047	6.66E-71	3.56E-113	1.221152422	0.232	0.043	6.80E-109	3.49E-75	7.13E-113
ppfibp1a	3.60E-113	1.03044156	0.31	0.071	6.87E-109	1.71E-100	1.200509475	0.279	0.072	3.25E-96	1.71E-100	7.20E-113
pdgfba	2.77E-66	0.686324273	0.144	0.023	5.28E-62	7.09E-113	1.013162827	0.185	0.026	1.35E-108	2.77E-66	1.42E-112
prex2	1.71E-112	0.998722007	0.234	0.036	3.26E-108	5.12E-110	0.967564609	0.209	0.035	9.77E-106	5.12E-110	3.42E-112
si:dkey-49n23.1	1.28E-71	0.780072273	0.177	0.034	2.45E-67	2.69E-112	0.943426355	0.184	0.025	5.14E-108	1.28E-71	5.39E-112
adam12	2.97E-112	0.902123411	0.193	0.02	5.67E-108	1.75E-97	0.850918537	0.149	0.018	3.34E-93	1.75E-97	5.94E-112
abcc2	8.78E-54	0.780785541	0.13	0.024	1.67E-49	8.11E-112	1.081770383	0.153	0.016	1.55E-107	8.78E-54	1.62E-111
rgs5b	6.29E-108	1.403118495	0.185	0.019	1.20E-103	2.00E-111	1.335722411	0.194	0.029	3.81E-107	6.29E-108	3.99E-111
nrarpb	4.85E-67	0.898513953	0.441	0.21	9.25E-63	4.41E-111	1.46347477	0.476	0.192	8.40E-107	4.85E-67	8.81E-111
tmem204	6.20E-111	0.822622424	0.188	0.019	1.18E-106	3.02E-98	0.79489024	0.143	0.016	5.77E-94	3.02E-98	1.24E-110
il13ra1	2.16E-62	0.546683084	0.13	0.019	4.11E-58	1.20E-110	0.896643917	0.165	0.019	2.29E-106	2.16E-62	2.40E-110
myo7aa	8.87E-101	0.84436217	0.214	0.033	1.69E-96	6.75E-110	0.897064052	0.173	0.022	1.29E-105	8.87E-101	1.35E-109
heg1	1.62E-91	0.821486275	0.203	0.033	3.09E-87	9.27E-110	0.945871348	0.163	0.019	1.77E-105	1.62E-91	1.85E-109
tnfaip8l1	1.06E-109	1.001740591	0.217	0.031	2.03E-105	9.79E-75	0.817078182	0.169	0.034	1.87E-70	9.79E-75	2.13E-109
adra1aa	7.83E-99	0.8805882	0.122	0.004	1.49E-94	1.41E-109	0.955428619	0.129	0.01	2.69E-105	7.83E-99	2.82E-109
pkp3b	5.53E-109	0.967257061	0.251	0.046	1.06E-104	2.50E-109	1.080901602	0.226	0.042	4.76E-105	5.53E-109	5.00E-109
sox18	2.47E-90	0.671982883	0.128	0.008	4.72E-86	2.33E-108	0.717647471	0.14	0.013	4.45E-104	2.47E-90	4.66E-108
calcrlb	1.06E-107	0.74105725	0.155	0.01	2.01E-103	9.20E-100	0.589176865	0.112	0.008	1.76E-95	9.20E-100	2.11E-107
ehd2b	1.75E-107	0.956695505	0.185	0.019	3.33E-103	1.62E-99	1.099190045	0.169	0.024	3.08E-95	1.62E-99	3.49E-107
tln1	4.07E-107	1.13699008	0.478	0.202	7.76E-103	1.64E-83	1.182300458	0.464	0.227	3.13E-79	1.64E-83	8.14E-107
ctsla	9.39E-66	0.999307681	0.63	0.419	1.79E-61	5.97E-107	1.359052689	0.672	0.4	1.14E-102	9.39E-66	1.19E-106
cd276	1.90E-106	0.884530487	0.283	0.062	3.63E-102	9.08E-95	1.010974115	0.238	0.055	1.73E-90	9.08E-95	3.81E-106
ccdc85b	5.00E-106	1.103926602	0.399	0.133	9.54E-102	6.73E-104	1.279527228	0.387	0.136	1.28E-99	6.73E-104	1.00E-105
sox13	8.26E-106	1.175009108	0.331	0.09	1.58E-101	3.89E-48	0.985436341	0.256	0.104	7.41E-44	3.89E-48	1.65E-105
mafba	1.06E-105	0.871525725	0.249	0.045	2.01E-101	3.30E-66	0.854962892	0.195	0.05	6.29E-62	3.30E-66	2.11E-105
cd81a	2.72E-105	1.134260602	0.681	0.418	5.19E-101	5.63E-68	1.032501917	0.621	0.41	1.07E-63	5.63E-68	5.44E-105
fosl1a	6.15E-37	0.749128854	0.202	0.079	1.17E-32	4.67E-105	1.462649283	0.316	0.089	8.92E-101	6.15E-37	9.35E-105
adra1d	2.01E-104	0.808462736	0.152	0.01	3.84E-100	9.45E-86	0.633673237	0.102	0.008	1.80E-81	9.45E-86	4.02E-104
rhoca	2.98E-95	0.865652106	0.385	0.129	5.69E-91	2.38E-104	1.076797328	0.352	0.11	4.54E-100	2.98E-95	4.76E-104
2-Sep	1.18E-103	1.067997893	0.506	0.228	2.26E-99	8.03E-68	1.081334212	0.467	0.257	1.53E-63	8.03E-68	2.37E-103
RALGDS	2.71E-81	0.836215227	0.177	0.028	5.18E-77	1.29E-103	1.095220492	0.216	0.04	2.45E-99	2.71E-81	2.57E-103
si:zfos-2326c3.2	1.45E-103	1.005554411	0.256	0.052	2.77E-99	4.53E-70	0.887641173	0.217	0.059	8.64E-66	4.53E-70	2.91E-103
hip1	1.63E-103	1.135816454	0.323	0.09	3.11E-99	5.25E-76	1.048961143	0.282	0.095	1.00E-71	5.25E-76	3.26E-103
rgcc	2.21E-103	1.721275086	0.301	0.078	4.21E-99	2.89E-66	1.491164745	0.292	0.109	5.50E-62	2.89E-66	4.41E-103
cyfip1	1.95E-102	1.02297397	0.343	0.103	3.72E-98	1.54E-60	0.923936554	0.279	0.107	2.93E-56	1.54E-60	3.90E-102
rin3	5.13E-96	0.860577584	0.259	0.058	9.79E-92	5.19E-102	0.981925726	0.25	0.056	9.91E-98	5.13E-96	1.04E-101
mcf2l2	1.40E-101	1.123725267	0.308	0.081	2.67E-97	7.32E-84	1.136384025	0.271	0.079	1.40E-79	7.32E-84	2.80E-101
egr1	1.09E-77	1.210791969	0.439	0.196	2.07E-73	2.29E-101	1.565938835	0.474	0.202	4.36E-97	1.09E-77	4.57E-101
slc29a1a	3.19E-101	1.733456978	0.383	0.141	6.09E-97	3.10E-69	1.646026082	0.339	0.147	5.91E-65	3.10E-69	6.39E-101
smad1	9.59E-101	1.109877113	0.264	0.059	1.83E-96	6.70E-73	1.030420215	0.233	0.067	1.28E-68	6.70E-73	1.92E-100
bmp16	1.10E-81	0.93035688	0.235	0.054	2.10E-77	1.46E-100	1.077269264	0.218	0.042	2.78E-96	1.10E-81	2.91E-100
mylk5	2.19E-100	0.999963124	0.23	0.042	4.18E-96	1.55E-41	0.656713685	0.154	0.048	2.95E-37	1.55E-41	4.38E-100
cdc42ep1a	2.68E-88	0.567884428	0.137	0.011	5.11E-84	2.76E-100	0.557985786	0.117	0.009	5.27E-96	2.68E-88	5.53E-100
igfbp7	4.80E-97	0.76046463	0.137	0.008	9.15E-93	4.91E-100	0.733557223	0.125	0.011	9.36E-96	4.80E-97	9.81E-100
hspg2	5.51E-100	1.003697688	0.216	0.035	1.05E-95	1.05E-96	1.07207833	0.221	0.046	2.01E-92	1.05E-96	1.10E-99
arhgef1a	2.04E-80	0.801498725	0.226	0.052	3.89E-76	8.81E-99	0.988913085	0.254	0.06	1.68E-94	2.04E-80	1.76E-98
iqgap2	2.75E-85	0.950631967	0.315	0.099	5.24E-81	1.01E-98	1.157605731	0.31	0.092	1.92E-94	2.75E-85	2.01E-98
lnx2b	2.15E-98	0.731501171	0.158	0.014	4.11E-94	7.42E-83	0.644696669	0.131	0.017	1.41E-78	7.42E-83	4.31E-98
flna	2.91E-98	1.000570348	0.427	0.152	5.56E-94	1.60E-79	1.062144442	0.363	0.138	3.06E-75	1.60E-79	5.82E-98
rapgef5b	7.51E-61	0.804736065	0.188	0.048	1.43E-56	8.90E-98	1.039290897	0.188	0.032	1.70E-93	7.51E-61	1.78E-97
si:dkeyp-19e1.3	3.89E-89	1.054564412	0.215	0.043	7.41E-85	1.02E-97	1.065362147	0.222	0.047	1.95E-93	3.89E-89	2.04E-97
vat1	8.93E-97	1.115334695	0.551	0.278	1.70E-92	6.95E-79	1.196442333	0.482	0.25	1.33E-74	6.95E-79	1.79E-96
ccdc187	1.20E-96	1.017157231	0.376	0.126	2.28E-92	7.30E-73	1.090538073	0.314	0.117	1.39E-68	7.30E-73	2.39E-96
tmem88b	3.12E-83	0.768407204	0.277	0.073	5.95E-79	2.04E-96	0.949599862	0.238	0.052	3.89E-92	3.12E-83	4.08E-96
exoc6	4.49E-96	1.220621027	0.465	0.209	8.56E-92	1.65E-43	1.05687679	0.376	0.218	3.16E-39	1.65E-43	8.97E-96
ddx5	2.65E-49	0.639083871	0.81	0.65	5.06E-45	1.78E-95	1.007256094	0.801	0.607	3.39E-91	2.65E-49	3.55E-95
pmp22b	1.23E-94	1.27951577	0.392	0.138	2.34E-90	1.21E-89	1.288994967	0.399	0.151	2.31E-85	1.21E-89	2.46E-94
mt-nd2	1.45E-94	0.728896008	0.933	0.785	2.76E-90	1.17E-67	0.692088865	0.885	0.766	2.23E-63	1.17E-67	2.89E-94
tuba8l3	2.40E-94	1.001877799	0.403	0.143	4.58E-90	7.08E-91	1.040662762	0.375	0.131	1.35E-86	7.08E-91	4.80E-94
ponzr1	2.55E-94	0.953475887	0.344	0.106	4.86E-90	1.71E-82	1.048175715	0.309	0.102	3.27E-78	1.71E-82	5.09E-94
si:dkey-237i9.8	1.75E-80	0.750152253	0.157	0.021	3.33E-76	6.01E-94	0.662610172	0.121	0.011	1.15E-89	1.75E-80	1.20E-93
ralgapa1	2.24E-90	1.216360425	0.413	0.167	4.27E-86	9.74E-94	1.399939637	0.403	0.163	1.86E-89	2.24E-90	1.95E-93
hbegfa	2.22E-59	0.666287138	0.335	0.135	4.24E-55	1.01E-93	1.27455046	0.366	0.128	1.93E-89	2.22E-59	2.02E-93
trip10a	2.02E-84	0.784980149	0.213	0.043	3.86E-80	1.27E-93	0.874637902	0.191	0.035	2.42E-89	2.02E-84	2.54E-93
zfp36l1b	1.44E-93	1.157092049	0.342	0.107	2.75E-89	1.38E-82	1.183234416	0.328	0.114	2.63E-78	1.38E-82	2.88E-93
plekhg2	2.63E-93	1.008386819	0.249	0.055	5.02E-89	1.27E-78	0.968440945	0.211	0.051	2.42E-74	1.27E-78	5.26E-93
tspan18b	4.08E-93	0.959328038	0.404	0.152	7.79E-89	9.07E-45	0.841745991	0.347	0.18	1.73E-40	9.07E-45	8.16E-93
kirrel3l	4.67E-93	1.01600085	0.352	0.114	8.92E-89	7.34E-33	0.730794781	0.265	0.132	1.40E-28	7.34E-33	9.35E-93
her6	1.85E-76	1.541103767	0.528	0.284	3.53E-72	1.57E-92	1.772165802	0.548	0.286	2.99E-88	1.85E-76	3.14E-92
akap13	3.43E-92	1.116262631	0.388	0.146	6.55E-88	1.00E-57	1.171496348	0.363	0.177	1.91E-53	1.00E-57	6.87E-92
mgat1b	3.87E-92	1.037106694	0.38	0.137	7.38E-88	3.64E-78	1.102849596	0.333	0.124	6.95E-74	3.64E-78	7.73E-92
dab2ipb	3.99E-92	0.954306259	0.354	0.115	7.61E-88	9.22E-86	1.10860054	0.312	0.102	1.76E-81	9.22E-86	7.98E-92
luzp1	4.69E-85	0.93478745	0.23	0.051	8.95E-81	6.37E-92	1.031563358	0.25	0.062	1.21E-87	4.69E-85	1.27E-91
hyal2a	2.76E-86	0.681268711	0.164	0.021	5.27E-82	6.68E-92	0.704666694	0.126	0.013	1.27E-87	2.76E-86	1.34E-91
tgfbr2b	7.72E-92	0.796352923	0.209	0.036	1.47E-87	1.04E-76	0.728873746	0.168	0.032	1.97E-72	1.04E-76	1.54E-91
anks1b	3.21E-81	0.838347568	0.364	0.127	6.13E-77	1.13E-91	1.251465015	0.329	0.106	2.16E-87	3.21E-81	2.26E-91
si:dkey-192g7.3	1.24E-73	0.615132707	0.152	0.022	2.37E-69	1.16E-91	0.71956215	0.156	0.022	2.22E-87	1.24E-73	2.32E-91
si:dkey-261h17.1	2.67E-91	0.977167082	0.486	0.205	5.09E-87	1.45E-66	1.039928485	0.412	0.193	2.77E-62	1.45E-66	5.34E-91
tpte	3.10E-91	0.826173177	0.209	0.037	5.91E-87	2.60E-63	0.662961209	0.16	0.035	4.96E-59	2.60E-63	6.19E-91
SH3TC1	2.64E-56	0.665316665	0.174	0.042	5.04E-52	4.49E-91	0.858370326	0.161	0.024	8.57E-87	2.64E-56	8.99E-91
stard9	9.90E-84	1.172038574	0.258	0.066	1.89E-79	1.12E-90	1.214486649	0.258	0.067	2.13E-86	9.90E-84	2.23E-90
coro1ca	4.27E-90	1.016340305	0.446	0.196	8.15E-86	4.67E-51	1.098717692	0.368	0.197	8.90E-47	4.67E-51	8.55E-90
mprip	2.48E-80	1.068211684	0.359	0.139	4.74E-76	4.45E-90	1.289231931	0.361	0.136	8.48E-86	2.48E-80	8.89E-90
epha2a	4.82E-90	0.971132744	0.268	0.066	9.20E-86	3.05E-57	0.864379353	0.207	0.063	5.82E-53	3.05E-57	9.64E-90
mt-nd1	1.13E-89	0.67116576	0.96	0.878	2.16E-85	3.31E-86	0.684586166	0.956	0.888	6.32E-82	3.31E-86	2.27E-89
nuak1a	2.20E-58	0.561293329	0.132	0.022	4.20E-54	1.24E-89	0.78030144	0.139	0.017	2.36E-85	2.20E-58	2.47E-89
phldb2b	2.54E-89	0.876039464	0.204	0.036	4.85E-85	2.42E-67	0.748208351	0.167	0.036	4.61E-63	2.42E-67	5.09E-89
cavin1b	5.16E-76	1.104604416	0.174	0.03	9.85E-72	2.57E-89	1.238989759	0.179	0.031	4.89E-85	5.16E-76	5.13E-89
tsc22d3	1.02E-58	0.952238739	0.274	0.104	1.95E-54	5.10E-89	1.261449289	0.382	0.15	9.73E-85	1.02E-58	1.02E-88
acin1a	1.79E-88	0.870518601	0.818	0.609	3.42E-84	1.12E-82	0.986504777	0.78	0.582	2.13E-78	1.12E-82	3.58E-88
csrp2	2.33E-88	1.214995572	0.184	0.028	4.44E-84	4.97E-78	1.118953348	0.162	0.03	9.48E-74	4.97E-78	4.65E-88
man1a1	3.94E-88	0.866085541	0.23	0.049	7.52E-84	4.57E-69	0.91545955	0.219	0.062	8.72E-65	4.57E-69	7.88E-88
rgs3a	2.42E-87	0.693941217	0.151	0.016	4.62E-83	6.84E-72	0.659289506	0.118	0.016	1.30E-67	6.84E-72	4.85E-87
parvab	3.74E-87	0.613946386	0.125	0.008	7.14E-83	1.90E-85	0.651669804	0.108	0.009	3.62E-81	1.90E-85	7.49E-87
ftr82	2.13E-86	0.845408717	0.24	0.054	4.06E-82	4.24E-70	0.810382811	0.208	0.054	8.09E-66	4.24E-70	4.26E-86
frmd6	4.66E-86	0.935922958	0.223	0.048	8.88E-82	8.43E-46	0.791736193	0.195	0.068	1.61E-41	8.43E-46	9.31E-86
mmrn2b	6.35E-86	0.751511082	0.188	0.03	1.21E-81	3.14E-69	0.709156301	0.14	0.024	5.99E-65	3.14E-69	1.27E-85
palm2akap2.1	1.05E-85	0.85812373	0.221	0.045	2.00E-81	7.64E-75	0.793792852	0.194	0.045	1.46E-70	7.64E-75	2.10E-85
niban2a	4.69E-83	0.819021796	0.24	0.056	8.96E-79	1.07E-85	0.852730351	0.203	0.043	2.04E-81	4.69E-83	2.14E-85
dtx2	1.15E-85	0.803007978	0.234	0.053	2.20E-81	7.71E-53	0.762071233	0.177	0.051	1.47E-48	7.71E-53	2.30E-85
jupa	5.08E-85	1.02062277	0.304	0.095	9.70E-81	1.29E-36	0.862384813	0.247	0.117	2.46E-32	1.29E-36	1.02E-84
ecscr	4.99E-81	0.67274147	0.173	0.027	9.52E-77	9.63E-85	0.726483013	0.145	0.021	1.84E-80	4.99E-81	1.93E-84
si:dkey-52l18.4	2.42E-84	0.827791456	0.199	0.037	4.62E-80	3.88E-58	0.646162661	0.139	0.029	7.41E-54	3.88E-58	4.84E-84
lrrfip1a	3.50E-84	1.146002536	0.325	0.112	6.68E-80	2.70E-62	1.092858915	0.31	0.127	5.14E-58	2.70E-62	7.01E-84
lpar2a	6.64E-84	0.820282539	0.176	0.027	1.27E-79	1.49E-58	0.713055336	0.143	0.031	2.85E-54	1.49E-58	1.33E-83
CABZ01075125.1	2.92E-78	0.737255339	0.168	0.026	5.56E-74	7.69E-84	0.821408207	0.157	0.025	1.47E-79	2.92E-78	1.54E-83
zgc:112332	1.11E-83	0.700102848	0.132	0.011	2.12E-79	1.53E-63	0.721128963	0.106	0.015	2.93E-59	1.53E-63	2.22E-83
timp2b	3.31E-83	0.792092929	0.161	0.021	6.32E-79	7.97E-55	0.667703244	0.119	0.022	1.52E-50	7.97E-55	6.62E-83
adcy2b	4.37E-83	0.845403231	0.262	0.066	8.33E-79	4.08E-81	0.967955004	0.2	0.043	7.78E-77	4.08E-81	8.73E-83
arl4ab	7.71E-79	0.884810489	0.245	0.061	1.47E-74	5.21E-83	1.011597307	0.234	0.058	9.93E-79	7.71E-79	1.04E-82
MYADM	7.12E-83	0.87088345	0.25	0.064	1.36E-78	1.37E-59	0.829572626	0.212	0.065	2.60E-55	1.37E-59	1.42E-82
svild	1.79E-82	1.036911266	0.303	0.095	3.41E-78	1.43E-47	0.941209609	0.252	0.103	2.72E-43	1.43E-47	3.58E-82
usp6nl	2.19E-82	0.911016607	0.197	0.038	4.17E-78	6.48E-52	0.828374438	0.162	0.044	1.24E-47	6.48E-52	4.37E-82
ptbp1a	3.52E-82	1.091957116	0.48	0.251	6.71E-78	8.35E-42	1.006285701	0.417	0.268	1.59E-37	8.35E-42	7.03E-82
nrp1b	8.22E-82	0.760486219	0.157	0.02	1.57E-77	2.26E-64	0.70629814	0.129	0.022	4.30E-60	2.26E-64	1.64E-81
mt-nd3	7.32E-81	0.794735556	0.773	0.568	1.40E-76	9.85E-70	0.861301526	0.717	0.529	1.88E-65	9.85E-70	1.46E-80
ENSDARG00000059507	1.05E-47	0.561625708	0.128	0.026	2.01E-43	1.71E-80	0.707984896	0.128	0.016	3.27E-76	1.05E-47	3.43E-80
niban2b	1.96E-80	0.815422771	0.241	0.06	3.74E-76	2.46E-73	0.983152187	0.243	0.072	4.70E-69	2.46E-73	3.92E-80
prdm1a	1.98E-80	1.094243488	0.201	0.04	3.78E-76	2.00E-76	1.204231885	0.223	0.058	3.82E-72	2.00E-76	3.96E-80
cdc42bpb	2.84E-80	0.967893996	0.421	0.185	5.42E-76	2.61E-56	1.04875875	0.375	0.192	4.98E-52	2.61E-56	5.68E-80
abi1a	3.58E-80	0.929692522	0.313	0.104	6.83E-76	1.46E-56	0.923179058	0.273	0.108	2.78E-52	1.46E-56	7.16E-80
dcbld1	5.42E-75	0.967013391	0.197	0.042	1.03E-70	3.69E-80	1.062415843	0.195	0.043	7.04E-76	5.42E-75	7.38E-80
adgra2	3.95E-80	0.688575071	0.149	0.018	7.54E-76	4.19E-66	0.720336969	0.133	0.023	7.99E-62	4.19E-66	7.91E-80
ccnl1a	1.57E-68	1.054685447	0.475	0.264	3.00E-64	1.62E-79	1.3441494	0.501	0.28	3.09E-75	1.57E-68	3.24E-79
fabp11a	8.11E-68	2.909605552	0.327	0.13	1.55E-63	2.10E-79	3.367533765	0.362	0.146	4.00E-75	8.11E-68	4.19E-79
wu:fi09b08	2.49E-79	0.868615456	0.446	0.198	4.75E-75	2.03E-78	1.112164922	0.422	0.189	3.87E-74	2.03E-78	4.98E-79
flrt2	4.30E-79	0.721166669	0.167	0.025	8.20E-75	7.70E-56	0.653652685	0.127	0.025	1.47E-51	7.70E-56	8.59E-79
erfl3	4.88E-63	0.8233518	0.228	0.069	9.31E-59	5.82E-79	1.010394516	0.254	0.075	1.11E-74	4.88E-63	1.16E-78
cdkn1ba	2.00E-78	0.969590379	0.21	0.046	3.81E-74	1.04E-56	0.871677241	0.182	0.051	1.98E-52	1.04E-56	4.00E-78
nos1apa.1	5.81E-78	0.796175862	0.249	0.066	1.11E-73	3.94E-77	0.921121501	0.225	0.06	7.51E-73	3.94E-77	1.16E-77
mmrn2a	9.20E-55	0.551910581	0.181	0.046	1.75E-50	2.90E-77	0.80169169	0.19	0.041	5.53E-73	9.20E-55	5.80E-77
srgap2	8.10E-68	0.932215228	0.383	0.173	1.54E-63	5.48E-77	1.215157239	0.393	0.176	1.05E-72	8.10E-68	1.10E-76
aplp2	6.47E-76	0.773560786	0.354	0.132	1.24E-71	1.11E-45	0.767783822	0.283	0.126	2.13E-41	1.11E-45	1.29E-75
fbln2	8.91E-76	1.127318384	0.16	0.025	1.70E-71	5.01E-55	0.978490481	0.137	0.03	9.57E-51	5.01E-55	1.78E-75
mcl1b	1.33E-75	1.024189961	0.425	0.194	2.53E-71	5.62E-50	0.931144674	0.43	0.244	1.07E-45	5.62E-50	2.66E-75
ehbp1l1b	1.50E-75	0.897372155	0.144	0.019	2.85E-71	1.02E-46	0.627825966	0.123	0.028	1.94E-42	1.02E-46	2.99E-75
ddit3	5.65E-35	0.910525697	0.233	0.105	1.08E-30	1.57E-75	1.468409044	0.34	0.132	3.00E-71	5.65E-35	3.14E-75
PKN2	3.57E-75	0.814345562	0.222	0.054	6.80E-71	1.17E-67	0.86453637	0.215	0.06	2.24E-63	1.17E-67	7.13E-75
zgc:153184	8.09E-55	0.727667544	0.167	0.04	1.54E-50	5.51E-75	0.835132816	0.158	0.029	1.05E-70	8.09E-55	1.10E-74
DAB2	9.74E-75	0.752548436	0.229	0.057	1.86E-70	2.53E-48	0.681618517	0.178	0.054	4.84E-44	2.53E-48	1.95E-74
LRATD2	8.75E-29	0.472998059	0.159	0.06	1.67E-24	1.63E-74	0.843551836	0.182	0.039	3.12E-70	8.75E-29	3.27E-74
apbb2b	2.29E-74	0.886248938	0.222	0.055	4.38E-70	8.17E-62	0.844549446	0.2	0.057	1.56E-57	8.17E-62	4.59E-74
tuba8l	2.84E-74	0.953712826	0.681	0.427	5.42E-70	2.65E-45	0.814735529	0.636	0.454	5.05E-41	2.65E-45	5.68E-74
sh3gl3b	2.99E-74	0.708045743	0.194	0.041	5.71E-70	3.30E-46	0.583006461	0.137	0.035	6.29E-42	3.30E-46	5.99E-74
pxdc1b	3.05E-74	0.674768306	0.132	0.015	5.82E-70	1.89E-61	0.683727038	0.108	0.016	3.61E-57	1.89E-61	6.10E-74
prex1	4.33E-74	0.88677197	0.213	0.05	8.27E-70	2.62E-39	0.774814283	0.177	0.064	5.00E-35	2.62E-39	8.67E-74
tlnrd1	7.62E-74	0.79392008	0.231	0.06	1.45E-69	8.75E-66	0.86405601	0.197	0.053	1.67E-61	8.75E-66	1.52E-73
si:ch211-106h4.9	3.49E-44	0.603414529	0.107	0.019	6.67E-40	1.42E-73	0.682945357	0.108	0.012	2.70E-69	3.49E-44	2.83E-73
abca1a	1.34E-18	0.562518625	0.264	0.166	2.57E-14	2.03E-73	1.343726099	0.407	0.189	3.88E-69	1.34E-18	4.07E-73
wwc3	1.12E-64	0.709954863	0.158	0.03	2.14E-60	5.79E-73	0.708996602	0.159	0.03	1.11E-68	1.12E-64	1.16E-72
myo18ab	7.33E-73	1.13248429	0.392	0.179	1.40E-68	1.76E-42	1.070813302	0.332	0.179	3.36E-38	1.76E-42	1.47E-72
zbtb16a	8.12E-73	0.951074939	0.388	0.162	1.55E-68	6.83E-39	0.99825658	0.324	0.173	1.30E-34	6.83E-39	1.62E-72
foxc1a	9.65E-73	0.790604347	0.249	0.068	1.84E-68	3.45E-67	0.739307025	0.223	0.062	6.59E-63	3.45E-67	1.93E-72
stk17al	1.56E-72	0.928740706	0.205	0.048	2.97E-68	3.85E-24	0.745731852	0.132	0.053	7.34E-20	3.85E-24	3.11E-72
ildr2	1.64E-72	0.907043197	0.246	0.071	3.12E-68	9.29E-36	0.72944163	0.194	0.079	1.77E-31	9.29E-36	3.27E-72
mt-nd5	4.86E-72	0.716607711	0.812	0.635	9.26E-68	1.51E-48	0.762681172	0.735	0.606	2.87E-44	1.51E-48	9.71E-72
rbms2a	5.43E-71	0.858194226	0.281	0.091	1.04E-66	1.15E-71	1.04434424	0.249	0.077	2.20E-67	5.43E-71	2.31E-71
ptbp1b	1.74E-71	0.883537608	0.369	0.156	3.31E-67	8.71E-39	0.851519911	0.311	0.164	1.66E-34	8.71E-39	3.47E-71
arhgap29b	4.93E-71	0.825781889	0.217	0.055	9.40E-67	9.89E-38	0.783894617	0.169	0.061	1.89E-33	9.89E-38	9.85E-71
vdrb	3.03E-52	0.899979441	0.337	0.161	5.78E-48	7.66E-71	1.228572615	0.396	0.189	1.46E-66	3.03E-52	1.53E-70
si:ch73-375g18.1	8.06E-71	0.717951696	0.183	0.037	1.54E-66	5.60E-58	0.691648784	0.165	0.041	1.07E-53	5.60E-58	1.61E-70
srgn	2.98E-45	0.334725235	0.372	0.182	5.68E-41	1.95E-70	0.824581272	0.374	0.154	3.71E-66	2.98E-45	3.89E-70
neurl1b	6.47E-53	0.505316532	0.1	0.012	1.23E-48	4.86E-70	0.595779312	0.111	0.014	9.27E-66	6.47E-53	9.72E-70
itsn2b	7.86E-70	0.91234304	0.266	0.086	1.50E-65	5.75E-36	0.912946511	0.23	0.106	1.10E-31	5.75E-36	1.57E-69
pnrc2	8.86E-23	0.387014405	0.852	0.71	1.69E-18	8.08E-70	0.763870017	0.854	0.693	1.54E-65	8.86E-23	1.62E-69
bmpr2a	6.68E-69	0.923184264	0.417	0.198	1.27E-64	7.11E-63	0.994551118	0.396	0.191	1.36E-58	7.11E-63	1.34E-68
btg1	3.74E-41	0.594102097	0.702	0.55	7.13E-37	7.89E-69	0.707808272	0.789	0.586	1.51E-64	3.74E-41	1.58E-68
tcf12	2.82E-68	1.034650308	0.433	0.215	5.38E-64	1.32E-61	1.078770516	0.457	0.251	2.51E-57	1.32E-61	5.64E-68
ppp1r13ba	2.60E-65	0.646285918	0.183	0.04	4.96E-61	4.81E-68	0.70127801	0.159	0.032	9.17E-64	2.60E-65	9.61E-68
limk1b	6.28E-68	0.722723106	0.155	0.026	1.20E-63	9.15E-58	0.652973596	0.12	0.022	1.75E-53	9.15E-58	1.26E-67
sbf2	2.09E-47	0.7645687	0.185	0.057	3.99E-43	1.06E-67	0.863648508	0.203	0.054	2.01E-63	2.09E-47	2.11E-67
arhgef10	1.71E-63	0.597141694	0.133	0.02	3.26E-59	1.46E-67	0.621748372	0.131	0.022	2.79E-63	1.71E-63	2.93E-67
tmem108	1.95E-67	0.711435342	0.221	0.06	3.72E-63	2.12E-55	0.881776375	0.211	0.069	4.05E-51	2.12E-55	3.90E-67
ehd1b	2.16E-67	0.754488892	0.234	0.066	4.12E-63	2.87E-43	0.71931	0.187	0.066	5.47E-39	2.87E-43	4.32E-67
nos1apa	2.54E-67	0.617146113	0.173	0.034	4.84E-63	2.30E-54	0.691408411	0.156	0.039	4.39E-50	2.30E-54	5.07E-67
glula	3.03E-67	0.904842615	0.174	0.035	5.79E-63	1.31E-27	0.812391987	0.147	0.058	2.50E-23	1.31E-27	6.07E-67
gna12a	4.72E-47	0.557757112	0.156	0.041	9.01E-43	3.67E-67	0.812726375	0.178	0.042	6.99E-63	4.72E-47	7.33E-67
hdac9b	1.02E-50	0.705528499	0.128	0.025	1.95E-46	3.93E-67	0.852413769	0.145	0.028	7.49E-63	1.02E-50	7.85E-67
atf4b	1.54E-65	0.858601534	0.674	0.493	2.95E-61	6.00E-67	1.040373284	0.623	0.445	1.14E-62	1.54E-65	1.20E-66
smox	5.20E-60	1.302651306	0.315	0.135	9.92E-56	6.36E-67	1.444500868	0.348	0.155	1.21E-62	5.20E-60	1.27E-66
lmo2	9.40E-66	0.875243426	0.341	0.139	1.79E-61	1.21E-39	0.763271302	0.301	0.148	2.30E-35	1.21E-39	1.88E-65
bmp6	1.24E-65	0.85491538	0.195	0.045	2.36E-61	3.93E-63	0.816149948	0.148	0.03	7.50E-59	3.93E-63	2.47E-65
tes	1.33E-65	0.822597947	0.225	0.065	2.53E-61	3.80E-38	0.732411488	0.183	0.069	7.24E-34	3.80E-38	2.65E-65
ccn2a	1.37E-65	1.143139116	0.264	0.082	2.62E-61	1.28E-31	0.812375255	0.233	0.106	2.45E-27	1.28E-31	2.75E-65
tgfb1a	5.87E-46	0.660545465	0.155	0.041	1.12E-41	1.65E-65	0.953771216	0.206	0.057	3.14E-61	5.87E-46	3.29E-65
slc12a2	5.37E-65	1.018053431	0.294	0.112	1.03E-60	2.86E-39	0.956165542	0.265	0.128	5.45E-35	2.86E-39	1.07E-64
bcar1	7.46E-65	0.764933215	0.233	0.068	1.42E-60	4.97E-31	0.664059056	0.179	0.074	9.48E-27	4.97E-31	1.49E-64
arhgap17a	3.75E-59	0.623303758	0.131	0.021	7.15E-55	9.46E-65	0.660005807	0.12	0.019	1.80E-60	3.75E-59	1.89E-64
n4bp1	8.53E-32	0.701425283	0.173	0.069	1.63E-27	3.68E-64	1.115379949	0.24	0.079	7.02E-60	8.53E-32	7.36E-64
pik3cg	3.94E-64	0.870604702	0.175	0.039	7.51E-60	6.00E-60	0.949306278	0.186	0.051	1.14E-55	6.00E-60	7.88E-64
pik3cb	1.97E-56	0.720972482	0.174	0.042	3.76E-52	7.62E-64	0.852194571	0.165	0.038	1.45E-59	1.97E-56	1.52E-63
ephb4a	4.93E-51	0.675132433	0.201	0.062	9.40E-47	8.76E-64	0.773672495	0.179	0.044	1.67E-59	4.93E-51	1.75E-63
palm1a	1.01E-58	0.714053294	0.258	0.088	1.93E-54	1.20E-63	0.808543197	0.243	0.078	2.28E-59	1.01E-58	2.39E-63
tmem51a	1.05E-48	0.596665929	0.12	0.023	2.01E-44	1.95E-63	0.845772499	0.135	0.025	3.71E-59	1.05E-48	3.89E-63
si:ch211-269k10.2	5.84E-50	0.685241748	0.161	0.041	1.11E-45	3.04E-63	0.87927083	0.182	0.047	5.81E-59	5.84E-50	6.09E-63
ppp1r18	4.85E-63	0.707731171	0.161	0.033	9.25E-59	3.96E-58	0.781889439	0.152	0.036	7.56E-54	3.96E-58	9.69E-63
gnai2a	5.21E-63	0.881753467	0.408	0.203	9.94E-59	1.51E-44	0.960612217	0.4	0.238	2.89E-40	1.51E-44	1.04E-62
ctdsp2	6.37E-63	0.940846934	0.327	0.136	1.21E-58	2.06E-34	0.944117981	0.303	0.17	3.93E-30	2.06E-34	1.27E-62
nr4a1	8.01E-63	1.129174964	0.339	0.138	1.53E-58	1.70E-48	1.147950669	0.287	0.127	3.24E-44	1.70E-48	1.60E-62
klf7b	2.03E-62	0.874746641	0.368	0.163	3.87E-58	1.45E-31	0.722785798	0.3	0.164	2.77E-27	1.45E-31	4.06E-62
reep3a	1.87E-59	0.585680174	0.14	0.025	3.56E-55	2.37E-62	0.75850169	0.144	0.03	4.53E-58	1.87E-59	4.75E-62
tpm3	2.77E-62	0.809294685	0.528	0.319	5.28E-58	2.14E-33	0.814592305	0.449	0.32	4.09E-29	2.14E-33	5.53E-62
zgc:113363	7.66E-31	0.469681506	0.124	0.038	1.46E-26	2.88E-62	0.793885404	0.149	0.032	5.49E-58	7.66E-31	5.75E-62
loxl3b	1.35E-60	0.566609365	0.121	0.016	2.57E-56	3.10E-62	0.65832133	0.128	0.023	5.92E-58	1.35E-60	6.20E-62
inka1b	3.14E-62	0.903898157	0.224	0.066	5.99E-58	1.42E-60	0.987642509	0.253	0.088	2.71E-56	1.42E-60	6.28E-62
inppl1a	8.51E-62	0.81695175	0.218	0.064	1.62E-57	1.27E-26	0.676738548	0.171	0.076	2.42E-22	1.27E-26	1.70E-61
myl9b	3.77E-49	0.724241141	0.262	0.102	7.20E-45	1.20E-61	0.935784414	0.28	0.105	2.28E-57	3.77E-49	2.40E-61
plcg1	1.35E-61	0.987570706	0.336	0.15	2.57E-57	2.86E-56	1.062213024	0.333	0.157	5.45E-52	2.86E-56	2.70E-61
taok2a	2.54E-61	1.025883606	0.406	0.208	4.85E-57	4.48E-11	0.588167588	0.218	0.154	8.54E-07	4.48E-11	5.08E-61
rps6ka3b	1.99E-48	0.500123107	0.132	0.028	3.79E-44	4.20E-61	0.634397334	0.126	0.023	8.02E-57	1.99E-48	8.41E-61
pora	5.30E-61	0.809029124	0.25	0.084	1.01E-56	8.47E-33	0.717731732	0.203	0.089	1.62E-28	8.47E-33	1.06E-60
rin2	1.16E-60	0.652650049	0.157	0.031	2.21E-56	1.42E-32	0.550659425	0.121	0.037	2.71E-28	1.42E-32	2.31E-60
dgkza	1.29E-60	0.891628717	0.214	0.064	2.46E-56	5.66E-46	0.942803644	0.21	0.078	1.08E-41	5.66E-46	2.58E-60
gas6	8.90E-37	0.485082985	0.183	0.066	1.70E-32	2.07E-60	0.887893049	0.196	0.056	3.95E-56	8.90E-37	4.15E-60
itpkb	3.21E-60	0.630821829	0.156	0.032	6.13E-56	1.69E-27	0.518347881	0.122	0.042	3.23E-23	1.69E-27	6.43E-60
emp2	4.06E-60	0.862449184	0.258	0.09	7.75E-56	1.05E-58	0.875702382	0.248	0.086	2.01E-54	1.05E-58	8.12E-60
cd99	5.40E-60	0.69557482	0.141	0.025	1.03E-55	1.09E-27	0.538830409	0.104	0.032	2.07E-23	1.09E-27	1.08E-59
midn	1.62E-37	0.716193961	0.607	0.455	3.09E-33	5.66E-60	1.179821521	0.627	0.458	1.08E-55	1.62E-37	1.13E-59
fam83hb	7.75E-60	0.5723527	0.141	0.025	1.48E-55	4.79E-47	0.561546287	0.128	0.03	9.13E-43	4.79E-47	1.55E-59
lamp2	9.02E-60	0.911746931	0.254	0.09	1.72E-55	1.29E-44	0.75401898	0.223	0.087	2.46E-40	1.29E-44	1.80E-59
sat1a.2	3.42E-39	0.743300926	0.54	0.391	6.53E-35	1.01E-59	0.960268578	0.579	0.385	1.93E-55	3.42E-39	2.02E-59
llgl2	2.25E-59	0.864183544	0.201	0.056	4.29E-55	1.22E-42	0.781124946	0.18	0.062	2.33E-38	1.22E-42	4.50E-59
gab1	7.30E-59	0.797488598	0.249	0.085	1.39E-54	8.94E-28	0.729446098	0.193	0.09	1.71E-23	8.94E-28	1.46E-58
kif26ab	1.31E-50	0.773601366	0.167	0.044	2.50E-46	7.94E-59	1.032403608	0.204	0.061	1.51E-54	1.31E-50	1.59E-58
ece1	1.22E-58	0.696639667	0.216	0.062	2.32E-54	3.74E-49	0.709364891	0.168	0.048	7.14E-45	3.74E-49	2.43E-58
smad5	1.50E-58	0.842202742	0.258	0.094	2.86E-54	9.23E-58	0.952423818	0.274	0.11	1.76E-53	9.23E-58	3.00E-58
gpr146	1.01E-49	0.672810611	0.159	0.04	1.93E-45	1.54E-58	0.837037852	0.177	0.047	2.94E-54	1.01E-49	3.08E-58
ctnnd1	1.56E-58	0.895762475	0.347	0.16	2.97E-54	8.62E-56	1.02571015	0.332	0.154	1.64E-51	8.62E-56	3.11E-58
serpinh1a	7.83E-58	0.612110354	0.202	0.057	1.49E-53	2.04E-35	0.622293482	0.162	0.058	3.89E-31	2.04E-35	1.57E-57
lzts2a	8.50E-58	0.683685718	0.165	0.038	1.62E-53	1.85E-55	0.905145654	0.172	0.047	3.53E-51	1.85E-55	1.70E-57
ralgapa2	1.12E-57	0.904161059	0.307	0.128	2.14E-53	1.38E-38	0.915387382	0.254	0.118	2.63E-34	1.38E-38	2.24E-57
adam10a	3.56E-52	0.901159772	0.332	0.161	6.80E-48	1.14E-57	1.148222151	0.338	0.159	2.18E-53	3.56E-52	2.29E-57
lfng	2.97E-48	0.639081746	0.475	0.271	5.67E-44	1.15E-57	0.837809745	0.468	0.248	2.19E-53	2.97E-48	2.29E-57
tlr5b	1.26E-57	0.616606882	0.148	0.029	2.41E-53	1.37E-54	0.653929129	0.108	0.019	2.61E-50	1.37E-54	2.52E-57
cavin2b	4.23E-54	0.62513996	0.245	0.081	8.08E-50	1.90E-57	0.815549064	0.233	0.076	3.63E-53	4.23E-54	3.80E-57
rhbdf1a	7.80E-55	0.766423328	0.226	0.074	1.49E-50	3.67E-57	0.929028406	0.225	0.076	7.00E-53	7.80E-55	7.34E-57
mink1	3.73E-57	0.595346094	0.174	0.042	7.11E-53	1.25E-41	0.657891278	0.154	0.048	2.38E-37	1.25E-41	7.46E-57
rabep2	3.81E-57	0.625741415	0.136	0.024	7.27E-53	2.64E-46	0.545116479	0.115	0.025	5.04E-42	2.64E-46	7.62E-57
hif1al	5.09E-57	1.017566586	0.461	0.282	9.71E-53	4.55E-40	1.074627025	0.436	0.298	8.68E-36	4.55E-40	1.02E-56
vav2	5.33E-57	0.679298143	0.152	0.032	1.02E-52	1.88E-29	0.506889903	0.109	0.033	3.59E-25	1.88E-29	1.07E-56
jam3b	8.90E-57	0.896002519	0.352	0.169	1.70E-52	5.16E-17	0.716310848	0.273	0.187	9.84E-13	5.16E-17	1.78E-56
lgmn	1.72E-56	1.340746411	0.298	0.129	3.27E-52	4.36E-30	1.025013116	0.244	0.126	8.32E-26	4.36E-30	3.43E-56
nr1d2a	1.55E-40	0.781103948	0.254	0.113	2.96E-36	1.86E-56	1.151427976	0.341	0.163	3.55E-52	1.55E-40	3.72E-56
sesn3	4.06E-56	0.670862387	0.157	0.034	7.75E-52	1.02E-53	0.662388546	0.128	0.027	1.94E-49	1.02E-53	8.13E-56
ksr1b	7.19E-38	0.643092324	0.148	0.045	1.37E-33	4.68E-56	0.789758144	0.14	0.031	8.92E-52	7.19E-38	9.36E-56
capn2a	5.33E-56	0.501631679	0.147	0.03	1.02E-51	2.44E-38	0.456584612	0.116	0.03	4.65E-34	2.44E-38	1.07E-55
stox2a	8.88E-56	0.850518326	0.282	0.11	1.69E-51	2.74E-25	0.666971178	0.211	0.106	5.23E-21	2.74E-25	1.78E-55
si:ch73-281f12.4	1.38E-44	0.514240861	0.138	0.033	2.63E-40	9.96E-56	0.650047895	0.124	0.024	1.90E-51	1.38E-44	1.99E-55
klhl4	8.05E-40	0.582241557	0.155	0.046	1.54E-35	2.01E-55	0.686988253	0.137	0.03	3.83E-51	8.05E-40	4.02E-55
tcf7l1b	2.26E-55	0.889234809	0.288	0.117	4.31E-51	1.21E-27	0.747392929	0.233	0.12	2.31E-23	1.21E-27	4.52E-55
sema6d	4.43E-55	0.643165831	0.174	0.044	8.44E-51	8.41E-16	0.488029244	0.115	0.053	1.60E-11	8.41E-16	8.85E-55
celsr1a	1.19E-54	0.717891627	0.193	0.055	2.26E-50	6.00E-48	0.763508908	0.185	0.059	1.14E-43	6.00E-48	2.37E-54
dock1	1.28E-54	0.817651813	0.274	0.107	2.44E-50	1.34E-46	0.881599132	0.247	0.101	2.55E-42	1.34E-46	2.56E-54
slc25a25a	1.42E-24	0.659392316	0.195	0.097	2.71E-20	1.41E-54	0.989531135	0.222	0.076	2.70E-50	1.42E-24	2.83E-54
cd2ap	1.99E-54	0.712652962	0.214	0.069	3.81E-50	9.14E-26	0.631748439	0.176	0.081	1.74E-21	9.14E-26	3.99E-54
nid1b	1.21E-45	0.410816572	0.303	0.124	2.32E-41	2.78E-54	0.750185358	0.273	0.101	5.31E-50	1.21E-45	5.57E-54
anks1ab	1.32E-52	0.581634103	0.141	0.029	2.51E-48	3.03E-54	0.645316388	0.126	0.026	5.78E-50	1.32E-52	6.06E-54
pdlim1	5.18E-42	0.74226934	0.238	0.097	9.88E-38	4.61E-54	0.980854313	0.26	0.099	8.79E-50	5.18E-42	9.21E-54
adam8a	5.77E-54	0.722858809	0.188	0.052	1.10E-49	1.65E-14	0.339043749	0.106	0.048	3.14E-10	1.65E-14	1.15E-53
vash2	1.80E-53	0.617055589	0.171	0.044	3.44E-49	1.44E-45	0.661016764	0.159	0.047	2.75E-41	1.44E-45	3.60E-53
tnfrsf19	1.97E-53	0.655950921	0.142	0.03	3.76E-49	3.57E-36	0.586168014	0.124	0.036	6.81E-32	3.57E-36	3.94E-53
ptpn21	3.48E-41	0.70767902	0.207	0.079	6.63E-37	2.10E-53	0.923952158	0.228	0.082	4.01E-49	3.48E-41	4.20E-53
clic4	2.23E-53	0.832405382	0.34	0.162	4.26E-49	4.30E-40	0.832724531	0.301	0.154	8.19E-36	4.30E-40	4.47E-53
zgc:154055	4.23E-53	0.803753165	0.157	0.038	8.07E-49	2.30E-52	0.896012892	0.167	0.047	4.38E-48	2.30E-52	8.46E-53
entpd1	4.74E-53	0.675527426	0.187	0.052	9.05E-49	8.69E-17	0.490566281	0.129	0.06	1.66E-12	8.69E-17	9.48E-53
pxdn	6.05E-53	0.523729406	0.137	0.027	1.15E-48	1.75E-43	0.523536587	0.107	0.023	3.34E-39	1.75E-43	1.21E-52
slc38a10	8.50E-53	0.779659786	0.281	0.116	1.62E-48	9.00E-20	0.666720497	0.223	0.13	1.72E-15	9.00E-20	1.70E-52
dsc2l	1.21E-52	0.607573522	0.177	0.048	2.31E-48	1.20E-34	0.501457499	0.137	0.044	2.29E-30	1.20E-34	2.42E-52
actn4	1.46E-52	0.870675583	0.346	0.172	2.79E-48	6.45E-39	0.923382484	0.325	0.181	1.23E-34	6.45E-39	2.93E-52
actb2	2.18E-52	0.50486667	0.951	0.853	4.15E-48	1.61E-17	0.297400277	0.923	0.848	3.08E-13	1.61E-17	4.35E-52
arl4aa	4.46E-34	0.869204682	0.306	0.165	8.51E-30	2.95E-52	1.179788169	0.334	0.16	5.63E-48	4.46E-34	5.90E-52
add3a	4.40E-41	0.674706602	0.322	0.161	8.40E-37	8.84E-52	1.045316278	0.339	0.166	1.69E-47	4.40E-41	1.77E-51
cxcl12a	8.93E-52	0.932478518	0.209	0.065	1.70E-47	5.20E-22	0.561080301	0.173	0.081	9.92E-18	5.20E-22	1.79E-51
rnd1a	1.50E-51	0.64736763	0.178	0.048	2.85E-47	1.23E-46	0.612421487	0.135	0.033	2.35E-42	1.23E-46	2.99E-51
selenop	1.51E-51	0.735925385	0.168	0.042	2.88E-47	7.18E-46	0.863296923	0.167	0.05	1.37E-41	7.18E-46	3.02E-51
zcchc24	1.63E-51	0.531000021	0.211	0.064	3.10E-47	3.61E-26	0.506139142	0.152	0.061	6.88E-22	3.61E-26	3.25E-51
rhocb	1.72E-51	0.889612459	0.385	0.209	3.29E-47	1.02E-37	0.886910111	0.363	0.219	1.95E-33	1.02E-37	3.45E-51
ppp1r9alb	1.96E-51	0.710166578	0.144	0.032	3.73E-47	6.70E-42	0.711692487	0.133	0.036	1.28E-37	6.70E-42	3.91E-51
rbms1a	2.54E-51	0.809171806	0.295	0.127	4.85E-47	1.32E-42	0.846067298	0.263	0.119	2.52E-38	1.32E-42	5.09E-51
efna1a	3.96E-51	0.674417931	0.169	0.045	7.55E-47	5.41E-45	0.764807536	0.193	0.067	1.03E-40	5.41E-45	7.92E-51
rgs3b	7.20E-51	0.770681239	0.206	0.066	1.37E-46	5.25E-44	0.823759781	0.183	0.063	1.00E-39	5.25E-44	1.44E-50
BCR	1.40E-36	0.407093312	0.114	0.027	2.67E-32	9.79E-51	0.679997367	0.131	0.029	1.87E-46	1.40E-36	1.96E-50
rap1b	1.21E-50	0.792868023	0.443	0.255	2.31E-46	2.99E-11	0.442988578	0.353	0.283	5.71E-07	2.99E-11	2.42E-50
oaz2b	1.07E-42	0.503045659	0.101	0.018	2.04E-38	1.55E-50	0.62515783	0.114	0.023	2.95E-46	1.07E-42	3.10E-50
gadd45ba	4.99E-36	0.886151673	0.311	0.164	9.52E-32	1.92E-50	1.188725969	0.35	0.173	3.66E-46	4.99E-36	3.84E-50
tns1b	7.05E-46	0.74129511	0.256	0.104	1.35E-41	3.21E-50	0.940128025	0.27	0.113	6.12E-46	7.05E-46	6.41E-50
sft2d1	3.95E-50	0.589716966	0.197	0.063	7.53E-46	3.17E-22	0.537089957	0.161	0.075	6.04E-18	3.17E-22	7.89E-50
rgl1	7.12E-50	0.823961109	0.36	0.182	1.36E-45	2.67E-37	0.901974432	0.334	0.19	5.09E-33	2.67E-37	1.42E-49
acsbg2	1.37E-34	0.763399708	0.326	0.187	2.60E-30	1.07E-49	1.071720272	0.357	0.19	2.05E-45	1.37E-34	2.15E-49
fhl3a	1.32E-49	0.581906852	0.144	0.033	2.51E-45	7.07E-35	0.620058724	0.13	0.04	1.35E-30	7.07E-35	2.64E-49
arglu1a	1.35E-49	0.921098204	0.428	0.254	2.57E-45	2.62E-21	0.909036046	0.319	0.222	4.99E-17	2.62E-21	2.70E-49
egln2	7.56E-43	0.677798204	0.169	0.052	1.44E-38	1.75E-49	1.029502234	0.211	0.075	3.34E-45	7.56E-43	3.50E-49
phactr2	7.52E-36	0.533056629	0.139	0.042	1.43E-31	1.77E-49	0.667057357	0.145	0.038	3.37E-45	7.52E-36	3.54E-49
AL935186.11	1.54E-33	0.557603406	0.211	0.09	2.94E-29	9.99E-49	0.760780275	0.191	0.062	1.91E-44	1.54E-33	2.00E-48
sptan1	1.08E-48	0.851144195	0.457	0.281	2.06E-44	2.58E-32	0.844550121	0.407	0.273	4.93E-28	2.58E-32	2.15E-48
cltca	2.28E-48	0.884279756	0.437	0.272	4.35E-44	1.94E-21	0.810097137	0.359	0.264	3.70E-17	1.94E-21	4.56E-48
tuft1a	8.76E-48	0.682514142	0.117	0.022	1.67E-43	2.92E-48	0.830115127	0.126	0.029	5.57E-44	8.76E-48	5.84E-48
marveld1	2.04E-47	0.658614369	0.18	0.054	3.88E-43	4.14E-48	0.812330191	0.204	0.071	7.90E-44	2.04E-47	8.29E-48
snx12	5.03E-48	0.857004938	0.396	0.236	9.59E-44	3.39E-13	0.672467534	0.32	0.257	6.47E-09	3.39E-13	1.01E-47
pxk	5.48E-48	1.083871753	0.195	0.064	1.05E-43	1.15E-12	0.660784145	0.135	0.074	2.20E-08	1.15E-12	1.10E-47
cdc42bpaa	4.49E-34	0.677756655	0.169	0.063	8.57E-30	6.44E-48	0.808106554	0.184	0.059	1.23E-43	4.49E-34	1.29E-47
ebf3a	1.57E-47	0.540247983	0.392	0.194	3.00E-43	3.45E-32	0.584229562	0.316	0.17	6.58E-28	3.45E-32	3.15E-47
apln	1.61E-47	1.405572529	0.208	0.071	3.06E-43	1.31E-20	1.195224739	0.175	0.087	2.50E-16	1.31E-20	3.21E-47
zeb1b	2.64E-37	0.61506617	0.195	0.075	5.03E-33	1.69E-47	0.855002674	0.241	0.096	3.22E-43	2.64E-37	3.37E-47
efnb2a	8.19E-43	1.131284345	0.299	0.146	1.56E-38	3.06E-47	1.257910729	0.32	0.158	5.84E-43	8.19E-43	6.12E-47
prdx1	1.17E-46	0.762664995	0.232	0.089	2.24E-42	2.42E-11	0.596914351	0.174	0.11	4.62E-07	2.42E-11	2.35E-46
CABZ01061591.1	1.22E-46	0.632858334	0.143	0.035	2.33E-42	8.39E-46	0.634551369	0.141	0.037	1.60E-41	8.39E-46	2.44E-46
6-Sep	1.46E-46	0.804657001	0.43	0.268	2.79E-42	1.24E-23	0.836831154	0.366	0.267	2.37E-19	1.24E-23	2.92E-46
pkn1a	1.79E-46	0.760018282	0.244	0.098	3.41E-42	4.87E-29	0.754641812	0.208	0.1	9.29E-25	4.87E-29	3.58E-46
rab11bb	2.30E-46	0.673136452	0.253	0.102	4.40E-42	1.59E-25	0.635040023	0.223	0.115	3.03E-21	1.59E-25	4.61E-46
smtnb	2.71E-46	0.475851841	0.124	0.026	5.17E-42	2.41E-35	0.622622057	0.121	0.035	4.60E-31	2.41E-35	5.42E-46
peak1	4.82E-46	0.430393181	0.125	0.026	9.19E-42	2.21E-37	0.554156969	0.111	0.028	4.22E-33	2.21E-37	9.63E-46
aplnra	6.76E-46	0.677886349	0.214	0.074	1.29E-41	2.61E-34	0.835912764	0.163	0.059	4.97E-30	2.61E-34	1.35E-45
slc22a31	5.08E-29	0.50518641	0.135	0.046	9.70E-25	6.82E-46	0.706882075	0.131	0.032	1.30E-41	5.08E-29	1.36E-45
si:dkey-244a7.1	1.15E-45	0.801947677	0.225	0.085	2.19E-41	9.73E-24	0.721942214	0.154	0.068	1.86E-19	9.73E-24	2.30E-45
krt18b	1.50E-45	0.59156252	0.257	0.103	2.85E-41	6.38E-34	0.520860395	0.227	0.099	1.22E-29	6.38E-34	2.99E-45
si:dkey-40c11.2	2.03E-45	0.642287726	0.164	0.047	3.88E-41	8.90E-34	0.630347678	0.15	0.052	1.70E-29	8.90E-34	4.07E-45
reep1	5.51E-30	0.418325378	0.129	0.041	1.05E-25	2.54E-45	0.63917646	0.14	0.038	4.85E-41	5.51E-30	5.08E-45
tnrc18	7.87E-45	0.917324436	0.307	0.151	1.50E-40	1.02E-35	0.996690615	0.303	0.167	1.95E-31	1.02E-35	1.57E-44
fam171a2a	9.37E-45	0.607171589	0.209	0.075	1.79E-40	1.99E-27	0.585409573	0.177	0.078	3.79E-23	1.99E-27	1.87E-44
csrnp1b	1.48E-42	0.752269772	0.216	0.082	2.83E-38	2.69E-44	0.870511621	0.187	0.065	5.14E-40	1.48E-42	5.39E-44
abhd17b	1.68E-36	0.564614376	0.148	0.047	3.20E-32	2.87E-44	0.843072412	0.2	0.073	5.48E-40	1.68E-36	5.74E-44
myo1b	4.18E-44	0.844506658	0.268	0.117	7.98E-40	1.20E-21	0.735740878	0.22	0.123	2.30E-17	1.20E-21	8.36E-44
arhgap45a	5.29E-44	0.753706017	0.183	0.06	1.01E-39	6.05E-44	0.873902069	0.185	0.065	1.15E-39	6.05E-44	1.06E-43
hopx	1.59E-38	0.658546532	0.163	0.054	3.04E-34	7.59E-44	0.865568487	0.187	0.066	1.45E-39	1.59E-38	1.52E-43
mknk2a	9.26E-44	0.590042002	0.129	0.03	1.77E-39	3.66E-25	0.589952173	0.11	0.038	6.99E-21	3.66E-25	1.85E-43
bag2	1.17E-43	0.452346048	0.152	0.041	2.23E-39	9.07E-39	0.49892241	0.124	0.033	1.73E-34	9.07E-39	2.34E-43
FQ976914.1	1.68E-43	0.62714941	0.149	0.041	3.20E-39	1.84E-40	0.765684771	0.155	0.05	3.51E-36	1.84E-40	3.35E-43
dlc1	3.60E-43	0.577257655	0.165	0.049	6.88E-39	1.79E-21	0.434635787	0.123	0.049	3.41E-17	1.79E-21	7.21E-43
nrp1a	3.98E-43	0.743480189	0.317	0.153	7.59E-39	6.96E-23	0.690425	0.257	0.146	1.33E-18	6.96E-23	7.96E-43
itgb1b	5.17E-43	0.5076691	0.14	0.036	9.87E-39	2.72E-21	0.41810238	0.109	0.042	5.19E-17	2.72E-21	1.03E-42
gata2a	1.37E-30	0.379181208	0.176	0.067	2.62E-26	5.66E-43	0.529399293	0.187	0.063	1.08E-38	1.37E-30	1.13E-42
lima1a	5.99E-35	0.669523074	0.282	0.143	1.14E-30	5.82E-43	0.871378118	0.276	0.128	1.11E-38	5.99E-35	1.16E-42
cacnb2a	3.17E-36	0.541478438	0.121	0.032	6.05E-32	7.22E-43	0.510347298	0.119	0.028	1.38E-38	3.17E-36	1.44E-42
myh10	1.09E-42	0.781818429	0.392	0.226	2.07E-38	9.57E-35	0.817634893	0.35	0.208	1.82E-30	9.57E-35	2.18E-42
fermt2	1.10E-42	0.54280276	0.144	0.038	2.10E-38	2.71E-21	0.456298038	0.104	0.038	5.17E-17	2.71E-21	2.21E-42
rab11a	1.89E-42	0.791326147	0.457	0.3	3.61E-38	1.10E-37	0.883385542	0.432	0.291	2.10E-33	1.10E-37	3.79E-42
krt94	7.76E-21	0.25254768	0.233	0.118	1.48E-16	2.07E-42	0.677764843	0.218	0.079	3.95E-38	7.76E-21	4.15E-42
tent5ba	3.38E-42	0.655786172	0.131	0.032	6.44E-38	5.65E-35	0.87598695	0.195	0.079	1.08E-30	5.65E-35	6.75E-42
ckba	4.09E-42	0.50350507	0.144	0.038	7.81E-38	7.57E-32	0.555344844	0.118	0.036	1.44E-27	7.57E-32	8.19E-42
tert	4.86E-42	0.71435648	0.224	0.089	9.27E-38	2.21E-11	0.558713695	0.152	0.092	4.21E-07	2.21E-11	9.72E-42
stox1	6.58E-42	0.522462259	0.161	0.048	1.26E-37	3.98E-17	0.484645852	0.118	0.053	7.60E-13	3.98E-17	1.32E-41
zgc:100829	9.35E-42	0.638758314	0.224	0.088	1.78E-37	8.79E-39	0.818923701	0.226	0.097	1.68E-34	8.79E-39	1.87E-41
si:ch211-166a6.5	9.49E-42	0.520407938	0.15	0.042	1.81E-37	4.13E-17	0.338513523	0.103	0.042	7.89E-13	4.13E-17	1.90E-41
dchs1b	2.97E-14	0.444600183	0.218	0.136	5.66E-10	1.11E-41	0.930453553	0.264	0.12	2.11E-37	2.97E-14	2.22E-41
dnmbp	1.51E-41	0.746599298	0.307	0.15	2.88E-37	1.64E-18	0.62943563	0.274	0.175	3.12E-14	1.64E-18	3.02E-41
myl12.1	1.58E-41	0.585953844	0.659	0.528	3.01E-37	1.57E-31	0.573037013	0.628	0.523	3.00E-27	1.57E-31	3.16E-41
s1pr1	1.75E-41	0.666976214	0.269	0.119	3.34E-37	8.28E-23	0.626866336	0.237	0.13	1.58E-18	8.28E-23	3.51E-41
iqsec1b	2.33E-41	0.674857268	0.319	0.158	4.45E-37	1.77E-27	0.695949439	0.292	0.168	3.37E-23	1.77E-27	4.67E-41
spred2b	2.40E-41	0.784463255	0.242	0.103	4.58E-37	1.16E-26	0.748309358	0.193	0.092	2.21E-22	1.16E-26	4.80E-41
arvcfb	2.96E-41	0.750970016	0.303	0.147	5.64E-37	1.96E-20	0.767716892	0.253	0.154	3.73E-16	1.96E-20	5.91E-41
nfe2l2a	1.33E-32	0.550751805	0.202	0.085	2.53E-28	3.85E-41	0.846684098	0.233	0.097	7.35E-37	1.33E-32	7.71E-41
slc12a7b	4.07E-41	0.719305905	0.181	0.062	7.77E-37	1.29E-18	0.518569298	0.112	0.047	2.45E-14	1.29E-18	8.15E-41
wsb1	6.20E-41	0.913066163	0.323	0.173	1.18E-36	1.27E-40	0.992289107	0.326	0.177	2.43E-36	1.27E-40	1.24E-40
cdkn1bb	5.64E-13	0.612935681	0.455	0.395	1.07E-08	6.78E-41	0.927064848	0.544	0.404	1.29E-36	5.64E-13	1.36E-40
tbc1d10aa	8.69E-41	0.671131444	0.174	0.058	1.66E-36	1.81E-20	0.574109175	0.155	0.075	3.46E-16	1.81E-20	1.74E-40
clk4a	1.05E-40	0.827901113	0.398	0.243	2.00E-36	4.82E-20	0.841641395	0.337	0.243	9.20E-16	4.82E-20	2.10E-40
zfand5b	2.99E-24	0.629425984	0.449	0.344	5.71E-20	1.10E-40	0.919511038	0.494	0.348	2.10E-36	2.99E-24	2.20E-40
pfkpa	1.15E-40	0.733597809	0.158	0.049	2.19E-36	2.95E-34	0.735852059	0.15	0.052	5.62E-30	2.95E-34	2.29E-40
amot	1.49E-38	0.454702994	0.128	0.033	2.84E-34	1.19E-40	0.498365072	0.123	0.032	2.26E-36	1.49E-38	2.37E-40
sh3pxd2aa	1.26E-40	0.614391544	0.166	0.052	2.40E-36	1.91E-39	0.718546143	0.185	0.068	3.64E-35	1.91E-39	2.51E-40
dnmt3ab	1.46E-40	0.910321441	0.339	0.185	2.78E-36	8.13E-18	0.751690512	0.281	0.189	1.55E-13	8.13E-18	2.91E-40
zgc:56064	1.60E-40	0.829368719	0.386	0.232	3.04E-36	2.39E-20	0.726426965	0.342	0.246	4.55E-16	2.39E-20	3.19E-40
ano5b	1.04E-19	0.347496212	0.12	0.049	1.98E-15	1.66E-40	0.70346207	0.156	0.05	3.18E-36	1.04E-19	3.33E-40
fzd7a	2.05E-40	0.739188121	0.282	0.133	3.91E-36	3.39E-16	0.592019655	0.233	0.146	6.46E-12	3.39E-16	4.10E-40
anxa13	2.36E-40	0.589368709	0.192	0.068	4.50E-36	2.71E-39	0.713888005	0.187	0.069	5.17E-35	2.71E-39	4.72E-40
dennd2b	4.41E-40	0.676512211	0.196	0.073	8.42E-36	6.66E-14	0.478536776	0.148	0.082	1.27E-09	6.66E-14	8.83E-40
jmjd1cb	4.97E-40	0.70039094	0.421	0.259	9.47E-36	1.45E-19	0.699646584	0.387	0.295	2.77E-15	1.45E-19	9.93E-40
shroom2a	5.16E-40	0.757878415	0.221	0.09	9.83E-36	1.70E-30	0.755765162	0.202	0.093	3.25E-26	1.70E-30	1.03E-39
hey1	5.92E-40	1.045608593	0.226	0.092	1.13E-35	1.91E-32	1.227926293	0.208	0.093	3.64E-28	1.91E-32	1.18E-39
cyp26b1	6.51E-40	0.951639507	0.247	0.102	1.24E-35	2.56E-28	1.278874754	0.215	0.102	4.88E-24	2.56E-28	1.30E-39
ca16b	1.48E-38	0.707032773	0.155	0.048	2.83E-34	2.29E-39	0.857583832	0.168	0.058	4.37E-35	1.48E-38	4.58E-39
rab13	4.71E-39	0.669347137	0.199	0.075	8.99E-35	1.53E-21	0.611342371	0.147	0.066	2.92E-17	1.53E-21	9.43E-39
arhgap10	5.57E-39	0.5692064	0.159	0.05	1.06E-34	3.30E-36	0.709586168	0.153	0.052	6.29E-32	3.30E-36	1.11E-38
ralba	1.01E-38	0.608569614	0.237	0.104	1.92E-34	1.33E-24	0.627829378	0.206	0.106	2.53E-20	1.33E-24	2.01E-38
slc38a5b	1.01E-38	0.793742144	0.291	0.146	1.92E-34	4.20E-33	0.931786365	0.286	0.156	8.00E-29	4.20E-33	2.02E-38
ssh2a	1.63E-38	0.700561561	0.197	0.076	3.12E-34	2.06E-30	0.730578696	0.18	0.077	3.92E-26	2.06E-30	3.27E-38
id1	1.15E-30	0.344649399	0.568	0.374	2.20E-26	1.86E-38	0.709698033	0.637	0.431	3.55E-34	1.15E-30	3.73E-38
fkbp5	2.02E-38	0.778233354	0.265	0.126	3.85E-34	1.77E-34	0.954518492	0.279	0.147	3.38E-30	1.77E-34	4.04E-38
sesn1	2.85E-38	0.88766803	0.379	0.22	5.44E-34	3.21E-24	0.973558577	0.403	0.296	6.13E-20	3.21E-24	5.70E-38
si:ch73-22o12.1	3.83E-38	0.693116975	0.205	0.082	7.31E-34	2.00E-25	0.683317801	0.196	0.096	3.81E-21	2.00E-25	7.67E-38
frmd4ba	3.89E-38	0.720640868	0.252	0.116	7.42E-34	1.07E-18	0.672459081	0.211	0.122	2.05E-14	1.07E-18	7.78E-38
diaph2	4.41E-38	0.619063617	0.212	0.085	8.41E-34	5.04E-24	0.651759881	0.188	0.092	9.61E-20	5.04E-24	8.82E-38
tmem176l.3a	4.92E-38	0.641921986	0.189	0.071	9.39E-34	8.82E-34	0.650725139	0.165	0.062	1.68E-29	8.82E-34	9.84E-38
pea15	2.32E-33	0.443745551	0.108	0.028	4.43E-29	5.18E-38	0.52519663	0.1	0.023	9.88E-34	2.32E-33	1.04E-37
shc1	1.14E-29	0.659960617	0.209	0.098	2.17E-25	5.52E-38	0.740052004	0.222	0.096	1.05E-33	1.14E-29	1.10E-37
perp	5.53E-38	0.625691926	0.23	0.098	1.06E-33	4.38E-23	0.640463871	0.218	0.116	8.36E-19	4.38E-23	1.11E-37
si:dkey-253i9.4	5.62E-38	0.754104678	0.177	0.064	1.07E-33	1.60E-15	0.600572866	0.166	0.093	3.05E-11	1.60E-15	1.12E-37
crema	2.81E-37	0.699972607	0.191	0.073	5.37E-33	4.11E-27	0.759959626	0.187	0.086	7.85E-23	4.11E-27	5.63E-37
plekhg5b	4.29E-36	0.449513161	0.115	0.029	8.18E-32	3.60E-37	0.499239217	0.118	0.032	6.87E-33	4.29E-36	7.20E-37
igf2b	3.90E-37	0.576611082	0.266	0.117	7.45E-33	5.61E-37	0.959404951	0.243	0.107	1.07E-32	5.61E-37	7.81E-37
ZNF423	4.25E-37	0.682999303	0.208	0.085	8.10E-33	2.51E-24	0.769484285	0.175	0.082	4.80E-20	2.51E-24	8.49E-37
zgc:66433	1.23E-36	0.516655275	0.16	0.052	2.36E-32	9.52E-22	0.380524361	0.132	0.054	1.82E-17	9.52E-22	2.47E-36
foxp1b	1.82E-36	0.65977345	0.188	0.071	3.46E-32	2.09E-32	0.700112544	0.157	0.059	3.99E-28	2.09E-32	3.63E-36
her9	1.91E-36	1.133367263	0.326	0.175	3.63E-32	6.37E-25	1.051520614	0.317	0.196	1.22E-20	6.37E-25	3.81E-36
wwc1	1.93E-36	0.639806901	0.143	0.044	3.68E-32	8.41E-22	0.581444253	0.113	0.043	1.60E-17	8.41E-22	3.86E-36
si:ch211-114c12.2	3.61E-36	0.81999149	0.3	0.163	6.89E-32	2.47E-27	0.920362701	0.274	0.161	4.71E-23	2.47E-27	7.22E-36
mylipa	3.54E-23	0.543225439	0.107	0.037	6.76E-19	5.21E-36	0.799847156	0.16	0.057	9.93E-32	3.54E-23	1.04E-35
pik3c2a	5.60E-36	0.646695389	0.181	0.068	1.07E-31	2.63E-21	0.6183731	0.149	0.069	5.01E-17	2.63E-21	1.12E-35
oga	4.20E-17	0.586205046	0.361	0.274	8.02E-13	7.21E-36	0.966349854	0.444	0.308	1.38E-31	4.20E-17	1.44E-35
cdc42se1	1.81E-33	0.507553947	0.112	0.03	3.46E-29	7.53E-36	0.504082386	0.113	0.031	1.44E-31	1.81E-33	1.51E-35
bnc2	9.37E-36	0.407484816	0.175	0.062	1.79E-31	4.52E-16	0.370072593	0.141	0.07	8.63E-12	4.52E-16	1.87E-35
adipor2	9.22E-34	0.87841333	0.221	0.1	1.76E-29	1.07E-35	1.09974451	0.247	0.119	2.03E-31	9.22E-34	2.13E-35
si:ch211-284f22.3	4.74E-29	0.689619317	0.3	0.174	9.03E-25	1.15E-35	0.920862996	0.302	0.166	2.18E-31	4.74E-29	2.29E-35
taok1a	1.61E-35	0.685255733	0.246	0.115	3.06E-31	1.46E-20	0.755103829	0.219	0.126	2.79E-16	1.46E-20	3.21E-35
cttnbp2nlb	1.74E-35	0.632274189	0.231	0.103	3.31E-31	5.18E-27	0.696333358	0.214	0.106	9.89E-23	5.18E-27	3.47E-35
fblim1	3.01E-26	0.420620241	0.128	0.046	5.75E-22	3.26E-35	0.546384775	0.131	0.04	6.22E-31	3.01E-26	6.52E-35
si:ch211-178n15.1	3.67E-35	0.509866158	0.126	0.035	7.00E-31	2.46E-24	0.438980308	0.11	0.038	4.69E-20	2.46E-24	7.34E-35
elovl1b	7.09E-32	0.554459356	0.143	0.049	1.35E-27	3.69E-35	0.731090604	0.154	0.054	7.04E-31	7.09E-32	7.39E-35
ptn	2.10E-25	0.459021032	0.171	0.073	4.00E-21	3.76E-35	0.719522824	0.18	0.068	7.17E-31	2.10E-25	7.52E-35
ptprea	5.52E-35	0.623325037	0.178	0.067	1.05E-30	9.67E-19	0.605085274	0.151	0.074	1.84E-14	9.67E-19	1.10E-34
pcdh1b	7.71E-35	0.594935471	0.147	0.047	1.47E-30	6.28E-33	0.609124235	0.145	0.05	1.20E-28	6.28E-33	1.54E-34
myl6	7.76E-35	0.605534455	0.234	0.107	1.48E-30	6.08E-28	0.699199734	0.22	0.11	1.16E-23	6.08E-28	1.55E-34
ap2m1a	8.40E-35	0.699038376	0.517	0.399	1.60E-30	6.44E-15	0.574147246	0.479	0.424	1.23E-10	6.44E-15	1.68E-34
lamc1	1.07E-34	0.575904242	0.161	0.056	2.04E-30	1.53E-18	0.549444848	0.14	0.065	2.91E-14	1.53E-18	2.14E-34
pim3	8.97E-13	0.533292128	0.262	0.188	1.71E-08	1.87E-34	0.968529684	0.332	0.195	3.57E-30	8.97E-13	3.74E-34
aopep	2.68E-34	0.593525838	0.14	0.044	5.11E-30	4.53E-30	0.611655343	0.134	0.047	8.65E-26	4.53E-30	5.36E-34
dspb	2.97E-34	0.536025518	0.131	0.039	5.67E-30	2.22E-15	0.389905738	0.109	0.049	4.23E-11	2.22E-15	5.95E-34
tacc1	3.02E-34	0.526521387	0.136	0.042	5.77E-30	9.92E-32	0.621556365	0.135	0.046	1.89E-27	9.92E-32	6.05E-34
fryl	3.19E-34	0.796853099	0.242	0.115	6.09E-30	3.61E-17	0.748778111	0.213	0.129	6.88E-13	3.61E-17	6.39E-34
adamts9	3.72E-34	0.614438714	0.114	0.03	7.09E-30	3.30E-30	0.549532959	0.1	0.028	6.30E-26	3.30E-30	7.43E-34
ctnna1	4.21E-34	0.608858187	0.246	0.117	8.03E-30	1.69E-23	0.672298419	0.23	0.127	3.22E-19	1.69E-23	8.42E-34
zgc:92107	5.28E-34	0.654977694	0.197	0.081	1.01E-29	1.14E-16	0.57544518	0.167	0.091	2.17E-12	1.14E-16	1.06E-33
plpp1a	7.32E-34	0.502410237	0.139	0.043	1.40E-29	1.77E-15	0.424017831	0.103	0.045	3.37E-11	1.77E-15	1.46E-33
csrp1a	8.38E-34	0.526316134	0.189	0.076	1.60E-29	1.52E-28	0.625647227	0.192	0.088	2.90E-24	1.52E-28	1.68E-33
jak1	8.50E-34	0.705259728	0.265	0.136	1.62E-29	1.64E-22	0.756235322	0.26	0.159	3.13E-18	1.64E-22	1.70E-33
sept7b	1.31E-33	0.681687689	0.432	0.301	2.50E-29	2.26E-14	0.681456847	0.348	0.283	4.31E-10	2.26E-14	2.62E-33
flot1b	3.53E-33	0.63673511	0.289	0.157	6.74E-29	4.51E-10	0.509253336	0.247	0.186	8.61E-06	4.51E-10	7.07E-33
GARRE1	3.02E-32	0.60504385	0.208	0.09	5.76E-28	7.19E-33	0.784914001	0.2	0.087	1.37E-28	3.02E-32	1.44E-32
nktr	9.21E-33	0.732903838	0.262	0.135	1.76E-28	2.33E-13	0.696746643	0.216	0.144	4.45E-09	2.33E-13	1.84E-32
tasor2	1.02E-32	0.859340081	0.286	0.159	1.94E-28	5.36E-07	0.723716949	0.223	0.182	0.010225572	5.36E-07	2.04E-32
rock2a	1.28E-32	0.595831485	0.211	0.094	2.45E-28	4.12E-09	0.487541581	0.157	0.104	7.86E-05	4.12E-09	2.57E-32
grasp	2.21E-26	0.578004778	0.203	0.097	4.22E-22	1.29E-32	0.695874662	0.184	0.075	2.47E-28	2.21E-26	2.59E-32
ppp1r15a	1.36E-32	0.701191316	0.176	0.069	2.59E-28	2.98E-31	0.838922121	0.187	0.08	5.69E-27	2.98E-31	2.71E-32
slc3a2a	1.95E-32	0.446916477	0.121	0.035	3.71E-28	9.20E-20	0.430650598	0.104	0.04	1.76E-15	9.20E-20	3.89E-32
ackr3b	1.95E-32	0.817689517	0.163	0.059	3.72E-28	1.31E-07	0.677488814	0.107	0.065	0.002505129	1.31E-07	3.90E-32
kif13ba	1.98E-32	0.731053841	0.232	0.111	3.77E-28	4.53E-12	0.618700647	0.191	0.124	8.65E-08	4.53E-12	3.96E-32
anxa3b	8.88E-30	0.458721728	0.123	0.038	1.69E-25	2.70E-32	0.491455804	0.134	0.044	5.16E-28	8.88E-30	5.41E-32
atp11c	2.89E-24	0.487560508	0.108	0.036	5.52E-20	2.77E-32	0.560796928	0.104	0.029	5.28E-28	2.89E-24	5.54E-32
lpp	3.47E-32	0.492470028	0.148	0.051	6.62E-28	7.67E-16	0.442165807	0.118	0.055	1.46E-11	7.67E-16	6.94E-32
rbm5	4.77E-32	0.68008949	0.352	0.218	9.09E-28	3.12E-10	0.682885381	0.293	0.239	5.96E-06	3.12E-10	9.53E-32
qki2	5.95E-32	0.688439152	0.17	0.065	1.14E-27	1.61E-28	0.725635467	0.189	0.084	3.07E-24	1.61E-28	1.19E-31
arrb2b	7.84E-32	0.644658604	0.223	0.106	1.50E-27	5.93E-22	0.722418742	0.213	0.118	1.13E-17	5.93E-22	1.57E-31
10-Sep	8.07E-32	0.543217139	0.241	0.115	1.54E-27	7.43E-10	0.418418148	0.172	0.113	1.42E-05	7.43E-10	1.61E-31
anxa11b	1.07E-31	0.618758712	0.271	0.144	2.04E-27	3.30E-11	0.520200059	0.229	0.163	6.29E-07	3.30E-11	2.14E-31
efna1b	1.99E-19	0.473863159	0.187	0.096	3.79E-15	1.24E-31	0.822156846	0.207	0.093	2.36E-27	1.99E-19	2.48E-31
rsrp1	1.54E-31	0.815238667	0.413	0.281	2.94E-27	8.99E-25	0.92087194	0.38	0.272	1.71E-20	8.99E-25	3.08E-31
clasp1a	2.39E-31	0.609671168	0.239	0.117	4.56E-27	5.00E-08	0.636522105	0.169	0.119	0.000954695	5.00E-08	4.78E-31
dclk2a	3.39E-31	0.646816282	0.244	0.12	6.47E-27	1.80E-13	0.547062735	0.185	0.112	3.43E-09	1.80E-13	6.79E-31
glud1a	5.22E-31	0.549739467	0.157	0.058	9.96E-27	1.64E-11	0.387383519	0.121	0.065	3.12E-07	1.64E-11	1.04E-30
carhsp1	5.44E-31	0.637755924	0.26	0.138	1.04E-26	2.67E-26	0.809109425	0.241	0.133	5.10E-22	2.67E-26	1.09E-30
ifi30	6.28E-31	0.77969813	0.225	0.11	1.20E-26	7.24E-13	0.709084205	0.191	0.125	1.38E-08	7.24E-13	1.26E-30
sntb2	7.17E-31	0.547448699	0.205	0.092	1.37E-26	1.11E-16	0.618438311	0.188	0.11	2.11E-12	1.11E-16	1.43E-30
slka	7.27E-31	0.664472809	0.234	0.116	1.39E-26	7.08E-05	0.404205168	0.155	0.121	1	7.08E-05	1.45E-30
si:zfos-464b6.2	7.71E-31	0.585428927	0.135	0.046	1.47E-26	4.23E-15	0.474155112	0.117	0.056	8.06E-11	4.23E-15	1.54E-30
klf11b	8.07E-31	0.627503102	0.151	0.056	1.54E-26	7.82E-17	0.69507978	0.188	0.108	1.49E-12	7.82E-17	1.61E-30
map3k3	9.32E-31	0.494365565	0.138	0.047	1.78E-26	6.52E-29	0.56981362	0.124	0.042	1.24E-24	6.52E-29	1.86E-30
leng8	1.03E-30	0.718514724	0.234	0.115	1.97E-26	4.55E-06	0.517475503	0.187	0.147	0.086828811	4.55E-06	2.06E-30
MYO1D	3.25E-28	0.549924261	0.11	0.033	6.20E-24	1.62E-30	0.564432292	0.11	0.033	3.09E-26	3.25E-28	3.24E-30
hbp1	1.70E-30	0.598765489	0.14	0.048	3.25E-26	3.09E-16	0.50312186	0.128	0.061	5.90E-12	3.09E-16	3.40E-30
si:ch73-234b20.5	1.75E-30	0.526921849	0.172	0.069	3.34E-26	1.33E-12	0.46618504	0.145	0.083	2.54E-08	1.33E-12	3.50E-30
nfkbiab	2.44E-27	0.77475231	0.404	0.288	4.65E-23	2.27E-30	1.021495491	0.458	0.349	4.33E-26	2.44E-27	4.54E-30
slc25a43	1.09E-29	0.490246783	0.114	0.034	2.08E-25	2.57E-30	0.729465855	0.156	0.061	4.91E-26	1.09E-29	5.14E-30
soga1	2.79E-30	0.633577317	0.352	0.212	5.33E-26	4.84E-13	0.502738715	0.278	0.199	9.24E-09	4.84E-13	5.58E-30
nck1b	3.05E-30	0.545102513	0.244	0.122	5.81E-26	7.54E-26	0.701227707	0.252	0.141	1.44E-21	7.54E-26	6.09E-30
edn2	5.08E-13	0.48527203	0.144	0.076	9.69E-09	3.05E-30	0.85902438	0.14	0.048	5.82E-26	5.08E-13	6.10E-30
wasf3b	3.14E-30	0.707946256	0.354	0.222	5.98E-26	5.13E-23	0.69350795	0.295	0.186	9.78E-19	5.13E-23	6.27E-30
crebzf	4.69E-30	0.753126677	0.445	0.331	8.94E-26	5.47E-23	0.865424446	0.42	0.328	1.04E-18	5.47E-23	9.38E-30
arhgef1b	5.34E-30	0.778060792	0.248	0.13	1.02E-25	2.18E-12	0.692778384	0.218	0.148	4.15E-08	2.18E-12	1.07E-29
crim1	3.47E-21	0.455338447	0.134	0.056	6.62E-17	5.93E-30	0.633949124	0.144	0.053	1.13E-25	3.47E-21	1.19E-29
tp53bp2a	6.03E-30	0.499847596	0.14	0.049	1.15E-25	1.20E-19	0.579861518	0.122	0.052	2.29E-15	1.20E-19	1.21E-29
kank4	8.69E-30	0.61145148	0.148	0.054	1.66E-25	1.00E-18	0.50641383	0.117	0.049	1.91E-14	1.00E-18	1.74E-29
notch1a	9.57E-30	0.342572761	0.417	0.249	1.83E-25	7.70E-24	0.493491656	0.359	0.227	1.47E-19	7.70E-24	1.91E-29
CU459056.1	1.80E-18	0.448870702	0.113	0.047	3.43E-14	9.58E-30	0.659830693	0.148	0.056	1.83E-25	1.80E-18	1.92E-29
ap1b1	1.03E-29	0.816757612	0.265	0.145	1.96E-25	1.16E-16	0.821586284	0.243	0.161	2.21E-12	1.16E-16	2.06E-29
atp10a	1.23E-29	0.600104363	0.155	0.059	2.36E-25	4.65E-13	0.514884356	0.11	0.055	8.88E-09	4.65E-13	2.47E-29
cebpd	2.02E-16	0.595937952	0.16	0.081	3.86E-12	4.78E-29	0.968101457	0.206	0.093	9.12E-25	2.02E-16	9.56E-29
rnd3a	5.10E-29	0.627245481	0.327	0.189	9.73E-25	2.29E-14	0.635151542	0.291	0.203	4.36E-10	2.29E-14	1.02E-28
actr2a	5.70E-29	0.646374621	0.311	0.188	1.09E-24	8.83E-09	0.600772053	0.266	0.216	0.000168349	8.83E-09	1.14E-28
ccng1	7.81E-29	0.575567878	0.479	0.347	1.49E-24	4.86E-17	0.672935674	0.405	0.322	9.26E-13	4.86E-17	1.56E-28
si:dkey-38p12.3	9.24E-26	0.532818911	0.168	0.073	1.76E-21	8.06E-29	0.72370213	0.158	0.064	1.54E-24	9.24E-26	1.61E-28
cdc42l	8.33E-29	0.563300909	0.478	0.364	1.59E-24	1.20E-14	0.568813853	0.425	0.366	2.29E-10	1.20E-14	1.67E-28
rassf1	3.66E-28	0.688188825	0.29	0.167	6.99E-24	8.81E-29	0.85287307	0.274	0.156	1.68E-24	3.66E-28	1.76E-28
socs3b	9.75E-29	0.618475788	0.214	0.1	1.86E-24	1.61E-21	0.680878059	0.217	0.119	3.08E-17	1.61E-21	1.95E-28
map3k14a	1.37E-28	0.542855447	0.135	0.048	2.61E-24	1.15E-14	0.506589168	0.119	0.058	2.20E-10	1.15E-14	2.74E-28
p4ha1b	8.19E-26	0.599065199	0.131	0.049	1.56E-21	2.23E-28	0.784765641	0.189	0.086	4.25E-24	8.19E-26	4.45E-28
ilk	3.29E-25	0.588395219	0.239	0.133	6.27E-21	2.96E-28	0.805040041	0.255	0.141	5.65E-24	3.29E-25	5.92E-28
bnip2	7.40E-24	0.434804207	0.136	0.054	1.41E-19	4.65E-28	0.669318954	0.147	0.058	8.87E-24	7.40E-24	9.30E-28
spock3	2.49E-27	0.925041615	0.201	0.093	4.75E-23	1.11E-27	1.086789756	0.196	0.091	2.12E-23	2.49E-27	2.22E-27
ap2a1	1.16E-27	0.636421005	0.388	0.271	2.21E-23	1.94E-20	0.731975853	0.353	0.261	3.70E-16	1.94E-20	2.32E-27
map7d1b	3.17E-24	0.436068272	0.172	0.077	6.04E-20	2.15E-27	0.699572468	0.189	0.087	4.11E-23	3.17E-24	4.31E-27
arf6a	2.51E-27	0.622149461	0.28	0.164	4.79E-23	2.33E-06	0.578100553	0.21	0.17	0.044355902	2.33E-06	5.02E-27
snx1a	2.60E-27	0.653526322	0.187	0.087	4.96E-23	3.66E-12	0.514942296	0.159	0.096	6.98E-08	3.66E-12	5.20E-27
arf1	2.73E-27	0.688993441	0.345	0.226	5.21E-23	9.82E-25	0.821037776	0.348	0.242	1.87E-20	9.82E-25	5.47E-27
rac1a	2.81E-27	0.627028583	0.34	0.22	5.36E-23	8.32E-09	0.546000861	0.257	0.204	0.000158775	8.32E-09	5.62E-27
rnf144ab	3.21E-27	0.485096193	0.121	0.041	6.12E-23	2.64E-20	0.491863528	0.109	0.043	5.04E-16	2.64E-20	6.42E-27
znf1035	3.56E-27	0.7652302	0.429	0.318	6.78E-23	0.215618978	0.404148083	0.276	0.296	1	0.215618978	7.11E-27
ephb4b	3.98E-27	0.400780618	0.13	0.046	7.59E-23	1.06E-21	0.513086888	0.119	0.047	2.02E-17	1.06E-21	7.95E-27
slc10a3	4.35E-27	0.564505248	0.153	0.062	8.30E-23	4.17E-09	0.369170122	0.113	0.066	7.95E-05	4.17E-09	8.70E-27
sept9a	4.97E-27	0.55677018	0.167	0.069	9.48E-23	8.19E-26	0.544274606	0.142	0.057	1.56E-21	8.19E-26	9.94E-27
si:ch211-196l7.4	1.05E-21	0.468964823	0.65	0.558	2.01E-17	5.01E-27	0.720687325	0.64	0.553	9.57E-23	1.05E-21	1.00E-26
prrg1	5.04E-27	0.591576895	0.173	0.075	9.62E-23	2.15E-14	0.513931743	0.155	0.086	4.09E-10	2.15E-14	1.01E-26
pcdh17	6.91E-27	0.44781062	0.203	0.093	1.32E-22	7.83E-11	0.479162685	0.171	0.107	1.49E-06	7.83E-11	1.38E-26
atf3	4.31E-15	0.97116845	0.187	0.111	8.23E-11	1.02E-26	0.997341956	0.258	0.139	1.94E-22	4.31E-15	2.03E-26
cdc42	1.36E-26	0.612885638	0.471	0.374	2.59E-22	2.19E-06	0.47436394	0.375	0.359	0.041827032	2.19E-06	2.72E-26
nhsl2	1.43E-26	0.595116298	0.163	0.068	2.73E-22	3.60E-20	0.631704884	0.14	0.063	6.87E-16	3.60E-20	2.86E-26
myo10l3	1.68E-26	0.555615757	0.16	0.066	3.21E-22	3.36E-23	0.649475001	0.158	0.071	6.41E-19	3.36E-23	3.37E-26
antxr2a	1.89E-26	0.410734076	0.113	0.037	3.60E-22	1.28E-24	0.477999882	0.112	0.04	2.45E-20	1.28E-24	3.77E-26
rnaset2	2.15E-17	0.441892281	0.135	0.064	4.09E-13	2.10E-26	0.678582729	0.162	0.07	4.00E-22	2.15E-17	4.19E-26
sh3kbp1	2.28E-26	0.422171991	0.141	0.054	4.35E-22	4.27E-16	0.413963293	0.118	0.055	8.14E-12	4.27E-16	4.56E-26
si:ch211-212g7.6	4.14E-26	0.398194021	0.11	0.035	7.89E-22	2.56E-26	0.501568226	0.119	0.042	4.88E-22	4.14E-26	5.11E-26
ccnd2a	2.88E-26	0.624985473	0.206	0.103	5.50E-22	0.000130119	0.395096102	0.132	0.099	1	0.000130119	5.76E-26
map3k7	4.51E-26	0.746624737	0.265	0.155	8.61E-22	0.005996015	0.498936507	0.171	0.153	1	0.005996015	9.03E-26
spry2	5.19E-26	0.557608911	0.23	0.119	9.89E-22	9.34E-13	0.535115975	0.194	0.124	1.78E-08	9.34E-13	1.04E-25
srrm1	6.58E-26	0.63352388	0.511	0.412	1.25E-21	2.69E-06	0.429032576	0.414	0.4	0.051226411	2.69E-06	1.32E-25
cemip2	7.57E-26	0.510223756	0.147	0.058	1.44E-21	7.89E-23	0.53890109	0.133	0.054	1.51E-18	7.89E-23	1.51E-25
lims1	1.14E-25	0.567870264	0.226	0.12	2.17E-21	9.80E-23	0.747404049	0.23	0.131	1.87E-18	9.80E-23	2.28E-25
slc25a24	1.91E-25	0.403083229	0.118	0.041	3.64E-21	1.33E-25	0.52742436	0.119	0.043	2.54E-21	1.91E-25	2.66E-25
flot2a	1.35E-25	0.555830628	0.331	0.212	2.58E-21	3.62E-13	0.574283571	0.319	0.245	6.90E-09	3.62E-13	2.71E-25
MDFIC	1.56E-25	0.447111388	0.115	0.039	2.98E-21	7.83E-23	0.53118726	0.115	0.043	1.49E-18	7.83E-23	3.12E-25
higd1a	1.58E-25	0.668886413	0.295	0.179	3.02E-21	4.47E-22	0.880897356	0.293	0.191	8.53E-18	4.47E-22	3.16E-25
kcnn1a	1.83E-25	0.637006917	0.148	0.059	3.48E-21	4.21E-21	0.662741817	0.123	0.05	8.02E-17	4.21E-21	3.65E-25
pik3c2b	2.11E-25	0.696305616	0.205	0.102	4.02E-21	7.31E-19	0.85641272	0.214	0.126	1.39E-14	7.31E-19	4.22E-25
hpca	2.26E-25	0.530669637	0.213	0.106	4.30E-21	3.75E-11	0.409908296	0.183	0.117	7.15E-07	3.75E-11	4.51E-25
rreb1b	3.18E-25	0.467856275	0.132	0.05	6.07E-21	1.39E-19	0.520792775	0.141	0.065	2.64E-15	1.39E-19	6.36E-25
atp1a1a.1	3.23E-25	0.568583581	0.379	0.258	6.16E-21	1.95E-19	0.61205415	0.372	0.274	3.73E-15	1.95E-19	6.46E-25
phlda2	6.56E-09	0.490363565	0.162	0.102	0.000125162	3.78E-25	0.772762266	0.202	0.096	7.22E-21	6.56E-09	7.57E-25
pald1a	4.05E-25	0.450547648	0.128	0.048	7.72E-21	1.35E-10	0.401803033	0.11	0.06	2.58E-06	1.35E-10	8.10E-25
rftn2	2.26E-20	0.373557756	0.117	0.046	4.31E-16	4.61E-25	0.565145966	0.141	0.057	8.80E-21	2.26E-20	9.23E-25
kmt2bb	5.69E-25	0.562395896	0.522	0.423	1.08E-20	4.07E-18	0.683449486	0.475	0.396	7.76E-14	4.07E-18	1.14E-24
sltm	7.55E-25	0.587313458	0.498	0.397	1.44E-20	0.00181707	0.402732577	0.37	0.374	1	0.00181707	1.51E-24
si:dkey-73n10.1	4.38E-20	0.464983487	0.11	0.043	8.36E-16	8.10E-25	0.715188863	0.141	0.058	1.55E-20	4.38E-20	1.62E-24
cica	8.46E-25	0.435030575	0.118	0.041	1.61E-20	3.56E-13	0.484352221	0.119	0.061	6.78E-09	3.56E-13	1.69E-24
magi1b	1.99E-23	0.677291962	0.314	0.201	3.80E-19	9.03E-25	0.707198709	0.315	0.197	1.72E-20	1.99E-23	1.81E-24
rras2	7.75E-22	0.450947722	0.127	0.051	1.48E-17	9.79E-25	0.505785777	0.138	0.055	1.87E-20	7.75E-22	1.96E-24
maff	5.88E-17	0.578551073	0.266	0.177	1.12E-12	1.21E-24	0.811722469	0.329	0.219	2.30E-20	5.88E-17	2.41E-24
pik3r2	1.23E-24	0.636398239	0.247	0.14	2.35E-20	8.90E-06	0.489368818	0.188	0.148	0.169837934	8.90E-06	2.47E-24
ubald1b	1.56E-24	0.448541973	0.118	0.042	2.97E-20	2.58E-14	0.551885664	0.117	0.057	4.93E-10	2.58E-14	3.12E-24
atf4a	6.96E-23	0.552088796	0.471	0.368	1.33E-18	1.59E-24	0.72682748	0.482	0.386	3.03E-20	6.96E-23	3.18E-24
dyrk1b	1.69E-24	0.665537702	0.262	0.154	3.23E-20	1.65E-15	0.639098205	0.24	0.158	3.15E-11	1.65E-15	3.38E-24
sh3gl3a	1.46E-13	0.691304956	0.187	0.117	2.79E-09	2.26E-24	0.974042236	0.221	0.121	4.31E-20	1.46E-13	4.52E-24
arhgap35a	2.39E-24	0.549155607	0.3	0.186	4.56E-20	1.17E-07	0.539889913	0.256	0.208	0.002225843	1.17E-07	4.78E-24
sgpl1	3.36E-24	0.423789295	0.118	0.042	6.41E-20	1.10E-20	0.509921772	0.125	0.053	2.11E-16	1.10E-20	6.72E-24
sult2st1	4.98E-24	0.508443719	0.125	0.046	9.51E-20	1.73E-17	0.545952172	0.107	0.045	3.30E-13	1.73E-17	9.97E-24
arrdc2	5.68E-24	0.455097077	0.115	0.041	1.08E-19	6.07E-18	0.673712115	0.154	0.078	1.16E-13	6.07E-18	1.14E-23
tjp2b	5.83E-24	0.400827539	0.19	0.091	1.11E-19	4.72E-12	0.487999081	0.155	0.092	9.00E-08	4.72E-12	1.17E-23
klf13	6.26E-24	0.632856527	0.194	0.096	1.19E-19	4.67E-23	0.874914262	0.219	0.12	8.91E-19	4.67E-23	1.25E-23
zgc:110239	7.80E-24	0.651894505	0.174	0.082	1.49E-19	9.72E-06	0.477626533	0.125	0.089	0.18551295	9.72E-06	1.56E-23
clic1	9.42E-24	0.523061764	0.178	0.085	1.80E-19	6.15E-09	0.452168979	0.152	0.1	0.000117318	6.15E-09	1.88E-23
bmp2k	3.06E-22	0.400380782	0.111	0.04	5.83E-18	1.05E-23	0.544329282	0.118	0.045	2.01E-19	3.06E-22	2.11E-23
kifc3	1.16E-23	0.446487862	0.127	0.048	2.21E-19	1.67E-16	0.505670472	0.122	0.057	3.18E-12	1.67E-16	2.32E-23
mob2b	1.46E-23	0.472927206	0.131	0.052	2.79E-19	1.23E-22	0.724458053	0.139	0.06	2.35E-18	1.23E-22	2.92E-23
foxp1a	1.47E-23	0.577027858	0.158	0.07	2.80E-19	0.005470189	0.347875722	0.103	0.082	1	0.005470189	2.94E-23
vgll4b	1.48E-23	0.62234459	0.238	0.134	2.82E-19	6.37E-14	0.651939586	0.22	0.146	1.21E-09	6.37E-14	2.95E-23
arrdc3a	9.27E-16	0.787614608	0.216	0.134	1.77E-11	1.71E-23	1.217329735	0.379	0.274	3.26E-19	9.27E-16	3.42E-23
atp2b4	2.15E-23	0.416201395	0.226	0.119	4.09E-19	1.49E-21	0.623326789	0.238	0.137	2.84E-17	1.49E-21	4.29E-23
raph1b	1.07E-18	0.485780111	0.166	0.085	2.04E-14	2.72E-23	0.675289946	0.184	0.091	5.19E-19	1.07E-18	5.45E-23
smad3a	3.64E-23	0.605762684	0.271	0.161	6.93E-19	3.61E-08	0.602963242	0.215	0.163	0.000688035	3.61E-08	7.27E-23
arhgdia	6.05E-23	0.514352067	0.466	0.358	1.15E-18	5.60E-12	0.476037769	0.419	0.356	1.07E-07	5.60E-12	1.21E-22
ubb	3.15E-16	0.573585762	0.416	0.335	6.01E-12	6.26E-23	0.84555594	0.392	0.289	1.19E-18	3.15E-16	1.25E-22
mark3b	7.17E-23	0.616191184	0.177	0.086	1.37E-18	2.84E-07	0.428526697	0.154	0.108	0.005411034	2.84E-07	1.43E-22
myo1ea	7.94E-23	0.5178594	0.108	0.038	1.51E-18	1.30E-12	0.49900915	0.102	0.05	2.47E-08	1.30E-12	1.59E-22
arhgap42a	1.27E-22	0.487728876	0.146	0.063	2.42E-18	1.31E-09	0.444097244	0.122	0.072	2.50E-05	1.31E-09	2.53E-22
stxbp3	1.35E-22	0.507563092	0.157	0.072	2.57E-18	4.22E-10	0.520069976	0.129	0.077	8.05E-06	4.22E-10	2.69E-22
zfp36l1a	1.64E-22	0.507265911	0.138	0.058	3.14E-18	9.24E-12	0.509597332	0.136	0.077	1.76E-07	9.24E-12	3.29E-22
golgb1	2.48E-22	0.680618158	0.353	0.249	4.73E-18	0.403471435	0.409942229	0.259	0.28	1	0.403471435	4.95E-22
emd	2.77E-22	0.469693792	0.141	0.061	5.29E-18	3.08E-13	0.480541636	0.128	0.068	5.88E-09	3.08E-13	5.55E-22
rapgef2	1.73E-20	0.613681293	0.268	0.165	3.29E-16	8.68E-22	0.82017091	0.274	0.171	1.66E-17	1.73E-20	1.74E-21
stat1a	9.89E-22	0.491165955	0.126	0.051	1.89E-17	1.51E-13	0.609299181	0.138	0.075	2.88E-09	1.51E-13	1.98E-21
lrrc8ab	1.63E-21	0.452639193	0.128	0.053	3.10E-17	2.99E-17	0.580333844	0.146	0.073	5.70E-13	2.99E-17	3.25E-21
nkd1	3.45E-21	0.806929911	0.201	0.107	6.57E-17	8.65E-14	0.753538069	0.199	0.125	1.65E-09	8.65E-14	6.89E-21
galnt1	4.79E-21	0.453462929	0.172	0.084	9.15E-17	7.85E-12	0.555497281	0.16	0.098	1.50E-07	7.85E-12	9.59E-21
usp54a	5.03E-21	0.532642524	0.177	0.088	9.60E-17	5.64E-19	0.488151772	0.168	0.085	1.08E-14	5.64E-19	1.01E-20
pnisr	5.07E-21	0.683648949	0.352	0.252	9.66E-17	0.375998252	0.383343262	0.224	0.239	1	0.375998252	1.01E-20
cers2a	5.27E-21	0.436406332	0.103	0.037	1.00E-16	1.10E-20	0.575283179	0.108	0.042	2.09E-16	1.10E-20	1.05E-20
kmt2ca	1.01E-20	0.568201678	0.236	0.138	1.92E-16	7.17E-06	0.583094875	0.193	0.154	0.136748186	7.17E-06	2.01E-20
snx17	1.63E-20	0.351619169	0.154	0.072	3.11E-16	0.001191929	0.342136702	0.104	0.079	1	0.001191929	3.26E-20
lrp10	1.83E-20	0.42265964	0.13	0.055	3.48E-16	3.55E-15	0.422421264	0.11	0.051	6.77E-11	3.55E-15	3.65E-20
zc3h11a	1.92E-20	0.708026402	0.28	0.184	3.67E-16	1.13E-12	0.699549035	0.27	0.203	2.16E-08	1.13E-12	3.85E-20
pard3ab	2.11E-20	0.463323762	0.127	0.053	4.02E-16	7.59E-08	0.453606085	0.109	0.067	0.001448046	7.59E-08	4.22E-20
frmd8	2.22E-20	0.465933758	0.152	0.072	4.24E-16	1.03E-10	0.458684743	0.139	0.083	1.97E-06	1.03E-10	4.45E-20
nbr1a	2.53E-20	0.586727132	0.144	0.065	4.82E-16	3.39E-12	0.642040129	0.141	0.081	6.46E-08	3.39E-12	5.06E-20
mgat4a	3.71E-20	0.419906855	0.138	0.061	7.08E-16	8.21E-17	0.612821326	0.135	0.066	1.57E-12	8.21E-17	7.42E-20
ssuh2rs1	4.51E-20	0.502297107	0.209	0.115	8.60E-16	0.014784896	0.2686976	0.143	0.124	1	0.014784896	9.02E-20
ier5	4.70E-20	0.528956473	0.619	0.53	8.97E-16	6.39E-20	0.745017407	0.58	0.51	1.22E-15	6.39E-20	9.40E-20
slco5a1a.1	4.88E-20	0.444652569	0.131	0.056	9.32E-16	4.34E-14	0.472440978	0.124	0.062	8.29E-10	4.34E-14	9.77E-20
12-Sep	5.63E-20	0.629496143	0.278	0.184	1.07E-15	8.70E-15	0.745150559	0.27	0.196	1.66E-10	8.70E-15	1.13E-19
csnk1a1	5.81E-09	0.30743455	0.53	0.498	0.000110746	6.65E-20	0.546577152	0.54	0.468	1.27E-15	5.81E-09	1.33E-19
rab5c	9.38E-20	0.558804812	0.355	0.261	1.79E-15	7.41E-11	0.618791746	0.311	0.258	1.41E-06	7.41E-11	1.88E-19
cblb	8.50E-14	0.312794632	0.214	0.132	1.62E-09	1.00E-19	0.585005714	0.216	0.12	1.91E-15	8.50E-14	2.00E-19
hexb	1.22E-19	0.605175432	0.149	0.071	2.32E-15	0.000510525	0.420961432	0.108	0.081	1	0.000510525	2.43E-19
snx11	1.40E-15	0.462445159	0.104	0.045	2.67E-11	1.26E-19	0.635649708	0.128	0.056	2.41E-15	1.40E-15	2.52E-19
smo	1.39E-19	0.496617146	0.257	0.156	2.65E-15	1.12E-05	0.438408229	0.187	0.148	0.213124964	1.12E-05	2.78E-19
syne1a	1.69E-19	0.4478264	0.234	0.137	3.22E-15	1.97E-08	0.492104426	0.19	0.135	0.000376651	1.97E-08	3.38E-19
agfg1a	2.14E-19	0.447838172	0.142	0.066	4.07E-15	1.82E-19	0.56371148	0.132	0.059	3.46E-15	2.14E-19	3.63E-19
bri3	2.10E-19	0.437088468	0.128	0.056	4.01E-15	8.56E-06	0.383419214	0.105	0.07	0.163277591	8.56E-06	4.20E-19
mpp1	2.70E-19	0.406549494	0.107	0.041	5.15E-15	1.19E-14	0.475491053	0.105	0.049	2.26E-10	1.19E-14	5.40E-19
sh3bp4a	2.90E-19	0.447766651	0.128	0.056	5.53E-15	1.50E-11	0.40303355	0.111	0.058	2.85E-07	1.50E-11	5.80E-19
myd88	1.79E-14	0.335075719	0.1	0.044	3.41E-10	3.67E-19	0.526506574	0.113	0.047	7.01E-15	1.79E-14	7.35E-19
ubr3	3.93E-19	0.556929453	0.185	0.1	7.49E-15	1.54E-09	0.567094038	0.158	0.103	2.93E-05	1.54E-09	7.86E-19
ulk2	6.03E-14	0.472078679	0.149	0.082	1.15E-09	4.04E-19	0.812091092	0.184	0.101	7.70E-15	6.03E-14	8.07E-19
zmynd11	4.89E-19	0.616321198	0.261	0.167	9.33E-15	0.000128918	0.51175386	0.206	0.176	1	0.000128918	9.79E-19
DDX17	4.98E-19	0.547549768	0.381	0.29	9.50E-15	1.21E-06	0.538535048	0.306	0.273	0.023133306	1.21E-06	9.96E-19
utrn	5.64E-19	0.523505905	0.161	0.08	1.08E-14	0.002566553	0.40109122	0.128	0.104	1	0.002566553	1.13E-18
gigyf1b	5.98E-19	0.61906427	0.336	0.242	1.14E-14	5.88E-08	0.645194897	0.283	0.241	0.001122155	5.88E-08	1.20E-18
dock4b	3.83E-14	0.509250564	0.132	0.068	7.30E-10	7.92E-19	0.641379357	0.143	0.068	1.51E-14	3.83E-14	1.58E-18
ppp2r5d	1.36E-18	0.580239165	0.265	0.174	2.59E-14	2.13E-09	0.572227845	0.227	0.172	4.06E-05	2.13E-09	2.71E-18
pcdh2g28	1.39E-18	0.348270768	0.357	0.241	2.66E-14	1.82E-11	0.485032548	0.309	0.232	3.47E-07	1.82E-11	2.79E-18
wnk1a	1.42E-18	0.773892781	0.317	0.227	2.70E-14	1.50E-16	0.827929504	0.297	0.217	2.86E-12	1.50E-16	2.83E-18
st3gal3a	2.90E-18	0.456161551	0.122	0.054	5.54E-14	2.64E-15	0.468610887	0.127	0.063	5.04E-11	2.64E-15	5.81E-18
zgc:153867	3.11E-18	0.420936188	0.589	0.511	5.93E-14	2.21E-10	0.400750332	0.543	0.501	4.22E-06	2.21E-10	6.22E-18
ip6k2b	2.56E-12	0.533255014	0.246	0.174	4.89E-08	4.12E-18	0.711012135	0.29	0.196	7.86E-14	2.56E-12	8.24E-18
pacsin2	4.18E-18	0.447900542	0.148	0.073	7.98E-14	5.87E-07	0.283928938	0.114	0.073	0.011197926	5.87E-07	8.37E-18
tiparp	1.12E-08	0.384235416	0.173	0.119	0.000213802	7.96E-18	0.812552254	0.225	0.14	1.52E-13	1.12E-08	1.59E-17
arl5c	3.52E-12	0.44442094	0.136	0.076	6.71E-08	9.46E-18	0.638464963	0.169	0.09	1.81E-13	3.52E-12	1.89E-17
ptk2ab	1.07E-17	0.412110685	0.135	0.063	2.04E-13	6.39E-09	0.373275233	0.103	0.058	0.000121989	6.39E-09	2.13E-17
wu:fc21g02	1.56E-17	0.457709117	0.168	0.088	2.98E-13	2.89E-05	0.346632755	0.128	0.092	0.550900826	2.89E-05	3.13E-17
chmp2a	4.78E-07	0.463069457	0.232	0.189	0.009119026	2.16E-17	0.812085896	0.279	0.195	4.12E-13	4.78E-07	4.32E-17
slc44a2	2.82E-17	0.488840427	0.197	0.113	5.37E-13	2.90E-10	0.507345765	0.169	0.109	5.53E-06	2.90E-10	5.63E-17
notch1b	1.37E-10	0.315888797	0.26	0.186	2.61E-06	3.93E-17	0.596562976	0.25	0.159	7.49E-13	1.37E-10	7.86E-17
plod1a	4.70E-17	0.29289944	0.112	0.048	8.96E-13	2.41E-08	0.294506862	0.105	0.06	0.000459666	2.41E-08	9.40E-17
grk4	4.98E-17	0.50533901	0.275	0.184	9.51E-13	0.000122338	0.51495747	0.212	0.182	1	0.000122338	9.97E-17
kif1b	5.89E-17	0.45210361	0.214	0.126	1.12E-12	8.89E-13	0.449072912	0.211	0.136	1.70E-08	8.89E-13	1.18E-16
ginm1	7.87E-17	0.466754163	0.272	0.182	1.50E-12	1.63E-15	0.600109085	0.27	0.187	3.11E-11	1.63E-15	1.57E-16
zfand5a	5.37E-16	0.455076099	0.217	0.133	1.02E-11	8.27E-17	0.703609068	0.242	0.156	1.58E-12	5.37E-16	1.65E-16
stk35l	8.77E-17	0.623380525	0.245	0.16	1.67E-12	1.29E-08	0.662006747	0.224	0.171	0.000245278	1.29E-08	1.75E-16
plxnb3	9.95E-17	0.402122677	0.14	0.068	1.90E-12	7.09E-07	0.443031387	0.115	0.074	0.013518506	7.09E-07	1.99E-16
mtss1la	1.22E-16	0.459492338	0.142	0.071	2.33E-12	4.36E-10	0.458013906	0.131	0.078	8.32E-06	4.36E-10	2.45E-16
gcnt4a	7.71E-13	0.339751505	0.114	0.058	1.47E-08	1.23E-16	0.441621512	0.134	0.065	2.34E-12	7.71E-13	2.45E-16
csde1	1.34E-16	0.461666773	0.487	0.416	2.56E-12	2.15E-08	0.406598073	0.417	0.385	0.0004099	2.15E-08	2.69E-16
kdm5c	1.49E-16	0.433666219	0.442	0.357	2.84E-12	5.65E-09	0.459345887	0.387	0.347	0.000107841	5.65E-09	2.97E-16
si:ch73-376l24.3	1.63E-16	0.537146873	0.159	0.085	3.11E-12	0.024143357	0.410103984	0.112	0.097	1	0.024143357	3.26E-16
arid3b	1.64E-16	0.475908938	0.247	0.161	3.13E-12	0.00017055	0.37564748	0.2	0.168	1	0.00017055	3.28E-16
cpdp	1.89E-16	0.5593885	0.167	0.092	3.61E-12	0.027150967	0.330017924	0.12	0.105	1	0.027150967	3.78E-16
si:ch1073-392o20.2	1.90E-16	0.491307553	0.198	0.117	3.63E-12	3.09E-14	0.63610069	0.192	0.119	5.89E-10	3.09E-14	3.81E-16
eps15	2.21E-16	0.400625602	0.136	0.066	4.21E-12	0.000315151	0.320617385	0.101	0.073	1	0.000315151	4.42E-16
FAT4	2.38E-16	0.395289676	0.202	0.115	4.54E-12	1.38E-12	0.479089152	0.193	0.121	2.63E-08	1.38E-12	4.76E-16
kank2	2.55E-16	0.383633045	0.133	0.064	4.86E-12	1.58E-13	0.443961216	0.124	0.063	3.02E-09	1.58E-13	5.09E-16
trioa	2.60E-16	0.535720956	0.195	0.114	4.97E-12	1.08E-09	0.502678066	0.172	0.115	2.06E-05	1.08E-09	5.21E-16
selenbp1	3.09E-16	0.397376602	0.12	0.056	5.90E-12	1.86E-05	0.454891317	0.1	0.067	0.355094976	1.86E-05	6.18E-16
nr2f1a	3.46E-16	0.367363562	0.359	0.246	6.60E-12	3.48E-15	0.488030016	0.337	0.237	6.65E-11	3.48E-15	6.92E-16
ppp1r14bb	4.12E-16	0.465281989	0.285	0.199	7.86E-12	0.000542879	0.482368376	0.234	0.212	1	0.000542879	8.24E-16
UBB	1.78E-06	0.360339567	0.462	0.442	0.03391711	5.30E-16	0.742038294	0.444	0.385	1.01E-11	1.78E-06	1.06E-15
lgr4	5.31E-16	0.512932934	0.14	0.07	1.01E-11	0.001468404	0.362556033	0.1	0.075	1	0.001468404	1.06E-15
si:dkey-16l2.16	5.61E-16	0.413845296	0.125	0.06	1.07E-11	1.05E-09	0.459019467	0.11	0.063	2.01E-05	1.05E-09	1.12E-15
mef2d	6.06E-16	0.549230229	0.246	0.162	1.16E-11	5.48E-05	0.491129776	0.22	0.186	1	5.48E-05	1.21E-15
sirt2	6.48E-16	0.421432208	0.136	0.068	1.24E-11	6.56E-08	0.41880635	0.117	0.073	0.001250945	6.56E-08	1.30E-15
golga4	6.96E-16	0.492061036	0.161	0.087	1.33E-11	0.00035806	0.412415053	0.122	0.093	1	0.00035806	1.39E-15
rps6ka3a	7.41E-16	0.361553145	0.124	0.059	1.41E-11	2.04E-06	0.353510873	0.104	0.067	0.038832305	2.04E-06	1.48E-15
arpc5a	8.24E-16	0.491796342	0.262	0.179	1.57E-11	0.001042376	0.313575575	0.211	0.185	1	0.001042376	1.65E-15
si:dkey-6n21.12	8.32E-16	0.424554759	0.148	0.078	1.59E-11	0.010575454	0.288714466	0.11	0.091	1	0.010575454	1.66E-15
tspan14	1.20E-15	0.398656406	0.148	0.077	2.29E-11	8.36E-16	0.523765	0.162	0.088	1.59E-11	1.20E-15	1.67E-15
rbbp6	1.43E-13	0.453937374	0.434	0.364	2.73E-09	1.30E-15	0.729061007	0.416	0.353	2.49E-11	1.43E-13	2.61E-15
si:dkey-27i16.2	1.45E-15	0.476603861	0.197	0.114	2.76E-11	3.09E-14	0.497777309	0.2	0.119	5.90E-10	3.09E-14	2.90E-15
spty2d1	1.59E-15	0.504564195	0.187	0.11	3.03E-11	1.42E-13	0.686102689	0.195	0.124	2.72E-09	1.42E-13	3.17E-15
bahcc1a	1.64E-15	0.477021751	0.203	0.121	3.13E-11	1.27E-12	0.516434477	0.181	0.111	2.42E-08	1.27E-12	3.28E-15
snap23.1	1.79E-15	0.516032379	0.173	0.099	3.42E-11	1.09E-06	0.511855152	0.164	0.122	0.020770135	1.09E-06	3.58E-15
sult1st1	2.21E-15	0.478367773	0.153	0.083	4.23E-11	0.005436136	0.413148026	0.111	0.09	1	0.005436136	4.43E-15
nipblb	2.71E-15	0.504695557	0.417	0.345	5.17E-11	6.58E-06	0.468086756	0.347	0.325	0.125555472	6.58E-06	5.42E-15
rnf220a	3.66E-15	0.497714303	0.131	0.066	6.98E-11	2.80E-08	0.49433904	0.118	0.073	0.000533592	2.80E-08	7.32E-15
CU104709.1	4.92E-15	0.580860597	0.272	0.192	9.39E-11	3.93E-07	0.662594794	0.256	0.214	0.007489896	3.93E-07	9.85E-15
sbf1	5.18E-15	0.472070529	0.177	0.103	9.88E-11	3.50E-07	0.46712941	0.153	0.108	0.006685089	3.50E-07	1.04E-14
mknk2b	1.49E-09	0.557190275	0.261	0.204	2.84E-05	5.31E-15	0.835904206	0.359	0.286	1.01E-10	1.49E-09	1.06E-14
sh3pxd2b	8.31E-13	0.364528998	0.157	0.09	1.58E-08	5.42E-15	0.525917301	0.165	0.092	1.03E-10	8.31E-13	1.08E-14
ajuba	7.82E-15	0.551102377	0.197	0.121	1.49E-10	1.60E-10	0.583046569	0.157	0.1	3.04E-06	1.60E-10	1.56E-14
scamp2	8.11E-15	0.557334385	0.192	0.118	1.55E-10	1.01E-12	0.667324413	0.203	0.135	1.93E-08	1.01E-12	1.62E-14
appa	2.00E-10	0.25589009	0.449	0.377	3.81E-06	8.53E-15	0.544806837	0.441	0.359	1.63E-10	2.00E-10	1.71E-14
dedd1	1.65E-14	0.5960912	0.222	0.143	3.15E-10	9.28E-08	0.603241131	0.216	0.167	0.001770211	9.28E-08	3.30E-14
plekha1a	1.70E-14	0.374496436	0.118	0.057	3.25E-10	3.79E-11	0.472418694	0.107	0.057	7.24E-07	3.79E-11	3.40E-14
wasla	1.96E-14	0.379488873	0.152	0.084	3.74E-10	3.93E-05	0.384467923	0.146	0.111	0.750329503	3.93E-05	3.92E-14
erf	3.88E-14	0.455507063	0.146	0.08	7.40E-10	1.65E-10	0.548951717	0.147	0.091	3.15E-06	1.65E-10	7.76E-14
grb10b	5.10E-14	0.318429248	0.107	0.049	9.72E-10	6.52E-10	0.460932381	0.117	0.067	1.24E-05	6.52E-10	1.02E-13
hectd1	5.34E-14	0.491459528	0.307	0.232	1.02E-09	0.000277871	0.479770764	0.26	0.241	1	0.000277871	1.07E-13
adgrl3.1	5.88E-14	0.455788401	0.138	0.073	1.12E-09	2.17E-09	0.487249484	0.124	0.074	4.15E-05	2.17E-09	1.18E-13
ist1	1.01E-13	0.503169735	0.214	0.142	1.93E-09	0.000759313	0.511064489	0.177	0.152	1	0.000759313	2.03E-13
elmo1	1.09E-13	0.437200473	0.353	0.269	2.07E-09	0.000200943	0.416557677	0.295	0.268	1	0.000200943	2.17E-13
cxcr4b	1.41E-13	0.6219608	0.141	0.076	2.70E-09	0.023688942	0.403090294	0.151	0.131	1	0.023688942	2.83E-13
hyal2b	3.89E-12	0.397638878	0.139	0.077	7.42E-08	1.44E-13	0.54797087	0.127	0.066	2.74E-09	3.89E-12	2.87E-13
pak2a	1.70E-13	0.406251316	0.226	0.151	3.23E-09	1.19E-10	0.580251102	0.226	0.164	2.28E-06	1.19E-10	3.39E-13
specc1la	1.75E-13	0.322066876	0.132	0.07	3.35E-09	3.43E-08	0.428019302	0.114	0.069	0.000655081	3.43E-08	3.51E-13
mt-nd4l	2.03E-13	0.420386171	0.287	0.207	3.87E-09	0.00062305	0.430821455	0.206	0.178	1	0.00062305	4.06E-13
hivep1	6.89E-08	0.384481254	0.133	0.086	0.001315073	2.08E-13	0.643601581	0.172	0.104	3.97E-09	6.89E-08	4.16E-13
rock1	2.24E-13	0.484110483	0.161	0.094	4.26E-09	5.98E-07	0.500396043	0.158	0.114	0.011410058	5.98E-07	4.47E-13
sipa1l3	2.40E-13	0.423441963	0.147	0.081	4.57E-09	2.82E-05	0.356092764	0.107	0.074	0.53858786	2.82E-05	4.79E-13
map7d3	2.54E-13	0.473545167	0.227	0.154	4.84E-09	0.012485995	0.385167091	0.172	0.155	1	0.012485995	5.07E-13
cpda	3.22E-13	0.380293154	0.14	0.077	6.14E-09	5.95E-08	0.423598809	0.122	0.077	0.001134468	5.95E-08	6.44E-13
CU929259.1	3.77E-13	0.362525485	0.134	0.071	7.20E-09	0.000284503	0.379282251	0.119	0.089	1	0.000284503	7.55E-13
agrn	3.30E-12	0.419490876	0.307	0.225	6.30E-08	3.95E-13	0.632583649	0.287	0.207	7.54E-09	3.30E-12	7.91E-13
trim71	4.12E-13	0.49943519	0.238	0.164	7.86E-09	1.17E-06	0.637136687	0.217	0.175	0.022237022	1.17E-06	8.24E-13
si:ch211-108d22.2	4.27E-13	0.53005509	0.195	0.126	8.15E-09	0.35183271	0.251033346	0.136	0.134	1	0.35183271	8.55E-13
grinab	5.24E-12	0.524247955	0.317	0.251	1.00E-07	7.42E-13	0.567610654	0.311	0.24	1.42E-08	5.24E-12	1.48E-12
cry4	8.02E-13	0.449773901	0.116	0.059	1.53E-08	0.000881928	0.427947428	0.106	0.081	1	0.000881928	1.60E-12
skib	9.00E-13	0.479984057	0.179	0.11	1.72E-08	1.48E-06	0.429451432	0.166	0.121	0.028186633	1.48E-06	1.80E-12
fcho2	1.14E-12	0.48714081	0.197	0.127	2.18E-08	6.52E-05	0.398791894	0.158	0.123	1	6.52E-05	2.28E-12
fgd4a	1.27E-12	0.365423389	0.121	0.063	2.42E-08	6.87E-07	0.322518751	0.123	0.08	0.013108316	6.87E-07	2.54E-12
itm2ba	1.28E-12	0.4393054	0.356	0.284	2.45E-08	7.71E-08	0.506309445	0.34	0.303	0.001470899	7.71E-08	2.57E-12
ppp1r9ala	1.79E-12	0.353821315	0.11	0.055	3.42E-08	2.07E-10	0.415275212	0.116	0.065	3.95E-06	2.07E-10	3.58E-12
tcf7l1a	2.57E-10	0.366357125	0.196	0.132	4.91E-06	2.38E-12	0.596093898	0.201	0.133	4.54E-08	2.57E-10	4.76E-12
pcf11	2.81E-12	0.557583997	0.334	0.269	5.35E-08	3.43E-11	0.692849378	0.291	0.231	6.55E-07	3.43E-11	5.61E-12
tanc2a	2.98E-12	0.362847339	0.187	0.118	5.69E-08	0.031691502	0.36082051	0.134	0.118	1	0.031691502	5.97E-12
dido1	3.37E-12	0.444908865	0.478	0.425	6.42E-08	0.000242619	0.305157601	0.427	0.42	1	0.000242619	6.74E-12
kmt2cb	4.07E-12	0.361044923	0.463	0.389	7.75E-08	1.81E-06	0.404977509	0.411	0.377	0.034435211	1.81E-06	8.13E-12
smap1	8.55E-11	0.438669603	0.267	0.203	1.63E-06	4.89E-12	0.594334763	0.28	0.214	9.33E-08	8.55E-11	9.78E-12
mgrn1b	4.95E-12	0.458142963	0.156	0.094	9.45E-08	0.00218596	0.449086064	0.116	0.092	1	0.00218596	9.91E-12
ankrd11	6.35E-09	0.441937562	0.486	0.444	0.000121109	5.12E-12	0.44663621	0.526	0.468	9.77E-08	6.35E-09	1.02E-11
fam13b	6.76E-12	0.344369319	0.113	0.059	1.29E-07	1.71E-06	0.44143346	0.104	0.067	0.032621134	1.71E-06	1.35E-11
dip2ba	1.80E-08	0.314373962	0.232	0.173	0.000343418	6.95E-12	0.732713496	0.243	0.177	1.33E-07	1.80E-08	1.39E-11
slc20a2	6.99E-12	0.362797601	0.169	0.104	1.33E-07	0.000820609	0.384088393	0.14	0.112	1	0.000820609	1.40E-11
cep350	7.17E-12	0.545216192	0.247	0.18	1.37E-07	0.047165972	0.442131256	0.185	0.178	1	0.047165972	1.43E-11
fam193a	1.01E-11	0.478358647	0.19	0.125	1.92E-07	0.025568311	0.424494265	0.145	0.131	1	0.025568311	2.01E-11
schip1	1.08E-11	0.397272226	0.222	0.151	2.05E-07	3.35E-05	0.398855501	0.201	0.164	0.638781058	3.35E-05	2.15E-11
C3H16orf72.1	2.28E-08	0.402674565	0.396	0.358	0.000435495	1.16E-11	0.582636458	0.408	0.363	2.21E-07	2.28E-08	2.32E-11
rasal2	2.07E-08	0.47985595	0.198	0.147	0.000394761	1.21E-11	0.702331658	0.223	0.159	2.31E-07	2.07E-08	2.43E-11
mt-nd6	1.23E-11	0.42728075	0.22	0.15	2.34E-07	0.013930955	0.251649945	0.167	0.146	1	0.013930955	2.46E-11
csnk1db	1.45E-11	0.44032761	0.238	0.17	2.77E-07	1.71E-05	0.434797677	0.211	0.173	0.32581456	1.71E-05	2.90E-11
creb3l2	2.80E-08	0.270780178	0.105	0.061	0.00053432	1.50E-11	0.376347008	0.119	0.064	2.87E-07	2.80E-08	3.01E-11
arf6b	1.61E-11	0.503502056	0.273	0.209	3.06E-07	1.42E-07	0.509415153	0.252	0.205	0.002712964	1.42E-07	3.21E-11
foxn3	1.69E-11	0.296167983	0.127	0.069	3.23E-07	1.45E-05	0.415900189	0.113	0.078	0.277174921	1.45E-05	3.39E-11
pptc7a	5.44E-10	0.380075513	0.1	0.053	1.04E-05	1.76E-11	0.471128535	0.127	0.07	3.35E-07	5.44E-10	3.51E-11
zic2a	2.36E-11	0.499755561	0.102	0.051	4.51E-07	1.32E-08	0.509308175	0.122	0.073	0.000252001	1.32E-08	4.73E-11
si:dkeyp-121d4.3	2.49E-11	0.487566064	0.234	0.169	4.76E-07	0.098672116	0.312265113	0.155	0.148	1	0.098672116	4.99E-11
iqgap1	4.24E-11	0.433286715	0.2	0.133	8.09E-07	5.14E-06	0.417085979	0.187	0.144	0.098011917	5.14E-06	8.48E-11
zgc:112982	4.50E-11	0.549108793	0.258	0.194	8.58E-07	0.398140688	0.375598926	0.179	0.186	1	0.398140688	9.00E-11
fam214a	8.71E-08	0.372038193	0.127	0.082	0.001660777	5.82E-11	0.617367232	0.172	0.111	1.11E-06	8.71E-08	1.16E-10
brd2a	3.50E-09	0.56734798	0.383	0.341	6.67E-05	6.36E-11	0.766748391	0.338	0.285	1.21E-06	3.50E-09	1.27E-10
tcf3b	8.37E-11	0.395784681	0.388	0.325	1.60E-06	7.16E-07	0.455568076	0.364	0.333	0.013651086	7.16E-07	1.67E-10
asxl1	8.60E-11	0.42447552	0.263	0.197	1.64E-06	0.000266863	0.413143833	0.206	0.177	1	0.000266863	1.72E-10
srebf2	1.13E-10	0.324619389	0.147	0.089	2.16E-06	0.024381672	0.273719196	0.115	0.098	1	0.024381672	2.27E-10
capns1b	1.13E-10	0.374503755	0.213	0.149	2.16E-06	0.003932483	0.306261915	0.168	0.145	1	0.003932483	2.27E-10
insra	1.17E-10	0.420015535	0.16	0.1	2.23E-06	0.001413796	0.456086465	0.137	0.111	1	0.001413796	2.34E-10
etv5a	1.26E-10	0.615786597	0.118	0.067	2.41E-06	1.33E-05	0.604842019	0.112	0.078	0.252819379	1.33E-05	2.53E-10
snx5	1.71E-10	0.304955869	0.125	0.072	3.27E-06	0.036093788	0.344549193	0.108	0.094	1	0.036093788	3.43E-10
cicb	1.87E-10	0.342263136	0.134	0.079	3.56E-06	6.26E-06	0.413075695	0.123	0.085	0.119398708	6.26E-06	3.74E-10
rab35b	2.04E-10	0.405334526	0.201	0.139	3.90E-06	0.000480277	0.378161787	0.164	0.135	1	0.000480277	4.08E-10
psip1b	2.15E-10	0.437700067	0.421	0.366	4.10E-06	0.005785138	0.433267328	0.354	0.356	1	0.005785138	4.30E-10
arhgap5	2.24E-10	0.393233949	0.283	0.216	4.27E-06	1.70E-08	0.414333188	0.255	0.196	0.000325031	1.70E-08	4.48E-10
nxf1	2.51E-10	0.608438029	0.199	0.141	4.79E-06	0.000158721	0.539593211	0.174	0.143	1	0.000158721	5.02E-10
clk2a	2.90E-10	0.491347998	0.179	0.12	5.53E-06	0.000414851	0.467882402	0.16	0.131	1	0.000414851	5.79E-10
picalma	2.94E-10	0.42043691	0.141	0.086	5.61E-06	0.001772676	0.377967173	0.114	0.089	1	0.001772676	5.88E-10
stx4	3.09E-10	0.399281225	0.147	0.092	5.90E-06	3.50E-05	0.346709942	0.131	0.097	0.668028643	3.50E-05	6.18E-10
elmsan1b	3.21E-10	0.398915255	0.213	0.15	6.13E-06	2.21E-08	0.550009141	0.234	0.18	0.000421695	2.21E-08	6.42E-10
wbp2nl	3.33E-10	0.44094666	0.266	0.205	6.34E-06	1.96E-07	0.644121045	0.258	0.217	0.003744191	1.96E-07	6.65E-10
prkar1aa	3.60E-10	0.456265266	0.211	0.15	6.86E-06	2.32E-09	0.615729493	0.226	0.171	4.43E-05	2.32E-09	7.19E-10
lrp5	5.68E-10	0.330504319	0.138	0.083	1.08E-05	2.64E-06	0.375796511	0.141	0.1	0.050333652	2.64E-06	1.14E-09
lrig2	6.29E-10	0.363809023	0.149	0.093	1.20E-05	0.130782616	0.330512588	0.108	0.099	1	0.130782616	1.26E-09
bcl2a	6.55E-10	0.389348755	0.116	0.066	1.25E-05	4.48E-07	0.49586593	0.123	0.081	0.008541632	4.48E-07	1.31E-09
rab5aa	7.88E-10	0.487229497	0.265	0.207	1.50E-05	2.29E-06	0.471665969	0.254	0.216	0.043603344	2.29E-06	1.58E-09
sin3aa	8.86E-10	0.444497179	0.162	0.106	1.69E-05	0.078219641	0.358639577	0.131	0.12	1	0.078219641	1.77E-09
mark2b	9.13E-10	0.395507133	0.136	0.083	1.74E-05	0.008153159	0.301795758	0.124	0.103	1	0.008153159	1.83E-09
ogt.1	9.16E-10	0.437404964	0.175	0.117	1.75E-05	0.761016087	0.303577562	0.113	0.119	1	0.761016087	1.83E-09
sorbs1	9.29E-10	0.356786669	0.135	0.081	1.77E-05	3.50E-05	0.403050398	0.122	0.087	0.668512855	3.50E-05	1.86E-09
sufu	9.39E-10	0.415035649	0.131	0.079	1.79E-05	2.51E-07	0.540639224	0.133	0.089	0.004792281	2.51E-07	1.88E-09
stau1	1.25E-09	0.328890391	0.224	0.163	2.39E-05	0.015685833	0.358486621	0.184	0.17	1	0.015685833	2.51E-09
znf384l	1.57E-09	0.411398003	0.17	0.114	2.99E-05	0.146348557	0.378615997	0.14	0.134	1	0.146348557	3.13E-09
rreb1a	1.82E-09	0.329717099	0.107	0.06	3.48E-05	0.000395354	0.363664466	0.105	0.078	1	0.000395354	3.65E-09
svila	1.90E-09	0.442700548	0.109	0.062	3.62E-05	9.97E-08	0.533673267	0.117	0.074	0.001901826	9.97E-08	3.79E-09
wdr26b	2.18E-09	0.341927309	0.158	0.103	4.16E-05	4.62E-06	0.447784472	0.15	0.109	0.088066267	4.62E-06	4.36E-09
rtn3	1.16E-08	0.413839268	0.169	0.116	0.000221437	2.37E-09	0.553332298	0.18	0.125	4.52E-05	1.16E-08	4.73E-09
rasa1a	2.62E-09	0.323958331	0.119	0.07	5.01E-05	3.38E-06	0.456341103	0.117	0.08	0.064476354	3.38E-06	5.25E-09
tcf3a	2.67E-09	0.385538656	0.134	0.083	5.09E-05	4.88E-06	0.428394187	0.121	0.083	0.093011991	4.88E-06	5.34E-09
rps6kal	4.07E-05	0.253551464	0.104	0.071	0.776851564	3.62E-09	0.459763735	0.115	0.067	6.91E-05	4.07E-05	7.24E-09
ccnl1b	1.70E-07	0.405497732	0.287	0.244	0.00324143	3.69E-09	0.638447815	0.275	0.225	7.04E-05	1.70E-07	7.38E-09
ctdspla	2.01E-05	0.354202297	0.196	0.158	0.382893937	4.42E-09	0.618833793	0.185	0.13	8.43E-05	2.01E-05	8.84E-09
strbp	4.54E-09	0.340239682	0.132	0.082	8.65E-05	0.401542756	0.257689337	0.101	0.098	1	0.401542756	9.07E-09
ep300b	5.62E-09	0.376624569	0.334	0.276	0.000107129	0.054918464	0.321967587	0.25	0.247	1	0.054918464	1.12E-08
si:ch211-155k24.9	6.26E-09	0.5024772	0.12	0.073	0.000119371	2.22E-05	0.538483341	0.107	0.074	0.4228737	2.22E-05	1.25E-08
rab10	6.60E-09	0.278584632	0.452	0.408	0.000125992	4.17E-05	0.29672699	0.403	0.391	0.795500876	4.17E-05	1.32E-08
cyth1b	7.53E-09	0.320949895	0.103	0.058	0.000143605	8.73E-07	0.414647088	0.106	0.068	0.016658625	8.73E-07	1.51E-08
hipk3a	8.55E-09	0.370642415	0.15	0.098	0.000163015	7.28E-05	0.44165263	0.139	0.106	1	7.28E-05	1.71E-08
jak2b	8.96E-09	0.373284015	0.108	0.063	0.000170893	6.20E-07	0.422774977	0.113	0.073	0.011825041	6.20E-07	1.79E-08
hif1ab	1.18E-08	0.440931424	0.354	0.314	0.000225262	0.000439046	0.393536484	0.321	0.313	1	0.000439046	2.36E-08
thoc2	1.49E-08	0.366963441	0.426	0.387	0.000284769	0.001342823	0.410337023	0.365	0.368	1	0.001342823	2.99E-08
ubap2l	1.57E-08	0.415015274	0.262	0.21	0.000299305	0.684234131	0.267320343	0.195	0.21	1	0.684234131	3.14E-08
si:ch211-212k18.4	1.60E-08	0.431425239	0.284	0.235	0.000304949	0.301919627	0.395747085	0.225	0.239	1	0.301919627	3.20E-08
trim8a	0.003495153	0.3017268	0.103	0.081	1	1.64E-08	0.419392756	0.137	0.087	0.000313712	0.003495153	3.29E-08
rbm39b	1.65E-08	0.507682088	0.25	0.199	0.000314801	0.000746037	0.476224201	0.237	0.217	1	0.000746037	3.30E-08
btbd10b	4.46E-08	0.50149512	0.312	0.273	0.000850473	1.74E-08	0.648828866	0.313	0.278	0.000332008	4.46E-08	3.48E-08
smg6	2.17E-08	0.446971614	0.204	0.153	0.000413976	0.018206806	0.445225483	0.179	0.165	1	0.018206806	4.34E-08
il6st	2.31E-08	0.255174099	0.104	0.059	0.000440756	2.30E-07	0.384399867	0.101	0.061	0.004389982	2.30E-07	4.62E-08
dnajb1b	2.57E-08	0.700650771	0.141	0.093	0.000490557	0.791937956	0.291234903	0.145	0.151	1	0.791937956	5.14E-08
bsg	2.23E-05	0.608064625	0.435	0.429	0.425894144	3.32E-08	0.881613598	0.427	0.41	0.000633585	2.23E-05	6.64E-08
tmem189	5.17E-08	0.363394981	0.139	0.092	0.000986481	0.001340848	0.368194906	0.136	0.11	1	0.001340848	1.03E-07
paxbp1	5.61E-08	0.519358358	0.196	0.146	0.00107037	0.065743259	0.399517709	0.15	0.14	1	0.065743259	1.12E-07
lasp1	6.65E-08	0.28086623	0.338	0.287	0.001269247	0.019787322	0.270555578	0.327	0.323	1	0.019787322	1.33E-07
hnrpkl	6.68E-08	0.315738554	0.262	0.209	0.00127382	0.00179228	0.399790916	0.232	0.21	1	0.00179228	1.34E-07
cebpg	7.65E-08	0.353713261	0.149	0.101	0.001459924	2.96E-06	0.455769579	0.161	0.119	0.056392999	2.96E-06	1.53E-07
oxsr1a	8.44E-08	0.462256233	0.279	0.234	0.001609726	0.107232687	0.358942379	0.239	0.247	1	0.107232687	1.69E-07
pik3r3a	2.71E-06	0.409004236	0.195	0.153	0.05160281	8.84E-08	0.569495462	0.194	0.146	0.001686305	2.71E-06	1.77E-07
id3	0.000774785	0.310992928	0.209	0.175	1	9.97E-08	0.501116654	0.273	0.218	0.001901037	0.000774785	1.99E-07
ywhae2	1.04E-07	0.322941093	0.274	0.225	0.001989662	0.199007235	0.286596748	0.215	0.22	1	0.199007235	2.09E-07
birc6	1.05E-07	0.436808237	0.228	0.176	0.001993546	0.000574158	0.420762501	0.202	0.176	1	0.000574158	2.09E-07
eef2a.1	5.63E-06	0.375847058	0.133	0.094	0.107453208	1.09E-07	0.552712694	0.151	0.105	0.002087119	5.63E-06	2.19E-07
caskb	1.28E-07	0.303990906	0.14	0.093	0.002432325	0.059663389	0.266657903	0.112	0.099	1	0.059663389	2.55E-07
si:dkey-230p4.1	1.38E-07	0.618359651	0.23	0.183	0.002635693	0.635780246	0.411392118	0.175	0.186	1	0.635780246	2.76E-07
mpped2a	1.55E-07	0.459251967	0.148	0.101	0.002948811	0.028168937	0.485839897	0.141	0.127	1	0.028168937	3.09E-07
scrib	1.61E-07	0.351576938	0.188	0.138	0.003072374	0.0057322	0.461854204	0.155	0.135	1	0.0057322	3.22E-07
fbxw7	1.82E-07	0.397703227	0.171	0.123	0.003472169	2.12E-06	0.504324967	0.169	0.127	0.040511583	2.12E-06	3.64E-07
sdcbp2	0.00019369	0.30325548	0.27	0.245	1	1.98E-07	0.569046794	0.284	0.245	0.003781843	0.00019369	3.97E-07
nucb1	2.14E-07	0.394360121	0.181	0.134	0.004082084	0.000820552	0.429558303	0.171	0.144	1	0.000820552	4.28E-07
ogdha	2.30E-05	0.324574083	0.249	0.212	0.439222134	2.23E-07	0.560089975	0.265	0.222	0.004253726	2.30E-05	4.46E-07
me3	2.36E-07	0.374450027	0.145	0.1	0.004494907	0.048923137	0.348049282	0.141	0.129	1	0.048923137	4.71E-07
ier5l	0.00061996	0.304127633	0.351	0.329	1	2.36E-07	0.600838006	0.342	0.303	0.004509715	0.00061996	4.73E-07
cab39l1	2.42E-07	0.327544822	0.144	0.099	0.004613039	1.35E-06	0.449306321	0.161	0.118	0.0258087	1.35E-06	4.84E-07
u2surp	2.46E-07	0.399777566	0.384	0.351	0.004686808	5.10E-07	0.534839753	0.331	0.299	0.009725574	5.10E-07	4.91E-07
washc2c	2.53E-07	0.442326082	0.165	0.119	0.004817238	0.062365447	0.380512798	0.138	0.126	1	0.062365447	5.05E-07
rap2b	3.12E-07	0.320691524	0.161	0.115	0.005950328	0.005999387	0.390549512	0.128	0.108	1	0.005999387	6.24E-07
znf827	3.28E-07	0.343572078	0.297	0.247	0.006254548	0.000238349	0.469610643	0.252	0.223	1	0.000238349	6.56E-07
pdcd6ip	3.29E-07	0.361173761	0.172	0.125	0.006281994	0.000402829	0.484009622	0.16	0.132	1	0.000402829	6.59E-07
wwp1	3.42E-07	0.346284232	0.116	0.075	0.006533306	0.009789465	0.297070522	0.1	0.081	1	0.009789465	6.85E-07
degs1	3.55E-07	0.378372838	0.228	0.182	0.006768497	0.058307483	0.37864068	0.183	0.177	1	0.058307483	7.10E-07
arrdc3b	8.49E-06	0.300406267	0.164	0.12	0.161926642	4.75E-07	0.701762155	0.298	0.257	0.009055921	8.49E-06	9.49E-07
cdh6	5.13E-07	0.278730459	0.119	0.075	0.009786082	7.56E-06	0.357506753	0.12	0.081	0.144269774	7.56E-06	1.03E-06
bin3	5.83E-07	0.350501648	0.14	0.096	0.011114323	0.008155154	0.337356337	0.124	0.104	1	0.008155154	1.17E-06
srsf1b	6.08E-07	0.48493671	0.189	0.145	0.011603211	0.264931589	0.314264727	0.142	0.172	1	0.264931589	1.22E-06
pdpk1b	6.42E-07	0.354013307	0.127	0.085	0.0122384	0.000577495	0.320576768	0.118	0.09	1	0.000577495	1.28E-06
slc20a1b	2.60E-06	0.395199321	0.264	0.225	0.049563997	6.53E-07	0.628787678	0.266	0.226	0.012461997	2.60E-06	1.31E-06
si:ch73-376l24.2	8.15E-07	0.372520964	0.136	0.094	0.015538596	0.013953766	0.430752489	0.117	0.1	1	0.013953766	1.63E-06
zfyve9a	8.44E-07	0.304924555	0.115	0.074	0.016098606	0.000433741	0.264852545	0.107	0.079	1	0.000433741	1.69E-06
wbp11	8.91E-07	0.398444804	0.186	0.141	0.016998044	0.144647258	0.305673884	0.14	0.133	1	0.144647258	1.78E-06
fnbp1l	9.78E-07	0.341108309	0.12	0.079	0.018663265	0.001202041	0.272998277	0.107	0.081	1	0.001202041	1.96E-06
rbm39a	9.93E-07	0.41217197	0.356	0.327	0.018941817	0.026952005	0.446804236	0.316	0.327	1	0.026952005	1.99E-06
epn1	1.13E-06	0.42116395	0.19	0.146	0.021621918	0.192533921	0.356947045	0.139	0.135	1	0.192533921	2.27E-06
fxyd6l	1.27E-06	0.352042243	0.321	0.282	0.024142382	0.004961925	0.276703739	0.276	0.262	1	0.004961925	2.53E-06
dicer1	1.53E-06	0.385261444	0.334	0.298	0.029198905	1.04E-05	0.516808465	0.302	0.276	0.19786892	1.04E-05	3.06E-06
znf516	2.31E-06	0.397746053	0.151	0.109	0.044046391	1.68E-06	0.46325445	0.189	0.145	0.032016729	2.31E-06	3.36E-06
cnppd1	1.84E-06	0.309886826	0.119	0.08	0.035013187	0.155283179	0.408954026	0.103	0.096	1	0.155283179	3.67E-06
ppp6r2a	2.10E-06	0.416733494	0.136	0.097	0.040151905	0.022989615	0.34420868	0.116	0.1	1	0.022989615	4.21E-06
tnrc6b	2.31E-06	0.364690453	0.297	0.26	0.044086173	0.835478904	0.268806493	0.229	0.254	1	0.835478904	4.62E-06
lrba	2.37E-06	0.308665085	0.112	0.073	0.045142481	0.001261785	0.382369629	0.112	0.087	1	0.001261785	4.73E-06
brwd1	3.01E-06	0.402170573	0.174	0.133	0.057324946	0.082245443	0.332680986	0.156	0.148	1	0.082245443	6.01E-06
rnf19a	3.20E-06	0.306166246	0.138	0.098	0.061033377	0.252922016	0.314015064	0.131	0.127	1	0.252922016	6.40E-06
slc31a1	3.43E-06	0.411482597	0.124	0.087	0.065380131	0.193441477	0.367002524	0.1	0.093	1	0.193441477	6.85E-06
nf1a	3.44E-06	0.427730398	0.137	0.098	0.065529086	0.805276355	0.255474943	0.104	0.108	1	0.805276355	6.87E-06
ptbp3	3.75E-06	0.349061382	0.16	0.119	0.071570319	0.01666774	0.401593643	0.15	0.134	1	0.01666774	7.50E-06
tab2	4.23E-06	0.34518353	0.13	0.092	0.080713377	0.262596174	0.29654871	0.103	0.099	1	0.262596174	8.46E-06
rnf44	4.33E-06	0.518259861	0.309	0.28	0.082613896	0.850920941	0.371791359	0.256	0.289	1	0.850920941	8.66E-06
si:dkey-57k2.7.1	4.38E-06	0.273020116	0.104	0.067	0.083620666	1.23E-05	0.355605164	0.105	0.071	0.235415421	1.23E-05	8.77E-06
slc25a55a	4.53E-06	0.453940375	0.303	0.27	0.086401318	0.000600241	0.493286251	0.269	0.25	1	0.000600241	9.06E-06
pcyt2	0.000197114	0.293659658	0.134	0.103	1	5.00E-06	0.4876412	0.147	0.108	0.095470114	0.000197114	1.00E-05
tp53	5.13E-06	0.360982126	0.286	0.247	0.09782411	0.033755744	0.340113626	0.246	0.244	1	0.033755744	1.03E-05
nr3c1	5.45E-06	0.420531365	0.188	0.148	0.103939954	0.482171424	0.270375828	0.154	0.178	1	0.482171424	1.09E-05
ewsr1b	5.70E-06	0.264260503	0.457	0.435	0.108770476	3.03E-05	0.365954713	0.417	0.411	0.578070585	3.03E-05	1.14E-05
tial1	7.37E-06	0.44469584	0.157	0.119	0.140622625	0.032251874	0.432461975	0.141	0.129	1	0.032251874	1.47E-05
acin1b	8.69E-06	0.451192953	0.325	0.3	0.165725867	0.617793794	0.313249544	0.26	0.291	1	0.617793794	1.74E-05
dbnlb	9.56E-06	0.358768152	0.151	0.113	0.18231023	0.332612398	0.264253559	0.128	0.126	1	0.332612398	1.91E-05
dusp8a	0.003235882	0.266189527	0.104	0.081	1	9.89E-06	0.47922419	0.131	0.093	0.188744942	0.003235882	1.98E-05
arf2a	1.17E-05	0.338711364	0.29	0.256	0.223279053	0.21128754	0.313167916	0.258	0.274	1	0.21128754	2.34E-05
si:ch211-160o17.4	1.52E-05	0.293166584	0.327	0.293	0.289056934	0.01251398	0.332269491	0.294	0.292	1	0.01251398	3.03E-05
slc44a1b	1.74E-05	0.38180682	0.173	0.133	0.331237458	0.256803612	0.346276384	0.134	0.13	1	0.256803612	3.47E-05
kmt5c	2.25E-05	0.360490991	0.156	0.119	0.430141723	0.383776843	0.354480673	0.136	0.136	1	0.383776843	4.51E-05
arglu1b	2.88E-05	0.36365922	0.287	0.259	0.548596121	0.362578125	0.37082829	0.222	0.237	1	0.362578125	5.75E-05
palm1b	3.56E-05	0.277378302	0.201	0.159	0.6783584	0.000124958	0.37922618	0.183	0.148	1	0.000124958	7.11E-05
tbl1xr1b	5.28E-05	0.32000412	0.182	0.147	1	0.42561286	0.255196783	0.129	0.149	1	0.42561286	0.0001055
srsf6b	5.60E-05	0.396817201	0.304	0.282	1	0.002190623	0.432566903	0.303	0.299	1	0.002190623	0.000111993
ccnt2a	6.04E-05	0.335835572	0.14	0.106	1	0.007174769	0.496397358	0.134	0.115	1	0.007174769	0.000120705
MEPCE	7.28E-05	0.308816488	0.14	0.107	1	0.040116925	0.25632182	0.111	0.097	1	0.040116925	0.000145547
ubr4	7.97E-05	0.337218432	0.181	0.147	1	0.045923939	0.356525426	0.148	0.136	1	0.045923939	0.000159402
gmfb	8.00E-05	0.296613299	0.233	0.201	1	0.195298615	0.336310843	0.203	0.206	1	0.195298615	0.000160014
mgaa	8.21E-05	0.420052141	0.196	0.163	1	0.365097893	0.288033561	0.133	0.155	1	0.365097893	0.000164229
mdm4	0.000101542	0.396433367	0.181	0.15	1	0.683779643	0.255858128	0.149	0.168	1	0.683779643	0.000203075
eif4g2b	0.000107548	0.282856751	0.335	0.317	1	0.000959034	0.39166236	0.31	0.304	1	0.000959034	0.000215085
RASA2	0.000117613	0.291562332	0.114	0.083	1	0.001062478	0.309161393	0.105	0.079	1	0.001062478	0.000235212
sfswap	0.000133645	0.323225459	0.142	0.11	1	0.020254662	0.479136873	0.127	0.111	1	0.020254662	0.000267271
coq10b	0.000138364	0.282406592	0.135	0.103	1	0.329889107	0.264342834	0.129	0.126	1	0.329889107	0.000276708
psme4b	0.000143964	0.308401193	0.141	0.109	1	0.62682917	0.290921448	0.101	0.103	1	0.62682917	0.000287907
epn2	0.000151221	0.286614625	0.168	0.136	1	0.119987092	0.381597927	0.157	0.152	1	0.119987092	0.00030242
ep300a	0.000154388	0.336563299	0.231	0.202	1	0.02223937	0.512859721	0.197	0.187	1	0.02223937	0.000308752
akt2	0.001213487	0.304209765	0.148	0.122	1	0.000155571	0.417580694	0.16	0.129	1	0.001213487	0.000311118
cers2b	0.00016582	0.267377431	0.1	0.071	1	0.020254108	0.320579041	0.1	0.083	1	0.020254108	0.000331613
ncor1	0.000191371	0.372399917	0.231	0.203	1	0.815165171	0.325093373	0.187	0.213	1	0.815165171	0.000382706
rab1ba	0.000193651	0.294544925	0.178	0.146	1	0.023951789	0.406330662	0.151	0.136	1	0.023951789	0.000387265
zgc:66427	0.059452765	0.289288595	0.14	0.129	1	0.000195496	0.443287212	0.166	0.136	1	0.059452765	0.000390953
araf	0.000196162	0.325837849	0.132	0.101	1	0.307845547	0.339054734	0.109	0.106	1	0.307845547	0.000392285
clint1a	0.000196668	0.352332687	0.186	0.155	1	0.973029532	0.32602609	0.161	0.178	1	0.973029532	0.000393298
rhoac	0.0002051	0.308339324	0.348	0.337	1	0.599779221	0.255799571	0.312	0.352	1	0.599779221	0.000410158
gigyf2	0.000214	0.354260949	0.173	0.142	1	0.762651876	0.288094464	0.139	0.154	1	0.762651876	0.000427955
htt	0.000214543	0.304860016	0.136	0.105	1	0.01137577	0.376877756	0.131	0.112	1	0.01137577	0.00042904
cul3b	0.00021531	0.279863402	0.156	0.124	1	0.589804657	0.337136705	0.125	0.129	1	0.589804657	0.000430573
gnaia	0.000222574	0.260342838	0.204	0.173	1	0.519182484	0.281037704	0.163	0.17	1	0.519182484	0.000445098
kdm7ab	0.00024971	0.362024993	0.185	0.154	1	0.060723678	0.357417777	0.176	0.166	1	0.060723678	0.000499358
pip4k2aa	0.000268244	0.297581437	0.126	0.096	1	0.025362259	0.29492597	0.109	0.093	1	0.025362259	0.000536416
bcor	0.000289064	0.293751882	0.204	0.172	1	0.163271418	0.309222929	0.188	0.185	1	0.163271418	0.000578045
puf60a	0.000292652	0.297617845	0.348	0.336	1	0.935263396	0.274369379	0.274	0.315	1	0.935263396	0.000585218
helz	0.000357595	0.337811307	0.208	0.179	1	0.471573386	0.353010169	0.184	0.194	1	0.471573386	0.000715063
arid4a	0.00036685	0.341363701	0.289	0.267	1	0.892715024	0.274273031	0.244	0.275	1	0.892715024	0.000733565
med13a	0.000385766	0.292607875	0.177	0.146	1	0.691323451	0.261344133	0.162	0.171	1	0.691323451	0.000771384
smurf2	0.000387888	0.299787394	0.12	0.091	1	0.001400926	0.313639685	0.113	0.088	1	0.001400926	0.000775626
pcnt	0.000397823	0.324536518	0.166	0.137	1	0.768143039	0.30734051	0.144	0.152	1	0.768143039	0.000795488
cldn12	0.000422939	0.31850033	0.134	0.105	1	0.019646356	0.33457267	0.127	0.111	1	0.019646356	0.000845699
strn3	0.000437709	0.300235435	0.251	0.226	1	0.061647607	0.298377584	0.223	0.222	1	0.061647607	0.000875226
dync1li2	0.000488926	0.27402321	0.204	0.176	1	0.929213277	0.310594416	0.163	0.18	1	0.929213277	0.000977612
mbd1b	0.000528031	0.311701832	0.233	0.207	1	0.245588116	0.266911326	0.18	0.218	1	0.245588116	0.001055784
tnikb	0.000586044	0.300790418	0.125	0.096	1	0.001933176	0.423161072	0.148	0.124	1	0.001933176	0.001171744
susd6	0.010627983	0.330643562	0.201	0.187	1	0.000660268	0.515404156	0.209	0.185	1	0.010627983	0.001320101
elavl1a	0.000663747	0.292973887	0.348	0.339	1	0.238425426	0.326916062	0.3	0.326	1	0.238425426	0.001327054
ivns1abpb	0.000756915	0.339125908	0.133	0.107	1	0.001007924	0.539499965	0.172	0.148	1	0.001007924	0.001513256
mt-atp8	0.000888697	0.309771652	0.217	0.189	1	0.062584948	0.312890373	0.207	0.2	1	0.062584948	0.001776604
dda1	0.000890324	0.354613202	0.21	0.186	1	0.95430978	0.277207991	0.176	0.194	1	0.95430978	0.001779856
npc1	0.000971466	0.295198982	0.113	0.087	1	0.100527458	0.341859542	0.101	0.091	1	0.100527458	0.001941989
npc2	0.001045794	0.318308744	0.177	0.15	1	0.783130748	0.315718805	0.158	0.176	1	0.783130748	0.002090494
nxn	0.001310344	0.262601959	0.12	0.092	1	0.00833075	0.327051458	0.11	0.089	1	0.00833075	0.00261897
fbrs	0.001316321	0.300673519	0.174	0.148	1	0.078852052	0.335328271	0.153	0.144	1	0.078852052	0.00263091
MYO9B	0.001373605	0.285009362	0.125	0.099	1	0.008952684	0.418674419	0.12	0.101	1	0.008952684	0.002745323
usp9	0.001570534	0.282547783	0.301	0.286	1	0.905807593	0.254167441	0.26	0.292	1	0.905807593	0.003138601
rbm14b	0.00161123	0.262452301	0.164	0.138	1	0.128815592	0.39479862	0.14	0.134	1	0.128815592	0.003219864
pgpep1	0.001670997	0.331554317	0.15	0.125	1	0.062953782	0.438327952	0.151	0.143	1	0.062953782	0.003339202
serinc5	0.005149335	0.2892246	0.143	0.121	1	0.001794489	0.363872519	0.141	0.116	1	0.005149335	0.003585758
upf1	0.002246471	0.415773843	0.185	0.165	1	0.772324414	0.289051855	0.167	0.18	1	0.772324414	0.004487895
casp2	0.002275754	0.300242483	0.111	0.087	1	0.885815194	0.287617395	0.095	0.1	1	0.885815194	0.00454633
zgc:100918	0.00281037	0.256980339	0.186	0.164	1	0.873796889	0.292641674	0.157	0.168	1	0.873796889	0.005612842
spred2a	0.00291665	0.312983912	0.159	0.135	1	0.238759557	0.326925566	0.118	0.113	1	0.238759557	0.005824794
rbm4.2	0.003057464	0.347655879	0.291	0.285	1	0.9027442	0.308160322	0.251	0.29	1	0.9027442	0.006105581
elf2b	0.003280602	0.284760311	0.179	0.157	1	0.009979299	0.430793714	0.179	0.163	1	0.009979299	0.006550443
mob1a	0.004006033	0.270709331	0.147	0.125	1	0.403458197	0.280080253	0.148	0.151	1	0.403458197	0.007996017
gsk3ba	0.005686662	0.289093972	0.246	0.229	1	0.004430864	0.472007307	0.241	0.229	1	0.005686662	0.008842096
fam120c	0.005843751	0.296706715	0.193	0.175	1	0.269968659	0.375919824	0.172	0.175	1	0.269968659	0.011653352
tmem134	0.00614573	0.280117574	0.132	0.111	1	0.006749313	0.428303084	0.134	0.114	1	0.006749313	0.01225369
pank1b	0.006946055	0.270644696	0.148	0.127	1	0.976717071	0.269825409	0.115	0.124	1	0.976717071	0.013843862
ptpn23a	0.007365118	0.277156451	0.124	0.104	1	0.160599273	0.312503699	0.106	0.098	1	0.160599273	0.014675992
mllt10	0.007927036	0.350304076	0.209	0.191	1	0.108180717	0.358611536	0.183	0.18	1	0.108180717	0.015791234
cpeb4b	0.009369874	0.358483956	0.229	0.21	1	0.011855281	0.525418301	0.217	0.202	1	0.011855281	0.018651953
purba	0.009742576	0.26359536	0.176	0.156	1	0.550215188	0.270509913	0.165	0.189	1	0.550215188	0.019390234
trib3	0.009914309	0.304021441	0.156	0.137	1	0.025899669	0.444193468	0.14	0.125	1	0.025899669	0.019730325
znf646	0.011441099	0.310105544	0.115	0.096	1	0.339107406	0.25093413	0.104	0.101	1	0.339107406	0.022751298
ppp1r12a	0.011441206	0.266835034	0.185	0.168	1	0.330058763	0.340564844	0.179	0.185	1	0.330058763	0.02275151
hic1l	0.012220297	0.259890229	0.138	0.119	1	0.611724017	0.313094212	0.134	0.139	1	0.611724017	0.024291259
vps35	0.013839428	0.291779431	0.189	0.174	1	0.860699332	0.314541184	0.179	0.196	1	0.860699332	0.027487327
gabpa	0.013859522	0.267990617	0.25	0.241	1	0.278684413	0.334327514	0.237	0.251	1	0.278684413	0.027526957
spen	0.018161472	0.324642831	0.247	0.235	1	0.503377597	0.329964368	0.255	0.275	1	0.503377597	0.035993104
ppp1r10	0.025894098	0.271798987	0.35	0.354	1	0.211013497	0.305946573	0.228	0.277	1	0.211013497	0.051117691
brms1la	0.029589249	0.279673315	0.238	0.233	1	0.993614281	0.32603866	0.206	0.231	1	0.993614281	0.058302974
ciarta	0.039386731	0.327039427	0.18	0.169	1	0.476750465	0.29424638	0.195	0.206	1	0.476750465	0.077222148
top2a	0.120884919	0.382208005	0.184	0.173	1	0.051830891	0.28051663	0.171	0.208	1	0.120884919	0.100975341
nipbla	0.0553897	0.273008501	0.161	0.15	1	0.689393118	0.250252082	0.151	0.169	1	0.689393118	0.107711382
crk	0.058143938	0.286923872	0.161	0.152	1	0.47007514	0.257441623	0.157	0.162	1	0.47007514	0.112907158
znf654	0.067490428	0.320746179	0.165	0.156	1	0.842371426	0.290782731	0.151	0.162	1	0.842371426	0.130425897
ints8	0.068104072	0.251246127	0.116	0.104	1	0.899138026	0.293788969	0.1	0.108	1	0.899138026	0.13156998
zgc:66474	0.070181648	0.285813737	0.181	0.173	1	0.374695164	0.266221026	0.133	0.155	1	0.374695164	0.135437833
usp8	0.078087656	0.272079891	0.133	0.122	1	0.819206566	0.26838448	0.117	0.123	1	0.819206566	0.150077631
polr2a	0.105362053	0.286565645	0.325	0.341	1	0.157117339	0.373829756	0.305	0.328	1	0.157117339	0.199622944
celf1	0.109592364	0.260654609	0.138	0.13	1	0.465168886	0.303457804	0.126	0.127	1	0.465168886	0.207174241
trnau1apb	0.297170504	0.293649805	0.186	0.191	1	0.427868478	0.3038123	0.167	0.197	1	0.427868478	0.5060307
slc7a3a	0.690047642	0.380309353	0.101	0.104	1	0.320042221	0.460356734	0.126	0.125	1	0.690047642	0.537657419
