# Supplementary material for: Flow-mediated endothelial remodeling and inflammation drive developmental vascular susceptibility in ldlr loss of function
Source: Nat Commun. 2026 May 21;17:6926. doi: 10.1038/s41467-026-72756-3 (PMC13388945; doi:10.1038/s41467-026-72756-3)
Supplement: Supplementary file 4 — Supplementary Data 1 [file 41467_2026_72756_MOESM4_ESM.zip › zebrafish scRNA-seq cluster datasheets/Epithelial_cluster_genelist.csv]

	wt_p_val	wt_avg_log2FC	wt_pct.1	wt_pct.2	wt_p_val_adj	ldlr_p_val	ldlr_avg_log2FC	ldlr_pct.1	ldlr_pct.2	ldlr_p_val_adj	max_pval	minimump_p_val
twist1a	0	2.13029588742717	0.429	0.008	0	0	2.26519380734185	0.453	0.014	0	0	0
col5a1	0	3.17538572875997	0.705	0.064	0	0	3.55413687430178	0.732	0.078	0	0	0
fibina	0	1.50240951870853	0.353	0.004	0	0	1.59504398604634	0.368	0.007	0	0	0
col11a1b	4.49395586681737e-304	2.20163870442552	0.41	0.012	8.57267021154081e-300	0	2.44584009308479	0.435	0.021	0	4.49395586681737e-304	0
col2a1b	1.7953696120024e-302	2.03547982616459	0.511	0.026	3.42484707185578e-298	0	2.13841859849599	0.535	0.045	0	1.7953696120024e-302	0
mfap2	3.64096682746767e-257	2.11941093793902	0.538	0.042	6.94550832007732e-253	0	2.05368395999061	0.574	0.06	0	3.64096682746767e-257	0
lrrc17	6.01336523338897e-255	1.06324069347325	0.292	0.005	1.14710955192128e-250	0	1.22766742175309	0.329	0.008	0	6.01336523338897e-255	0
fmoda	2.04093629528985e-252	2.26431751933624	0.298	0.006	3.89329007689492e-248	0	2.22054478650127	0.302	0.011	0	2.04093629528985e-252	0
col1a1a	2.93254110866819e-207	4.38247161045618	0.62	0.08	5.59411541889543e-203	0	3.86426411165515	0.681	0.103	0	2.93254110866819e-207	0
bhmt	3.78477946443036e-205	1.9282445476148	0.401	0.026	7.21984530634736e-201	0	1.763352416812	0.508	0.047	0	3.78477946443036e-205	0
prrx1a	4.48983185318268e-203	1.47011300396186	0.264	0.007	8.56480324313128e-199	0	1.33530905021056	0.323	0.01	0	4.48983185318268e-203	0
col1a2	4.10681949682897e-202	3.37457985807077	0.584	0.071	7.83416887215095e-198	0	3.6083302764218	0.672	0.092	0	4.10681949682897e-202	0
pdgfra	8.86570521064878e-198	1.77804767639284	0.465	0.04	1.69122192598336e-193	0	1.75601387853431	0.465	0.031	0	8.86570521064878e-198	0
pmp22a	3.81769794598168e-196	2.87941409729225	0.839	0.21	7.28264060175465e-192	0	3.17508147014172	0.801	0.151	0	3.81769794598168e-196	0
col6a1	1.09879032476381e-202	1.28186889461788	0.225	0.003	2.09605242351945e-198	7.74247615844556e-305	1.53186720259295	0.287	0.009	1.47695475198507e-300	1.09879032476381e-202	1.548495231689e-304
prrx1b	2.72494689212566e-188	1.16114476676285	0.21	0.003	5.1981086914189e-184	2.41362781048537e-302	1.41350706234675	0.251	0.005	4.60423641128188e-298	2.72494689212566e-188	4.82725562097055e-302
six1a	1.63017679806411e-258	1.4018898308545	0.328	0.008	3.1097252599871e-254	2.94777259283676e-294	1.27900619183263	0.314	0.014	5.6231709980954e-290	1.63017679806411e-258	5.8955451856732e-294
si:ch211-286o17.1	7.32157543843022e-211	1.90977914508763	0.48	0.041	1.39666373063495e-206	1.45347139085835e-292	1.90734635347263	0.458	0.045	2.77264202520139e-288	7.32157543843022e-211	2.90694278171662e-292
si:ch1073-459j12.1	2.53150137373499e-141	1.08720645619996	0.176	0.004	4.82909202053686e-137	1.31773717381976e-289	1.70128313513322	0.263	0.007	2.51371543277856e-285	2.53150137373499e-141	2.6354743476393e-289
sparc	5.29884629978621e-135	2.3026263054527	0.653	0.146	1.01080792014722e-130	1.15346897470383e-288	2.35271257929778	0.742	0.152	2.20035741614502e-284	5.29884629978621e-135	2.30693794940749e-288
col6a2	2.03433974576615e-152	1.32685917945544	0.176	0.003	3.8807064990235e-148	6.78182913701579e-288	1.68550205870529	0.275	0.009	1.29370172617713e-283	2.03433974576615e-152	1.35636582740307e-287
lsp1a	1.08315355207706e-197	1.78941515499004	0.453	0.039	2.0662237159422e-193	2.46180785785072e-286	1.78284590362321	0.475	0.051	4.69614466963603e-282	1.08315355207706e-197	4.92361571570133e-286
tmem119b	7.06441964673819e-216	0.996904720328823	0.34	0.015	1.34760869181178e-211	2.98711364360185e-278	0.924116929453171	0.299	0.014	5.69821798653489e-274	7.06441964673819e-216	5.97422728720339e-278
mmp14a	6.14085833279552e-128	0.808780940126473	0.21	0.01	1.17143013556407e-123	4.47684594312228e-278	1.09565422151087	0.311	0.015	8.54003132110005e-274	6.14085833279552e-128	8.95369188624386e-278
col12a1a	5.85873668079065e-234	2.22633665666507	0.404	0.021	1.11761260922762e-229	1.35627967989489e-269	2.0572142728551	0.39	0.033	2.58723911736749e-265	5.85873668079065e-234	2.71255935978972e-269
tgfbi	2.35731520140923e-161	2.12159015603062	0.416	0.043	4.49681447820825e-157	1.10123378409486e-250	2.17738841285411	0.419	0.043	2.10071356653935e-246	2.35731520140923e-161	2.20246756818949e-250
col12a1b	6.96875143873531e-169	1.78820279967426	0.292	0.015	1.32935902445315e-164	3.64241128037875e-245	1.47622911833487	0.292	0.017	6.9482637584505e-241	6.96875143873531e-169	7.28482256075747e-245
fkbp7	1.56154662640791e-162	1.31801807072122	0.447	0.047	2.97880634453574e-158	1.72165641491733e-244	1.24820945019461	0.394	0.038	3.28423177709631e-240	1.56154662640791e-162	3.44331282983456e-244
dcn	1.62212255682324e-113	1.389776649024	0.286	0.027	3.09436098939602e-109	8.07126867185221e-238	1.67221332572855	0.328	0.025	1.53967521184253e-233	1.62212255682324e-113	1.61425373437036e-237
col1a1b	2.27237183101071e-112	2.78815698240493	0.404	0.059	4.33477650483603e-108	1.70030674653076e-236	3.28414329173272	0.484	0.069	3.24350514968209e-232	2.27237183101071e-112	3.40061349306142e-236
cd248a	3.89660248957802e-192	0.868199502165718	0.204	0.002	7.43315890911904e-188	3.2258558287512e-233	0.724786082026612	0.205	0.005	6.15364257892579e-229	3.89660248957802e-192	6.45171165750184e-233
efemp2a	8.4849844925901e-166	0.699583639424253	0.179	0.002	1.61859564180649e-161	5.36648898718764e-233	0.864763307157279	0.195	0.004	1.02371143919591e-228	8.4849844925901e-166	1.07329779743741e-232
postnb	3.94941011391837e-117	2.26519488564864	0.429	0.063	7.53389473331068e-113	5.46810982933126e-233	2.6819029930858	0.463	0.062	1.04309663104323e-228	3.94941011391837e-117	1.09362196586616e-232
ccn1	5.75012153419913e-60	1.69035393977563	0.489	0.144	1.09689318386383e-55	6.14260696615781e-218	2.56235780585243	0.643	0.143	1.17176370486426e-213	5.75012153419913e-60	1.22852139323157e-217
zgc:66479	5.98716591281513e-159	0.841773106688603	0.198	0.004	1.14211176952861e-154	4.0921608270458e-214	0.816066561112468	0.214	0.008	7.80620599367256e-210	5.98716591281513e-159	8.18432165409176e-214
col6a4a	7.89632753039274e-108	0.932083135249646	0.167	0.007	1.50630343969772e-103	6.50125073575311e-202	0.917549285416261	0.205	0.008	1.24017859035226e-197	7.89632753039274e-108	1.30025014715066e-201
vasna	1.05540916455304e-142	0.868425794684913	0.195	0.006	2.01329852230139e-138	2.91967887453245e-199	0.882170993187298	0.211	0.009	5.5695794210581e-195	1.05540916455304e-142	5.83935774906492e-199
cdh11	2.01741165263505e-108	1.7596345643783	0.356	0.048	3.84841446856663e-104	3.56178385124749e-199	1.87885552794992	0.43	0.064	6.79445887463971e-195	2.01741165263505e-108	7.12356770249481e-199
twist1b	1.68244177114418e-153	0.782037081038146	0.21	0.006	3.20942592263464e-149	3.61621016566074e-190	0.705106753829102	0.195	0.008	6.89828251201443e-186	1.68244177114418e-153	7.23242033132139e-190
serpinf1	3.67319004303745e-112	0.820286548919534	0.146	0.004	7.00697732609825e-108	2.95718016575569e-189	0.927269449934187	0.188	0.007	5.64111688419556e-185	3.67319004303745e-112	5.91436033151144e-189
notch2	5.11041788261981e-145	1.12686693544355	0.407	0.045	9.74863315288555e-141	4.74414699268256e-188	1.07574273351629	0.382	0.052	9.04993480324126e-184	5.11041788261981e-145	9.48829398536521e-188
mmp2	1.92244442655422e-94	1.31129696961323	0.343	0.051	3.66725498809482e-90	1.60781256185468e-187	1.25372667995364	0.355	0.042	3.06706324299399e-183	1.92244442655422e-94	3.21562512370929e-187
fkbp9	7.69214895822279e-77	1.38801325192131	0.492	0.124	1.46735433527058e-72	7.39059741875558e-187	1.56176801600408	0.514	0.1	1.40983036360181e-182	7.69214895822279e-77	1.47811948375113e-186
pcdh18b	2.84777041196756e-114	1.38966938819005	0.426	0.065	5.43240683786931e-110	1.53853613190436e-183	1.58945745984376	0.479	0.086	2.93491152522075e-179	2.84777041196756e-114	3.07707226380865e-183
col5a2a	1.54737287517779e-70	1.0361941168678	0.17	0.015	2.95176849668916e-66	8.42288382104321e-182	1.47607030083947	0.251	0.019	1.6067493177022e-177	1.54737287517779e-70	1.68457676420869e-181
rrbp1b	2.01556733529166e-114	0.80356993467649	0.213	0.012	3.84489624880238e-110	4.04165474514568e-181	0.819932466653067	0.246	0.018	7.70986059183989e-177	2.01556733529166e-114	8.08330949029131e-181
colec12	1.86247617851468e-78	0.900497168588005	0.267	0.035	3.5528595581346e-74	2.33887669575723e-179	1.0025945926473	0.29	0.027	4.46164118482649e-175	1.86247617851468e-78	4.6777533915145e-179
rnd3b	7.96799158363239e-90	0.875803606368194	0.207	0.017	1.51997407449371e-85	6.9110501707211e-178	1.1438178340708	0.248	0.019	1.31835193056676e-173	7.96799158363239e-90	1.38221003414418e-177
alx4a	8.6971945968431e-145	0.967435717230236	0.173	0.003	1.65907684129379e-140	3.53421646526986e-177	0.966888261256612	0.165	0.005	6.74187132914878e-173	8.6971945968431e-145	7.06843293053968e-177
boc	3.22924240551632e-75	1.3131631221803	0.441	0.103	6.16010281276294e-71	2.19435915761417e-176	1.5378159383268	0.559	0.125	4.1859595290648e-172	3.22924240551632e-75	4.38871831522844e-176
pdgfrl	1.96500861170697e-99	1.01933717701095	0.122	0.003	3.74845042769221e-95	1.05531045720055e-175	1.31591156596659	0.161	0.005	2.01311022815577e-171	1.96500861170697e-99	2.11062091440114e-175
pcolcea	3.84682968453383e-89	0.571215039764598	0.103	0.002	7.33821230621673e-85	7.24580182474877e-175	0.848309506016037	0.156	0.004	1.38220915608907e-170	3.84682968453383e-89	1.44916036494977e-174
crabp2b	1.19428680623641e-129	0.915946211959729	0.201	0.008	2.27822151157658e-125	9.8560938449047e-174	0.915952910918352	0.233	0.016	1.88014846185402e-169	1.19428680623641e-129	1.97121876898093e-173
tnn	1.53629909009614e-147	2.43740161479602	0.219	0.008	2.9306441442674e-143	5.97337899490009e-172	2.74810168935793	0.251	0.021	1.13948177706714e-167	1.53629909009614e-147	1.19467579898002e-171
twist2	1.72813132819919e-112	0.664406728856696	0.112	0.001	3.29658332167277e-108	1.24582267533228e-169	0.778718142034914	0.141	0.003	2.37653133546386e-165	1.72813132819919e-112	2.49164535066461e-169
loxl2b	3.98640832334136e-91	0.950277597347804	0.216	0.018	7.60447251760599e-87	7.98698433298058e-169	0.776102686758242	0.236	0.018	1.52359713135937e-164	3.98640832334136e-91	1.59739686659612e-168
BX927333.1	8.911688007138e-110	0.670559009981457	0.134	0.003	1.69999360424164e-105	2.0581869553744e-168	0.923350190738176	0.171	0.007	3.9261974360722e-164	8.911688007138e-110	4.11637391074872e-168
col27a1b	4.62435905404921e-80	0.752966088838694	0.137	0.007	8.82142733150427e-76	2.71612176996073e-168	0.832002152981129	0.187	0.009	5.18127388837709e-164	4.62435905404921e-80	5.43224353992145e-168
lamc3	2.35640385909973e-97	0.443204603562787	0.106	0.001	4.49507600161864e-93	6.93134718979391e-166	0.6373573728909	0.136	0.002	1.32222378992509e-161	2.35640385909973e-97	1.38626943795875e-165
rcn3	3.05847194243995e-90	1.07113192337244	0.179	0.012	5.83434107739844e-86	2.66443781026569e-164	1.08519800855208	0.244	0.02	5.08268156686283e-160	3.05847194243995e-90	5.32887562053143e-164
twist3	2.72729426756751e-153	0.748821497158799	0.17	0.002	5.20258654481179e-149	8.44532966767926e-164	0.611591350768748	0.151	0.004	1.61103108740649e-159	2.72729426756751e-153	1.68906593353581e-163
serpinh1b	2.05638995758271e-106	1.88181320006545	0.429	0.07	3.92276948308477e-102	1.50126554508439e-163	1.72344884813851	0.428	0.073	2.86381415380298e-159	2.05638995758271e-106	3.00253109016871e-163
fkbp14	1.66465250237838e-79	0.929927734088567	0.249	0.03	3.17549111353701e-75	2.3722109587604e-161	0.883280145252203	0.289	0.032	4.52522962493135e-157	1.66465250237838e-79	4.74442191752082e-161
f3b	7.05026943859501e-96	1.78806726474253	0.337	0.047	1.34490939810638e-91	6.92794325014092e-161	1.7489157757519	0.423	0.075	1.32157445439688e-156	7.05026943859501e-96	1.38558865002818e-160
col6a3	5.02347389886289e-81	1.52996956529508	0.14	0.007	9.58277880947085e-77	2.56671026620699e-160	1.56538278104034	0.187	0.01	4.89625650381646e-156	5.02347389886289e-81	5.13342053241403e-160
vasnb	8.9269566028431e-107	0.670983141436415	0.176	0.008	1.70290624155835e-102	3.9819268317771e-158	0.777939772473989	0.19	0.011	7.59592362429799e-154	8.9269566028431e-107	7.96385366355404e-158
col9a1a	1.52186043844959e-95	1.59512787195461	0.146	0.006	2.90310097238643e-91	6.54411772703551e-153	1.92924559760009	0.182	0.01	1.24835589760929e-148	1.52186043844959e-95	1.30882354540708e-152
snai2	5.44342107808919e-58	0.692257060904212	0.158	0.016	1.03838700485629e-53	1.25042743797621e-151	0.838197624134947	0.234	0.02	2.38531538068342e-147	5.44342107808919e-58	2.50085487595249e-151
krt18b	2.67336035479439e-58	1.15677184735569	0.432	0.119	5.09970221280578e-54	1.60880668520813e-151	1.42701803489504	0.447	0.089	3.06895963270303e-147	2.67336035479439e-58	3.2176133704163e-151
fkbp10b	6.32159153157556e-90	0.815480091171123	0.182	0.012	1.20590680056335e-85	1.91571541034975e-148	0.713180494205705	0.209	0.016	3.65441871678318e-144	6.32159153157556e-90	3.83143082069943e-148
serpine1	1.16685345535226e-43	1.06492525640462	0.152	0.021	2.22588965142996e-39	1.91793847315071e-147	1.39854936166619	0.244	0.024	3.65865943138229e-143	1.16685345535226e-43	3.83587694630145e-147
matn4	1.07860383284686e-125	2.56498781955429	0.283	0.023	2.05754467153867e-121	6.11566635751595e-147	2.35230605105776	0.289	0.036	1.16662451435974e-142	1.07860383284686e-125	1.22313327150322e-146
tril	1.95034154344542e-75	0.351639063121523	0.112	0.004	3.72047152827648e-71	6.16908371929199e-145	0.556605385376567	0.143	0.005	1.17681441029214e-140	1.95034154344542e-75	1.23381674385837e-144
crtap	3.09608915402783e-68	0.794143588023936	0.316	0.057	5.90609967022348e-64	1.89089687232113e-144	0.87280202550162	0.351	0.056	3.60707487363978e-140	3.09608915402783e-68	3.78179374464228e-144
sfrp2	1.68411270016361e-55	0.752233566236332	0.106	0.007	3.2126133868321e-51	6.18190273807603e-144	1.32164394872734	0.134	0.004	1.17925976631538e-139	1.68411270016361e-55	1.23638054761518e-143
meis1a	6.89602836822415e-81	1.19782084039866	0.301	0.044	1.31548637152244e-76	1.06921917424379e-143	1.19643646481188	0.34	0.052	2.03964249678745e-139	6.89602836822415e-81	2.13843834848762e-143
col16a1	4.04459298685724e-80	0.669868376012604	0.176	0.013	7.71546558172886e-76	1.35065205332984e-143	0.853992237561349	0.219	0.019	2.576503856932e-139	4.04459298685724e-80	2.70130410665965e-143
phlda3	1.02629087731239e-119	0.556339546334311	0.173	0.006	1.95775247756112e-115	2.13443427399204e-143	0.547548152193908	0.194	0.014	4.07164682106722e-139	1.02629087731239e-119	4.26886854798405e-143
rbp5	1.66809196796851e-97	1.05196083883244	0.35	0.049	3.18205223809674e-93	1.48181378259002e-141	1.16105598596741	0.379	0.067	2.82670797166873e-137	1.66809196796851e-97	2.9636275651801e-141
barx1	2.92915690973496e-140	1.3577630580893	0.167	0.003	5.58765972101041e-136	1.85839672392097e-119	1.46868824577355	0.141	0.008	3.54507759055165e-115	1.85839672392097e-119	5.85831381946981e-140
cthrc1a	1.48669587420979e-64	1.18512302665478	0.213	0.027	2.83602104964259e-60	4.19615369547642e-140	1.40710772503952	0.246	0.026	8.00458278949082e-136	1.48669587420979e-64	8.39230739095268e-140
mxra8b	2.33398945861276e-82	0.481860728841345	0.128	0.005	4.4523182912497e-78	5.66599274905101e-140	0.626137363201285	0.139	0.005	1.08084477680897e-135	2.33398945861276e-82	1.13319854981019e-139
lum	5.98834384422606e-70	0.780196341676789	0.112	0.005	1.14233647172456e-65	1.8553756334384e-136	1.0589937062366	0.158	0.008	3.53931455834709e-132	5.98834384422606e-70	3.71075126687673e-136
snai1a	1.02982861227364e-49	0.528099611404596	0.228	0.039	1.9645010607732e-45	4.00918982795393e-132	0.646626519049822	0.248	0.028	7.64793051580491e-128	1.02982861227364e-49	8.0183796559079e-132
asph	3.13123330911547e-69	1.42860366662217	0.495	0.141	5.97314066046867e-65	7.54970772040633e-131	1.49912997746393	0.535	0.153	1.44018224474471e-126	3.13123330911547e-69	1.5099415440813e-130
six4a	3.10933591274474e-124	0.455728298796551	0.176	0.006	5.93136918715186e-120	2.35478306623255e-129	0.525717728924039	0.165	0.01	4.49198417714522e-125	3.10933591274474e-124	4.70956613246524e-129
ANPEP	2.36265262013576e-96	0.5086750497358	0.1	0.001	4.50699613817098e-92	5.36985215284729e-128	0.543825751015868	0.112	0.003	1.02435299667715e-123	2.36265262013576e-96	1.07397043056944e-127
tmem176	1.14981280331588e-45	0.553574928355168	0.246	0.049	2.19338290360537e-41	3.28136170092566e-127	0.775968348914055	0.268	0.035	6.2595255806858e-123	1.14981280331588e-45	6.56272340185139e-127
cspg4	2.19075559172248e-92	0.444992988755097	0.106	0.002	4.17908536676981e-88	5.90090592465116e-127	0.487967460536857	0.122	0.004	1.12565681418645e-122	2.19075559172248e-92	1.18018118493026e-126
foxc1b	3.0553349143735e-61	1.11284551621145	0.304	0.059	5.8283568826589e-57	4.66999642881036e-126	1.23575551754258	0.311	0.049	8.90848518759865e-122	3.0553349143735e-61	9.33999285762068e-126
inka1a	3.95534093245698e-118	0.769706121109304	0.182	0.007	7.54520836275494e-114	5.71600333312149e-126	0.688663169314449	0.161	0.01	1.09038479582626e-121	3.95534093245698e-118	1.14320066662432e-125
gulp1a	9.40335908423139e-86	0.769893614975816	0.152	0.008	1.79378477890798e-81	9.23077273557621e-126	0.934904567069828	0.199	0.018	1.76086220703852e-121	9.40335908423139e-86	1.84615454711526e-125
fbn2b	1.50516105672403e-39	0.65224244343704	0.222	0.047	2.87124523180675e-35	4.68380875273233e-124	0.867574901250735	0.268	0.036	8.93483357671218e-120	1.50516105672403e-39	9.36761750546467e-124
lrp1aa	2.77574657062532e-72	0.75835881618567	0.204	0.021	5.29501415812485e-68	6.04730151342436e-124	0.920659490663555	0.241	0.029	1.15358323670083e-119	2.77574657062532e-72	1.20946030268489e-123
lpar1	9.9742511738486e-64	0.531897070180293	0.216	0.028	1.90268815392336e-59	2.00057193373603e-123	0.543282560042893	0.219	0.023	3.81629102079485e-119	9.9742511738486e-64	4.00114386747218e-123
MDFI	3.46541554326868e-81	0.501165478297412	0.191	0.016	6.61062669033934e-77	7.9704642174238e-121	0.580504329948346	0.2	0.019	1.52044575411576e-116	3.46541554326868e-81	1.59409284348474e-120
kdelr3	2.90621361212226e-51	0.625604776877444	0.137	0.014	5.54389308648442e-47	1.98835709282089e-119	0.576669559410529	0.173	0.014	3.79298999026514e-115	2.90621361212226e-51	3.97671418564182e-119
fzd2	2.91066222170259e-57	0.802548070905697	0.328	0.071	5.55237925411987e-53	4.38581142595198e-119	0.794680570154973	0.321	0.057	8.366373876146e-115	2.91066222170259e-57	8.77162285190376e-119
pleca	1.49283031487172e-49	1.0139159938574	0.48	0.155	2.84772310864929e-45	1.67722052824757e-118	1.31522015417081	0.486	0.128	3.19946587968506e-114	1.49283031487172e-49	3.35444105649507e-118
fstl1b	4.38771452653085e-32	0.790954519642659	0.602	0.276	8.37000423081024e-28	8.12056973712808e-118	1.39743944436497	0.645	0.221	1.54907988305455e-113	4.38771452653085e-32	1.62411394742566e-117
ms4a17a.8	2.95037387603309e-37	0.531833769214232	0.167	0.029	5.62813320592073e-33	1.0459631515906e-117	0.741038341975553	0.209	0.022	1.99527930797423e-113	2.95037387603309e-37	2.09192630318114e-117
gpx8	1.19877051727553e-60	0.646562676990668	0.21	0.028	2.2867746387548e-56	6.62440717054406e-116	0.778527272050568	0.256	0.037	1.26367191185298e-111	1.19877051727553e-60	1.32488143410879e-115
fgfbp2b	2.08662786306868e-115	1.96795377812246	0.137	0.003	3.98045131158981e-111	1.68250120543268e-76	2.70746953340696	0.146	0.017	3.20953929948338e-72	1.68250120543268e-76	4.17325572613747e-115
six1b	1.41638045793477e-114	1.00597215388849	0.225	0.014	2.70188736155638e-110	9.0600547773521e-82	0.838577575321925	0.197	0.029	1.72829604932769e-77	9.0600547773521e-82	2.83276091586961e-114
gsc	2.53403528743162e-114	0.991230674715687	0.134	0.002	4.83392571430457e-110	8.90998924319628e-114	0.870576522866617	0.107	0.003	1.69966954803212e-109	8.90998924319628e-114	5.06807057486316e-114
si:dkeyp-44a8.4	5.69602293728241e-75	0.376136169501761	0.103	0.003	1.08657333551599e-70	4.44583957079438e-113	0.451326455038858	0.121	0.005	8.48088356524736e-109	5.69602293728241e-75	8.89167914158855e-113
emp2	4.17783292520111e-23	0.720030144874648	0.307	0.118	7.96963408811363e-19	1.24880185298255e-112	1.06852472820498	0.387	0.084	2.38221441474951e-108	4.17783292520111e-23	2.49760370596517e-112
SCARF2	2.49437431532111e-50	0.458060678163841	0.176	0.024	4.75826844390655e-46	5.72491504027745e-112	0.517949899075596	0.187	0.018	1.09208479308333e-107	2.49437431532111e-50	1.14498300805551e-111
cnmd	3.29135624200868e-67	0.775598069304672	0.112	0.005	6.27859116725575e-63	7.85123174154383e-112	1.0782677628301	0.185	0.018	1.4977009670169e-107	3.29135624200868e-67	1.57024634830879e-111
rhoq	5.12927870259393e-70	0.578224815473657	0.112	0.005	9.78461205306818e-66	5.37758794395163e-111	0.46739332090281	0.127	0.006	1.02582867618821e-106	5.12927870259393e-70	1.07551758879033e-110
fgfr2	2.14520338716837e-81	1.67319916309422	0.462	0.107	4.09218998136238e-77	1.77108322125898e-109	1.42014135260608	0.443	0.117	3.37851835287363e-105	2.14520338716837e-81	3.54216644251798e-109
ckap4	4.69421479641167e-36	0.586139590672953	0.173	0.032	8.9546841456349e-32	3.85748826995697e-109	0.833016818413302	0.251	0.037	7.35854462376992e-105	4.69421479641167e-36	7.71497653991386e-109
ntd5	8.88040687263624e-108	0.488249909908631	0.119	0.002	1.69402641502409e-103	3.43579415794708e-103	0.548421543948514	0.119	0.006	6.55412093569986e-99	3.43579415794708e-103	1.77608137452724e-107
rgmd	2.41931510475627e-83	1.08651502456295	0.368	0.066	4.61508549383305e-79	1.146986773474e-107	0.952945254660614	0.367	0.083	2.187991969079e-103	2.41931510475627e-83	2.29397354694801e-107
bmpr1ba	3.73460600575099e-37	0.338869756671085	0.116	0.014	7.12413441657059e-33	3.60887895340776e-107	0.485248315385895	0.177	0.017	6.88429749152063e-103	3.73460600575099e-37	7.21775790681556e-107
kirrel1a	6.78465001876159e-87	0.876733773792445	0.362	0.06	1.29423983757896e-82	2.06269948829064e-106	0.874262770887617	0.351	0.077	3.93480554386323e-102	6.78465001876159e-87	4.12539897658127e-106
cd82a	1.2200691729314e-52	1.02023200776942	0.45	0.136	2.32740395428393e-48	1.88292275798709e-104	1.147722480974	0.482	0.141	3.59186345313618e-100	1.2200691729314e-52	3.76584551597422e-104
nid2a	5.63212906741687e-73	1.01255793508672	0.222	0.026	1.07438494090044e-68	5.4044283757215e-104	0.991608469126146	0.214	0.028	1.03094875695263e-99	5.63212906741687e-73	1.08088567514431e-103
ccdc80l2	4.00544978063038e-46	0.516543437493857	0.131	0.014	7.64079600153052e-42	6.68912933265759e-104	0.527929190465448	0.136	0.009	1.27601831149776e-99	4.00544978063038e-46	1.33782586653152e-103
s100v2	8.29577183196432e-51	0.661023910123977	0.176	0.024	1.58250143466551e-46	2.70046759737666e-103	0.623773874189061	0.234	0.033	5.15141198875572e-99	8.29577183196432e-51	5.4009351947533e-103
cpxm1a	3.90396270609452e-28	0.609061154448299	0.131	0.024	7.44719925814592e-24	9.17287538663086e-103	0.558049688808912	0.17	0.016	1.7498177087537e-98	3.90396270609452e-28	1.83457507732618e-102
col11a1a	3.10670126888578e-68	1.00626144512116	0.249	0.035	5.92634334052652e-64	1.43489960980888e-102	0.937188022844534	0.338	0.071	2.73721449567143e-98	3.10670126888578e-68	2.86979921961775e-102
fgfrl1b	2.41875670397023e-102	0.534124274014863	0.152	0.006	4.61402028849361e-98	5.52148472719141e-96	0.379952346888509	0.121	0.007	1.05327842655903e-91	5.52148472719141e-96	4.8375134079405e-102
eva1a	4.97917534130329e-94	0.546966520123769	0.14	0.005	9.49827488107015e-90	1.08772794768104e-100	0.433987589492713	0.122	0.007	2.07494983299634e-96	4.97917534130329e-94	2.17545589536209e-100
ccn2a	1.5107133760297e-16	0.81210230249368	0.274	0.115	2.88183683611426e-12	1.49371497548364e-100	1.63085711349282	0.399	0.1	2.84941068723258e-96	1.5107133760297e-16	2.98742995096731e-100
ctsk	1.55066261824948e-25	0.378827776907338	0.161	0.038	2.9580440105727e-21	2.01737692036692e-100	0.631671264152723	0.216	0.029	3.84834821329194e-96	1.55066261824948e-25	4.03475384073382e-100
yap1	6.98762861543545e-40	0.655490001680922	0.41	0.133	1.33296003468047e-35	3.5622183567828e-100	0.976830888579524	0.472	0.135	6.79528773739886e-96	6.98762861543545e-40	7.12443671356554e-100
cxcl18b	1.79723106075973e-89	0.76238053134844	0.146	0.007	3.42839797150525e-85	2.10396246970093e-99	0.638812385409075	0.149	0.012	4.0135188072015e-95	1.79723106075973e-89	4.20792493940188e-99
olfml3b	2.04384758031427e-79	0.35259943449612	0.1	0.002	3.89884364420751e-75	3.13484685793317e-98	0.347113145487037	0.105	0.005	5.98003386619332e-94	2.04384758031427e-79	6.26969371586639e-98
pdgfrb	1.24096188171708e-71	0.579080868983488	0.103	0.004	2.3672588855635e-67	2.80110905386446e-96	0.645244157935423	0.115	0.006	5.34339563115184e-92	1.24096188171708e-71	5.60221810772892e-96
hmcn2.1	3.01763276442158e-45	0.844712987504085	0.198	0.034	5.75643626141061e-41	4.27762986973583e-96	0.639762814042362	0.204	0.027	8.16000673950807e-92	3.01763276442158e-45	8.55525973947172e-96
six2a	8.83660460172271e-66	0.518661127958881	0.128	0.008	1.68567069382462e-61	1.75359879659852e-93	0.475126821657484	0.126	0.009	3.34516506439133e-89	8.83660460172271e-66	3.50719759319704e-93
hmga2	2.09025405687028e-39	0.651751910595849	0.337	0.096	3.98736863888574e-35	9.25900988901948e-93	0.881389476297364	0.34	0.079	1.76624872642936e-88	2.09025405687028e-39	1.85180197780388e-92
zgc:153675	2.41949621819972e-58	0.884852564581759	0.283	0.055	4.61543098583779e-54	2.51774883793448e-92	0.855039569327821	0.311	0.07	4.80285768324382e-88	2.41949621819972e-58	5.03549767586892e-92
sfrp1a	2.87029263258385e-92	0.685484773729941	0.185	0.012	5.47537022591695e-88	5.12755816891844e-91	0.600636968565211	0.151	0.015	9.78132996302882e-87	5.12755816891844e-91	5.74058526516765e-92
cxcl12a	2.69269502036927e-30	1.43026993801115	0.28	0.087	5.13658502085642e-26	7.58543441567566e-92	1.97085884189465	0.323	0.074	1.44699746913429e-87	2.69269502036927e-30	1.51708688313515e-91
foxd1	2.01627944667964e-56	0.914452613680089	0.155	0.016	3.84625467248608e-52	9.11424748974174e-91	1.05790533931116	0.197	0.027	1.73863385114313e-86	2.01627944667964e-56	1.82284949794837e-90
plod1a	1.06095184702305e-38	0.753538378617586	0.231	0.052	2.02387174338117e-34	9.65310026383489e-91	0.641573658199613	0.267	0.049	1.84142540632914e-86	1.06095184702305e-38	1.93062005276695e-90
fzd7b	7.81387937993423e-52	0.628692530950299	0.258	0.049	1.49057563051625e-47	1.50531223131922e-90	0.535078998843572	0.258	0.047	2.87153361246454e-86	7.81387937993423e-52	3.01062446263845e-90
hsd11b2	7.6514589058025e-90	1.07244105169064	0.179	0.012	1.45959230087089e-85	5.75486000298031e-75	0.796298689967654	0.16	0.021	1.09779709416852e-70	5.75486000298031e-75	1.53029178116051e-89
sema3e	6.69643792540469e-89	0.619960663140293	0.125	0.004	1.2774124986502e-84	4.04365437169799e-87	0.679611910997141	0.114	0.007	7.71367507945108e-83	4.04365437169799e-87	1.33928758508095e-88
gli1	5.4903248846023e-47	0.410816696265879	0.112	0.01	1.04733437498674e-42	9.05048689758817e-89	0.460484299900462	0.146	0.014	1.72647088058392e-84	5.4903248846023e-47	1.81009737951762e-88
snai1b	1.19186670865343e-61	0.425726986999295	0.131	0.009	2.27360493342729e-57	9.99994736509458e-89	0.535187955086011	0.131	0.01	1.90758995936544e-84	1.19186670865343e-61	1.9999894730189e-88
antxr1c	2.39688298581305e-16	0.371073737936434	0.286	0.12	4.57229398373698e-12	1.07565230253992e-88	0.715117674896968	0.345	0.081	2.05191433232515e-84	2.39688298581305e-16	2.15130460507986e-88
ca6	5.03427876650087e-88	1.13464420584894	0.152	0.008	9.60339017497706e-84	6.22069276048145e-71	0.758881584455804	0.126	0.013	1.18665935098944e-66	6.22069276048145e-71	1.00685575330019e-87
aebp1	6.96754956239318e-73	0.803116843460738	0.191	0.019	1.32912975452212e-68	1.93228014683068e-86	0.738915217493685	0.18	0.024	3.68601760809421e-82	6.96754956239318e-73	3.86456029366143e-86
cdon	7.06788495078649e-46	1.57444959262329	0.307	0.08	1.34826973321203e-41	2.30937076147883e-86	1.2780091170931	0.328	0.08	4.40535566459702e-82	7.06788495078649e-46	4.61874152295771e-86
gli2a	3.6991392217015e-50	0.752964511393985	0.255	0.05	7.05647797931778e-46	1.6198249173666e-85	0.794176372446022	0.258	0.05	3.08997801236853e-81	3.6991392217015e-50	3.23964983473324e-85
col9a2	2.98867759186515e-85	1.48415899778426	0.158	0.009	5.70120137424196e-81	5.88921522714217e-60	1.11537799174825	0.18	0.034	1.12342669672964e-55	5.88921522714217e-60	5.97735518373037e-85
p3h1	1.4168837261302e-51	0.76863488471388	0.261	0.051	2.70284739596596e-47	6.74115652340702e-85	0.719103494179342	0.255	0.049	1.28594301840512e-80	1.4168837261302e-51	1.34823130468141e-84
enpp6	1.20812996719847e-84	0.919868220597935	0.152	0.008	2.3046287254278e-80	2.81399973343184e-60	0.44610139187381	0.11	0.012	5.36798589149457e-56	2.81399973343184e-60	2.41625993439694e-84
tpm4a	2.48113212270006e-21	0.556358188338678	0.687	0.374	4.73300763726263e-17	1.59072163953836e-84	1.04578685874857	0.715	0.307	3.03446059958338e-80	2.48113212270006e-21	3.18144327907669e-84
fgfr1a	2.47682686366827e-52	0.573195781427034	0.182	0.025	4.72479492513359e-48	1.97276489590637e-84	0.768498077801343	0.211	0.034	3.76324631543099e-80	2.47682686366827e-52	3.94552979181272e-84
wnt5b	4.84683906654565e-26	0.280094263456673	0.122	0.022	9.24583020334248e-22	3.12982319857195e-84	0.396098445120259	0.134	0.012	5.97045073359586e-80	4.84683906654565e-26	6.25964639714388e-84
loxl2a	2.08173812907235e-21	0.369901015902907	0.103	0.019	3.97112365501841e-17	5.69269036970807e-84	0.626078022874417	0.146	0.015	1.08593761492551e-79	2.08173812907235e-21	1.13853807394162e-83
igf2b	1.17914623584782e-23	0.830086171508164	0.353	0.138	2.2493393595033e-19	7.78168848914954e-84	1.05479327364679	0.385	0.103	1.48443489619017e-79	1.17914623584782e-23	1.55633769782993e-83
bmp1a	4.60510597081049e-44	0.731317246521586	0.201	0.035	8.78470014991808e-40	1.00841122433941e-83	0.712455032350629	0.222	0.038	1.92364525154985e-79	4.60510597081049e-44	2.01682244867882e-83
tnc	3.35803972911338e-83	1.79577013548301	0.435	0.093	6.40579658725668e-79	7.57964336357962e-82	1.58414642491203	0.377	0.11	1.44589276803645e-77	7.57964336357962e-82	6.71607945822668e-83
bmp5	4.85488057155002e-74	0.447241746002486	0.119	0.005	9.26117017828883e-70	1.0276405958038e-82	0.479518267742704	0.109	0.007	1.96032720055532e-78	4.85488057155002e-74	2.05528119160759e-82
foxc1a	1.50869224961216e-28	0.74393885877768	0.298	0.098	2.87798133536016e-24	1.20038934265811e-82	1.03783667629489	0.297	0.066	2.28986271005461e-78	1.50869224961216e-28	2.4007786853162e-82
p3h3	5.21411282101544e-21	0.281073751480212	0.109	0.022	9.94644161736906e-17	2.07945003861049e-81	0.494967239524152	0.153	0.017	3.96675889365336e-77	5.21411282101544e-21	4.158900077221e-81
sulf1	5.45298343660848e-81	0.879908566070205	0.204	0.019	1.04021112036743e-76	2.145679491658e-76	0.70020270879191	0.185	0.029	4.0930981982868e-72	2.145679491658e-76	1.09059668732169e-80
her6	2.59509015932459e-58	1.3668789930797	0.717	0.316	4.95039398792758e-54	2.10205918039219e-80	1.16183161038829	0.66	0.294	4.00988809251613e-76	2.59509015932459e-58	4.20411836078442e-80
net1	4.50369007940352e-34	0.814428257697858	0.322	0.102	8.59123919547016e-30	1.8075928548818e-79	0.964975903101255	0.38	0.113	3.44816412997253e-75	4.50369007940352e-34	3.61518570976364e-79
foxp4	6.69234480422407e-48	1.23269071328045	0.699	0.358	1.27663169485378e-43	3.1462286176106e-79	1.2920545889327	0.688	0.347	6.00174571095398e-75	6.69234480422407e-48	6.29245723522115e-79
twsg1a	3.38815452168384e-37	0.315597139565543	0.143	0.021	6.4632435655641e-33	9.1909275398898e-79	0.371102816356731	0.16	0.02	1.75326133750938e-74	3.38815452168384e-37	1.83818550797796e-78
eya1	2.82345220001814e-61	1.08552167486523	0.277	0.049	5.38601741675459e-57	1.06676533632699e-78	1.01246467529043	0.261	0.055	2.03496155557736e-74	2.82345220001814e-61	2.13353067265398e-78
fgfrl1a	3.41802042405138e-70	0.603427786135245	0.204	0.022	6.52021576092042e-66	3.42681648852324e-78	0.519081352356862	0.192	0.03	6.53699513350694e-74	3.41802042405138e-70	6.85363297704649e-78
ms4a17a.9	5.26793924829779e-29	0.557815782738825	0.188	0.044	1.00491209100529e-24	1.12140560234278e-75	0.535447536326258	0.18	0.026	2.13919332702908e-71	5.26793924829779e-29	2.24281120468555e-75
lin28a	2.13546061501548e-47	0.698116479364646	0.255	0.053	4.07360466920353e-43	7.79390273209755e-75	0.616900995982478	0.197	0.033	1.48676488517493e-70	2.13546061501548e-47	1.55878054641952e-74
jun	3.15345556917463e-22	0.86344169016916	0.681	0.406	6.01553184375752e-18	9.46923567304248e-75	1.06481739360715	0.759	0.403	1.80635139698958e-70	3.15345556917463e-22	1.89384713460848e-74
fzd7a	2.3237026134314e-39	0.85565973628916	0.435	0.15	4.43269510538174e-35	1.59989081679292e-74	0.904244972295531	0.418	0.135	3.05195172211417e-70	2.3237026134314e-39	3.19978163358588e-74
hapln1a	1.80430254167905e-40	1.3562684635065	0.45	0.173	3.44188752850695e-36	3.05940643197605e-74	1.67812791573629	0.472	0.18	5.83612370963751e-70	1.80430254167905e-40	6.11881286395214e-74
col9a3	6.17931043998508e-72	1.01919551857216	0.125	0.006	1.17876525953155e-67	5.1923817440053e-74	1.14882134982623	0.183	0.029	9.90498741486451e-70	6.17931043998508e-72	1.03847634880107e-73
fn1a	1.67581851057996e-33	0.457215742324979	0.307	0.088	3.19679139078233e-29	6.70003924733902e-74	0.723518183359954	0.268	0.058	1.27809948682239e-69	1.67581851057996e-33	1.34000784946779e-73
wls	2.0949615757141e-34	0.660327131408042	0.362	0.119	3.99634870183222e-30	1.75545578077452e-73	0.776161686203918	0.375	0.112	3.34870744740548e-69	2.0949615757141e-34	3.5109115615491e-73
quo	1.13021992690517e-16	0.456433907786912	0.116	0.029	2.1560075325643e-12	2.65985113673251e-73	0.643570577961667	0.16	0.022	5.07393202843093e-69	1.13021992690517e-16	5.31970227346509e-73
calua	3.13637228443772e-20	0.587294290074231	0.365	0.162	5.9829437697934e-16	7.34946815800964e-72	0.847423620258985	0.419	0.141	1.40198454582192e-67	3.13637228443772e-20	1.46989363160195e-71
sh3pxd2b	7.09493766845309e-42	0.620982397480327	0.331	0.091	1.35343030963411e-37	8.83837777151598e-72	0.642730053827223	0.316	0.084	1.68600894369439e-67	7.09493766845309e-42	1.76767555430319e-71
id1	1.84107124234488e-30	1.06582787371015	0.699	0.4	3.51202750189709e-26	1.04637214637336e-71	1.17326162067657	0.766	0.434	1.99605950642182e-67	1.84107124234488e-30	2.09274429274674e-71
tent5ba	1.0494078044461e-23	0.431377906847288	0.179	0.047	2.00185032776139e-19	1.10930386809845e-69	0.840541305840579	0.301	0.077	2.1161080587846e-65	1.0494078044461e-23	2.21860773619692e-69
ppib	3.62013581195712e-29	0.996423616081238	0.745	0.572	6.90577107488941e-25	1.76904839391604e-69	1.11418446337747	0.788	0.54	3.37463671623423e-65	3.62013581195712e-29	3.53809678783204e-69
socs3b	2.77391977718183e-24	0.613934589856762	0.31	0.114	5.29152936695206e-20	2.45951457898518e-69	0.875396083375144	0.368	0.112	4.69177001087213e-65	2.77391977718183e-24	4.91902915797037e-69
sdc2	2.13560986706613e-19	0.333335606162549	0.216	0.073	4.07388938241534e-15	2.2777724690962e-68	0.605433255872102	0.277	0.07	4.34507876204791e-64	2.13560986706613e-19	4.55554493819236e-68
slit3	6.99142542204517e-25	0.515523293984861	0.246	0.078	1.33368431350934e-20	7.00137342280902e-68	0.682113631846938	0.278	0.069	1.33558199413505e-63	6.99142542204517e-25	1.4002746845618e-67
bmp2b	7.92103949513466e-37	0.494209170168363	0.109	0.013	1.51101749409189e-32	3.50485350063515e-67	0.673845425553144	0.127	0.015	6.68585853781161e-63	7.92103949513466e-37	7.00970700127027e-67
atoh8	2.08797198846927e-19	0.386221293109102	0.137	0.035	3.98301536520399e-15	3.76157108739511e-67	0.414063680903784	0.173	0.028	7.17557300631491e-63	2.08797198846927e-19	7.52314217479025e-67
fat1a	8.72730671845281e-44	0.800288529245092	0.432	0.141	1.66482102961206e-39	4.88501426469344e-67	0.730870926801764	0.421	0.145	9.3186532113292e-63	8.72730671845281e-44	9.77002852938692e-67
si:ch73-86n18.1	1.0426473059463e-38	0.543874073309549	0.207	0.041	1.98895400082316e-34	4.97922246087588e-67	0.497788406384262	0.182	0.031	9.49836476636683e-63	1.0426473059463e-38	9.95844492175169e-67
ptk7a	2.68611800565445e-60	0.872922122594527	0.389	0.096	5.12403870758643e-56	3.25462615948918e-66	0.633679563581879	0.34	0.104	6.20852486184155e-62	2.68611800565445e-60	6.50925231897829e-66
dlx5a	7.60026413203664e-66	1.06508159402043	0.17	0.016	1.44982638582731e-61	1.94156366149231e-61	1.04150142962425	0.149	0.023	3.70372684066273e-57	1.94156366149231e-61	1.52005282640732e-65
rrbp1a	4.27397323799145e-33	0.848802140606679	0.334	0.112	8.15303134879249e-29	5.21614096778949e-65	0.879326734751884	0.331	0.101	9.95031051015523e-61	4.27397323799145e-33	1.04322819355791e-64
fkbp11	6.00896365960178e-33	0.790640452547239	0.158	0.03	1.14626990770564e-28	1.21059055125236e-64	0.724165963719187	0.188	0.036	2.309322535569e-60	6.00896365960178e-33	2.42118110250476e-64
vcanb	2.58401776128673e-41	1.94253724458404	0.103	0.01	4.92927228143057e-37	4.29461802823999e-64	1.50041824998187	0.115	0.012	8.1924133506706e-60	2.58401776128673e-41	8.58923605647993e-64
xbp1	6.81974155153361e-22	0.786450720940857	0.629	0.383	1.30093389837055e-17	5.30770301369042e-64	1.00185984981099	0.689	0.379	1.01249742689158e-59	6.81974155153361e-22	1.06154060273808e-63
angptl4	2.09741123665622e-40	1.03382662762698	0.495	0.189	4.00102167504541e-36	1.09156536874824e-63	0.897589960556281	0.538	0.229	2.08227009742415e-59	2.09741123665622e-40	2.18313073749649e-63
rarga	5.84990953078089e-27	0.573062232362629	0.371	0.142	1.11592874209176e-22	1.29380785928905e-63	0.768815145746925	0.384	0.13	2.46806787237979e-59	5.84990953078089e-27	2.58761571857811e-63
calub	5.67221765786103e-22	0.583914230699452	0.207	0.065	1.08203224041357e-17	1.5207469542593e-63	0.638616773954939	0.263	0.067	2.90097688994505e-59	5.67221765786103e-22	3.04149390851861e-63
gstt1a	2.98368491525371e-63	0.58925940403239	0.243	0.037	5.69167734433799e-59	3.44236737814414e-58	0.527926177396517	0.211	0.048	6.56666001054776e-54	3.44236737814414e-58	5.96736983050738e-63
ggt5a	1.07709606477002e-41	0.397456599024734	0.143	0.019	2.0546684531553e-37	5.18127012930383e-63	0.489203541113339	0.143	0.02	9.88379089865999e-59	1.07709606477002e-41	1.03625402586078e-62
p4ha1b	2.5740520548623e-20	0.551318412191093	0.191	0.06	4.91026169985532e-16	3.31968288052967e-62	0.700837277041224	0.297	0.083	6.3326270628984e-58	2.5740520548623e-20	6.63936576105944e-62
tmem263	1.97926246970175e-21	0.517558579964338	0.213	0.07	3.77564108720307e-17	3.85684554587319e-62	0.690730419913607	0.29	0.082	7.3573185633077e-58	1.97926246970175e-21	7.71369109174641e-62
ndnf	7.77166190091903e-56	1.180451291705	0.274	0.052	1.48252222421931e-51	4.45250079604711e-62	1.19394400144572	0.267	0.07	8.49359051853947e-58	7.77166190091903e-56	8.90500159209431e-62
nr2f5	3.74427968750845e-56	0.706897187385595	0.222	0.034	7.14258793189113e-52	4.47359632798907e-62	0.519386668719512	0.209	0.044	8.53383235527195e-58	3.74427968750845e-56	8.94719265597804e-62
stox1	9.38168092333738e-31	0.608778595469107	0.237	0.063	1.78964945293584e-26	1.06325673273404e-61	0.609006654221797	0.219	0.048	2.02826854336345e-57	9.38168092333738e-31	2.12651346546808e-61
cd81a	1.16460013043503e-12	0.5293138191091	0.669	0.466	2.22159120881786e-08	2.13840261675923e-61	0.994332714636034	0.735	0.414	4.0792168317299e-57	1.16460013043503e-12	4.27680523351843e-61
si:ch211-267e7.3	1.33135843481189e-45	0.397938431701059	0.112	0.01	2.53969935024716e-41	3.05454969688453e-61	0.374313958137721	0.1	0.01	5.82685900177693e-57	1.33135843481189e-45	6.10909939376907e-61
sdc4	2.63832009085542e-23	0.431162824812198	0.623	0.328	5.0328594053158e-19	8.49863680144139e-61	0.719456261609819	0.662	0.318	1.62119995624296e-56	2.63832009085542e-23	1.69972736028827e-60
sept10	9.01189178701718e-14	0.369401313592001	0.289	0.135	1.7191084772914e-09	1.9073545490947e-60	0.64213866863644	0.331	0.103	3.63846953785304e-56	9.01189178701718e-14	3.81470909818936e-60
sox10	7.79206054975394e-49	0.626875241328997	0.1	0.007	1.48641347047106e-44	3.09214519056748e-60	0.58233232136885	0.119	0.014	5.89857616552652e-56	7.79206054975394e-49	6.1842903811349e-60
tpm4b	4.82456288032778e-36	0.488520141286881	0.128	0.018	9.20333615051326e-32	5.88385456909932e-60	0.528475785365563	0.136	0.019	1.12240409760139e-55	4.82456288032778e-36	1.17677091381985e-59
cnn3a	3.00051651693133e-12	0.422193149901904	0.401	0.217	5.72378530769821e-08	7.5483272583613e-60	0.716946573821781	0.453	0.17	1.439918907805e-55	3.00051651693133e-12	1.50966545167228e-59
hsp90b1	1.07374934128576e-38	1.16086780807349	0.538	0.24	2.04828424343671e-34	1.01557195589902e-59	1.03826407594324	0.55	0.265	1.93730506307297e-55	1.07374934128576e-38	2.03114391179806e-59
plxnb2a	6.82341990163334e-31	0.380098098218366	0.17	0.035	1.30163558043558e-26	1.06391966411216e-59	0.532846981582858	0.199	0.041	2.02953315126035e-55	6.82341990163334e-31	2.12783932822433e-59
hey1	5.7953861113566e-33	0.832118789136776	0.34	0.109	1.10552785460239e-28	1.67282656946283e-59	0.728298173051502	0.312	0.091	3.19108396390729e-55	5.7953861113566e-33	3.34565313892563e-59
ror2	2.73790686313299e-47	0.438108634057435	0.146	0.017	5.22283113211249e-43	4.07736588755052e-59	0.359796844685037	0.131	0.018	7.77798316709137e-55	2.73790686313299e-47	8.15473177510116e-59
si:ch1073-291c23.2	2.03914458190787e-14	0.369232646962837	0.143	0.045	3.88987220444746e-10	4.4445283920079e-59	0.503773603661715	0.165	0.029	8.47838236059427e-55	2.03914458190787e-14	8.8890567840157e-59
ackr3b	5.25880285119886e-15	0.551547431863801	0.201	0.076	1.00316923189469e-10	4.81800787334507e-59	0.742406390531902	0.236	0.057	9.19083181919305e-55	5.25880285119886e-15	9.63601574669017e-59
sema5a	2.61119610033508e-51	0.401118838558686	0.119	0.01	4.9811176809992e-47	4.9598384766345e-59	0.339387602657031	0.1	0.01	9.46138787802797e-55	2.61119610033508e-51	9.91967695326905e-59
stard13b	2.42916090881869e-38	0.481060642181533	0.131	0.017	4.63386734966253e-34	5.641731122799e-59	0.606416959499575	0.132	0.019	1.07621662898514e-54	2.42916090881869e-38	1.1283462245598e-58
cygb1	9.01543184870398e-59	0.953867795875301	0.137	0.011	1.71978377945877e-54	4.60295096777533e-56	1.42063507712136	0.131	0.019	8.78058926612823e-52	4.60295096777533e-56	1.80308636974079e-58
palld	1.41613448395047e-41	0.303711892756707	0.116	0.012	2.70141814158391e-37	1.0030885897149e-58	0.619779754475973	0.146	0.023	1.91349179374015e-54	1.41613448395047e-41	2.00617717942982e-58
dlx3b	1.33213425452216e-58	0.668762568807877	0.106	0.006	2.54117930392647e-54	4.68386362239773e-54	0.518052753693409	0.1	0.011	8.93493824608591e-50	4.68386362239773e-54	2.66426850904433e-58
eya2	8.15749461184311e-32	0.799425468354146	0.173	0.036	1.55612367215519e-27	4.74577547772264e-58	0.662022768051288	0.177	0.033	9.05304130130371e-54	8.15749461184311e-32	9.49155095544523e-58
fstl1a	6.02099780595708e-23	0.618341088379855	0.161	0.04	1.14856554146437e-18	4.88698689140486e-58	0.644788163914306	0.163	0.029	9.32241619404391e-54	6.02099780595708e-23	9.77397378280973e-58
kank2	8.02329583769229e-28	0.399296593615006	0.243	0.07	1.53052391399818e-23	1.04530292583907e-57	0.470413195646446	0.236	0.057	1.99401986133062e-53	8.02329583769229e-28	2.09060585167817e-57
dlx2a	1.13333859685592e-57	0.5509141998898	0.158	0.016	2.16195670736235e-53	4.84166078862104e-34	0.26294527152896	0.11	0.022	9.23595212037349e-30	4.84166078862104e-34	2.26667719371181e-57
sox5	1.01382045954387e-52	0.969955853046868	0.319	0.074	1.93396390862589e-48	1.47174635307904e-57	0.860191364782147	0.306	0.094	2.80750334313358e-53	1.01382045954387e-52	2.94349270615805e-57
ptbp1b	3.47676317441997e-33	0.75075410894743	0.471	0.188	6.63227343152354e-29	3.34590901935876e-57	0.626484685175533	0.426	0.163	6.38265604532877e-53	3.47676317441997e-33	6.69181803871759e-57
ssr3	1.07452887615281e-27	1.02854885617377	0.629	0.396	2.04977128414911e-23	7.06017437514115e-57	1.13567499263097	0.664	0.4	1.34679886380193e-52	1.07452887615281e-27	1.41203487502822e-56
creb3l2	1.68869901102626e-28	0.516230953931392	0.225	0.062	3.2213622334337e-24	6.62556692498828e-56	0.558111009098099	0.231	0.057	1.26389314661076e-51	1.68869901102626e-28	1.32511338499765e-55
mdka	2.35373595765127e-33	0.591684051523074	0.672	0.328	4.48998671281556e-29	1.49814020015307e-55	0.723241390556558	0.662	0.321	2.85785224581199e-51	2.35373595765127e-33	2.99628040030616e-55
igfbp5b	2.08149794849797e-55	0.945298122224437	0.179	0.022	3.97066548655472e-51	1.63342160478173e-45	0.674044151997827	0.161	0.036	3.11591505328162e-41	1.63342160478173e-45	4.16299589699596e-55
lhfpl2a	3.7202127843546e-25	0.507079673491233	0.362	0.145	7.09667790743483e-21	7.77915305660488e-55	0.697145598573169	0.38	0.143	1.48395123707795e-50	3.7202127843546e-25	1.55583061132097e-54
cx43.4	5.71841284076871e-24	0.584994938198296	0.465	0.216	1.09084443350504e-19	8.71294494358349e-55	0.618723207904475	0.499	0.213	1.66208137743799e-50	5.71841284076871e-24	1.74258898871671e-54
sec61b	1.82013120631742e-29	1.07007228441592	0.647	0.396	3.47208228917111e-25	2.42074942167387e-54	1.0796864536946	0.652	0.387	4.61782159678508e-50	1.82013120631742e-29	4.84149884334778e-54
itgb1a	2.59397394796859e-19	0.330778423498019	0.155	0.043	4.94826470314488e-15	2.86878943475676e-54	0.486497831760988	0.199	0.045	5.472502725742e-50	2.59397394796859e-19	5.73757886951355e-54
tram2	1.88416500105212e-24	0.346379820361053	0.191	0.052	3.59423315600702e-20	6.61216104237585e-54	0.408026170871145	0.211	0.05	1.26133584044362e-49	1.88416500105212e-24	1.32243220847518e-53
id3	6.6467835828335e-42	1.30792061071758	0.453	0.165	1.26794043626132e-37	7.04736344230856e-54	1.0591518000674	0.47	0.205	1.34435505025478e-49	6.6467835828335e-42	1.40947268846171e-53
gpc4	1.59762636804942e-15	0.501848065107342	0.246	0.101	3.04763205969108e-11	1.88933859314104e-53	0.539772336870647	0.28	0.083	3.60410230027585e-49	1.59762636804942e-15	3.77867718628211e-53
grb10b	1.97966024908091e-20	0.494333226831585	0.182	0.055	3.77639989114675e-16	3.18932211094661e-53	0.649550650149626	0.231	0.06	6.08395085884175e-49	1.97966024908091e-20	6.37864422189321e-53
stom	1.12346978358118e-23	0.43700989670771	0.252	0.084	2.14313095915946e-19	8.67705645999191e-53	0.416067049228502	0.272	0.078	1.65523529030806e-48	1.12346978358118e-23	1.73541129199838e-52
pdia3	2.29600560452953e-38	0.90288693441286	0.611	0.297	4.37986029120053e-34	1.27185423173276e-52	0.885647545795298	0.598	0.327	2.42618913245342e-48	2.29600560452953e-38	2.54370846346553e-52
bmp4	2.29989366997235e-16	0.592114263721917	0.1	0.023	4.38727716483926e-12	1.31807491378734e-52	0.699006178832453	0.132	0.021	2.51435970554073e-48	2.29989366997235e-16	2.6361498275747e-52
sec61g	1.86291953331854e-31	0.922484559964713	0.763	0.548	3.55370530175845e-27	1.64678290702867e-52	1.03080974935881	0.745	0.51	3.14140307344788e-48	1.86291953331854e-31	3.29356581405735e-52
ssr2	2.76911390759105e-25	0.988143555605715	0.571	0.336	5.28236169012069e-21	3.09160726411877e-52	1.02790160889994	0.618	0.357	5.89755001703297e-48	2.76911390759105e-25	6.18321452823759e-52
cxcl12b	8.70935552493533e-36	0.974764734407251	0.149	0.024	1.66139665993666e-31	3.22019671147934e-52	1.2561275501794	0.132	0.021	6.14284724681798e-48	8.70935552493533e-36	6.44039342295866e-52
si:dkey-6n21.12	4.34756500402354e-22	0.474560695113101	0.246	0.084	8.29341500167531e-18	6.08818108895494e-51	0.558364692485775	0.263	0.079	1.16138142452904e-46	4.34756500402354e-22	1.217636217791e-50
dse	4.48943882424085e-35	0.475349740879692	0.125	0.017	8.56405350112184e-31	7.92114902142798e-51	0.315707447417128	0.104	0.013	1.5110383873276e-46	4.48943882424085e-35	1.58422980428561e-50
tcf7l1a	2.29150021679252e-21	0.577134191416764	0.328	0.135	4.37126581355342e-17	8.28156944829201e-51	0.534651923573703	0.346	0.124	1.57979218795618e-46	2.29150021679252e-21	1.65631388965842e-50
foxf2a	4.25042047649499e-21	0.54202547847841	0.131	0.03	8.10810210096184e-17	1.20217851332981e-50	0.608589164294294	0.138	0.023	2.29327573202794e-46	4.25042047649499e-21	2.40435702665961e-50
metrnla	3.06725684386955e-44	0.641239721845993	0.283	0.066	5.85109915536556e-40	1.89240196061484e-50	0.480161845438517	0.248	0.07	3.60994598006886e-46	3.06725684386955e-44	3.78480392122969e-50
plscr3b	1.58311612019039e-20	0.688428048844568	0.289	0.116	3.01995231087519e-16	2.07867996703297e-50	0.682723446069553	0.333	0.119	3.9652899051121e-46	1.58311612019039e-20	4.15735993406598e-50
plod3	6.59122556658813e-25	0.506251176107646	0.252	0.083	1.25734218908235e-20	3.30955139327148e-50	0.549276679081883	0.258	0.077	6.31330023780467e-46	6.59122556658813e-25	6.61910278654294e-50
gpt2l	1.01468252669933e-18	0.271825710932681	0.131	0.033	1.93560838793164e-14	5.71946386907063e-49	0.346362198097235	0.161	0.033	1.09104492766391e-44	1.01468252669933e-18	1.14389277381413e-48
si:ch211-178n15.1	4.82584213897818e-16	0.328864416743945	0.158	0.049	9.20577646431477e-12	8.2016596010404e-49	0.516449727289735	0.173	0.037	1.56454858549447e-44	4.82584213897818e-16	1.64033192020808e-48
rras	1.40165692341295e-17	0.295226812525221	0.17	0.053	2.67380074710254e-13	2.50998897101231e-48	0.458740360215967	0.205	0.052	4.78805496110309e-44	1.40165692341295e-17	5.01997794202461e-48
serpinh1a	2.68527556057899e-24	0.421840181249938	0.252	0.08	5.12243165936048e-20	6.19597106464301e-48	0.366687374578399	0.224	0.059	1.1819434402913e-43	2.68527556057899e-24	1.2391942129286e-47
hmcn1	4.11556369423728e-15	0.476341724453852	0.106	0.027	7.85084930312704e-11	1.15195554725557e-47	0.430699204970075	0.104	0.014	2.19747040194472e-43	4.11556369423728e-15	2.30391109451115e-47
LO018188.1	1.35205711180423e-11	0.291915783535179	0.155	0.058	2.57918414647774e-07	2.80874269700643e-47	0.414894486586369	0.168	0.036	5.35795756880947e-43	1.35205711180423e-11	5.61748539401289e-47
myo1b	8.77027081526567e-14	0.466392427800193	0.298	0.142	1.67301686072008e-09	5.69223335483278e-47	0.699813934303758	0.331	0.12	1.0858504347679e-42	8.77027081526567e-14	1.13844667096656e-46
smo	2.44233721108851e-24	0.515238301311978	0.395	0.165	4.65900246387244e-20	6.73250608803714e-47	0.509202996623256	0.36	0.136	1.28429286135396e-42	2.44233721108851e-24	1.34650121760743e-46
tnfsf10l	7.35710027091736e-15	0.275580783930267	0.164	0.055	1.4034404476802e-10	4.05440820264268e-46	0.471386436869585	0.195	0.05	7.73418908736117e-42	7.35710027091736e-15	8.10881640528537e-46
gas1a	1.85982460732604e-33	0.616346681497264	0.231	0.058	3.54780142093515e-29	4.11561475288701e-46	0.598435683547248	0.234	0.069	7.85094670260726e-42	1.85982460732604e-33	8.23122950577407e-46
axin2	6.43449853815056e-22	0.491152369786708	0.277	0.1	1.2274449411376e-17	6.50722040900313e-46	0.621368557578349	0.314	0.112	1.24131736522144e-41	6.43449853815056e-22	1.30144408180063e-45
lrp5	4.08186358471147e-14	0.43053278685198	0.216	0.088	7.7865629741956e-10	3.42327549054298e-45	0.518374196937081	0.275	0.091	6.5302403257598e-41	4.08186358471147e-14	6.84655098108594e-45
irf2bp2b	3.36444572747928e-18	0.499064169496732	0.286	0.12	6.41801666973948e-14	8.8016706532552e-45	0.630910947927084	0.382	0.157	1.67900669381496e-40	3.36444572747928e-18	1.76033413065105e-44
actn1	2.81252798884574e-10	0.470639976098209	0.182	0.081	5.36517839152213e-06	4.92036881971817e-44	0.632034474285681	0.233	0.069	9.38609556049438e-40	2.81252798884574e-10	9.8407376394364e-44
col2a1a	1.04087204697661e-41	1.7107078365374	0.225	0.047	1.98556751681259e-37	1.0657667472112e-43	1.4155017315833	0.302	0.112	2.03305664698008e-39	1.04087204697661e-41	2.13153349442241e-43
p4hb	1.18489260952401e-20	0.73162932772981	0.429	0.213	2.260301141928e-16	1.68959932375033e-43	0.8145328265364	0.45	0.213	3.22307966998613e-39	1.18489260952401e-20	3.37919864750069e-43
neo1a	3.71212519332825e-25	0.505033515807726	0.343	0.132	7.08125001879297e-21	2.94017350606808e-43	0.504762896414921	0.35	0.136	5.60867498017548e-39	3.71212519332825e-25	5.88034701213617e-43
mcl1b	4.5468182782339e-09	0.300897558241719	0.389	0.238	8.67351054755899e-05	3.66024436713203e-43	0.781523103327368	0.506	0.25	6.98228215474105e-39	4.5468182782339e-09	7.32048873426409e-43
flna	1.64803746381841e-08	0.256038126483354	0.359	0.207	0.000314379626597999	4.42728373835475e-43	0.661552772973622	0.38	0.151	8.44548645928552e-39	1.64803746381841e-08	8.8545674767095e-43
flot1b	1.19868686011355e-13	0.361369835734447	0.35	0.177	2.28661505435262e-09	5.25036211276051e-43	0.670988165704267	0.401	0.177	1.00155907663019e-38	1.19868686011355e-13	1.05007242255211e-42
timp2a	2.51790709043143e-10	0.296187696400495	0.137	0.052	4.80315956570699e-06	7.3140217314832e-43	0.487414846981971	0.168	0.04	1.39522278549773e-38	2.51790709043143e-10	1.46280434629664e-42
aldh1a2	1.62076717640249e-26	1.06087841503785	0.109	0.018	3.09177546570539e-22	8.74328900678768e-43	0.962056424432618	0.126	0.023	1.66786981093482e-38	1.62076717640249e-26	1.74865780135753e-42
myl9b	3.00118581289953e-12	0.387978161101123	0.274	0.131	5.72506205668715e-08	1.2793697874504e-42	0.608465672100194	0.312	0.113	2.44052580654039e-38	3.00118581289953e-12	2.55873957490083e-42
hand2	6.66852426555844e-05	0.338057611973884	0.106	0.053	1	5.61262271078244e-42	0.811096603179948	0.148	0.032	1.07066390830886e-37	6.66852426555844e-05	1.1225245421565e-41
lrp1ab	5.39121673959807e-26	0.403949155644838	0.182	0.047	1.02842850524573e-21	1.14810168599518e-41	0.470940567127881	0.192	0.053	2.1901187762044e-37	5.39121673959807e-26	2.29620337199037e-41
sox9a	3.34913543096028e-36	0.461567458715737	0.14	0.021	6.38881074809983e-32	1.51402192266204e-41	0.432004967908966	0.129	0.025	2.88814821967011e-37	3.34913543096028e-36	3.02804384532408e-41
selenom	6.67950797277895e-17	0.341393410518456	0.198	0.07	1.27418294088731e-12	2.0118122444232e-41	0.558013899510061	0.25	0.083	3.83773303746169e-37	6.67950797277895e-17	4.02362448884639e-41
krtcap2	2.05075816413974e-18	0.491960819743799	0.404	0.205	3.91202627391297e-14	2.31234431537258e-41	0.672149062019954	0.443	0.218	4.41102801600474e-37	2.05075816413974e-18	4.62468863074519e-41
nid1b	1.25187161106471e-12	0.306657753631431	0.319	0.155	2.38807028526703e-08	2.93994757554708e-41	0.662400921559259	0.307	0.109	5.60824399511361e-37	1.25187161106471e-12	5.87989515109414e-41
calr3b	1.29717757185047e-19	0.682364388337966	0.441	0.234	2.47449593606196e-15	3.16980657352662e-41	0.753640068709742	0.48	0.248	6.04672301965939e-37	1.29717757185047e-19	6.33961314705327e-41
asap3	1.55887460380472e-40	0.417792714967981	0.131	0.016	2.97370919421788e-36	8.69966835384229e-32	0.425671960684203	0.121	0.029	1.65954873517895e-27	8.69966835384229e-32	3.11774920760943e-40
si:dkey-40c11.2	2.96942973192072e-13	0.257581468509159	0.179	0.067	5.66448415661197e-09	3.1435611122003e-40	0.437636635785131	0.197	0.055	5.9966571776333e-36	2.96942973192072e-13	6.28712222440064e-40
tuba8l3	3.60810819910971e-16	0.616171535787677	0.389	0.191	6.88282720062168e-12	5.11805333117907e-40	0.711781270726565	0.37	0.147	9.7631985345572e-36	3.60810819910971e-16	1.02361066623582e-39
fndc3ba	7.07407184798559e-18	0.497154783189063	0.179	0.058	1.34944994572173e-13	7.5781687004541e-40	0.60442821081626	0.199	0.057	1.44561146129862e-35	7.07407184798559e-18	1.51563374009082e-39
rcn1	9.65411449596264e-19	0.501614428066984	0.201	0.068	1.84161888124983e-14	1.2650751041106e-39	0.499430008653433	0.228	0.072	2.41325726860139e-35	9.65411449596264e-19	2.53015020822123e-39
kdelr2a	8.29070303138799e-24	0.610426179592443	0.426	0.2	1.58153451026757e-19	3.32144857411876e-39	0.647425864103828	0.419	0.203	6.33599529998894e-35	8.29070303138799e-24	6.64289714823752e-39
ahnak	3.7870265596834e-12	0.326690856383816	0.553	0.326	7.22413186525205e-08	1.21220539911978e-38	0.447458217680275	0.596	0.299	2.3124030193609e-34	3.7870265596834e-12	2.42441079823957e-38
pdia4	9.48917083028051e-22	0.582317615058283	0.331	0.139	1.81015422758431e-17	1.73082286648428e-38	0.617580593541444	0.34	0.146	3.30171770010541e-34	9.48917083028051e-22	3.46164573296858e-38
foxd2	1.51458833292172e-24	0.401479320020475	0.103	0.017	2.88922870388147e-20	2.04054011342287e-38	0.43795971607727	0.109	0.019	3.89253432036547e-34	1.51458833292172e-24	4.08108022684574e-38
entpd1	6.07569594991231e-06	0.377957682211765	0.152	0.079	0.115899975940527	4.53652746654083e-38	0.582576627960743	0.2	0.058	8.65387979517329e-34	6.07569594991231e-06	9.07305493308172e-38
rdh10a	8.57742280029363e-23	0.911323596329638	0.116	0.023	1.63622917338401e-18	4.98277540562223e-38	0.823515913467429	0.122	0.025	9.50514236376497e-34	8.57742280029363e-23	9.96555081124441e-38
wnt11	1.00931412668024e-37	1.30396996131385	0.231	0.054	1.92536762805522e-33	4.16321033388677e-30	0.791837217767508	0.149	0.043	7.94174003292239e-26	4.16321033388677e-30	2.01862825336047e-37
ssr4	9.58873558121359e-26	0.976213844072104	0.599	0.374	1.82914719947231e-21	1.55236475486449e-37	0.919028784223607	0.599	0.387	2.96129100637951e-33	9.58873558121359e-26	3.104729509729e-37
rbms1a	7.16508448568497e-11	0.25068119872886	0.304	0.157	1.36681151648927e-06	1.57894876308925e-37	0.547951950289169	0.314	0.124	3.01200266046906e-33	7.16508448568497e-11	3.1578975261785e-37
tcf12	1.66675448559559e-22	0.596985410203541	0.498	0.25	3.17950085672215e-18	2.35785831539963e-37	0.629496281302414	0.514	0.26	4.49785052245634e-33	1.66675448559559e-22	4.71571663079929e-37
col4a6	3.46019163660929e-37	0.737903503384685	0.198	0.04	6.60066156599588e-33	1.29395404072437e-35	0.692689557669486	0.2	0.062	2.4683467280858e-31	1.29395404072437e-35	6.92038327321857e-37
rbms2b	5.30582847216324e-23	0.26583644871263	0.182	0.049	1.01213983934986e-18	3.75728208102748e-37	0.392952196505217	0.18	0.05	7.16739129776802e-33	5.30582847216324e-23	7.51456416205498e-37
myh10	2.56865592240074e-14	0.538783893297064	0.45	0.253	4.89996803757166e-10	9.63424776559335e-37	0.652507806447428	0.436	0.21	1.83782910376459e-32	2.56865592240074e-14	1.92684955311868e-36
hhip	4.54837003059314e-27	0.826625371565851	0.137	0.027	8.67647067035947e-23	1.37999338274409e-36	1.19538736324571	0.158	0.042	2.63247537692262e-32	4.54837003059314e-27	2.75998676548816e-36
pcbd1	3.78981317132874e-27	0.59830354221262	0.146	0.03	7.2294476056267e-23	2.3858328237971e-36	0.520342082837667	0.163	0.043	4.55121469467536e-32	3.78981317132874e-27	4.77166564759422e-36
crabp2a	5.70704730017306e-32	1.07805832759867	0.158	0.031	1.08867634298101e-27	3.19258772892071e-36	0.739386891824076	0.161	0.043	6.09018035168915e-32	5.70704730017306e-32	6.38517545784141e-36
adgrl2a	7.43777951976582e-25	0.571744085247375	0.286	0.1	1.41883082119053e-20	4.98909597934256e-36	0.52663448677228	0.263	0.096	9.51719949019386e-32	7.43777951976582e-25	9.97819195868514e-36
tfpia	1.34678088245178e-22	0.611834252689997	0.112	0.022	2.56911921136502e-18	7.32521655046208e-36	0.689437508977433	0.119	0.025	1.39735830916615e-31	1.34678088245178e-22	1.46504331009242e-35
ggcx	2.52571357782421e-08	0.411015901299389	0.119	0.049	0.000481805122105746	3.04303554907356e-35	0.44714721256978	0.166	0.046	5.80489461341272e-31	2.52571357782421e-08	6.08607109814716e-35
sox6	1.82369498876076e-20	0.467636017826954	0.271	0.1	3.47888056056002e-16	3.7799370729969e-35	0.595206698702617	0.29	0.111	7.21060796044889e-31	1.82369498876076e-20	7.55987414599377e-35
pcdh18a	2.22648238575002e-29	0.573225345835697	0.176	0.039	4.24723779905673e-25	6.12488238612703e-35	0.433837188628096	0.16	0.043	1.16838256397759e-30	2.22648238575002e-29	1.2249764772254e-34
hspa5	9.3679154615627e-26	0.961273033830017	0.511	0.265	1.7870235534477e-21	6.21479470059069e-35	0.823124706545677	0.548	0.327	1.18553423708468e-30	9.3679154615627e-26	1.24295894011815e-34
DAB2	5.34311565842605e-12	0.370862416193391	0.21	0.09	1.01925274300135e-07	1.09278238330583e-34	0.512834173292624	0.197	0.06	2.0845916743942e-30	5.34311565842605e-12	2.18556476661166e-34
lama4	1.03487306102534e-09	0.31417086259236	0.258	0.131	1.97412385121194e-05	1.11429341726635e-34	0.319805011830066	0.261	0.092	2.12562612277729e-30	1.03487306102534e-09	2.2285868345327e-34
kdelr2b	1.46850782463763e-10	0.607585649934151	0.334	0.195	2.80132552627874e-06	1.6175999146305e-34	0.644192764154979	0.411	0.209	3.08573359714915e-30	1.46850782463763e-10	3.235199829261e-34
tln2a	2.05834081399235e-34	0.43518873914136	0.167	0.031	3.92649093677181e-30	2.41609278607996e-27	0.295567921179247	0.146	0.044	4.60893859872613e-23	2.41609278607996e-27	4.11668162798472e-34
aldh9a1a.1	2.38056029332644e-20	0.525449423553851	0.334	0.147	4.54115681554951e-16	2.3901700255595e-34	0.50636636112133	0.348	0.159	4.55948834075731e-30	2.38056029332644e-20	4.78034005111904e-34
cyyr1	1.62672493352901e-24	0.531135771593662	0.243	0.08	3.10314048319994e-20	6.89746576880782e-34	0.458157015705501	0.211	0.072	1.31576057005778e-29	1.62672493352901e-24	1.37949315376157e-33
pkdcca	2.03317205313042e-21	0.548831711077619	0.152	0.039	3.87847900855159e-17	9.20959927796566e-34	0.422522884921142	0.136	0.033	1.75682315826473e-29	2.03317205313042e-21	1.84191985559313e-33
calr3a	1.58279898853467e-16	0.528260368430823	0.459	0.255	3.01934735052874e-12	1.07302495821417e-33	0.614634639274368	0.477	0.262	2.04690241028934e-29	1.58279898853467e-16	2.14604991642832e-33
ost4	7.9064675550497e-16	0.634216929860689	0.456	0.262	1.50823775080128e-11	4.09501387931685e-33	0.562428778674078	0.475	0.258	7.81164847618483e-29	7.9064675550497e-16	8.19002775863374e-33
adh8b	4.03310772842875e-22	0.272655788410739	0.176	0.048	7.69355630275067e-18	4.48119917238368e-33	0.287726216319664	0.173	0.051	8.5483355412391e-29	4.03310772842875e-22	8.96239834476733e-33
bmpr1aa	2.48071991232395e-32	0.474515834234258	0.21	0.05	4.73222130474916e-28	4.64502422017338e-33	0.451472275324604	0.178	0.054	8.86084820240274e-29	2.48071991232395e-32	9.29004844034683e-33
slc38a5b	1.90925988956903e-11	0.272839038613704	0.325	0.17	3.64210416534188e-07	5.05086939969655e-33	0.39653758280374	0.357	0.158	9.63503846686114e-29	1.90925988956903e-11	1.01017387993931e-32
nuak1b	3.32330361851503e-10	0.576031475594355	0.198	0.092	6.33953398267928e-06	5.47226960863562e-33	0.697823425803569	0.256	0.098	1.04389015054333e-28	3.32330361851503e-10	1.09445392172713e-32
serp1	1.40203808241794e-11	0.553633981525858	0.334	0.188	2.67452784602046e-07	5.80271511297548e-33	0.657342927568417	0.399	0.206	1.1069259349512e-28	1.40203808241794e-11	1.1605430225951e-32
cd151l	3.31008769264922e-19	0.28336630050799	0.252	0.094	6.31432328249766e-15	1.0969572619961e-32	0.333618628292391	0.239	0.087	2.09255567298377e-28	3.31008769264922e-19	2.1939145239922e-32
phgdh	2.19605440709174e-32	0.628819087793297	0.286	0.086	4.18919338696821e-28	4.0450080731795e-26	0.41257606295745	0.261	0.115	7.71625740039722e-22	4.0450080731795e-26	4.3921088141835e-32
jcada	3.55102533275376e-06	0.331849042526228	0.109	0.05	0.0677393592476107	2.44216081048886e-32	0.641106693349751	0.139	0.036	4.65866596208854e-28	3.55102533275376e-06	4.88432162097772e-32
si:ch73-281n10.2	2.58906786014951e-32	0.921388293633552	0.869	0.668	4.9389058500212e-28	6.51510068855592e-27	0.631427449414646	0.827	0.67	1.24282060734893e-22	6.51510068855592e-27	5.17813572029902e-32
magt1	1.72052443229314e-14	0.303716966670884	0.304	0.142	3.28207240704240e-10	4.26113566703644e-32	0.34664994107252	0.326	0.143	8.12854239843871e-28	1.72052443229314e-14	8.52227133407293e-32
zgc:110339	3.01701515909444e-18	0.527669074740387	0.347	0.161	5.75525811748855e-14	5.50760611118088e-32	0.612501495196663	0.372	0.18	1.05063094176887e-27	3.01701515909444e-18	1.10152122223618e-31
hdlbpa	2.24963370311387e-13	0.516823534914832	0.508	0.308	4.29140125206003e-09	6.74668611614665e-32	0.645063953561931	0.54	0.316	1.28699784351614e-27	2.24963370311387e-13	1.34933722322933e-31
tenm3	2.03356723453986e-24	0.495077769822867	0.322	0.119	3.87923285660823e-20	7.39089261155005e-32	0.430129197221814	0.351	0.154	1.40988667457929e-27	2.03356723453986e-24	1.47817852231e-31
calr	5.9478877121076e-15	0.34954244674805	0.456	0.243	1.13461905996165e-10	3.90790834187731e-31	0.434687123869751	0.525	0.286	7.45472595296516e-27	5.9478877121076e-15	7.81581668375458e-31
CABZ01058650.1	1.17609619078974e-26	0.621533000430326	0.213	0.061	2.2435210935505e-22	4.51733345048644e-31	0.376844717982864	0.19	0.063	8.61726529014792e-27	1.17609619078974e-26	9.03466690097294e-31
tspan7	1.0788578716799e-19	0.482443211912607	0.447	0.221	2.05802927601658e-15	5.23011849536491e-31	0.42836860452466	0.435	0.221	9.97697404175811e-27	1.0788578716799e-19	1.04602369907299e-30
COLGALT1	1.0056967490421e-15	0.416013155749097	0.158	0.051	1.91846711847271e-11	7.71940074475837e-31	0.374845428838253	0.17	0.052	1.47255288607011e-26	1.0056967490421e-15	1.54388014895167e-30
fthl27	2.86671938758986e-22	0.649663298094916	0.778	0.594	5.46855390376641e-18	1.65152902219513e-30	0.370306393094576	0.756	0.554	3.15045676273942e-26	2.86671938758986e-22	3.30305804439028e-30
dvl2	1.66993092282253e-30	0.437922625169693	0.246	0.068	3.18556022837626e-26	1.06821614242549e-25	0.300500623795567	0.205	0.079	2.03772911329087e-21	1.06821614242549e-25	3.33986184564504e-30
ptprk	1.22884977918263e-14	0.299851916873798	0.116	0.032	2.34415383876878e-10	1.82486483470689e-30	0.357073676674657	0.138	0.037	3.48111215868687e-26	1.22884977918263e-14	3.6497296694138e-30
sema3fa	9.60961018153517e-20	0.315126712048619	0.125	0.029	1.83312923822965e-15	2.98220136895613e-30	0.481290510589049	0.126	0.031	5.68884733142071e-26	9.60961018153517e-20	5.96440273791224e-30
rac1a	3.32234672797108e-11	0.291926731036211	0.416	0.237	6.33770861827763e-07	5.34842310202217e-30	0.471852685023416	0.392	0.196	1.02026519094175e-25	3.32234672797108e-11	1.06968462040443e-29
ugdh	8.61685061080038e-16	0.349076370994481	0.134	0.039	1.64375042251628e-11	5.37531900253106e-30	0.394162349469479	0.163	0.051	1.02539585292282e-25	8.61685061080038e-16	1.07506380050621e-29
ostc	1.09169289233537e-20	0.561122886647762	0.465	0.245	2.08251336141895e-16	7.78868003130118e-30	0.656102663106532	0.441	0.248	1.48576860277101e-25	1.09169289233537e-20	1.55773600626025e-29
si:dkey-151g10.6	5.61530597755933e-23	0.431642880408663	0.991	0.972	1.07117576827922e-18	8.57455625242132e-30	0.320073930443419	0.992	0.976	1.63568235071189e-25	5.61530597755933e-23	1.71491125048427e-29
ikbip	7.57688487168269e-23	0.322097255818938	0.201	0.059	1.44536655812219e-18	8.85041767681385e-30	0.356768336654598	0.185	0.062	1.68830567602901e-25	7.57688487168269e-23	1.77008353536277e-29
col4a5	1.86818195764675e-21	0.753103654615372	0.137	0.032	3.56374390240695e-17	1.10078106367894e-29	0.576569161242203	0.173	0.055	2.09984995707395e-25	1.86818195764675e-21	2.2015621273579e-29
trps1	1.34203121444901e-26	0.347226696913404	0.137	0.027	2.56005874468293e-22	1.17526963072162e-29	0.33295231629572	0.124	0.031	2.24194434756456e-25	1.34203121444901e-26	2.35053926144324e-29
lpl	3.01862868374442e-13	0.466265762844612	0.149	0.052	5.75833607711086e-09	1.43768708153528e-29	0.542478874089356	0.168	0.052	2.74253187673669e-25	3.01862868374442e-13	2.87537416307055e-29
erf	2.62059951670397e-16	0.361486800703318	0.225	0.087	4.99905563806449e-12	1.78653884786641e-29	0.351731901444821	0.231	0.087	3.40800150618996e-25	2.62059951670397e-16	3.57307769573284e-29
epha4a	8.2887975260821e-15	0.329487566117146	0.176	0.063	1.58117101607542e-10	3.46606706795641e-29	0.49699665578329	0.214	0.077	6.61186953883364e-25	8.2887975260821e-15	6.93213413591278e-29
dusp8a	0.00516591162664564	0.32109161206242	0.128	0.084	1	4.54722626092027e-29	0.586320438505453	0.228	0.087	8.67428881533152e-25	0.00516591162664564	9.09445252184052e-29
ctnnb1	7.72229440686116e-08	0.309241408537	0.635	0.472	0.00147310488105284	5.09704933339136e-29	0.556138611035	0.667	0.443	9.72313130837736e-25	7.72229440686116e-08	1.01940986667828e-28
farp2	2.64933117934471e-19	0.378849544475485	0.164	0.047	5.05386415771798e-15	9.21671962676589e-29	0.417141668095089	0.195	0.069	1.75818143600186e-24	2.64933117934471e-19	1.84334392535319e-28
sall4	5.28490830088743e-25	0.545672981692615	0.216	0.063	1.00814910747729e-20	1.03330979917876e-28	0.35959245026994	0.182	0.06	1.97114177291341e-24	5.28490830088743e-25	2.06661959835753e-28
tmem258	1.19400901879913e-11	0.514980256287678	0.547	0.379	2.27769160426122e-07	1.37756697122845e-28	0.60075962752359	0.586	0.373	2.6278467543154e-24	1.19400901879913e-11	2.75513394245693e-28
rhoub	5.99233535338264e-14	0.315004502306397	0.125	0.037	1.14309789201127e-09	1.96798507471658e-28	0.276642122866434	0.124	0.031	3.75412832852935e-24	5.99233535338264e-14	3.93597014943316e-28
snd1	1.23493681216205e-12	0.396220280573848	0.38	0.213	2.35576546288032e-08	4.4976986475714e-28	0.480029695972366	0.418	0.228	8.5798099401072e-24	1.23493681216205e-12	8.99539729514279e-28
pgrmc1	6.41440814994291e-23	0.557480615241966	0.383	0.17	1.22361249868311e-18	5.95860439236987e-28	0.368279208830358	0.351	0.173	1.13666337388848e-23	6.41440814994291e-23	1.19172087847398e-27
sult6b1	7.4497354610898e-23	0.541316992453394	0.261	0.092	1.42111153655749e-18	6.21974401502429e-28	0.504037186442321	0.234	0.095	1.18647836830603e-23	7.4497354610898e-23	1.24394880300486e-27
jag1b	2.25167875355247e-20	0.368308694929107	0.146	0.037	4.29530239027669e-16	1.20124296368313e-26	0.496051202343747	0.148	0.045	2.29149107752194e-22	2.25167875355247e-20	2.40248592736626e-26
sec23a	1.43497646071826e-09	0.341972049560971	0.198	0.094	2.73736109646615e-05	1.41921010192351e-26	0.621758822522124	0.236	0.099	2.70728519042929e-22	1.43497646071826e-09	2.83842020384702e-26
cachd1	1.75599889604372e-26	0.453483531351395	0.243	0.074	3.34974349409299e-22	3.45083626951298e-23	0.386679093500729	0.214	0.088	6.58281526772295e-19	3.45083626951298e-23	3.51199779208744e-26
mydgf	1.45269214929828e-10	0.390928412922642	0.283	0.152	2.7711555440014e-06	5.67055753841712e-26	0.340993737633031	0.319	0.156	1.08171555602845e-21	1.45269214929828e-10	1.13411150768343e-25
txndc5	5.11313392577668e-10	0.330137389138254	0.231	0.117	9.7538142768116e-06	6.81888202978813e-26	0.407303881510874	0.256	0.114	1.30076993600238e-21	5.11313392577668e-10	1.36377640595763e-25
SERP1	2.1675436915962e-13	0.555723883417963	0.398	0.23	4.13480634608892e-09	1.11605280043179e-25	0.48113499315634	0.435	0.251	2.12898232210368e-21	2.1675436915962e-13	2.23210560086358e-25
manf	9.35413019698173e-09	0.357317026474724	0.264	0.151	0.000178439387637624	1.39476119671623e-25	0.348857350432149	0.329	0.166	2.66064645885588e-21	9.35413019698173e-09	2.78952239343247e-25
nrp2a	9.06056311641796e-15	0.478159651672605	0.243	0.102	1.72839302008789e-10	2.6577602274571e-25	0.447145497659987	0.221	0.088	5.06994340989717e-21	9.06056311641796e-15	5.31552045491424e-25
serf2	8.12300357301792e-13	0.617329754893564	0.599	0.458	1.5495441615889e-08	2.66284654747551e-25	0.579820332888911	0.633	0.458	5.07964607396428e-21	8.12300357301792e-13	5.32569309495104e-25
si:dkey-195m11.8	1.58023873291153e-14	0.325167979918638	0.17	0.06	3.01446340690204e-10	3.01607002535093e-25	0.377380758340195	0.149	0.048	5.75345518035943e-21	1.58023873291153e-14	6.03214005070189e-25
lrrc59	3.5571584806932e-11	0.603294517075256	0.243	0.122	6.78563551777035e-07	4.78367870124811e-25	0.49501146062639	0.289	0.139	9.12534549050089e-21	3.5571584806932e-11	9.56735740249625e-25
papss2b	4.41174642406402e-14	0.369212924347439	0.14	0.045	8.41584747854452e-10	5.13511112507291e-25	0.366065270816579	0.148	0.047	9.79573798218909e-21	4.41174642406402e-14	1.02702222501458e-24
gli3	1.06737447184903e-12	0.269467186174325	0.161	0.06	2.03612354249921e-08	1.44333850881676e-24	0.374851020138752	0.17	0.06	2.75331253941886e-20	1.06737447184903e-12	2.88667701763354e-24
si:ch211-15b10.6	7.97064482686777e-13	0.306600185416122	0.149	0.052	1.5204802071733e-08	1.47653194581943e-24	0.382175696977462	0.199	0.076	2.81663233984514e-20	7.97064482686777e-13	2.95306389163887e-24
spry2	1.32723807104438e-12	0.338815729625283	0.286	0.136	2.53183934432426e-08	2.26666916832988e-24	0.385918944629024	0.272	0.122	4.32389810550608e-20	1.32723807104438e-12	4.53333833665979e-24
fgfr3	4.11097544288532e-13	0.564187881288377	0.164	0.061	7.84209675484804e-09	3.15030116835512e-24	0.499893305598174	0.216	0.086	6.00951450875423e-20	4.11097544288532e-13	6.30060233671027e-24
eef1da	1.73392439709462e-14	0.337622082301485	0.538	0.312	3.30763417989769e-10	4.65168878749226e-24	0.417174255057132	0.553	0.327	8.87356153102024e-20	1.73392439709462e-14	9.30337757498458e-24
dad1	1.66504057564213e-13	0.598967622334886	0.593	0.426	3.17623140209493e-09	4.83052483663947e-24	0.573833313237795	0.589	0.408	9.21470917837346e-20	1.66504057564213e-13	9.66104967327898e-24
cope	2.05237744912911e-15	0.469521355951884	0.447	0.253	3.9151152219587e-11	2.20360947394012e-23	0.582793074082027	0.426	0.258	4.20360543248818e-19	2.05237744912911e-15	4.40721894788025e-23
rpl9	8.09106642231969e-15	0.39710825541357	0.936	0.871	1.5434518307217e-10	3.58511492127862e-23	0.38609553756862	0.939	0.887	6.83896522383109e-19	8.09106642231969e-15	7.17022984255723e-23
zgc:153867	6.1433103588199e-10	0.437814206766648	0.687	0.519	1.17189788404848e-05	9.59106455101e-23	0.564270960704549	0.684	0.492	1.82959147375067e-18	6.1433103588199e-10	1.918212910202e-22
selenon	4.60700929865075e-18	0.492611386514688	0.204	0.071	8.78833093810618e-14	1.00415931097031e-22	0.407529530960747	0.19	0.075	1.91553430160697e-18	4.60700929865075e-18	2.00831862194062e-22
rps19	6.1711995413778e-11	0.339878453721662	0.964	0.917	1.17721802451323e-06	1.05992633108236e-22	0.326038872939239	0.956	0.917	2.02191546917272e-18	6.1711995413778e-11	2.11985266216473e-22
mgst3a	4.00430438035808e-11	0.342188584268759	0.34	0.189	7.63861103597108e-07	1.36469187706688e-22	0.359835648848525	0.379	0.211	2.60328622469278e-18	4.00430438035808e-11	2.72938375413377e-22
lman1	1.21195011174431e-09	0.258143905991823	0.119	0.045	2.31191603316344e-05	1.63532436439677e-22	0.308005796819521	0.154	0.055	3.11954475752327e-18	1.21195011174431e-09	3.27064872879353e-22
ccnd2a	2.85736277503342e-11	0.356176678468988	0.246	0.119	5.45070522965376e-07	1.68819263487235e-22	0.333644485861903	0.219	0.094	3.2203962702825e-18	2.85736277503342e-11	3.37638526974472e-22
anxa4	2.3733584789646e-15	0.402254003149952	0.286	0.127	4.52741863447286e-11	1.93096022875341e-22	0.324706265725453	0.258	0.118	3.68349973237001e-18	2.3733584789646e-15	3.86192045750682e-22
fzd8a	3.22022054215015e-22	0.323429656096561	0.143	0.034	6.14289270620562e-18	4.24220311470316e-16	0.365162579479429	0.117	0.043	8.09242666160775e-12	4.24220311470316e-16	6.44044108430028e-22
wwp2	6.71516923273445e-18	0.692025455789546	0.228	0.086	1.28098568283642e-13	3.79664429727107e-22	0.775945134483492	0.238	0.111	7.24247866147429e-18	6.71516923273445e-18	7.59328859454214e-22
igf2bp3	9.11534117235726e-08	0.362491723912703	0.45	0.309	0.00173884248203887	5.76939167500861e-22	0.473266597527287	0.503	0.306	1.10056915592464e-17	9.11534117235726e-08	1.15387833500173e-21
tmpoa	6.25238464119472e-11	0.350758918313053	0.304	0.162	1.1927048941543e-06	1.16126717651265e-21	0.445616442815768	0.319	0.171	2.21523326591554e-17	6.25238464119472e-11	2.32253435302531e-21
rplp2l	1.19135557948753e-21	0.43273079177779	0.964	0.935	2.27262990343041e-17	6.26489965449229e-17	0.258007641068957	0.971	0.937	1.19509225809095e-12	6.26489965449229e-17	2.38271115897506e-21
etv5b	1.5679679636331e-21	0.426820778924321	0.225	0.076	2.9910556874265e-17	1.49103780386341e-20	0.369073460982167	0.17	0.067	2.84430371464984e-16	1.49103780386341e-20	3.13593592726619e-21
ssuh2rs1	7.69575485612508e-11	0.341023790291118	0.261	0.129	1.46804219635442e-06	2.39342760518526e-21	0.302274171443733	0.251	0.116	4.56570249965139e-17	7.69575485612508e-11	4.78685521037053e-21
pard3bb	7.69481205192335e-11	0.399114685767953	0.125	0.044	1.4678623470249e-06	2.70744650086084e-21	0.250178899098948	0.124	0.039	5.16472494504214e-17	7.69481205192335e-11	5.41489300172167e-21
fxyd6l	6.23223943304519e-12	0.389341209750162	0.465	0.28	1.1888619942477e-07	3.26888183182402e-21	0.433267774123071	0.428	0.25	6.23571898238751e-17	6.23223943304519e-12	6.53776366364808e-21
sort1a	6.92200632359318e-14	0.421019579880916	0.185	0.071	1.32044192628863e-09	4.13831489142248e-21	0.545845308785328	0.194	0.081	7.89424948687752e-17	6.92200632359318e-14	8.27662978284499e-21
sult1st1	0.0016032849216308	0.284751090533612	0.149	0.096	1	1.1842943111767e-20	0.316317129649592	0.199	0.084	2.25915982800067e-16	0.0016032849216308	2.36858862235341e-20
sar1b	8.3145942076942e-09	0.31729045243994	0.368	0.228	0.000158609199105975	1.70916971114259e-20	0.389630396349807	0.384	0.224	3.2604121409756e-16	8.3145942076942e-09	3.41833942228519e-20
pik3r2	2.14552323274623e-06	0.375504950232678	0.261	0.159	0.040928001187867	1.73765162084178e-20	0.457340675123468	0.282	0.143	3.31474423191777e-16	2.14552323274623e-06	3.47530324168356e-20
bambia	0.00413523185716709	0.250633010678042	0.173	0.117	1	3.8117640378877e-20	0.544841618081046	0.243	0.112	7.27132107867458e-16	0.00413523185716709	7.62352807577544e-20
atox1	1.42981581424498e-08	0.300940404750845	0.286	0.163	0.000272751664725372	4.24748766782569e-20	0.383799677352974	0.321	0.177	8.10250747514429e-16	1.42981581424498e-08	8.49497533565142e-20
fkbp3	3.52198218404076e-12	0.428976484524635	0.477	0.303	6.71853321427615e-08	4.52440341357668e-20	0.377885185619093	0.475	0.297	8.63075195173888e-16	3.52198218404076e-12	9.04880682715338e-20
rpl5a	1.03684659388652e-12	0.438004260128941	0.836	0.754	1.97788856249793e-08	7.35425143122849e-20	0.377119157351899	0.859	0.745	1.40289700302115e-15	1.03684659388652e-12	1.4708502862457e-19
mycb	1.69438349179735e-12	0.338537664834354	0.264	0.125	3.23220594895262e-08	7.57384292261605e-20	0.401166428759011	0.299	0.154	1.44478627591824e-15	1.69438349179735e-12	1.51476858452321e-19
plekhg4	9.57772512168495e-17	0.464526046450782	0.198	0.07	1.82704684421262e-12	7.69956337095226e-20	0.352392730662517	0.205	0.09	1.46876870864285e-15	9.57772512168495e-17	1.53991267419046e-19
tram1	8.00425447781912e-18	0.524456744522592	0.347	0.162	1.52689158418878e-13	7.96221601084152e-20	0.38943543703164	0.302	0.163	1.51887232622813e-15	8.00425447781912e-18	1.59244320216831e-19
rps24	1.29722506576138e-13	0.371881850148888	0.945	0.902	2.47458653544641e-09	1.22146075647208e-19	0.327483982202579	0.949	0.908	2.33005853904614e-15	1.29722506576138e-13	2.44292151294417e-19
zgc:171772	3.38079754036292e-14	0.402845316654963	0.921	0.862	6.4492093879963e-10	1.33117396155418e-19	0.356150731463323	0.919	0.853	2.53934744906076e-15	3.38079754036292e-14	2.66234792310838e-19
rpsa	1.60979247310269e-14	0.358759683504111	0.945	0.895	3.0708401216907e-10	2.3819786970495e-19	0.313237599736175	0.954	0.908	4.54386256249162e-15	1.60979247310269e-14	4.76395739409901e-19
tpm1	9.84504049434395e-17	0.417726349695801	0.182	0.064	1.87803992470105e-12	2.41546787881126e-19	0.582862851859258	0.188	0.083	4.60774652562037e-15	9.84504049434395e-17	4.83093575762255e-19
rps2	6.52978992833974e-12	0.397034940228387	0.924	0.891	1.24562272673009e-07	3.16530888012629e-19	0.370357728201176	0.937	0.908	6.03814321972891e-15	6.52978992833974e-12	6.33061776025261e-19
tmed2	1.29881693657806e-07	0.314440936313392	0.419	0.286	0.0024776231882163	6.55281443796313e-19	0.455851474406843	0.462	0.299	1.25001488218585e-14	1.29881693657806e-07	1.31056288759263e-18
clint1a	6.6736222693059e-15	0.343376633514379	0.316	0.152	1.27306018409279e-10	7.40988543878822e-19	0.314917827554047	0.304	0.165	1.41350974630324e-14	6.6736222693059e-15	1.48197708775765e-18
tmem39a	4.53242887105974e-08	0.367736523226034	0.222	0.121	0.000864606131443356	9.74414785573938e-19	0.334424475372091	0.255	0.13	1.85879364496084e-14	4.53242887105974e-08	1.94882957114787e-18
pdia5	9.85266398787578e-08	0.259425646397964	0.179	0.09	0.00187949418232718	2.29912741867985e-18	0.317012509943688	0.2	0.091	4.38581546387368e-14	9.85266398787578e-08	4.5982548373597e-18
sri	1.29058529122969e-11	0.48376872240489	0.334	0.183	2.46192050154975e-07	2.40807313404001e-18	0.370955936573305	0.336	0.189	4.59364031049473e-14	1.29058529122969e-11	4.81614626808003e-18
rps28	2.70490036563766e-18	0.446609343771751	0.918	0.814	5.1598679374904e-14	6.80975899304991e-14	0.279511161183629	0.879	0.809	1.2990296255142e-09	6.80975899304991e-14	5.40980073127535e-18
nme2b.1	3.07882084626799e-18	0.493337689393102	0.878	0.785	5.87315864634082e-14	1.05054421671175e-17	0.370922305065515	0.907	0.807	2.00401814779933e-13	1.05054421671175e-17	6.15764169253599e-18
FAT4	3.46740136069553e-14	0.469564219034689	0.277	0.126	6.61441483566279e-10	3.92178306799557e-18	0.432444277158999	0.248	0.121	7.48119338050836e-14	3.46740136069553e-14	7.84356613599114e-18
gstp1	5.92744597071337e-15	0.763828285369314	0.274	0.12	1.13071959337328e-10	4.21609032590767e-18	0.476196145245787	0.261	0.128	8.04261390570148e-14	5.92744597071337e-15	8.43218065181534e-18
selenof	6.20538470070701e-07	0.438820855397975	0.535	0.407	0.0118373918550687	5.13544682083773e-18	0.477560396590133	0.56	0.392	9.79637835543005e-14	6.20538470070701e-07	1.02708936416755e-17
rpl29	1.28225892463006e-13	0.43643382209054	0.833	0.75	2.4460371246243e-09	6.54086790771154e-18	0.335719112286519	0.847	0.722	1.24773596207505e-13	1.28225892463006e-13	1.30817358154231e-17
atf3	8.88931052936771e-07	0.560167473185306	0.216	0.123	0.0169572487658218	7.06240689092635e-18	0.523391125650787	0.282	0.145	1.34722473851311e-13	8.88931052936771e-07	1.41248137818527e-17
nucb2a	2.38362521813507e-05	0.305321810552491	0.334	0.235	0.454700346611447	1.02038035517903e-17	0.378680671992247	0.377	0.229	1.94647756553953e-13	2.38362521813507e-05	2.04076071035808e-17
rps29	1.10368389731122e-15	0.414873803144379	0.918	0.877	2.10538740251088e-11	1.0391732143721e-17	0.3111345368086	0.925	0.87	1.98232682373621e-13	1.10368389731122e-15	2.07834642874419e-17
ppiaa	4.62443560854059e-08	0.285608793843164	0.9	0.84	0.000882157336685203	4.4068477699138e-17	0.327174513101679	0.9	0.825	8.40650280588756e-13	4.62443560854059e-08	8.81369553982764e-17
ptpn13	3.28447574361656e-13	0.369649336678737	0.103	0.029	6.26546592852295e-09	5.03865575008524e-17	0.371105979092338	0.136	0.052	9.6117397088626e-13	3.28447574361656e-13	1.00773115001705e-16
hmgn7	1.36835286967093e-10	0.430281751402282	0.742	0.614	2.61026993418427e-06	5.25701027097911e-17	0.353229671094473	0.742	0.58	1.00282727929197e-12	1.36835286967093e-10	1.05140205419582e-16
sema3aa	9.40792620785281e-10	0.363720825362049	0.112	0.041	1.79465600341e-05	5.50037378175469e-17	0.431744025194292	0.119	0.043	1.04925130260752e-12	9.40792620785281e-10	1.10007475635094e-16
pdia7	3.30257018414694e-09	0.327521068762871	0.31	0.181	6.29998288327869e-05	6.79664436736395e-17	0.303654304509308	0.326	0.19	1.29652787951835e-12	3.30257018414694e-09	1.35932887347279e-16
si:dkey-261h17.1	2.79926512595608e-09	0.325977888239523	0.444	0.259	5.33987815427382e-05	8.60072607844875e-17	0.306115126592097	0.38	0.21	1.64067450672488e-12	2.79926512595608e-09	1.72014521568976e-16
rpl36	8.79910922815502e-17	0.436269033077626	0.888	0.792	1.67851807636285e-12	9.44900917236871e-12	0.275171045724724	0.854	0.792	1.80249298972105e-07	9.44900917236871e-12	1.759821845631e-16
rplp1	1.09077265781964e-16	0.377165311369631	0.976	0.946	2.08075792205674e-12	1.38878457931227e-13	0.250123636744549	0.973	0.957	2.64924546349609e-09	1.38878457931227e-13	2.18154531563929e-16
mif	3.53673240853311e-14	0.333289287869937	0.38	0.203	6.74667074251775e-10	1.18969181462877e-16	0.284310645686771	0.39	0.237	2.26945610558584e-12	3.53673240853311e-14	2.37938362925755e-16
zgc:162944	7.82845049350939e-13	0.30104844427821	0.362	0.194	1.49335521614185e-08	1.35049349870191e-16	0.266799355999914	0.363	0.215	2.57620139812376e-12	7.82845049350939e-13	2.70098699740382e-16
cdh2	1.67237398682035e-06	0.259913223167028	0.383	0.26	0.031902206172585	2.52301357945495e-16	0.394236246019951	0.438	0.27	4.81290070416826e-12	1.67237398682035e-06	5.04602715890992e-16
znf503	1.2248217255546e-12	0.321154256409871	0.185	0.074	2.33646992366796e-08	7.95582666835143e-16	0.262591630578718	0.207	0.099	1.51765349525472e-11	1.2248217255546e-12	1.59116533367028e-15
prdx4	9.80416586727105e-10	0.352702492503221	0.395	0.245	1.87024268084062e-05	1.72898588197715e-15	0.3025562185783	0.399	0.254	3.29821346845962e-11	9.80416586727105e-10	3.45797176395432e-15
lasp1	2.62328078078224e-08	0.361584903943735	0.447	0.289	0.000500417041742021	2.43991213309268e-15	0.323017966138651	0.479	0.31	4.6543763850876e-11	2.62328078078224e-08	4.87982426618536e-15
rpl3	6.07002590028338e-13	0.328510703934138	0.948	0.872	1.15791814073806e-08	2.44849556937802e-15	0.272521665666325	0.939	0.875	4.67075014814552e-11	6.07002590028338e-13	4.89699113875607e-15
sec61a1	4.84898433260162e-10	0.424322663672491	0.365	0.224	9.24992251287085e-06	4.57775490200792e-15	0.396579034373702	0.362	0.228	8.73252525107031e-11	4.84898433260162e-10	9.15550980401581e-15
rpl22l1	5.38764130197261e-15	0.579240291284724	0.751	0.601	1.0277464547643e-10	4.61622971146278e-13	0.361092656173012	0.789	0.644	8.8059197975864e-09	4.61622971146278e-13	1.07752826039452e-14
rps18	3.67171446623825e-08	0.294923625942102	0.854	0.782	0.000700416251579608	6.72245670374088e-15	0.339439706469026	0.871	0.751	1.28237584080561e-10	3.67171446623825e-08	1.34449134074817e-14
rpl23a	9.74372730267542e-11	0.357279368737687	0.9	0.817	1.85871342025836e-06	8.07785173396947e-15	0.342439529476889	0.895	0.814	1.54093099677202e-10	9.74372730267542e-11	1.61557034679388e-14
igf2bp2b	5.79592358458222e-07	0.302799510108466	0.201	0.111	0.011056303829949	8.38722103719556e-15	0.326192310468625	0.241	0.13	1.59994628505543e-10	5.79592358458222e-07	1.6774442074391e-14
copg2	6.70112416856634e-05	0.32432692779646	0.222	0.144	1	8.6750199567782e-15	0.364306429689054	0.263	0.15	1.65484680695501e-10	6.70112416856634e-05	1.73500399135563e-14
rps8a	1.75105474557436e-13	0.437145736485133	0.93	0.89	3.34031203265764e-09	8.68118875150979e-15	0.308914382869492	0.937	0.905	1.65602356623801e-10	1.75105474557436e-13	1.73623775030195e-14
ak2	1.15902614779876e-10	0.324751598329024	0.422	0.263	2.21095827954091e-06	9.00327122086046e-15	0.277528216363637	0.431	0.28	1.71746401809134e-10	1.15902614779876e-10	1.80065424417209e-14
rps3a	4.90539655839723e-12	0.415903038199688	0.903	0.866	9.35753447479856e-08	9.63643638285248e-15	0.30057871085816	0.946	0.893	1.83824660439294e-10	4.90539655839723e-12	1.92728727657049e-14
psat1	2.31428842766128e-10	0.511931553076768	0.231	0.114	4.41473660460666e-06	1.20912005951766e-14	0.331899410881712	0.263	0.144	2.3065174255359e-10	2.31428842766128e-10	2.41824011903531e-14
rpl34	9.44919230542277e-13	0.364645720976227	0.894	0.836	1.80252792418245e-08	1.4233259556322e-14	0.30934314171036	0.9	0.815	2.71513659296399e-10	9.44919230542277e-13	2.84665191126438e-14
si:ch211-108d22.2	1.652686835851e-10	0.27833232674499	0.267	0.134	3.15266540806937e-06	1.55715911331136e-14	0.284544425464056	0.236	0.126	2.97043672455275e-10	1.652686835851e-10	3.11431822662269e-14
rps26	2.48208585603441e-09	0.372636560606585	0.793	0.729	4.73482697897124e-05	1.61964517605463e-14	0.350823439167343	0.805	0.721	3.08963513784182e-10	2.48208585603441e-09	3.23929035210924e-14
rps10	2.15143615203491e-14	0.377195892365546	0.973	0.903	4.1040796036218e-10	2.23174090675408e-14	0.297129209344852	0.961	0.906	4.25726895372408e-10	2.23174090675408e-14	4.30287230406978e-14
rpl5b	2.18782080035133e-14	0.481178151550032	0.833	0.699	4.17348695875019e-10	8.9447007879283e-11	0.262832182490783	0.8	0.67	1.7062911223052e-06	8.9447007879283e-11	4.3756416007026e-14
rpl12	3.89448692227192e-13	0.420667382625336	0.915	0.837	7.42912325292592e-09	2.70483052616668e-14	0.299177323634921	0.937	0.865	5.15973471171555e-10	3.89448692227192e-13	5.40966105233328e-14
cdh6	5.61748917108154e-10	0.339687215912322	0.179	0.079	1.07159223427552e-05	4.68604267471665e-14	0.535218434518481	0.168	0.079	8.93909500628949e-10	5.61748917108154e-10	9.37208534943306e-14
flrt3	6.42669327490423e-08	0.289161423429661	0.225	0.12	0.00122595600912073	6.5836322452264e-14	0.321322832005712	0.233	0.123	1.25589368709939e-09	6.42669327490423e-08	1.31672644904523e-13
rpl18	3.78211832142337e-07	0.256006118173284	0.93	0.895	0.00721476890994723	6.79019355851213e-14	0.300688067742186	0.949	0.903	1.29529732322177e-09	3.78211832142337e-07	1.35803871170238e-13
copb1	7.81997082313485e-10	0.384772915431257	0.31	0.174	1.4917376342212e-05	1.36340699628761e-13	0.372631482189345	0.312	0.194	2.60083518611825e-09	7.81997082313485e-10	2.72681399257504e-13
paics	1.68321222007472e-09	0.323121826069916	0.228	0.116	3.21089563101453e-05	1.60480576916833e-13	0.427382932848571	0.239	0.134	3.0613274852655e-09	1.68321222007472e-09	3.2096115383364e-13
rps27a	4.482521670654e-11	0.343698288894426	0.951	0.908	8.55085833893957e-07	1.78911611338703e-13	0.27575033445876	0.963	0.919	3.4129178978971e-09	4.482521670654e-11	3.57823222677373e-13
rpl14	3.61360474920652e-13	0.354446453713529	0.948	0.865	6.89331241958636e-09	2.24484337179827e-13	0.263264285127508	0.925	0.866	4.28226321604238e-09	3.61360474920652e-13	4.48968674359604e-13
slc39a7	5.80580077450773e-08	0.310265476537462	0.292	0.177	0.00110751455574509	3.67670368500732e-13	0.376599887668956	0.302	0.189	7.01367994951997e-09	5.80580077450773e-08	7.35340737001329e-13
copb2	5.26056791145474e-11	0.303149600878276	0.383	0.221	1.00350593478911e-06	4.36346182300095e-13	0.293862854778815	0.346	0.224	8.32373977355661e-09	5.26056791145474e-11	8.72692364599999e-13
rab1ab	0.000150109238020667	0.295447858202168	0.392	0.291	1	4.59655177697605e-13	0.270538085461766	0.448	0.304	8.76838216975952e-09	0.000150109238020667	9.19310355394997e-13
copa	0.000433717722058377	0.478656792570283	0.274	0.197	1	4.97109430017319e-13	0.314479019193739	0.306	0.19	9.48285948701038e-09	0.000433717722058377	9.94218860034387e-13
rps13	8.53692524411095e-10	0.329746875450002	0.909	0.857	1.62850385956661e-05	8.14498569159459e-13	0.294624648383598	0.922	0.878	1.55373747052858e-08	8.53692524411095e-10	1.62899713831825e-12
rpl31	8.93419960393647e-13	0.398042939330233	0.915	0.856	1.70428791644692e-08	2.63830146702617e-10	0.266523853542788	0.912	0.858	5.03282387849912e-06	2.63830146702617e-10	1.78683992078649e-12
rps4x	2.31291684721463e-08	0.30492740221764	0.897	0.869	0.000441212017774664	1.02304895433293e-12	0.282161173219499	0.939	0.886	1.95156818528549e-08	2.31291684721463e-08	2.0460979086648e-12
adh5	5.14949741840587e-06	0.301462052902586	0.468	0.343	0.0982318127535104	1.3002216332407e-12	0.284536189395709	0.484	0.347	2.48030278756996e-08	5.14949741840587e-06	2.60044326647971e-12
stmn1a	1.46610157191995e-12	0.684998261491242	0.505	0.33	2.7967353585945e-08	6.83692435336257e-07	0.345318564523463	0.438	0.342	0.0130421168964744	6.83692435336257e-07	2.93220314383775e-12
rpl13a	1.08477116256492e-09	0.311453864795408	0.93	0.88	2.06930946970884e-05	3.71752850570457e-12	0.259182855232448	0.935	0.89	7.09155737748204e-08	1.08477116256492e-09	7.43505701139531e-12
rpl13	8.03214084339537e-12	0.325404608709767	0.948	0.921	1.5322111872861e-07	4.58983414692247e-12	0.265038811359713	0.968	0.934	8.7555676186693e-08	8.03214084339537e-12	9.17966829382386e-12
rpl24	2.35835771193871e-10	0.368292362319647	0.918	0.889	4.49880317129428e-06	4.87361351288019e-12	0.26066388090535	0.932	0.892	9.29690513717026e-08	2.35835771193871e-10	9.74722702573662e-12
nucks1a	4.05787697167515e-06	0.32180807621176	0.723	0.611	0.0774080611116752	6.26095181493441e-12	0.357232448553908	0.725	0.582	1.19433916821689e-07	4.05787697167515e-06	1.25219036298296e-11
lrig1	3.57262850176934e-08	0.498944972456731	0.131	0.056	0.000681514612997519	6.69709168306583e-12	0.302833371823776	0.154	0.075	1.27753720946164e-07	3.57262850176934e-08	1.33941833660868e-11
uba52	4.54044752028705e-07	0.253328639268863	0.906	0.853	0.00866135768969958	6.79655217776473e-12	0.276630187676072	0.935	0.858	1.2965102934304e-07	4.54044752028705e-07	1.35931043554833e-11
her9	1.57261564450761e-09	0.378663216668252	0.343	0.201	2.99992160346271e-05	7.0724475773214e-12	0.452833640336359	0.326	0.203	1.34914009984983e-07	1.57261564450761e-09	1.41448951545928e-11
rps23	5.34902477611086e-07	0.328641153032862	0.9	0.858	0.0102037996629091	8.67628155809291e-12	0.276634417567401	0.929	0.875	1.6550874700218e-07	5.34902477611086e-07	1.73525631161105e-11
rpz5	1.21748228375995e-06	0.30972818475754	0.125	0.058	0.0232246920450049	1.95419961752767e-11	0.471401414761674	0.136	0.063	3.72783119039579e-07	1.21748228375995e-06	3.90839923501715e-11
rpl7a	3.01221048527758e-09	0.32218033038791	0.93	0.882	5.74609272171551e-05	1.95751063214498e-11	0.29818756637304	0.944	0.907	3.73414728187976e-07	3.01221048527758e-09	3.91502126425163e-11
cbx1a	9.8378372266866e-09	0.373319795428274	0.468	0.324	0.000187666582936274	3.37075970583457e-11	0.262152238192489	0.407	0.283	6.43006121485003e-07	9.8378372266866e-09	6.74151941155551e-11
hs3st3b1b	3.53663481298641e-10	0.451687158505156	0.134	0.051	6.74648456925288e-06	3.37157407200783e-11	0.264785887721161	0.11	0.047	6.43161469976213e-07	3.53663481298641e-10	6.74314814390196e-11
rpl17	3.54166571301955e-10	0.348897278752672	0.93	0.869	6.7560815141561e-06	4.72970212376867e-11	0.257913558911906	0.939	0.902	9.02237977130111e-07	3.54166571301955e-10	9.45940424731362e-11
rps26l	2.76878853904645e-06	0.267109375103414	0.854	0.811	0.0528174101708502	5.04873131593054e-11	0.25707719494407	0.866	0.796	9.63095985826909e-07	2.76878853904645e-06	1.00974626316062e-10
rps6	1.11848293597988e-09	0.32540249980742	0.881	0.828	2.13361804867522e-05	6.34373712323528e-11	0.252422326341582	0.922	0.835	1.21013129362836e-06	1.11848293597988e-09	1.26874742460681e-10
rps11	9.4437287957066e-09	0.316959518088524	0.9	0.858	0.000180148570506899	7.49241896906773e-11	0.275943115292965	0.917	0.853	1.42925384253936e-06	9.4437287957066e-09	1.49848379375741e-10
hoxc3a	3.08147027321819e-10	0.349137672614538	0.112	0.039	5.87821269319102e-06	7.7333570212635e-11	0.306786767539423	0.107	0.046	1.47521518537623e-06	3.08147027321819e-10	1.54667140419289e-10
ier5l	8.83513744294365e-05	0.262284166399402	0.444	0.327	1	9.69304990878908e-11	0.253295519614703	0.44	0.297	1.8490462006006e-06	8.83513744294365e-05	1.93860998166386e-10
TXN	2.21554931065386e-08	0.382213759401992	0.663	0.526	0.000422638186500331	9.88038322472272e-11	0.259961135239084	0.671	0.514	1.88478190394811e-06	2.21554931065386e-08	1.97607664484692e-10
rpl18a	1.27900737177444e-08	0.35794785927634	0.906	0.861	0.000243983446239691	2.85117821429599e-10	0.275205593375932	0.924	0.884	5.43890756159102e-06	1.27900737177444e-08	5.70235642777905e-10
rps12	2.38328332380442e-09	0.369677252868533	0.927	0.869	4.54635126848932e-05	3.60379689150313e-10	0.278120962952807	0.937	0.888	6.87460295023137e-06	2.38328332380442e-09	7.20759378170753e-10
rps7	9.97512001651135e-10	0.34306224669843	0.909	0.87	1.90285389434971e-05	7.02554729916572e-10	0.256075040038856	0.92	0.904	1.34019340278885e-05	9.97512001651135e-10	1.40510945933956e-09
eef1db	6.48181932826302e-07	0.260925558653632	0.623	0.475	0.0123647185505945	2.08314939691762e-09	0.293521119061221	0.587	0.459	3.97381578956004e-05	6.48181932826302e-07	4.16629878949571e-09
hirip3	3.51663212943704e-09	0.384181544739359	0.292	0.167	6.7083274501141e-05	2.71162157284957e-09	0.269966201692556	0.27	0.176	5.17268931236784e-05	3.51663212943704e-09	5.42324313834625e-09
rps27.2	4.99448583173495e-07	0.320548242960542	0.809	0.708	0.00952748117261759	3.4366995964719e-09	0.272472324704022	0.82	0.693	6.5558481502298e-05	4.99448583173495e-07	6.8733991811329e-09
efna5a	6.02156578693651e-09	0.368485904272506	0.14	0.059	0.000114867388951601	7.68297689271706e-05	0.263478935485331	0.1	0.061	1	7.68297689271706e-05	1.20431315376138e-08
dynll1	7.46087706641754e-08	0.323436361029512	0.714	0.563	0.00142323690918981	1.43304376123224e-08	0.300083864761284	0.657	0.539	0.000273367427892662	7.46087706641754e-08	2.86608750192833e-08
dut	4.40138719573884e-08	0.421405711499308	0.416	0.276	0.00083960862145914	9.27207459210734e-07	0.360703838448488	0.38	0.284	0.017687409491904	9.27207459210734e-07	8.80277419775557e-08
nfil3	7.05277933780564e-06	0.310911394181527	0.179	0.101	0.13453881864798	1.09996383971677e-07	0.30396493759251	0.2	0.126	0.00209829102064371	7.05277933780564e-06	2.1999275584415e-07
nr2f1b	3.24301784516335e-06	0.389823337238834	0.1	0.044	0.0618638084143361	4.28642713384766e-07	0.318094913424408	0.107	0.056	0.00817678840052779	3.24301784516335e-06	8.57285243034955e-07
col18a1a	1.50839607941529e-05	0.401354506822051	0.134	0.068	0.287741636109262	2.90968165119227e-06	0.283310713128718	0.129	0.074	0.0555050871781437	1.50839607941529e-05	5.81935483613722e-06
