# Supplementary material for: Flow-mediated endothelial remodeling and inflammation drive developmental vascular susceptibility in ldlr loss of function
Source: Nat Commun. 2026 May 21;17:6926. doi: 10.1038/s41467-026-72756-3 (PMC13388945; doi:10.1038/s41467-026-72756-3)
Supplement: Supplementary file 4 — Supplementary Data 1 [file 41467_2026_72756_MOESM4_ESM.zip › zebrafish scRNA-seq cluster datasheets/Cranial_EC_cluster_genelist.csv]

	wt_p_val	wt_avg_log2FC	wt_pct.1	wt_pct.2	wt_p_val_adj	ldlr_p_val	ldlr_avg_log2FC	ldlr_pct.1	ldlr_pct.2	ldlr_p_val_adj	max_pval	minimump_p_val
hand2	0	2.4555633368863	0.514	0.018	0	0	2.19889023510202	0.561	0.023	0	0	0
id2b	0	2.72417521401165	0.581	0.048	0	2.16049605176918e-224	2.52513277803995	0.586	0.057	4.12136226835489e-220	2.16049605176918e-224	0
f8	0	3.65933110738693	0.744	0.017	0	0	3.67662878424324	0.783	0.019	0	0	0
gata5	0	2.51505902664158	0.607	0.013	0	0	2.42697478048972	0.656	0.013	0	0	0
krt94	0	2.93566316708483	0.758	0.092	0	0	3.41750034773228	0.803	0.074	0	0	0
hapln1b	0	2.36065214609211	0.467	0.024	0	3.25184853438132e-211	2.06054709524583	0.439	0.03	6.20322626418581e-207	3.25184853438132e-211	0
tnnt2a	9.65248264849535e-201	2.00686924362672	0.204	0.002	1.84130759002697e-196	0	2.15032644851757	0.299	0.004	0	9.65248264849535e-201	0
plcd1a	7.46437757547889e-307	1.95340384547936	0.467	0.024	1.42390466629835e-302	3.07318280289679e-292	1.57022869139298	0.443	0.019	5.86240351480591e-288	3.07318280289679e-292	1.49287551509567e-306
errfi1a	2.02653940149593e-306	3.02767323359992	0.682	0.08	3.86582656229363e-302	3.27628822366825e-280	3.08955193481535	0.734	0.075	6.24984741546956e-276	3.27628822366825e-280	4.0530788029916e-306
clic2	1.07280274853673e-284	2.48971251811791	0.552	0.047	2.04647852310867e-280	1.44827151279393e-295	2.88146154328967	0.656	0.051	2.7627227378057e-291	1.07280274853673e-284	2.89654302558771e-295
si:ch211-160j14.3	1.95781944925088e-290	1.97782990722103	0.374	0.012	3.73473638139097e-286	3.39813145805778e-280	1.89555175601827	0.434	0.019	6.48227556939103e-276	3.39813145805778e-280	3.9156388985017e-290
fn1a	2.19454287323273e-287	2.54040645937577	0.6	0.059	4.18630998497876e-283	2.65627383290598e-217	2.30166389506588	0.586	0.057	5.06710796365144e-213	2.65627383290598e-217	4.38908574646518e-287
adarb1a	1.2154920641597e-254	2.1909929745114	0.45	0.032	2.31867266159104e-250	3.48914258186097e-287	2.23574110330345	0.566	0.038	6.65588838915799e-283	1.2154920641597e-254	6.97828516372177e-287
has2	5.63172906957373e-217	1.78348274605904	0.265	0.007	1.07430863731188e-212	5.61017023623793e-274	1.66616721328203	0.344	0.011	1.07019607426475e-269	5.63172906957373e-217	1.12203404724759e-273
icn	2.51234449057913e-232	2.20946383867925	0.756	0.145	4.79254835022875e-228	3.25657642943019e-162	2.49536423879343	0.738	0.139	6.21224519678104e-158	3.25657642943019e-162	5.02468898115804e-232
gata6	4.64983156992008e-158	0.978804474524419	0.265	0.015	8.87001870277954e-154	4.63534249897569e-229	1.19907679986402	0.365	0.016	8.84237935104602e-225	4.64983156992008e-158	9.27068499795052e-229
FP102018.1	4.96752889410631e-177	0.992629187420029	0.235	0.008	9.4760581183972e-173	5.19960586953129e-229	1.07457955814382	0.311	0.011	9.91876815671789e-225	4.96752889410631e-177	1.03992117390624e-228
ece1	2.30811302589884e-114	1.34242305747358	0.412	0.071	4.40295640820463e-110	2.91249553362592e-223	1.68953326344997	0.557	0.048	5.55587647994481e-219	2.30811302589884e-114	5.8249910672516e-223
fhl1b	1.40130615383204e-105	1.25287726749241	0.32	0.046	2.67313161905001e-101	2.11938436736466e-217	1.94775964082301	0.463	0.033	4.04293761918482e-213	1.40130615383204e-105	4.23876873472931e-217
tbx20	1.10105890479844e-207	1.14473419199139	0.258	0.007	2.10037996679351e-203	1.43496422528124e-213	0.947546613488266	0.25	0.007	2.73733775614649e-209	1.10105890479844e-207	2.8699284505625e-213
anxa2a	2.97074652657531e-186	2.07100073192949	0.289	0.015	5.66699607409506e-182	2.1635384031321e-213	2.59205657984577	0.344	0.016	4.12716585781479e-209	2.97074652657531e-186	4.32707680626415e-213
edn2	2.59699878687665e-212	2.84884090743923	0.505	0.057	4.95403488584591e-208	4.08372900320177e-187	2.78023488897433	0.496	0.046	7.79012144650769e-183	4.08372900320177e-187	5.19399757375333e-212
nid1b	5.42368908376831e-198	2.19467954730977	0.656	0.124	1.03462292961964e-193	6.402711635015e-204	2.32293751275766	0.738	0.104	1.22138127149546e-199	5.42368908376831e-198	1.28054232700298e-203
chl1a	5.16762709397106e-195	1.95438940114341	0.367	0.027	9.85776544445919e-191	9.26877753352996e-202	2.1593452748831	0.398	0.025	1.76811200229617e-197	5.16762709397106e-195	1.85375550670601e-201
zgc:64106	6.575378653117e-144	0.986336427976989	0.246	0.015	1.2543192318686e-139	4.53019875918158e-193	1.11234736699786	0.283	0.011	8.64180715301479e-189	6.575378653117e-144	9.06039751836334e-193
vwf	3.86633970885248e-89	0.947516398658246	0.19	0.017	7.375429628607e-85	1.20598477504212e-182	1.02514127780787	0.238	0.008	2.30053655687035e-178	3.86633970885248e-89	2.41196955008427e-182
gas2l1	3.97976445017169e-175	1.16112438677098	0.277	0.015	7.59179866514751e-171	1.89965057417868e-146	0.944151441726107	0.303	0.02	3.62377343530324e-142	1.89965057417868e-146	7.95952890034337e-175
LRATD2	1.28763994676518e-147	1.34583295534298	0.417	0.054	2.45630196244926e-143	1.27015103441071e-172	1.47414193354341	0.475	0.045	2.42294011324187e-168	1.28763994676518e-147	2.5403020688214e-172
adgrg6	3.47211522015198e-159	1.44322575417975	0.327	0.027	6.62340699396191e-155	2.95955149131387e-168	1.30053189662556	0.348	0.023	5.64564042483033e-164	3.47211522015198e-159	5.91910298262775e-168
si:dkey-172h23.2	1.07029453496531e-167	1.80405000349373	0.445	0.058	2.04169385489983e-163	2.22121237155482e-112	1.58203064463894	0.52	0.089	4.23718471997798e-108	2.22121237155482e-112	2.14058906993065e-167
si:ch211-14k19.8	7.61279181185628e-139	1.57103669496265	0.552	0.11	1.4522161660297e-134	1.50527175442085e-167	1.62091769906026	0.566	0.067	2.87145639873322e-163	7.61279181185628e-139	3.01054350884174e-167
foxc1b	4.75720383306217e-139	1.33559756421851	0.379	0.048	9.07484203194939e-135	7.0226902712843e-166	1.41772650806042	0.516	0.055	1.33964839615019e-161	4.75720383306217e-139	1.40453805425686e-165
kctd12.2	1.17285958017247e-155	1.32834072245202	0.344	0.033	2.23734693513701e-151	2.88841294138623e-165	1.37438168003504	0.443	0.041	5.50993652698838e-161	1.17285958017247e-155	5.77682588277252e-165
ccdc80	2.40951641032395e-103	1.38339250839567	0.441	0.089	4.59639350433397e-99	3.71262084544499e-165	1.65357831434876	0.529	0.059	7.08219552477087e-161	2.40951641032395e-103	7.42524169089011e-165
cavin2b	9.04727458327994e-160	1.7041596921106	0.519	0.085	1.72585809950648e-155	2.09755858520454e-160	1.77017836425993	0.598	0.081	4.00130275713618e-156	9.04727458327994e-160	4.19511717040919e-160
mlnl	2.4198038352544e-102	0.615065995458118	0.154	0.007	4.61601779613129e-98	7.46568116879638e-160	0.538801974199893	0.176	0.004	1.4241533397596e-155	2.4198038352544e-102	1.49313623375929e-159
igf2b	4.75469935551169e-158	2.15444139167986	0.585	0.115	9.07006449057409e-154	5.52664596432429e-143	2.1645851470807	0.643	0.108	1.0542629841545e-138	5.52664596432429e-143	9.50939871102332e-158
hmcn2.1	6.03372189482164e-155	1.06375625508598	0.296	0.022	1.15099278865618e-150	1.97646243262967e-109	1.28436328391813	0.316	0.031	3.77029973648436e-105	1.97646243262967e-109	1.20674437896431e-154
tmem88a	7.30439075345722e-110	1.86313582941614	0.614	0.176	1.3933855801295e-105	3.75066381366116e-154	2.15170972338883	0.705	0.116	7.15476629094003e-150	7.30439075345722e-110	7.50132762732253e-154
smad9	1.82202528203996e-145	1.0823799564282	0.273	0.02	3.47569542801942e-141	7.00353929862538e-153	0.922481581971031	0.299	0.018	1.33599515660578e-148	1.82202528203996e-145	1.40070785972507e-152
zgc:153184	2.71505690312985e-62	0.879296663822541	0.268	0.053	5.1792425484105e-58	1.105326753728e-150	1.20168741722504	0.398	0.035	2.10852131541153e-146	2.71505690312985e-62	2.21065350745603e-150
angptl2b	3.60697656962909e-114	0.682389644430938	0.187	0.01	6.88066850422444e-110	2.50710082200058e-150	0.977798449544032	0.287	0.017	4.78254552804831e-146	3.60697656962909e-114	5.01420164400123e-150
mb	4.79314765875821e-135	1.52184577410808	0.19	0.007	9.14340847384717e-131	8.29033290537361e-150	1.61180296819189	0.225	0.009	1.58146390502907e-145	4.79314765875821e-135	1.65806658107474e-149
cdh5	1.52948332938211e-144	1.64452748359284	0.898	0.308	2.91764239912932e-140	2.65755462449334e-149	2.20378777401408	0.922	0.235	5.06955120168349e-145	1.52948332938211e-144	5.31510924898665e-149
rpz5	4.54857644725005e-149	1.52249669519918	0.351	0.037	8.67686443077420e-145	1.64528116319952e-109	1.533718686352	0.418	0.057	3.13853834691941e-105	1.64528116319952e-109	9.09715289450026e-149
junba	6.29603069185326e-149	2.18135057853605	0.912	0.414	1.20103081477793e-144	2.15740259063776e-88	2.17364874773552	0.885	0.395	4.11546118190059e-84	2.15740259063776e-88	1.25920613837063e-148
wnt11	6.01930650213333e-145	1.40365888508372	0.358	0.039	1.14824290834695e-140	9.0322663878843e-142	1.43568409876241	0.402	0.039	1.72299513615281e-137	9.0322663878843e-142	1.2038613004267e-144
s100a10b	3.0149474532176e-123	2.08879520881586	0.424	0.071	5.7513137617579e-119	6.31283519959294e-145	2.52682118697174	0.488	0.059	1.20423644267435e-140	3.0149474532176e-123	1.26256703991862e-144
sh3d21	1.31415646080396e-125	0.961123212099229	0.209	0.012	2.50688486462963e-121	4.53293081501859e-144	1.01773722538324	0.275	0.016	8.64701882272946e-140	1.31415646080396e-125	9.06586163003724e-144
sall1a	2.75187168390792e-129	1.53385401059377	0.391	0.058	5.24947042422275e-125	4.81111227460889e-144	1.79975705506365	0.529	0.073	9.17767777504391e-140	2.75187168390792e-129	9.62222454921758e-144
si:dkeyp-97a10.2	6.52831557895858e-89	1.2443848594978	0.429	0.096	1.24534147984214e-84	3.27766420671487e-142	1.44041600744934	0.48	0.055	6.25247224072928e-138	6.52831557895858e-89	6.55532841342974e-142
ramp2	3.92106444886996e-87	1.1829871985071	0.469	0.117	7.47982254266434e-83	2.46444302942378e-141	1.91054476506237	0.652	0.107	4.70117152292881e-137	3.92106444886996e-87	4.92888605884751e-141
mpeg1.2	5.99645790679535e-107	0.770326948092399	0.123	0.002	1.14388431030028e-102	2.64055331530757e-141	0.432387016622609	0.111	0.001	5.03711950428073e-137	5.99645790679535e-107	5.2811066306151e-141
bmp16	1.18667094649207e-81	1.17962861296452	0.36	0.073	2.26369349752828e-77	3.17324452926451e-137	1.48719708238724	0.459	0.053	6.05328126402497e-133	1.18667094649207e-81	6.3464890585289e-137
socs3a	2.17134061730173e-135	1.80578518043601	0.723	0.199	4.14204936156478e-131	1.70746889734898e-94	1.80281885846863	0.713	0.181	3.25716766858292e-90	1.70746889734898e-94	4.34268123460345e-135
tie1	6.50522106998891e-100	1.43868800292285	0.664	0.206	1.24093597131108e-95	5.17112325651683e-135	1.7538763973865	0.73	0.139	9.86443472413151e-131	6.50522106998891e-100	1.03422465130338e-134
gata4	1.24064433731291e-65	0.64271526240895	0.142	0.013	2.3666531378581e-61	1.03724652128936e-128	0.537549231487295	0.184	0.007	1.97865146401159e-124	1.24064433731291e-65	2.07449304257873e-128
fstl1b	2.06409344579027e-128	1.95474231566266	0.739	0.258	3.93746465718951e-124	9.08023931724387e-104	2.02101212690199	0.791	0.237	1.73214645215744e-99	9.08023931724387e-104	4.12818689158054e-128
ctsk	5.87815129933058e-43	0.754076503637039	0.178	0.034	1.1213161418603e-38	3.9374456537434e-127	0.989612887764238	0.352	0.033	7.51107132908091e-123	5.87815129933058e-43	7.87489130748687e-127
si:ch211-71m22.1	2.99160687729267e-86	1.11146351659622	0.315	0.055	5.7067892791235e-82	6.13891413992704e-127	1.08138552941266	0.393	0.042	1.17105926133248e-122	2.99160687729267e-86	1.22778282798542e-126
krt8	1.71558037610242e-126	1.5830018227003	0.915	0.401	3.27264112545298e-122	1.82950269616273e-108	2.02189729253907	0.93	0.372	3.48995934320003e-104	1.82950269616273e-108	3.43116075220485e-126
jcada	2.05282187474669e-124	1.18538671848108	0.303	0.032	3.91596300826678e-120	2.06018355531128e-125	1.18301742412929	0.352	0.033	3.93000615011179e-121	2.05282187474669e-124	4.12036711062262e-125
fosb	4.14314788243041e-125	1.87520840282107	0.777	0.257	7.90346890052425e-121	3.39695359638955e-87	1.81480583713531	0.779	0.232	6.48002868047271e-83	3.39695359638955e-87	8.28629576486065e-125
anks1b	1.95286229592404e-123	1.69436915029065	0.592	0.147	3.7252801157047e-119	6.94296952720984e-97	1.77278756421711	0.578	0.122	1.32444086701055e-92	6.94296952720984e-97	3.90572459184819e-123
cyp1b1	7.07980859636749e-81	0.540514423883132	0.147	0.01	1.35054428784306e-76	7.38474136287383e-121	0.820888585238137	0.176	0.007	1.40871326238181e-116	7.07980859636749e-81	1.47694827257477e-120
nfatc1	8.53313597364926e-121	1.04140125560529	0.261	0.023	1.62778101833333e-116	4.41172358476947e-101	0.681652193720296	0.295	0.029	8.41580391030623e-97	4.41172358476947e-101	1.70662719472981e-120
adcy2b	1.51929728471094e-85	1.52670562128345	0.398	0.088	2.89821150031459e-81	9.30857593734397e-120	1.48634050452408	0.426	0.053	1.77570394580773e-115	1.51929728471094e-85	1.86171518746882e-119
sytl4	4.35357564142847e-102	1.1831014149927	0.261	0.029	8.30488089358895e-98	8.51529236355152e-117	0.847513395532541	0.254	0.018	1.62437717127109e-112	4.35357564142847e-102	1.70305847271027e-116
clec14a	2.77561621109494e-88	1.27335399236872	0.6	0.179	5.29476548428471e-84	2.20634090343425e-115	1.79381810812205	0.631	0.118	4.20881590739118e-111	2.77561621109494e-88	4.41268180686851e-115
add3a	7.89927086048731e-115	1.66062509855805	0.59	0.165	1.50686490934656e-110	3.76714231229103e-62	1.3081399785854	0.574	0.177	7.18620067492637e-58	3.76714231229103e-62	1.57985417209751e-114
si:ch211-119e14.1	1.69013411833212e-113	1.33427986449264	0.382	0.063	3.22409984413035e-109	1.88400652802707e-46	1.07382682917639	0.352	0.086	3.59393085286444e-42	1.88400652802707e-46	3.38026823666426e-113
adora2aa	8.26377655848401e-112	0.674470363244452	0.159	0.006	1.57639801629641e-107	1.01728468061254e-104	0.706309234692177	0.189	0.01	1.94057225673648e-100	1.01728468061254e-104	1.65275531169679e-111
mmrn2a	1.55218372876477e-74	1.30097909329511	0.303	0.058	2.96094568099168e-70	8.05853705275253e-111	1.38631831548304	0.402	0.05	1.53724652818307e-106	1.55218372876477e-74	1.61170741055051e-110
esama	1.45303266303852e-42	0.787242592662883	0.336	0.105	2.77180510801227e-38	7.92817865674971e-110	1.19185480609018	0.492	0.073	1.51237936056157e-105	1.45303266303852e-42	1.58563573134995e-109
sdk1a	7.68226479825852e-108	1.14861546546212	0.261	0.027	1.4654688329158e-103	1.91899520924113e-80	0.912150151511222	0.242	0.025	3.66067526114837e-76	1.91899520924113e-80	1.53645295965171e-107
rhoca	4.47189554332942e-103	1.47258455124512	0.557	0.157	8.53058793845519e-99	2.3350111397413e-107	1.60341051202474	0.607	0.128	4.45426725017051e-103	4.47189554332942e-103	4.67002227948265e-107
si:ch73-281f12.4	7.8176667246802e-69	0.913796939510053	0.249	0.041	1.49129810439999e-64	4.80500554282497e-107	0.957432967676099	0.303	0.029	9.16602857349292e-103	7.8176667246802e-69	9.61001108564986e-107
nrg2a	1.13860565364738e-106	0.843360588395898	0.152	0.006	2.17200414489774e-102	2.39321260994206e-54	0.773595460998489	0.135	0.011	4.56529237472547e-50	2.39321260994206e-54	2.27721130729478e-106
CU928117.1	3.46410024939939e-105	1.60882555585516	0.382	0.069	6.60811763575428e-101	4.68798663701595e-36	1.077238439297	0.266	0.063	8.94280330877162e-32	4.68798663701595e-36	6.92820049879886e-105
hbegfa	3.26868451155708e-104	2.11888546155849	0.543	0.151	6.23534257424628e-100	2.79677885617302e-95	2.09688662589734	0.619	0.145	5.33513534603565e-91	2.79677885617302e-95	6.53736902311419e-104
fosab	1.82615787767098e-103	1.61417000448981	0.929	0.584	3.48357876744516e-99	3.77725356987718e-59	1.47465846401127	0.926	0.582	7.2054889098977e-55	3.77725356987718e-59	3.65231575534199e-103
prkcbb	6.76237630770944e-103	1.10485260553402	0.273	0.034	1.28999090445865e-98	1.07500186387347e-47	0.963452204805854	0.254	0.047	2.05067355552502e-43	1.07500186387347e-47	1.3524752615419e-102
si:ch211-145b13.6	1.11302566836264e-43	0.964446621692262	0.374	0.123	2.12320776496857e-39	2.56018417167239e-102	1.89460387431302	0.471	0.074	4.88380732588226e-98	1.11302566836264e-43	5.1203683433448e-102
slc22a31	4.41260869188072e-86	1.01773251664153	0.296	0.047	8.41749234063167e-82	6.17552080675625e-101	0.99392068920777	0.328	0.036	1.17804234909682e-96	4.41260869188072e-86	1.23510416135125e-100
srgn	1.31204794865601e-89	1.3696036455197	0.592	0.195	2.5028626668562e-85	1.25474705268392e-100	1.63324410918376	0.68	0.168	2.39355547769984e-96	1.31204794865601e-89	2.50949410536781e-100
grasp	2.29693036833885e-100	1.26242482699145	0.438	0.094	4.38162437064319e-96	6.2990238777967e-80	1.21967315068317	0.426	0.079	1.2016017949285e-75	6.2990238777967e-80	4.59386073667766e-100
edn1	1.15149538916793e-70	1.52852672862218	0.185	0.022	2.19659260437675e-66	3.09513136842544e-100	1.62983738381137	0.242	0.019	5.90427259840837e-96	1.15149538916793e-70	6.19026273685093e-100
abi3bpb	3.97807129293029e-100	1.32236369112012	0.18	0.012	7.58856879839382e-96	1.11417782947033e-65	1.30659261578493	0.193	0.019	2.12540562749761e-61	1.11417782947033e-65	7.9561425858605e-100
notch1b	1.97945127428769e-99	1.6204568859517	0.566	0.172	3.77600125083119e-95	3.68747554315812e-92	1.77402239061656	0.623	0.156	7.03422834612844e-88	3.68747554315812e-92	3.95890254857541e-99
zgc:158689	4.79647728413876e-99	0.868565500200374	0.206	0.018	9.14976006722309e-95	7.49651658346294e-91	0.695619159133325	0.217	0.017	1.43003550346139e-86	7.49651658346294e-91	9.59295456827754e-99
nrarpa	1.47540777581543e-98	1.92898664486716	0.782	0.367	2.81448787314551e-94	3.72894814504424e-77	1.92957728195164	0.791	0.297	7.11334148148638e-73	3.72894814504424e-77	2.95081555163083e-98
si:dkey-238i5.2	1.13505031923749e-54	0.575117152958278	0.135	0.014	2.16522198897744e-50	1.04069053563156e-97	0.938489326535006	0.217	0.016	1.98522126577076e-93	1.13505031923749e-54	2.0813810712631e-97
ccn1	9.70006373292799e-96	1.82045531156082	0.514	0.136	1.85038415769334e-91	1.46610244323416e-97	1.99094399614047	0.676	0.166	2.79673702071348e-93	9.70006373292799e-96	2.93220488646831e-97
yrk	7.53512295344381e-45	0.858523501595293	0.422	0.153	1.43740005459894e-40	2.12800734612077e-96	1.16508291198551	0.561	0.108	4.05938681345998e-92	7.53512295344381e-45	4.25601469224151e-96
bag2	1.10051884587047e-43	0.667355973133323	0.227	0.053	2.09934975038251e-39	1.65177898078151e-95	0.922185660728178	0.32	0.037	3.1509335837388e-91	1.10051884587047e-43	3.30355796156299e-95
phlda2	8.45305047790611e-95	1.8351309377929	0.417	0.09	1.61250390916537e-90	1.77051116165949e-50	1.47199087448659	0.402	0.101	3.37742709198165e-46	1.77051116165949e-50	1.69061009558122e-94
si:dkey-165a24.9	1.65819477937025e-34	0.473826807355839	0.145	0.027	3.1631723611267e-30	2.13029488447346e-94	0.843480711050603	0.234	0.019	4.06375052162158e-90	1.65819477937025e-34	4.26058976894696e-94
hspb8	4.74247538795348e-65	0.731725269409769	0.173	0.02	9.04674605006006e-61	5.02268768914203e-92	0.675417239834402	0.246	0.022	9.58127903580734e-88	4.74247538795348e-65	1.00453753782842e-91
fgf10b	1.24072120003643e-47	0.701236888913232	0.1	0.008	2.3667997611895e-43	6.03903466385923e-92	0.617582671562277	0.139	0.006	1.15200625247779e-87	1.24072120003643e-47	1.20780693277187e-91
myct1a	1.47404516812312e-61	1.0204959457164	0.339	0.082	2.81188856271166e-57	3.66456003870159e-90	1.16484224215521	0.41	0.062	6.99051472982715e-86	1.47404516812312e-61	7.3291200774031e-90
slit2	7.41352633440753e-90	1.18908118921011	0.384	0.078	1.41420428355158e-85	1.33269621863095e-68	1.09382068483576	0.418	0.086	2.5422513066604e-64	1.33269621863095e-68	1.48270526688151e-89
arl4ab	3.51625390848848e-67	1.2350367488309	0.348	0.082	6.70760595583263e-63	9.36833915280425e-90	1.34068019602362	0.43	0.07	1.78710437678894e-85	3.51625390848848e-67	1.87366783056086e-89
pdlim1	9.99932425430343e-90	1.30760136623169	0.441	0.103	1.90747109475092e-85	2.87958583410126e-87	1.46327909546535	0.52	0.108	5.49309793713156e-83	2.87958583410126e-87	1.99986485086067e-89
jun	2.29941690136222e-89	1.40192136895393	0.827	0.388	4.38636768103856e-85	6.89905168081431e-45	1.09924229693377	0.84	0.417	1.31606309863214e-40	6.89905168081431e-45	4.59883380272448e-89
smad6b	6.05435873765185e-88	1.08349642217691	0.299	0.048	1.15492947279447e-83	7.1015185356466e-64	0.817442217414774	0.291	0.045	1.35468567585995e-59	7.1015185356466e-64	1.21087174753036e-87
CABZ01030107.1	2.42872281759812e-47	0.608057958387723	0.161	0.024	4.63303164685018e-43	4.35100009625681e-87	1.15798656616232	0.287	0.031	8.29996778361948e-83	2.42872281759812e-47	8.70200019251353e-87
niban2a	3.77110941031871e-78	1.0164812395318	0.36	0.076	7.19376831112398e-74	1.20504702068303e-86	1.11685421913093	0.373	0.054	2.29874769665496e-82	3.77110941031871e-78	2.41009404136611e-86
quo	9.58811418929879e-78	1.18475194580058	0.192	0.021	1.82902866275064e-73	6.95023786315121e-85	0.95673341512982	0.25	0.025	1.32582737477472e-80	9.58811418929879e-78	1.39004757263024e-84
plod2	6.49040365122513e-57	0.583268603731337	0.111	0.008	1.23810940050771e-52	7.12280297576341e-85	0.650796860030326	0.168	0.01	1.35874589565663e-80	6.49040365122513e-57	1.4245605951527e-84
boka	3.37152352231378e-74	0.381391589199193	0.104	0.004	6.43151827116577e-70	1.35502538372884e-84	0.49107073845435	0.156	0.009	2.58484642200114e-80	3.37152352231378e-74	2.71005076745772e-84
tspan4b	2.48284070842605e-76	1.16611971634558	0.514	0.152	4.73626693539352e-72	1.13904691406301e-83	1.23017722148665	0.586	0.134	2.17284589326659e-79	2.48284070842605e-76	2.27809382812604e-83
mical2a	5.62605642750843e-44	0.548922746620995	0.114	0.013	1.07322652411151e-39	1.17990035540651e-83	0.528388088506597	0.18	0.012	2.25077791797346e-79	5.62605642750843e-44	2.35980071081303e-83
jund	1.8044833282702e-83	1.44265801123752	0.739	0.309	3.44223239700824e-79	1.92610517374114e-52	1.17096252611576	0.77	0.321	3.67423822942861e-48	1.92610517374114e-52	3.60896665654042e-83
crip2	4.16731006941822e-46	1.24321591893534	0.453	0.18	7.94956068842219e-42	2.50065244625577e-83	1.88467500806261	0.553	0.13	4.77024460647751e-79	4.16731006941822e-46	5.00130489251148e-83
msna	2.62365573354615e-83	1.35864609650607	0.834	0.515	5.00488567731264e-79	6.36563584425454e-72	1.71199956061905	0.877	0.494	1.21430869365e-67	6.36563584425454e-72	5.24731146709228e-83
krt18a.1	4.17852288584412e-83	1.19108895176022	0.825	0.361	7.97095025703624e-79	1.54821852569654e-81	1.83818274682666	0.857	0.331	2.95338165961872e-77	1.54821852569654e-81	8.35704577168837e-83
aplnra	2.33290918951785e-79	1.17267727027025	0.379	0.083	4.45025756992426e-75	7.96028859329302e-83	1.14327085984506	0.389	0.063	1.51850465205658e-78	2.33290918951785e-79	1.59205771865862e-82
egr1	1.00881793924401e-82	1.67932731584761	0.609	0.222	1.92442110090188e-78	1.35238339764253e-53	1.63594676692943	0.623	0.227	2.5798065693429e-49	1.35238339764253e-53	2.01763587848801e-82
lamb1b	2.59353990727582e-45	0.832856319397239	0.27	0.069	4.94743672711935e-41	2.72424580895922e-82	0.973072005257778	0.381	0.058	5.19677130517061e-78	2.59353990727582e-45	5.44849161791852e-82
flna	6.82472559121345e-82	1.336109437831	0.573	0.186	1.30188465377988e-77	2.33058274942764e-72	1.34357105055898	0.59	0.155	4.44581965280817e-68	2.33058274942764e-72	1.36494511824271e-81
tmem88b	1.06256268272935e-81	1.51777759413273	0.403	0.096	2.0269445735745e-77	1.28904576622221e-69	1.79663827053783	0.373	0.068	2.4589837036455e-65	1.28904576622221e-69	2.12512536545871e-81
cav2	9.53899936058714e-26	0.396257138153287	0.137	0.032	1.8196595180256e-21	1.84860999124843e-81	0.61698543822692	0.254	0.026	3.52640841930551e-77	9.53899936058714e-26	3.69721998249692e-81
ftr83	7.2169394250387e-36	0.575627880917689	0.201	0.049	1.37670336472038e-31	2.2809381226642e-81	1.03506771419582	0.279	0.033	4.35111756279423e-77	7.2169394250387e-36	4.56187624532845e-81
egfl7	2.87805291626913e-50	0.689317024626892	0.664	0.272	5.490173743075e-46	2.31539985202878e-81	1.17292517764653	0.684	0.17	4.41685675773011e-77	2.87805291626913e-50	4.63079970405764e-81
ksr1b	5.69662196042572e-81	1.07359405220574	0.294	0.05	1.08668760517081e-76	1.54465156181124e-77	0.922603377734082	0.291	0.037	2.94657731931111e-73	1.54465156181124e-77	1.13932439208516e-80
cyp26b1	3.46324869862919e-80	1.68126609751287	0.431	0.111	6.60649321750504e-76	1.75448922665976e-40	1.4953857376768	0.385	0.109	3.34686364877616e-36	1.75448922665976e-40	6.92649739725843e-80
glulb	1.06801662001935e-79	1.96228568760068	0.611	0.259	2.03734850434892e-75	5.58600354305914e-53	1.92115706946935	0.631	0.267	1.06558603587396e-48	5.58600354305914e-53	2.13603324003872e-79
zcchc24	1.37543809139467e-78	1.2773276676815	0.355	0.076	2.62378570314447e-74	5.44887621825438e-57	1.00907026968433	0.336	0.065	1.0394276273942e-52	5.44887621825438e-57	2.75087618278937e-78
egr3	3.45008000811032e-75	1.06825110479972	0.201	0.025	6.58137262347124e-71	1.55372234510055e-78	0.868293780028961	0.197	0.017	2.9638807455138e-74	3.45008000811032e-75	3.10744469020108e-78
ppp1r13ba	2.21866105560139e-55	0.989411151164173	0.263	0.057	4.23231782966522e-51	2.14673811459077e-78	1.07905719979397	0.307	0.041	4.09511762739335e-74	2.21866105560139e-55	4.29347622918158e-78
ftr82	2.00315559000084e-52	0.825928060431296	0.31	0.079	3.8212196034856e-48	3.7011478413818e-78	1.0168674593838	0.389	0.064	7.06030962221992e-74	2.00315559000084e-52	7.4022956827636e-78
dusp5	1.64120376340367e-55	1.08805940310323	0.595	0.245	3.13076029906884e-51	1.23194095778887e-77	1.33647168173377	0.713	0.208	2.35005057107804e-73	1.64120376340367e-55	2.46388191557771e-77
ccm2l	9.43258658361528e-57	0.983927073085637	0.289	0.066	1.79936021669045e-52	2.27689372412328e-77	0.882004325054473	0.32	0.044	4.34340246813756e-73	9.43258658361528e-57	4.55378744824653e-77
ace	6.61830829008032e-77	1.28576182733906	0.223	0.029	1.26250848941572e-72	1.02378399605958e-68	1.30836682632502	0.205	0.021	1.95297035088326e-64	1.02378399605958e-68	1.32366165801606e-76
efna1b	2.70867105437776e-76	1.38978575466707	0.389	0.094	5.16706090333101e-72	2.22397788222356e-57	1.29255811048893	0.414	0.098	4.24246020812967e-53	2.22397788222356e-57	5.41734210875549e-76
ccdc187	7.33111658067086e-76	1.47283519054973	0.495	0.157	1.39848379892877e-71	2.40921995148085e-51	1.27059713187735	0.463	0.133	4.59582797944487e-47	2.40921995148085e-51	1.46622331613419e-75
cgnl1	2.05037729629495e-65	1.07954033034375	0.588	0.215	3.91129973041225e-61	7.57802974298213e-76	1.49399488516398	0.689	0.2	1.44558495377127e-71	2.05037729629495e-65	1.51560594859642e-75
si:ch211-156j16.1	5.96850633182908e-58	0.858573911260392	0.562	0.204	1.13855226785972e-53	7.31579560251872e-75	1.32039781132646	0.566	0.135	1.39556116913647e-70	5.96850633182908e-58	1.46315912050373e-74
mxra5b	2.55811260905261e-73	0.658941976690084	0.126	0.007	4.87985561302876e-69	5.49657882796914e-69	0.530268829658451	0.152	0.011	1.04852737722339e-64	5.49657882796914e-69	5.11622521810523e-73
swap70b	2.78265890274948e-33	0.620591432645248	0.178	0.042	5.30820012288491e-29	3.58837562993702e-73	0.926359882664347	0.295	0.041	6.84518535166785e-69	2.78265890274948e-33	7.17675125987412e-73
bmp6	3.68825726341371e-56	1.21910370606341	0.28	0.063	7.03571955568799e-52	6.4301011785484e-73	1.30294320165289	0.287	0.039	1.22660610081989e-68	3.68825726341371e-56	1.28602023570968e-72
myct1b	4.1833313665832e-14	0.272496417681043	0.192	0.079	7.98012291489411e-10	6.6883745807774e-72	0.72686104130333	0.311	0.044	1.2758743350291e-67	4.1833313665832e-14	1.33767491615548e-71
bambia	1.41151895599229e-71	1.27784890921076	0.384	0.098	2.6926135604509e-67	2.06240523347291e-56	1.04887944952985	0.443	0.112	3.93424422337292e-52	2.06240523347291e-56	2.82303791198463e-71
sdc2	1.62817670772871e-59	0.824170693388614	0.287	0.065	3.1059098876633e-55	2.83308164311839e-70	1.08474029982056	0.389	0.076	5.40438654241264e-66	1.62817670772871e-59	5.66616328623685e-70
kank4	4.71473404111328e-70	0.842301931223636	0.296	0.057	8.99382665682768e-66	5.11871421044864e-64	1.01896843607818	0.307	0.05	9.76445922785183e-60	5.11871421044864e-64	9.42946808222656e-70
p3h2	1.15766419662712e-69	0.996738247693469	0.175	0.019	2.2083602214859e-65	2.83102177992572e-28	0.472191689598773	0.131	0.021	5.4004571473863e-24	2.83102177992572e-28	2.31532839325426e-69
cebpd	4.05486229070628e-52	1.07883306122642	0.313	0.081	7.73505530575131e-48	1.28944480787217e-69	1.50426662013575	0.455	0.097	2.45974491549695e-65	4.05486229070628e-52	2.57888961574433e-69
fbn2b	3.7089238799321e-69	0.808924712374764	0.249	0.041	7.07514319335847e-65	4.8608967714441e-57	0.757323041481871	0.283	0.047	9.27264668120676e-53	4.8608967714441e-57	7.41784775986431e-69
myl9b	4.98500794611126e-69	1.17028271908911	0.415	0.116	9.50940115800184e-65	5.9214670025505e-67	1.25404211587049	0.488	0.117	1.12957904540653e-62	5.9214670025505e-67	9.97001589222247e-69
mmrn2b	5.51347258710317e-34	0.696374552200918	0.209	0.054	1.0517500307158e-29	1.27970240855723e-68	0.939492752842561	0.258	0.033	2.44116031456377e-64	5.51347258710317e-34	2.55940481711444e-68
dip2ba	2.73106441391062e-68	1.31504971795567	0.481	0.162	5.20977847597589e-64	1.18096217629804e-56	1.20716688472044	0.549	0.174	2.25280344750614e-52	1.18096217629804e-56	5.46212882782131e-68
sox7	6.93761148339315e-25	0.460289957526832	0.431	0.195	1.32341876657208e-20	3.32710335545802e-68	1.11528040025836	0.607	0.153	6.34678236087171e-64	6.93761148339315e-25	6.65420671091599e-68
unc5b	3.77201658652257e-68	0.70113060623471	0.185	0.022	7.19549884045046e-64	6.2207447211991e-64	0.969198630023021	0.23	0.029	1.18666926301594e-59	6.2207447211991e-64	7.54403317304506e-68
hyal2b	1.92622309813856e-67	1.11081454174079	0.32	0.072	3.67446318200912e-63	3.65027784453589e-67	1.30049172811798	0.352	0.065	6.96327001623667e-63	3.65027784453589e-67	3.85244619627711e-67
rcan1a	1.01839708040341e-66	1.34900132080462	0.374	0.101	1.94269427057755e-62	2.12620916447362e-67	1.39469859186091	0.451	0.105	4.05595660214988e-63	1.01839708040341e-66	4.25241832894726e-67
cav1	1.38412326197641e-66	1.0028861949251	0.441	0.122	2.6403535345462e-62	2.89102301655966e-67	0.977661294727796	0.455	0.095	5.51491550638921e-63	1.38412326197641e-66	5.78204603311941e-67
ptn	5.77617220694276e-61	0.995970554229176	0.322	0.077	1.1018626101964e-56	1.00732991545779e-66	1.1718894636403	0.381	0.073	1.92158254672729e-62	5.77617220694276e-61	2.01465983091557e-66
kdrl	1.06713985699795e-56	0.818353054417789	0.77	0.343	2.0356759912093e-52	2.60677998132697e-66	1.17495980446135	0.758	0.245	4.97269349237933e-62	1.06713985699795e-56	5.213559962654e-66
col4a1	4.52077342764443e-39	0.765620869031915	0.377	0.131	8.62382739057451e-35	2.03504261260308e-65	1.30132805327967	0.439	0.092	3.88204728780163e-61	4.52077342764443e-39	4.07008522520618e-65
GARRE1	2.31842046264177e-65	1.15636543346787	0.367	0.096	4.42261887453544e-61	4.56042207380205e-61	1.05499973242967	0.41	0.092	8.6994611479848e-57	4.56042207380205e-61	4.6368409252835e-65
tmtc2a	8.03294427761823e-52	0.745604669951055	0.204	0.037	1.53236445039845e-47	2.94030126939563e-65	0.719591658698365	0.246	0.032	5.60891870149911e-61	8.03294427761823e-52	5.88060253879129e-65
mef2aa	1.89549414956385e-40	0.781533915735953	0.41	0.154	3.61584463970801e-36	3.34587924917274e-65	1.03592558087228	0.529	0.134	6.38259925572192e-61	1.89549414956385e-40	6.69175849834553e-65
heg1	2.04964379507876e-35	0.671210519453883	0.225	0.06	3.90990050349225e-31	3.9214760635637e-65	0.624858729213947	0.25	0.032	7.48060773885411e-61	2.04964379507876e-35	7.8429521271274e-65
rspo2	7.83200281068725e-54	0.845656212836998	0.104	0.008	1.4940328561667e-49	4.0517179275636e-65	1.12045913610254	0.16	0.013	7.72905711862033e-61	7.83200281068725e-54	8.10343585512731e-65
col5a2a	1.37877885060421e-50	0.585985843236118	0.133	0.015	2.63015853541259e-46	4.47128832503358e-65	0.770395048756585	0.242	0.03	8.52942960883407e-61	1.37877885060421e-50	8.94257665006713e-65
sdc4	6.98243567382113e-65	1.3638343916629	0.682	0.317	1.33196942913812e-60	5.07680587360305e-50	1.46455361111247	0.746	0.332	9.68451488448517e-46	5.07680587360305e-50	1.39648713476424e-64
spon1b	9.16630121236349e-65	0.530316343155135	0.145	0.013	1.74856361927046e-60	4.53509152898629e-61	0.571469776568595	0.205	0.023	8.65114060069425e-57	4.53509152898629e-61	1.83326024247272e-64
tgfb3	2.3523574502871e-64	0.599506997712844	0.126	0.01	4.48735707216767e-60	3.47352575545275e-56	0.520397125329809	0.143	0.012	6.62609773110167e-52	3.47352575545275e-56	4.70471490057422e-64
entpd8	1.14616086936215e-36	0.470845424693923	0.118	0.017	2.18641647439524e-32	2.531636863534e-64	0.39697134243795	0.127	0.008	4.82935048087746e-60	1.14616086936215e-36	5.063273727068e-64
fam174b	5.7907587057921e-49	0.94768844526998	0.367	0.115	1.1046451307169e-44	5.40964035843822e-64	1.03888014775339	0.508	0.128	1.03194299477567e-59	5.7907587057921e-49	1.08192807168766e-63
tmod2	8.73715714207138e-64	0.975876989241206	0.348	0.09	1.66670009642154e-59	5.13356769286667e-46	0.889608777026581	0.336	0.081	9.79279373091246e-42	5.13356769286667e-46	1.74743142841429e-63
cadps2	1.22595299135347e-46	0.514832422198455	0.111	0.012	2.33862792630587e-42	2.38462776411965e-63	0.537488205100528	0.152	0.012	4.54891592283465e-59	1.22595299135347e-46	4.76925552823937e-63
si:dkey-31f5.11	2.55486278427769e-56	0.633324476317036	0.19	0.029	4.87365624728811e-52	2.44477731906998e-63	0.700444411347622	0.238	0.031	4.66365721385789e-59	2.55486278427769e-56	4.88955463813994e-63
tns1b	3.69163677118094e-63	1.10586811936231	0.405	0.117	7.04216630470477e-59	2.89825122416174e-47	1.00064833612888	0.439	0.125	5.52870403521094e-43	2.89825122416174e-47	7.38327354236195e-63
rab13	2.14945114293477e-30	0.709936745529361	0.265	0.09	4.10029300026236e-26	7.67786571404213e-63	0.844000425984281	0.357	0.068	1.46462966361068e-58	2.14945114293477e-30	1.53557314280843e-62
si:dkeyp-13a3.10	7.62417612310684e-23	1.00134919665924	0.126	0.031	1.45438783724386e-18	1.139135842396e-62	1.29773812222484	0.16	0.014	2.17301553295461e-58	7.62417612310684e-23	2.27827168479197e-62
klf3	3.96543311844174e-27	0.736415445690834	0.327	0.132	7.56446021673946e-23	1.54397174362625e-62	0.973072503583715	0.488	0.114	2.94528049814144e-58	3.96543311844174e-27	3.08794348725254e-62
pam	5.1834117552205e-62	0.961713377586168	0.28	0.059	9.88787626425863e-58	3.06511932383415e-39	0.715821975587237	0.275	0.062	5.84702162214602e-35	3.06511932383415e-39	1.03668235104411e-61
cpamd8	7.33274462629281e-62	0.689976448806833	0.142	0.014	1.39879436491162e-57	1.41576002463746e-19	0.379488391502918	0.102	0.018	2.70070382299843e-15	1.41576002463746e-19	1.46654892525856e-61
nedd9	8.77227410441525e-62	1.13384921771435	0.263	0.054	1.67339900815825e-57	2.03622253009364e-36	0.686906988485736	0.27	0.064	3.88429809840663e-32	2.03622253009364e-36	1.75445482088305e-61
dusp2	1.03845509244744e-61	1.03301292661232	0.315	0.074	1.98095693435273e-57	1.782783366008e-17	0.548462822001136	0.287	0.109	3.40083754899686e-13	1.782783366008e-17	2.07691018489485e-61
fgd5a	3.02012696670094e-33	0.643333061798028	0.54	0.242	5.76119420167871e-29	1.48302858649391e-61	0.869490766170868	0.627	0.17	2.82902533159579e-57	3.02012696670094e-33	2.96605717298785e-61
abtb2b	2.16243713977661e-61	0.818629510347111	0.194	0.028	4.12506508783787e-57	7.42635396755928e-49	0.591165300971527	0.176	0.022	1.41665128285161e-44	7.42635396755928e-49	4.32487427955318e-61
klf2a	1.30764872820826e-54	1.04449793020631	0.469	0.159	2.49447071393007e-50	2.16896371867003e-61	1.2638638666817	0.566	0.156	4.13751518973494e-57	1.30764872820826e-54	4.33792743734002e-61
ier2b	2.19436585911534e-61	1.22053149758383	0.761	0.407	4.18597231284843e-57	7.28496453560335e-35	1.0031667820691	0.754	0.388	1.3896798348117e-30	7.28496453560335e-35	4.38873171823074e-61
si:dkey-261h17.1	1.01793344015994e-59	1.36979735913499	0.588	0.244	1.94180983044911e-55	2.68824878332409e-61	1.24245457985135	0.648	0.209	5.12810337906903e-57	1.01793344015994e-59	5.37649756664813e-61
shroom4	1.63291356690217e-39	0.792327081083746	0.464	0.189	3.11494592022258e-35	4.75474924649168e-61	1.10176232825331	0.557	0.154	9.07015966260753e-57	1.63291356690217e-39	9.50949849298345e-61
rock2b.1	7.08666303786552e-61	0.87119368615511	0.36	0.092	1.35185184110323e-56	1.25310753783331e-49	0.689480754745654	0.336	0.07	2.39042793917082e-45	1.25310753783331e-49	1.4173326075731e-60
gpc4	1.42923712143549e-59	1.11373805221788	0.339	0.09	2.72641273285034e-55	2.87628241382707e-23	0.840251684669654	0.279	0.093	5.48679633261653e-19	2.87628241382707e-23	2.85847424287095e-59
tgm1l1	2.26814160298679e-59	0.884882668214311	0.227	0.041	4.3267069218576e-55	3.48291886022959e-29	0.515050931723357	0.184	0.037	6.64401601777396e-25	3.48291886022959e-29	4.53628320597359e-59
adgrl4	3.87472006531703e-32	0.661185799993804	0.294	0.099	7.39141599659877e-28	6.75778430534195e-59	0.723533995525267	0.34	0.062	1.28911493408703e-54	3.87472006531703e-32	1.35155686106838e-58
qkia	2.509296348347e-58	1.10163935501209	0.782	0.472	4.78673371410675e-54	5.00441470610752e-47	1.24556831219087	0.82	0.449	9.54642149337071e-43	5.00441470610752e-47	5.01859269669403e-58
itga9	1.83998177505067e-52	1.04488191070754	0.322	0.086	3.50994923408666e-48	3.27823078853755e-58	0.987248559528003	0.307	0.053	6.25355305221424e-54	1.83998177505067e-52	6.55646157707516e-58
fkbp7	9.24070859516058e-58	0.732548977782239	0.265	0.055	1.76275757161283e-53	2.65262215225108e-40	0.729325699877046	0.275	0.059	5.06014201763417e-36	2.65262215225108e-40	1.84814171903214e-57
lmo4a	1.38501114548328e-57	1.26904970766676	0.474	0.167	2.64204726112391e-53	1.59866832283122e-47	1.01720459548505	0.455	0.131	3.04961969263284e-43	1.59866832283122e-47	2.77002229096654e-57
zgc:100829	8.15857305395452e-48	0.841903735208111	0.336	0.101	1.55632939577236e-43	1.923383286162e-57	0.982232744923799	0.43	0.105	3.66904595668262e-53	8.15857305395452e-48	3.84676657232402e-57
btg2	3.82034532389766e-57	1.01826359291373	0.874	0.61	7.28769073986718e-53	8.68809228497207e-35	0.959547522395157	0.873	0.577	1.65734048428127e-30	8.68809228497207e-35	7.64069064779538e-57
fli1a	4.89192886472279e-57	1.00050315786501	0.659	0.289	9.3318435023452e-53	6.73231325691667e-42	1.0016181959138	0.648	0.246	1.28425607688942e-37	6.73231325691667e-42	9.78385772944547e-57
akap12b	3.92414351883034e-51	1.1154506546823	0.768	0.437	7.48569617652076e-47	1.06017940086061e-56	1.4633082072031	0.84	0.39	2.02239822508171e-52	3.92414351883034e-51	2.12035880172121e-56
flt1	1.92878305757003e-18	0.372719606280375	0.263	0.109	3.67934656062059e-14	2.70956441253688e-56	0.821567762475753	0.357	0.069	5.16876507335536e-52	1.92878305757003e-18	5.41912882507379e-56
il4r.1	3.7442046038504e-33	0.465759633842542	0.147	0.029	7.14244470230502e-29	2.71598068422116e-56	0.687866844047908	0.193	0.022	5.18100475322028e-52	3.7442046038504e-33	5.43196136844231e-56
runx1t1	2.94038268942042e-56	1.22829107498684	0.488	0.186	5.60907401833839e-52	4.05727432108255e-32	0.936025296713563	0.48	0.188	7.73965649489708e-28	4.05727432108255e-32	5.88076537884088e-56
marveld1	1.04769874188643e-13	0.363726240411414	0.18	0.075	1.99859012002255e-09	2.99494895658218e-56	0.787260415101058	0.373	0.08	5.71316462957618e-52	1.04769874188643e-13	5.98989791316436e-56
eps8a	1.7773915424312e-50	0.449944638828399	0.104	0.009	3.39055210634176e-46	9.32508421112272e-56	0.444720638261904	0.131	0.01	1.77885306411377e-51	1.7773915424312e-50	1.86501684222454e-55
shank3b	1.95722631330534e-37	0.710253442017421	0.287	0.087	3.73360491526126e-33	1.68371409023899e-55	0.760952678093101	0.299	0.052	3.2118529985399e-51	1.95722631330534e-37	3.36742818047799e-55
jdp2b	2.00955068090289e-55	1.31419413188321	0.633	0.296	3.83341887889036e-51	5.03403850800665e-49	1.32866584400199	0.697	0.287	9.60293185787349e-45	5.03403850800665e-49	4.01910136180578e-55
meis1b	7.38557424648825e-55	0.996894363268911	0.659	0.314	1.4088721432601e-50	1.97216198836381e-33	0.799718380546579	0.693	0.335	3.7620962090028e-29	1.97216198836381e-33	1.47711484929764e-54
cd63	4.09128172599285e-51	1.29475653207814	0.585	0.285	7.80452902050396e-47	3.60825946472502e-54	1.56065900326009	0.664	0.271	6.88311575490945e-50	4.09128172599285e-51	7.21651892945005e-54
net1	2.2381446236637e-51	0.979738507970159	0.332	0.097	4.26948468410087e-47	7.66621450358258e-54	1.21374889320604	0.451	0.124	1.46240707870341e-49	2.2381446236637e-51	1.53324290071651e-53
tlr5b	3.04022014544e-30	0.596271943161143	0.18	0.046	5.79952394944134e-26	8.22607541913134e-54	0.560633993382372	0.201	0.025	1.5692061469535e-49	3.04022014544e-30	1.64521508382628e-53
rhag	4.68561917297713e-15	0.926311814730349	0.14	0.049	8.93828713437117e-11	3.12264555920926e-53	1.45606312225092	0.311	0.06	5.95675866874759e-49	4.68561917297713e-15	6.2452911184185e-53
fosl2	2.9890811635021e-32	0.784123299454071	0.372	0.151	5.7019712274966e-28	1.00677568741391e-52	0.909036237614228	0.512	0.145	1.92052530131078e-48	2.9890811635021e-32	2.01355137482784e-52
si:ch73-335l21.4	2.64527254867083e-52	1.06126678684685	0.569	0.225	5.04612191384447e-48	1.21723681170777e-29	0.824547280310579	0.615	0.275	2.32200094201374e-25	1.21723681170777e-29	5.29054509734167e-52
she	8.3808956290053e-38	0.747311585487305	0.398	0.146	1.59873965018905e-33	2.66653383329052e-52	0.931521183932347	0.393	0.088	5.08667994038499e-48	8.3808956290053e-38	5.33306766658105e-52
zfp36l1b	4.60401612918164e-42	0.922135074023293	0.393	0.141	8.7826211680269e-38	3.19047847347792e-52	0.981486455669279	0.484	0.132	6.08615673600648e-48	4.60401612918164e-42	6.38095694695583e-52
cast	4.43510171504766e-21	0.521310024830113	0.299	0.128	8.46040003162491e-17	3.9082488298966e-52	0.800321032350345	0.418	0.101	7.45537546791076e-48	4.43510171504766e-21	7.81649765979324e-52
gas6	9.09501657986036e-52	1.21368312222387	0.294	0.076	1.73496536277416e-47	5.38397200234765e-28	1.05745516795257	0.254	0.069	1.02704649916784e-23	5.38397200234765e-28	1.81900331597207e-51
arrdc3b	9.34789580466205e-52	1.27871588260493	0.355	0.111	1.78320460369733e-47	3.33524720947449e-17	0.985079287563351	0.467	0.256	6.36231757679354e-13	3.33524720947449e-17	1.86957916093241e-51
zgc:66433	1.04457796173793e-51	0.715039062014538	0.268	0.061	1.99263691981127e-47	9.87709970283484e-33	0.620300128620056	0.25	0.058	1.88415553931277e-28	9.87709970283484e-33	2.08915592347587e-51
dab2ipb	2.92997961851029e-50	0.99412773065554	0.429	0.149	5.58922912027023e-46	6.92344768007206e-51	1.01263279953443	0.447	0.121	1.32071687945055e-46	2.92997961851029e-50	1.38468953601441e-50
ralgapa1	3.37772872982286e-44	0.998559112172805	0.483	0.202	6.44335532501008e-40	7.63707538764751e-51	1.10836212568479	0.557	0.184	1.45684850094764e-46	3.37772872982286e-44	1.5274150775295e-50
aldh1a2	8.30376765112595e-51	0.638065300047293	0.13	0.015	1.58402671712879e-46	6.20733636846159e-26	0.59683201955874	0.148	0.028	1.18411148564773e-21	6.20733636846159e-26	1.66075353022518e-50
col1a1b	1.03482496185552e-49	0.360570653779414	0.273	0.064	1.97403209723559e-45	1.19756225361154e-50	0.392811165840292	0.393	0.092	2.28446975498938e-46	1.03482496185552e-49	2.39512450722307e-50
ahnak	1.72723738174006e-50	1.06621212545785	0.664	0.312	3.29487802940734e-46	2.25365420052442e-29	0.776646001748327	0.668	0.311	4.29907075292039e-25	2.25365420052442e-29	3.45447476348011e-50
fgfr2	1.95646874930892e-50	0.792107998513414	0.363	0.109	3.73215978618169e-46	1.73666428799407e-20	0.667909169718125	0.348	0.136	3.31286079577749e-16	1.73666428799407e-20	3.91293749861782e-50
pard6gb	2.29395566684719e-50	0.664038825957008	0.22	0.044	4.37594983007771e-46	1.12352494275479e-25	0.563579124003373	0.201	0.049	2.14323618079904e-21	1.12352494275479e-25	4.58791133369443e-50
col5a1	3.58803514496863e-50	1.08200751005243	0.315	0.086	6.84453584254217e-46	7.22255984032535e-41	0.862889333655524	0.414	0.12	1.37777551514046e-36	7.22255984032535e-41	7.17607028993726e-50
aopep	2.70731210754821e-21	0.410617343569834	0.178	0.057	5.16446857635897e-17	3.88842814571797e-50	0.659273012474381	0.279	0.051	7.4175655307716e-46	2.70731210754821e-21	7.77685629143591e-50
mob3c	1.12543654813592e-20	0.353812428064417	0.123	0.032	2.14688275922407e-16	1.14148028857245e-49	0.637616127132278	0.221	0.034	2.1774877984808e-45	1.12543654813592e-20	2.2829605771449e-49
rgl1	2.82346052843214e-46	1.08885643338954	0.481	0.202	5.38603330403714e-42	1.186747896568e-49	1.20187477574168	0.561	0.198	2.26384028749311e-45	2.82346052843214e-46	2.37349579313601e-49
iqgap2	3.53624607408737e-49	0.990581930373099	0.389	0.129	6.74574301092906e-45	2.24205708035456e-45	0.97960445334606	0.41	0.112	4.27694808648435e-41	2.24205708035456e-45	7.07249214817473e-49
cemip	2.87824233932098e-41	0.675963963788642	0.118	0.015	5.49053508648871e-37	4.39480328584491e-49	0.504534453519387	0.139	0.013	8.38352674807775e-45	2.87824233932098e-41	8.78960657168979e-49
hey2	5.4657596153098e-21	0.602692573548457	0.13	0.035	1.0426483042165e-16	5.92984341959789e-49	0.704237376840709	0.23	0.036	1.13117693072249e-44	5.4657596153098e-21	1.18596868391957e-48
ponzr1	2.78039273679253e-29	0.588068183345907	0.36	0.145	5.30387718470543e-25	1.66936306619479e-48	0.857674923997971	0.447	0.12	3.18447698507318e-44	2.78039273679253e-29	3.33872613238959e-48
si:dkey-7j14.6	8.98032091473648e-42	0.804918153825896	0.306	0.096	1.71308601769513e-37	1.72756854214805e-48	1.16595696732658	0.402	0.11	3.29550975100161e-44	8.98032091473648e-42	3.45513708429609e-48
grb10a	4.13792529571188e-48	0.968880758659608	0.325	0.093	7.89350629409999e-44	2.17016743042093e-48	1.10438630827149	0.32	0.068	4.13981139027096e-44	4.13792529571188e-48	4.34033486084184e-48
itprid2	6.48787793102407e-42	0.749022869237358	0.173	0.033	1.23762759412215e-37	3.94699677287393e-48	0.652577496943717	0.209	0.031	7.52929104393432e-44	6.48787793102407e-42	7.89399354574786e-48
klhl4	7.22341777278869e-48	0.86938886436189	0.246	0.056	1.37793917433717e-43	1.36523613502504e-36	0.591234505985181	0.209	0.039	2.60432445117376e-32	1.36523613502504e-36	1.44468355455775e-47
sept9a	7.33464086181997e-48	0.808186739346302	0.287	0.075	1.39915609080078e-43	4.65426820623401e-17	0.578669926527852	0.201	0.064	8.878482030212e-13	4.65426820623401e-17	1.466928172364e-47
dapk1	3.7240426459329e-39	0.786908838447267	0.209	0.05	7.1039837513816e-35	8.1330737672244e-48	0.680011824951282	0.27	0.051	1.55146515183573e-43	3.7240426459329e-39	1.62661475344489e-47
hivep1	4.49610870952163e-30	0.952971461096907	0.249	0.084	8.57677697428346e-26	1.18197460010823e-47	1.07245937952406	0.393	0.103	2.25473474716646e-43	4.49610870952163e-30	2.36394920021648e-47
tpm4a	2.17764544603943e-47	0.853638295298993	0.73	0.364	4.15407645286482e-43	6.47906062882624e-47	1.096638101621	0.758	0.325	1.23594560555489e-42	6.47906062882624e-47	4.35529089207885e-47
emilin2a	8.79894089621892e-39	0.590207151540294	0.121	0.017	1.67848596536272e-34	2.28245506125089e-47	0.563179476515413	0.143	0.015	4.35401127484219e-43	8.79894089621892e-39	4.56491012250181e-47
gadd45ba	2.64028280009214e-47	1.15858057743382	0.457	0.176	5.03660346945576e-43	2.16882728956252e-35	0.823648078783406	0.508	0.187	4.13725493756947e-31	2.16882728956252e-35	5.28056560018426e-47
cyfip1	3.56831039487555e-36	0.800684153972263	0.367	0.141	6.8069089092646e-32	5.66458735080383e-47	0.849833220270472	0.434	0.12	1.08057668303934e-42	3.56831039487555e-36	1.13291747016077e-46
col4a2	3.91259700519407e-23	0.603833173824494	0.284	0.113	7.4636700471082e-19	1.00974771161325e-46	1.15873527605141	0.357	0.082	1.92619473467344e-42	3.91259700519407e-23	2.0194954232265e-46
eppk1	1.43861518589192e-43	0.959010304415078	0.4	0.136	2.74430232860742e-39	1.80954000963207e-46	0.966328662065177	0.377	0.09	3.45187852237414e-42	1.43861518589192e-43	3.61908001926414e-46
myo1ca	8.93116904031633e-43	0.637044735393798	0.171	0.031	1.70370980613074e-38	2.26250339261904e-46	0.635130499672718	0.168	0.021	4.31595147176007e-42	8.93116904031633e-43	4.52500678523807e-46
aqp1a.1	2.45668492680957e-46	0.679416757030998	0.524	0.211	4.68637216638194e-42	2.27955616460353e-41	0.688748419978111	0.463	0.144	4.3484813395977e-37	2.27955616460353e-41	4.91336985361917e-46
FAT4	6.45133420367384e-46	0.859645531993058	0.36	0.116	1.23065651269282e-41	3.1801797246756e-43	0.814581774767874	0.422	0.121	6.06651084279118e-39	3.1801797246756e-43	1.29026684073477e-45
dysf	4.0542773436005e-31	0.672635827032188	0.346	0.132	7.73393946065232e-27	9.69546849543618e-46	0.64898377507459	0.377	0.09	1.84950757018941e-41	4.0542773436005e-31	1.93909369908723e-45
si:dkey-19b23.8	1.70405228608622e-27	0.554907745309717	0.201	0.059	3.25065014093808e-23	1.14409225404825e-45	0.610777173892315	0.266	0.049	2.18247038382244e-41	1.70405228608622e-27	2.28818450809651e-45
anxa13	4.5396476869756e-29	0.655729217636666	0.251	0.083	8.65983192767465e-25	1.61606551788284e-45	0.73363913149125	0.336	0.077	3.08280658191331e-41	4.5396476869756e-29	3.23213103576569e-45
sesn3	6.56261824760543e-23	0.455901372740816	0.175	0.053	1.25188505691321e-18	1.66043593350394e-45	0.661660654871674	0.217	0.035	3.16744758675212e-41	6.56261824760543e-23	3.32087186700789e-45
tspan14	2.92555068428488e-23	0.629557617531677	0.225	0.082	5.58078048534185e-19	1.80912308123128e-45	0.959073729481754	0.357	0.09	3.4510831897568e-41	2.92555068428488e-23	3.61824616246258e-45
f2rl2	1.56619632902668e-26	0.650529203956526	0.178	0.049	2.9876761172513e-22	3.05849987471345e-45	0.680322337599416	0.221	0.036	5.83439436100337e-41	1.56619632902668e-26	6.11699974942686e-45
ecscr	1.54914982804749e-30	0.58141885101407	0.19	0.05	2.95515821198339e-26	4.03108488328862e-45	0.655730244274222	0.209	0.032	7.68969752336137e-41	1.54914982804749e-30	8.06216976657722e-45
asap2a	8.69935436905284e-45	0.834218870528735	0.237	0.057	1.65948883944052e-40	1.69907367597262e-26	0.725672427951082	0.217	0.055	3.24115294428536e-22	1.69907367597262e-26	1.73987087381057e-44
ENSDARG00000059507	5.23170236568915e-29	0.584631451964672	0.164	0.04	9.97999543278863e-25	9.78541200929116e-45	0.566777680769045	0.189	0.026	1.86666519489238e-40	5.23170236568915e-29	1.95708240185824e-44
sgsm3	1.07046179142521e-26	0.475382894951371	0.135	0.031	2.04201291332273e-22	1.20014117858034e-44	0.659238336389842	0.213	0.035	2.28938931225985e-40	1.07046179142521e-26	2.40028235716068e-44
rbpms2a	1.04663008013968e-23	0.65354963043277	0.282	0.112	1.99655154087446e-19	1.94943073934206e-44	0.871410819493553	0.398	0.104	3.71873407836892e-40	1.04663008013968e-23	3.89886147868413e-44
her6	2.10102868548019e-44	0.995812800645508	0.645	0.315	4.00792232042201e-40	2.50905148608523e-38	1.31803604101181	0.689	0.31	4.78626661485618e-34	2.50905148608523e-38	4.20205737096038e-44
zgc:136858	1.04073012859204e-26	0.468499879882664	0.114	0.023	1.98529679330218e-22	2.7772479844123e-44	0.60217316528608	0.18	0.026	5.2978782550649e-40	1.04073012859204e-26	5.55449596882459e-44
klf2b	2.97715272351795e-27	0.751064586877034	0.325	0.127	5.67921653538284e-23	3.40653978893735e-44	0.795038681277446	0.434	0.118	6.49831530137689e-40	2.97715272351795e-27	6.81307957787467e-44
slc38a5b	2.52655592717267e-29	0.864902164308833	0.37	0.163	4.81965808667458e-25	3.55142624804977e-44	1.12411987111787	0.488	0.163	6.77470071077974e-40	2.52655592717267e-29	7.10285249609956e-44
gna12a	6.07544646781752e-28	0.555569462377302	0.197	0.056	1.15895216820087e-23	3.66616841223293e-44	0.682431128876228	0.27	0.053	6.99358286317554e-40	6.07544646781752e-28	7.33233682446585e-44
dchs1a	4.0375685973423e-44	0.566698881890476	0.126	0.016	7.70206585629018e-40	7.57234460146318e-32	0.530745819980878	0.143	0.022	1.44450045617512e-27	7.57234460146318e-32	8.07513719468462e-44
lama4	9.22777139951178e-32	0.669976259486765	0.332	0.122	1.76028967217087e-27	4.99673779982897e-44	1.01950527355785	0.377	0.096	9.53177702695375e-40	9.22777139951178e-32	9.99347559965794e-44
lpl	7.41742039434067e-29	0.638780329611275	0.178	0.048	1.41494711442443e-24	8.73274763530623e-44	1.08073967409794	0.266	0.055	1.66585893891102e-39	7.41742039434067e-29	1.74654952706126e-43
AL935186.10	3.39485718780007e-43	0.989773268708536	0.829	0.672	6.47602957144741e-39	7.2676369576969e-25	0.837297044644862	0.824	0.585	1.38637442605026e-20	7.2676369576969e-25	6.78971437560017e-43
tuba8l3	7.61886023362898e-25	0.673730850495162	0.398	0.187	1.45337377816706e-20	4.222752816674e-43	0.85402358031132	0.496	0.154	8.05532327308732e-39	7.61886023362898e-25	8.44550563334799e-43
nrarpb	4.11815450069406e-25	0.793214689709292	0.469	0.246	7.85579152552399e-21	4.4598874071889e-43	0.992178358977436	0.598	0.219	8.50768121795355e-39	4.11815450069406e-25	8.91977481437788e-43
SH3TC1	6.03573185895319e-43	0.896362636414648	0.239	0.059	1.15137620941391e-38	6.82717142462581e-13	0.449727700202949	0.135	0.04	1.30235122096162e-08	6.82717142462581e-13	1.20714637179064e-42
arl4aa	1.28555156496399e-42	1.03250822361786	0.443	0.177	2.45231816532531e-38	5.82518965412207e-28	0.812188628853589	0.443	0.175	1.11121317842033e-23	5.82518965412207e-28	2.57110312992799e-42
klf6a	8.87539577055289e-37	0.949134003484119	0.649	0.363	1.69307049719067e-32	1.90242208827668e-42	1.25189484744304	0.787	0.4	3.62906037559659e-38	8.87539577055289e-37	3.80484417655337e-42
abi1a	3.3776570439188e-20	0.736460960434429	0.299	0.14	6.44321857697951e-16	1.962629264825e-42	1.03177352513398	0.41	0.121	3.74391158558017e-38	3.3776570439188e-20	3.92525852965003e-42
si:ch211-195o20.7	1.11746422781922e-16	0.299728285431808	0.109	0.03	2.13167476098795e-12	2.71543421738705e-42	0.447090462102959	0.16	0.02	5.17996231308753e-38	1.11746422781922e-16	5.4308684347741e-42
arhgef1b	7.04048868432189e-26	0.664364745334584	0.329	0.143	1.34304362142124e-21	3.40345637266821e-42	1.01542992600763	0.451	0.148	6.49243337650188e-38	7.04048868432189e-26	6.8069127453364e-42
palm1b	4.95720549964917e-42	0.948845591471645	0.391	0.15	9.45636521113076e-38	5.403222759305e-31	0.931264169739447	0.402	0.145	1.03071877356502e-26	5.403222759305e-31	9.91441099929841e-42
piezo2a.2	1.27678389969387e-26	0.695135807597349	0.232	0.077	2.43559296705603e-22	1.29361260714e-41	0.593339397400256	0.266	0.053	2.46769540938026e-37	1.27678389969387e-26	2.58722521428002e-41
fosl1a	1.69024105173087e-41	1.04023618162435	0.301	0.091	3.2243038302818e-37	5.51012487057455e-31	0.989244376950191	0.357	0.112	1.0511114203108e-26	5.51012487057455e-31	3.38048210346173e-41
ctdspla	7.27576535720195e-28	0.836071521448666	0.346	0.151	1.38792499953985e-23	1.8998699872347e-41	0.962010151215168	0.418	0.128	3.62419198764891e-37	7.27576535720195e-28	3.79973997446942e-41
wnk1b	4.39705269022474e-41	1.05812287283001	0.318	0.105	8.38781771187272e-37	2.08025574536497e-20	0.835192301021197	0.307	0.116	3.96829585985823e-16	2.08025574536497e-20	8.79410538044954e-41
pim1	1.44360382686744e-40	0.872795800673237	0.68	0.389	2.75381866013232e-36	9.64322115554407e-40	1.05156041579802	0.742	0.357	1.83954086763159e-35	9.64322115554407e-40	2.88720765373486e-40
cnn2	1.5874010298254e-40	1.13334456456099	0.543	0.254	3.02812620449493e-36	4.17832781622421e-40	0.994593658007264	0.582	0.224	7.9705781422293e-36	4.17832781622421e-40	3.1748020596508e-40
rhbdf1a	4.25190726106775e-22	0.484734682086786	0.249	0.097	8.11093829121284e-18	2.12079849749043e-40	0.664542318112465	0.344	0.088	4.04563521381275e-36	4.25190726106775e-22	4.24159699498087e-40
tgfbr2b	8.21437271051587e-23	0.601046757636671	0.199	0.066	1.56697373825801e-18	2.44608186592755e-40	0.515596874154044	0.238	0.045	4.66614576744339e-36	8.21437271051587e-23	4.89216373185507e-40
aplp2	3.18653504910212e-21	0.58745450544439	0.353	0.169	6.07863425966721e-17	2.6712384558063e-40	0.851168109336772	0.443	0.138	5.09565447829609e-36	3.18653504910212e-21	5.34247691161263e-40
rab8b	4.50562415311142e-27	1.06467662946922	0.455	0.231	8.59492863447534e-23	5.96798058940709e-40	1.16677478584313	0.545	0.201	1.1384519772353e-35	4.50562415311142e-27	1.19359611788142e-39
ctsla	1.53612625810003e-32	0.850399849592795	0.697	0.448	2.93031444995161e-28	6.50170829384026e-40	1.11761596020877	0.791	0.425	1.24026587413297e-35	1.53612625810003e-32	1.30034165876805e-39
fblim1	1.71614578863248e-14	0.396892863823428	0.152	0.057	3.27371970639532e-10	2.43759210673019e-39	0.58272230206193	0.238	0.047	4.64995070279851e-35	1.71614578863248e-14	4.87518421346037e-39
xirp2a	4.45949045652118e-22	0.543714491284997	0.301	0.125	8.50692399485981e-18	2.55795930871597e-39	0.638483634448352	0.357	0.09	4.87956317730659e-35	4.45949045652118e-22	5.11591861743195e-39
limch1b	6.45525529950515e-13	0.303011350132561	0.284	0.144	1.2314045009336e-08	2.75202895691096e-39	0.732007094426196	0.377	0.1	5.24977043820335e-35	6.45525529950515e-13	5.50405791382197e-39
rassf1	6.76129551924132e-25	0.736125444512868	0.374	0.18	1.28978473325047e-20	3.15345100534295e-39	0.973481535076649	0.467	0.163	6.01552313779221e-35	6.76129551924132e-25	6.3069020106859e-39
yap1	3.21963278321461e-39	0.832250104055354	0.363	0.131	6.14177149726019e-35	2.10649928910263e-36	0.855618683608677	0.451	0.152	4.01835804389218e-32	2.10649928910263e-36	6.43926556642928e-39
pld1a	1.79557669768809e-33	0.528763401279852	0.135	0.025	3.4252421085098e-29	3.26448374559181e-39	0.382160686349279	0.156	0.021	6.22732919309095e-35	1.79557669768809e-33	6.52896749118364e-39
myl9a	2.82963901523022e-08	0.273244796421891	0.199	0.106	0.000539781938545317	5.05823902723468e-39	0.838707550011897	0.291	0.066	9.64909676835287e-35	2.82963901523022e-08	1.01164780544693e-38
insra	7.1326768418013e-39	0.97564403782153	0.299	0.098	1.36062943434202e-34	5.27174397456972e-13	0.876478391014689	0.25	0.11	1.00563788058892e-08	5.27174397456972e-13	1.42653536836027e-38
amotl2a	1.02889240550716e-38	1.18932924754649	0.531	0.256	1.96271515274545e-34	8.59834146140156e-34	1.20587597647676	0.541	0.221	1.64021961717696e-29	8.59834146140156e-34	2.05778481101431e-38
afap1l2	1.88601156036038e-38	0.545424907628958	0.13	0.02	3.59775565254347e-34	4.23385685323372e-34	0.465622855700801	0.168	0.028	8.07650533322864e-30	4.23385685323372e-34	3.77202312072076e-38
cyp2ad3	6.95235883291857e-24	0.456204769172471	0.161	0.045	1.32623197096755e-19	2.74308901403552e-38	0.582871958636	0.221	0.041	5.23271660317416e-34	6.95235883291857e-24	5.48617802807107e-38
si:dkey-110g7.8	7.99551728757069e-17	0.322641977930562	0.121	0.036	1.52522487777698e-12	3.01618277402326e-38	0.491302528117333	0.205	0.037	5.75367025972678e-34	7.99551728757069e-17	6.03236554804656e-38
enc1	4.21295293649418e-38	1.0155262296308	0.32	0.111	8.03662902165631e-34	1.31944788399287e-34	0.847057184187892	0.385	0.122	2.5169787835048e-30	1.31944788399287e-34	8.42590587298839e-38
cd82a	2.90312658948188e-37	0.733095736075377	0.367	0.137	5.53800428209564e-33	4.61165149865181e-38	0.939045993762524	0.471	0.158	8.79718639882819e-34	2.90312658948188e-37	9.22330299730366e-38
cnn3a	4.46075026308871e-35	0.802811144919591	0.464	0.208	8.50932720186802e-31	5.85782467759751e-38	1.01298563361946	0.504	0.182	1.1174386354985e-33	4.46075026308871e-35	1.17156493551951e-37
tmem176l.1	7.75321162552434e-21	0.414754048793414	0.147	0.043	1.47900264968502e-16	1.43329226065678e-37	0.404685490535457	0.189	0.032	2.73414831642887e-33	7.75321162552434e-21	2.86658452131355e-37
tgfb1a	3.72104017144539e-12	0.369612841014643	0.149	0.061	7.09825623104922e-08	3.92849365416052e-37	0.606178735960472	0.295	0.07	7.49399449467661e-33	3.72104017144539e-12	7.85698730832105e-37
si:ch1073-291c23.2	1.82241150794318e-18	0.331803787109077	0.142	0.044	3.47643219255241e-14	4.10252792195988e-37	0.389472763479212	0.197	0.034	7.82598226393068e-33	1.82241150794318e-18	8.20505584391984e-37
tiam1a	4.44051467232052e-37	0.651386765617235	0.227	0.06	8.47072578891863e-33	1.09042328293977e-12	0.48674410224306	0.205	0.079	2.0800914545359e-08	1.09042328293977e-12	8.88102934464105e-37
crim1	5.35420032859157e-37	0.690187923490374	0.23	0.061	1.02136725468213e-32	1.55318057687851e-34	0.626913172258283	0.258	0.059	2.96284726845344e-30	1.55318057687851e-34	1.07084006571831e-36
ucp2	5.39753194202432e-37	0.868100218463518	0.661	0.382	1.02963319326056e-32	4.64882972534279e-35	0.837758115893812	0.725	0.351	8.8681075840639e-31	4.64882972534279e-35	1.07950638840487e-36
akap13	6.18176179013504e-28	0.911564480326713	0.396	0.185	1.17923287908616e-23	7.36663287735458e-37	0.925872177437694	0.508	0.192	1.40525888768416e-32	6.18176179013504e-28	1.47332657547092e-36
slit3	1.01275749107281e-36	0.627805785025475	0.256	0.074	1.9319361899705e-32	5.75298830864335e-34	0.846387805310834	0.299	0.078	1.0974400497568e-29	5.75298830864335e-34	2.02551498214564e-36
plpp2a	1.65771301274992e-36	0.504834007209464	0.123	0.019	3.16225334312175e-32	1.85941719030904e-31	0.572922574836348	0.119	0.016	3.54702423223352e-27	1.85941719030904e-31	3.31542602549983e-36
celsr1a	4.83614386260438e-28	0.737297792093849	0.23	0.075	9.22542803230411e-24	1.71542153085169e-36	0.807588985328859	0.287	0.07	3.27233811225269e-32	4.83614386260438e-28	3.43084306170338e-36
sh3gl3b	7.60551678250936e-13	0.322171289104413	0.166	0.069	1.45082838143149e-08	1.82863876487511e-36	0.459467601414548	0.221	0.043	3.48831130787576e-32	7.60551678250936e-13	3.65727752975024e-36
serpine1	7.66579589605697e-34	0.646174072225343	0.123	0.021	1.46232722513183e-29	2.10639613115605e-36	0.68481704548386	0.201	0.036	4.01816125979328e-32	7.66579589605697e-34	4.21279226231213e-36
spns2	6.86162029019032e-28	1.09094505992016	0.434	0.197	1.30892268655671e-23	2.21093820484301e-36	0.978657636165355	0.434	0.136	4.21758571955853e-32	6.86162029019032e-28	4.42187640968605e-36
glud1a	1.56671075790314e-22	0.602152604076992	0.204	0.07	2.98865744177602e-18	2.21847645584022e-36	0.603427379730749	0.279	0.066	4.23196568716081e-32	1.56671075790314e-22	4.43695291168045e-36
iqgap1	1.41469723650886e-21	0.648211303701668	0.301	0.136	2.69867644836431e-17	2.60008756394282e-36	0.783622769004981	0.426	0.141	4.95992703697731e-32	1.41469723650886e-21	5.20017512788567e-36
cd81a	5.62557442129064e-29	0.823354723373914	0.668	0.463	1.0731345766054e-24	3.66705319510631e-36	1.09771278762675	0.766	0.428	6.9952706749848e-32	5.62557442129064e-29	7.33410639021268e-36
si:ch73-364h19.1	2.8164465140625e-23	0.352324787260938	0.142	0.037	5.37265337022563e-19	4.82807935801013e-36	0.58010459839939	0.172	0.027	9.21004418334013e-32	2.8164465140625e-23	9.65615871602027e-36
coro1ca	6.9105874124309e-28	0.851365784275259	0.457	0.237	1.31826365479532e-23	5.27908967021579e-36	0.862426482709321	0.529	0.21	1.00703914549036e-31	6.9105874124309e-28	1.05581793404316e-35
foxc1a	5.28058434912328e-36	0.706593446339249	0.296	0.094	1.00732427043876e-31	2.03944676077366e-29	0.578376195200923	0.287	0.078	3.89044864085183e-25	2.03944676077366e-29	1.05611686982466e-35
niban2b	2.89535135600585e-24	0.543476799238182	0.246	0.089	5.52317224671677e-20	6.88509244581392e-36	0.651136072392686	0.328	0.088	1.31340023496346e-31	2.89535135600585e-24	1.37701848916279e-35
sema6d	1.39583886879509e-35	0.763495947415808	0.225	0.061	2.66270222611351e-31	1.29760282681785e-13	0.568729587487795	0.172	0.058	2.47530715243773e-09	1.29760282681785e-13	2.7916777375902e-35
rasip1	5.86995730526265e-20	0.475601620906317	0.332	0.149	1.1197530555519e-15	1.41933772778085e-35	0.582173049189605	0.361	0.097	2.70752864951474e-31	5.86995730526265e-20	2.83867545556168e-35
cbfb	2.5658728059928e-35	0.766349205376136	0.244	0.073	4.89465896471186e-31	3.45660482457699e-12	0.463523351501034	0.234	0.099	6.59381936336307e-08	3.45660482457699e-12	5.13174561198563e-35
gadd45ab	2.17604334919168e-25	0.794047570676946	0.263	0.098	4.15102029291805e-21	4.44224950748385e-35	0.918203239688507	0.344	0.098	8.4740351604762e-31	2.17604334919168e-25	8.88449901496778e-35
agrn	5.65777468462215e-35	1.03668099176409	0.467	0.225	1.07927709883852e-30	2.30900390547268e-27	1.08893030297476	0.484	0.209	4.40465585007969e-23	2.30900390547268e-27	1.13155493692443e-34
cmtm7	1.59787731640431e-11	0.37932868528753	0.13	0.052	3.04811076877287e-07	6.21275426350257e-35	0.713548906549652	0.23	0.05	1.18514500330575e-30	1.59787731640431e-11	1.24255085270051e-34
rgs3b	4.81075917910165e-24	0.67832465075834	0.239	0.087	9.17700421005431e-20	7.21718172486594e-35	0.500335458255643	0.291	0.072	1.37674958583543e-30	4.81075917910165e-24	1.4434363449732e-34
ptprb	7.23985914749949e-16	0.392050235196971	0.303	0.143	1.381075530977e-11	8.02638379785974e-35	0.511559597808678	0.361	0.099	1.53111297327972e-30	7.23985914749949e-16	1.60527675957196e-34
tnfrsfa	7.97151383054111e-27	0.407739006461803	0.123	0.025	1.52064597831402e-22	1.3711441959583e-34	0.700837034194963	0.164	0.026	2.61559466821006e-30	7.97151383054111e-27	2.74228839191661e-34
junbb	1.18077489664528e-31	0.838759088934276	0.495	0.245	2.25244619284053e-27	1.81268671228316e-34	0.940135441130361	0.57	0.236	3.45788117235136e-30	1.18077489664528e-31	3.62537342456632e-34
fam107b	2.49000288815276e-34	1.04398748192586	0.514	0.28	4.7499295094402e-30	1.85929504941518e-27	0.987317108031658	0.545	0.263	3.5467912362644e-23	1.85929504941518e-27	4.98000577630554e-34
irf2bp2b	4.45927944195912e-14	0.580933814438041	0.242	0.121	8.50652146348122e-10	3.54837284629317e-34	0.803317575311169	0.455	0.166	6.76887604158886e-30	4.45927944195912e-14	7.09674569258634e-34
sesn1	7.95375928219123e-34	1.30444856320776	0.472	0.239	1.5172591206708e-29	1.0214634871761e-20	1.20182108705166	0.537	0.303	1.94854374813713e-16	1.0214634871761e-20	1.59075185643825e-33
dlc1	7.40463941559004e-22	0.507464373311198	0.194	0.065	1.41250901491796e-17	9.12837822131748e-34	0.788568100099239	0.238	0.053	1.74132942949852e-29	7.40463941559004e-22	1.82567564426351e-33
nrp1a	1.0947773764244e-33	0.567858583140322	0.422	0.171	2.08839732326719e-29	1.39621346412894e-33	0.657593044728725	0.447	0.152	2.66341680417237e-29	1.39621346412894e-33	2.18955475284879e-33
rhocb	2.30862794183555e-26	0.686316932704132	0.448	0.233	4.40393866184549e-22	1.1922101884765e-33	0.961879196589858	0.533	0.229	2.27426015553777e-29	2.30862794183555e-26	2.384420376953e-33
plecb	2.51751256155376e-33	0.672540633790725	0.502	0.227	4.80240696241995e-29	1.39188039504847e-33	0.689657663367822	0.549	0.205	2.65515104159445e-29	2.51751256155376e-33	2.78376079009695e-33
cyp3c1	1.85418416406927e-16	0.28331607672754	0.114	0.033	3.53704171137854e-12	1.64908484403026e-33	0.633209766627649	0.172	0.03	3.14579424847213e-29	1.85418416406927e-16	3.29816968806055e-33
rhoua	2.47221943605178e-33	0.334695797139884	0.102	0.014	4.71600579621237e-29	6.83095705720052e-28	0.499090685598323	0.115	0.016	1.30307336823157e-23	6.83095705720052e-28	4.94443887210357e-33
smad6a	4.31712249136631e-33	0.900843506404499	0.258	0.085	8.23534286453038e-29	2.31381252300229e-30	1.00693397081989	0.299	0.089	4.41382876887916e-26	2.31381252300229e-30	8.63424498273264e-33
rnd1a	6.71793501970076e-33	0.614788473476916	0.23	0.065	1.28151328435812e-28	1.30229319794486e-21	0.507651858302672	0.176	0.043	2.48425450439961e-17	1.30229319794486e-21	1.34358700394016e-32
tmtc1	9.00824227379016e-33	0.906916488387037	0.147	0.031	1.71841229614821e-28	5.72666117918937e-32	0.590502304236254	0.205	0.042	1.09241788654216e-27	5.72666117918937e-32	1.80164845475803e-32
arhgap31	3.84120918867496e-12	0.319022034861686	0.19	0.085	7.32749064831635e-08	1.11324340015043e-32	0.539728524955671	0.275	0.067	2.12362311012696e-28	3.84120918867496e-12	2.22648680030086e-32
csrp1a	6.16753937874036e-11	0.403652411699559	0.194	0.095	1.17651981188851e-06	1.37830246168506e-32	0.721552030103077	0.324	0.095	2.62924977591041e-28	6.16753937874036e-11	2.75660492337011e-32
myh9b	2.46441283933061e-24	0.623969883475286	0.453	0.232	4.70111393230708e-20	1.71723513430875e-32	0.79745070276622	0.512	0.203	3.27579774220738e-28	2.46441283933061e-24	3.43447026861751e-32
si:ch73-138n13.1	1.25731946972303e-25	0.760119910827794	0.46	0.241	2.39846262044365e-21	1.8991715889961e-32	0.837415051330006	0.516	0.207	3.62285972316897e-28	1.25731946972303e-25	3.79834317799224e-32
ap3b1a	4.18257795666736e-30	0.871570282541887	0.19	0.052	7.97868571013866e-26	2.34706585026252e-32	0.637576198413667	0.23	0.052	4.47726281596078e-28	4.18257795666736e-30	4.69413170052505e-32
il13ra1	4.99570861723692e-10	0.453145962492718	0.104	0.04	9.52981375824115e-06	3.15008259786271e-32	0.776199517072329	0.184	0.035	6.0090975636829e-28	4.99570861723692e-10	6.30016519572542e-32
itga5	3.40011182545891e-32	0.754725418147891	0.334	0.124	6.48605331824542e-28	1.78989477255717e-30	0.493860706686602	0.332	0.096	3.41440326813007e-26	1.78989477255717e-30	6.80022365091782e-32
fbxl7	2.88756823808229e-26	0.403731270963096	0.114	0.022	5.50832517096578e-22	6.79422301126979e-32	0.314449735372618	0.143	0.022	1.29606598162982e-27	2.88756823808229e-26	1.35884460225396e-31
dusp6	1.03568661846562e-27	1.06607463522932	0.457	0.243	1.97567579338502e-23	8.50425880292194e-32	1.07290971076298	0.545	0.234	1.62227240924539e-27	1.03568661846562e-27	1.70085176058439e-31
dcn	1.20155670720021e-24	0.419276131311414	0.14	0.034	2.29208957465513e-20	1.27800640201085e-31	0.590858129827845	0.209	0.043	2.43792501247591e-27	1.20155670720021e-24	2.55601280402172e-31
plekhg5a	6.48103073759211e-22	0.614863334715898	0.313	0.134	1.23632142350307e-17	1.292827412585e-31	0.692810259459087	0.332	0.095	2.46619757224715e-27	6.48103073759211e-22	2.58565482517002e-31
serpinh1b	1.31312237297685e-31	0.872851121339021	0.249	0.078	2.50491223869063e-27	1.0237401701555e-16	0.58200213511775	0.262	0.095	1.95288674858864e-12	1.0237401701555e-16	2.6262447459537e-31
atp11a	1.77320322300223e-31	0.704627396955357	0.156	0.035	3.38256246819905e-27	5.5664615329108e-22	0.409615269634163	0.168	0.039	1.06185820201806e-17	5.5664615329108e-22	3.54640644600448e-31
alcama	4.16793169244035e-26	0.77745430566993	0.258	0.095	7.95074649649921e-22	1.96332447465824e-31	1.25449163745141	0.348	0.111	3.74523776785807e-27	4.16793169244035e-26	3.9266489493165e-31
deptor	2.50382358905279e-31	0.484627085423786	0.128	0.024	4.7762938784771e-27	5.29658269448971e-18	0.517212556757531	0.127	0.029	1.01037611480086e-13	5.29658269448971e-18	5.00764717810556e-31
arhgef1a	6.10275795374939e-21	0.504367324565852	0.22	0.082	1.16416210725723e-16	2.77609045911162e-31	0.578673422875836	0.295	0.08	5.29567015980133e-27	6.10275795374939e-21	5.55218091822329e-31
si:dkey-79d12.5	3.52514145583354e-31	0.893208240027346	0.216	0.064	6.72455984114806e-27	1.51060985084735e-23	0.685941514931867	0.238	0.07	2.88163935147641e-19	1.51060985084735e-23	7.05028291166707e-31
pawr	3.68104990504167e-15	0.579586952788737	0.223	0.099	7.02197079885749e-11	4.32295015752171e-31	0.642717429500615	0.283	0.074	8.24645972048841e-27	3.68104990504167e-15	8.64590031504342e-31
slc38a2	2.13108710145706e-19	0.893776844554929	0.322	0.166	4.06526175473949e-15	4.83190264223605e-31	1.02210502012157	0.467	0.187	9.21733748032949e-27	2.13108710145706e-19	9.66380528447209e-31
pmp22a	5.32770038267235e-31	0.441997675525909	0.498	0.227	1.01631212499858e-26	2.61902154728513e-24	0.413159041717356	0.488	0.193	4.99604550360112e-20	2.61902154728513e-24	1.06554007653447e-30
FLNB	8.03457068172123e-15	0.473943490458469	0.102	0.03	1.53267470324514e-10	6.03740618188018e-31	0.347526808807138	0.135	0.02	1.15169560325546e-26	8.03457068172123e-15	1.20748123637603e-30
dap1b	1.28231962951982e-27	1.2051110025415	0.429	0.234	2.44615292527202e-23	7.00378610377275e-31	1.33204456545861	0.492	0.218	1.33604223715569e-26	1.28231962951982e-27	1.40075722075455e-30
bzw1b	7.68972199430492e-31	0.819826249512468	0.507	0.269	1.46689136763361e-26	1.29528046248395e-28	0.944246204433791	0.533	0.252	2.47087701023439e-24	1.29528046248395e-28	1.53794439886098e-30
zgc:110626	1.83517488802146e-13	0.277533689147594	0.1	0.031	3.50077961638974e-09	8.14274219485901e-31	0.405861716229652	0.164	0.029	1.55330950109131e-26	1.83517488802146e-13	1.6285484389718e-30
kdr	5.47512608074301e-20	0.524505872959029	0.265	0.109	1.04443505116254e-15	8.86187942859503e-31	0.669671067228433	0.279	0.071	1.69049211979879e-26	5.47512608074301e-20	1.77237588571902e-30
zgc:158463	1.01991972248008e-30	0.55455478742932	1	1	1.945598862603e-26	6.28468534972021e-07	0.377538149908275	1	0.999	0.0119886657731263	6.28468534972021e-07	2.03983944496016e-30
gstt1b	2.33591935686917e-23	0.699026511750404	0.268	0.105	4.45599976516362e-19	1.15368093823833e-30	0.72242607385826	0.27	0.07	2.20076175778344e-26	2.33591935686917e-23	2.30736187647668e-30
tfpia	6.66620483412377e-28	0.405407771104347	0.111	0.02	1.27164523415745e-23	1.64666771110221e-30	0.433682247489411	0.16	0.028	3.14118332569857e-26	6.66620483412377e-28	3.29333542220442e-30
palm2akap2.1	1.69159408654477e-19	0.453982425859501	0.206	0.076	3.22688487949281e-15	2.32112427550392e-30	0.605948721537142	0.246	0.06	4.42777666795128e-26	1.69159408654477e-19	4.64224855100784e-30
srgap2	7.80140999294011e-20	0.708558854537662	0.386	0.208	1.48819697025326e-15	2.44598298514711e-30	0.846872891265034	0.488	0.197	4.66595714246662e-26	7.80140999294011e-20	4.8919659702942e-30
sh3bgrl3	7.86359196409919e-14	0.645573476618189	0.339	0.206	1.50005880307156e-09	2.79678982104328e-30	0.847425375011626	0.504	0.224	5.33515626262216e-26	7.86359196409919e-14	5.59357964208655e-30
actn1	2.92133528956898e-30	0.459746982071194	0.239	0.074	5.57273919838178e-26	2.88420810933587e-25	0.559946078141263	0.262	0.076	5.5019153893691e-21	2.88420810933587e-25	5.84267057913798e-30
nos1apa	3.11128167901809e-10	0.360292148382609	0.14	0.06	5.93508093089491e-06	2.93904899925718e-30	0.451919366077598	0.221	0.05	5.60652987098299e-26	3.11128167901809e-10	5.87809799851438e-30
mylka	3.13833353337648e-30	0.76526810234716	0.159	0.038	5.98668504826898e-26	2.47468459601559e-27	0.736908987022258	0.205	0.049	4.72070833535934e-23	2.47468459601559e-27	6.27666706675302e-30
slc12a7b	3.22668955552578e-30	0.797304413038321	0.239	0.077	6.15523299612098e-26	5.41254613089739e-23	0.691740938249177	0.197	0.051	1.03249729992999e-18	5.41254613089739e-23	6.45337911105158e-30
elk3	3.5114239643902e-13	0.438979895082578	0.237	0.113	6.69839235447074e-09	3.30256429905325e-30	0.738240672130938	0.275	0.073	6.29997165687399e-26	3.5114239643902e-13	6.60512859810649e-30
pim2	4.13348856883706e-30	0.67447428450909	0.19	0.051	7.88504279391358e-26	1.17372255259172e-15	0.70928823736319	0.209	0.072	2.23899314132397e-11	1.17372255259172e-15	8.26697713767409e-30
si:dkey-49n23.1	5.37209221861595e-30	0.696966072549353	0.201	0.056	1.02478031162318e-25	1.0987714486842e-16	0.386262875103317	0.16	0.043	2.09601641550997e-12	1.0987714486842e-16	1.07441844372319e-29
cd151l	9.15968744319798e-12	0.488139391680317	0.197	0.095	1.74730197666445e-07	5.40335291000584e-30	0.928990254876037	0.307	0.092	1.03074360111271e-25	9.15968744319798e-12	1.08067058200117e-29
mfge8b	5.00726741583586e-26	0.417158461532187	0.1	0.018	9.55186332244848e-22	6.08181623003619e-30	0.541914495979879	0.123	0.017	1.1601672640417e-25	5.00726741583586e-26	1.21636324600725e-29
eva1ba	6.58391124698291e-27	0.447795197039049	0.137	0.031	1.25594690947446e-22	7.04971712668034e-30	0.51842568652332	0.152	0.026	1.34480403908554e-25	6.58391124698291e-27	1.40994342533607e-29
btbd6b	4.18408029211193e-29	0.959060513081541	0.273	0.1	7.98155156523272e-25	1.54064250562841e-29	0.998093561012909	0.357	0.122	2.93892964373675e-25	4.18408029211193e-29	3.08128501125681e-29
hs6st1b	1.25793804582748e-25	0.491351915041704	0.161	0.043	2.3996426162205e-21	1.70776436516085e-29	0.542952969134186	0.225	0.053	3.25773130298083e-25	1.25793804582748e-25	3.41552873032168e-29
elmsan1b	2.5804037454737e-29	0.957702116974131	0.346	0.149	4.92237818486563e-25	3.52849142853151e-19	0.931501073767313	0.393	0.181	6.7309502490667e-15	3.52849142853151e-19	5.16080749094741e-29
foxp1b	5.2177731651511e-29	0.74149713446363	0.251	0.085	9.95342408984224e-25	1.15697427565408e-18	0.390351133913342	0.217	0.067	2.20704412823772e-14	1.15697427565408e-18	1.04355463303022e-28
clic4	1.18654552977426e-21	0.639243443840721	0.377	0.189	2.26345425259738e-17	6.53989866734983e-29	0.718579816841914	0.434	0.166	1.24755106978365e-24	1.18654552977426e-21	1.30797973346998e-28
atp2a3	6.91049901958578e-29	0.59262936779658	0.128	0.026	1.31824679297618e-24	2.83696218767021e-19	0.459465572843191	0.148	0.036	5.4117890691997e-15	2.83696218767021e-19	1.38209980391716e-28
cyth1a.1	5.91377877520254e-24	0.653695135490198	0.367	0.17	1.12811243915764e-19	9.13099207212089e-29	0.779716528792814	0.439	0.166	1.74182804767778e-24	5.91377877520254e-24	1.82619841442419e-28
dll4	4.9420298085657e-18	0.370145549663856	0.384	0.194	9.42741606281994e-14	9.55341450116652e-29	0.834554642143763	0.459	0.174	1.82240935024253e-24	4.9420298085657e-18	1.9106829002333e-28
hspa12b	1.49650141354452e-19	0.571304324960837	0.239	0.097	2.85472609647752e-15	1.31076194202719e-28	0.826018477882469	0.283	0.08	2.50040948061107e-24	1.49650141354452e-19	2.62152388405438e-28
fli1b	4.06237942840124e-12	0.361484996282389	0.318	0.175	7.74939499761821e-08	1.70893041051975e-28	0.712852114466243	0.381	0.129	3.25995565110747e-24	4.06237942840124e-12	3.41786082103949e-28
sult1st1	2.10892954468387e-11	0.37304261376321	0.19	0.091	4.02299399943896e-07	2.08137341577861e-28	0.701698963770718	0.291	0.086	3.97042792793927e-24	2.10892954468387e-11	4.16274683155721e-28
cacnb2a	7.35365576986476e-13	0.355603855144207	0.128	0.046	1.4027833746594e-08	2.23357351544504e-28	0.440378510988891	0.18	0.036	4.26076483806296e-24	7.35365576986476e-13	4.46714703089011e-28
gnai2a	3.28498718099787e-28	0.78816028599546	0.455	0.233	6.26644154647154e-24	3.01780431074403e-25	0.688902449346803	0.537	0.251	5.75676350317531e-21	3.01780431074403e-25	6.56997436199578e-28
pdgfra	3.29523023585504e-28	0.697432606928254	0.194	0.055	6.28598119791707e-24	5.43684402113275e-09	0.464216288047501	0.156	0.062	0.000103713236547128	5.43684402113275e-09	6.59046047171007e-28
sept2	3.56398688277335e-28	1.01258418673527	0.493	0.276	6.79866137757844e-24	9.63878476875102e-28	0.861459063523611	0.578	0.276	1.83869458248694e-23	9.63878476875102e-28	7.1279737655467e-28
fmnl3	5.4536409874021e-20	0.462844353904476	0.403	0.201	1.04033655475683e-15	3.74034034906398e-28	0.636955725109325	0.406	0.142	7.13507324987445e-24	5.4536409874021e-20	7.48068069812795e-28
rps6ka3b	7.96082032509552e-16	0.458809574269966	0.135	0.045	1.51860608521522e-11	4.14769221826753e-28	0.518548654704824	0.168	0.032	7.91213767556713e-24	7.96082032509552e-16	8.29538443653508e-28
colec12	8.28812054758635e-21	0.395261908013232	0.145	0.041	1.58104187565757e-16	8.11269454871206e-28	0.472595439028551	0.197	0.043	1.54757761211231e-23	8.28812054758635e-21	1.62253890974242e-27
anxa1a	6.47672865249523e-18	0.465812632324374	0.123	0.036	1.23550075774999e-13	1.18211752403028e-27	0.812102875658751	0.217	0.054	2.25500738884016e-23	6.47672865249523e-18	2.36423504806055e-27
perp	7.04339597026689e-16	0.458812662521357	0.254	0.118	1.34359821528811e-11	2.00219946405707e-27	0.528322984695874	0.361	0.122	3.81939569763527e-23	7.04339597026689e-16	4.00439892811414e-27
tpm3	2.02482992824298e-18	0.664177935279469	0.531	0.353	3.86256557111631e-14	5.52413528846815e-27	0.814289973271897	0.627	0.328	1.05378404762818e-22	2.02482992824298e-18	1.10482705769363e-26
gpr182	6.38860331176332e-27	0.747251451910734	0.211	0.065	1.21868996775197e-22	7.73979529932473e-18	0.569863247623191	0.152	0.038	1.47644335129918e-13	7.73979529932473e-18	1.27772066235267e-26
cdc42ep5	4.19208875451099e-15	0.381266685729825	0.351	0.182	7.99682850810516e-11	6.40172851731776e-27	0.47629273283094	0.414	0.15	1.22119373196354e-22	4.19208875451099e-15	1.28034570346355e-26
si:dkey-34d22.1	7.0026402476421e-27	0.458624730159047	0.126	0.026	1.33582365364021e-22	6.98723727470384e-25	0.329342638768045	0.127	0.022	1.3328853825225e-20	6.98723727470384e-25	1.40052804952843e-26
zfpm1	7.4541170772704e-27	0.477303043711449	0.178	0.049	1.4219473736601e-22	1.09596241354142e-24	0.462785964505257	0.193	0.046	2.09065790007161e-20	1.09596241354142e-24	1.49082341545409e-26
rab12	2.00953676072035e-26	0.525958222269276	0.178	0.05	3.83339232475013e-22	4.40053912859464e-21	0.434711745147035	0.193	0.052	8.39446844170714e-17	4.40053912859464e-21	4.01907352144071e-26
hivep2a	2.33990669070009e-25	0.48241095831736	0.168	0.047	4.4636060031795e-21	2.42684134071238e-26	0.780254839307866	0.225	0.059	4.62944254154294e-22	2.33990669070009e-25	4.85368268142478e-26
smad3a	1.56586660040245e-25	0.845662697517226	0.365	0.171	2.98704712692771e-21	2.67050742651371e-26	0.777086909228465	0.414	0.162	5.09425996681755e-22	1.56586660040245e-25	5.34101485302741e-26
tspan7	2.92968403352937e-09	0.517573424370967	0.341	0.226	5.58866526236064e-05	3.56715251784673e-26	0.886994510856664	0.504	0.229	6.80470014304441e-22	2.92968403352937e-09	7.13430503569345e-26
sptbn1	1.06275227057337e-19	0.530694816928061	0.476	0.269	2.02730623134576e-15	4.85668963412304e-26	0.709615618023926	0.492	0.209	9.26462114605312e-22	1.06275227057337e-19	9.71337926824609e-26
anxa4	1.03735189199655e-19	0.726804674578027	0.273	0.125	1.97885246917262e-15	5.25225846006213e-26	0.892326371342177	0.34	0.122	1.00192082384145e-21	1.03735189199655e-19	1.05045169201242e-25
fkbp9	5.25734127292739e-26	0.660381802860057	0.32	0.132	1.00289042122363e-21	1.89139778156351e-18	0.620815573000675	0.324	0.127	3.60803040811055e-14	1.89139778156351e-18	1.05146825458548e-25
st3gal4	7.04792813686202e-21	0.360600339484423	0.116	0.028	1.3444627713878e-16	7.70184181200378e-26	0.404747850652266	0.131	0.022	1.46920334405784e-21	7.04792813686202e-21	1.54036836240075e-25
anxa3b	7.85074786756913e-09	0.351073704735775	0.121	0.053	0.000149760866321749	8.45379682523766e-26	0.591411792910173	0.209	0.051	1.61264628238234e-21	7.85074786756913e-09	1.69075936504754e-25
fkbp5	3.16924474048942e-19	0.484546054495375	0.31	0.145	6.04565126695761e-15	8.98794704232878e-26	0.722063724488434	0.402	0.157	1.71454077779464e-21	3.16924474048942e-19	1.79758940846576e-25
myd88	9.93206423857018e-26	0.521103910538715	0.171	0.048	1.89464057414965e-21	3.60099308137353e-20	0.616261204646937	0.189	0.051	6.86925440202815e-16	3.60099308137353e-20	1.98641284771404e-25
spry2	4.05033015008085e-13	0.469775273616264	0.261	0.135	7.72640979429422e-09	1.1019485210647e-25	0.569128121185839	0.357	0.127	2.10207699878303e-21	4.05033015008085e-13	2.20389704212941e-25
rras2	1.20518987368931e-25	0.494427734367376	0.192	0.058	2.29902020304973e-21	1.89189246690132e-14	0.435558734970198	0.184	0.062	3.60897406986095e-10	1.89189246690132e-14	2.41037974737863e-25
si:ch211-117c9.5	1.52640372554904e-25	0.545956469305775	0.152	0.039	2.91176774685735e-21	1.22068171222953e-12	0.465317500746999	0.131	0.039	2.32857243424906e-08	1.22068171222953e-12	3.05280745109808e-25
MYO1D	2.08749284670407e-25	0.488657370064441	0.159	0.042	3.98210135437269e-21	5.41444658965115e-23	0.296809877467697	0.172	0.039	1.03285983144185e-18	5.41444658965115e-23	4.17498569340816e-25
ctnna1	8.66999678203815e-20	0.567998638288506	0.291	0.134	1.6538885861416e-15	2.20946894229152e-25	0.703586366046818	0.365	0.134	4.2147829543153e-21	8.66999678203815e-20	4.41893788458306e-25
kank3	4.12091615027963e-16	0.454667767891129	0.27	0.124	7.86105964827343e-12	3.12218951433283e-25	0.572885446238695	0.299	0.092	5.9558887175413e-21	4.12091615027963e-16	6.24437902866566e-25
arhgef7b	1.17062151766001e-13	0.447989476445774	0.36	0.204	2.23307760708824e-09	3.16154705657145e-25	0.592099429897756	0.434	0.168	6.03096716511569e-21	1.17062151766001e-13	6.3230941131429e-25
lrrc1	3.33153750550469e-25	0.433831633504167	0.142	0.035	6.35524094550075e-21	4.53007899762248e-24	0.31328526347755	0.168	0.037	8.64157869586465e-20	4.53007899762248e-24	6.66307501100942e-25
tmsb4x	5.09469609057065e-23	0.358915237307648	0.976	0.941	9.71864226237257e-19	3.47527293425916e-25	0.558069994521411	0.98	0.924	6.62943064939277e-21	5.09469609057065e-23	6.95054586851831e-25
npc1	1.2303890282706e-24	0.583003836099397	0.227	0.081	2.347090110329e-20	3.91521585134789e-25	0.714983720658118	0.275	0.086	7.46866575803123e-21	1.2303890282706e-24	7.83043170269577e-25
cemip2	3.92964740071556e-25	0.611294045546726	0.209	0.068	7.49619538160499e-21	6.93304111692739e-19	0.628927174434828	0.201	0.061	1.32254692346507e-14	6.93304111692739e-19	7.85929480143113e-25
sept10	9.12333964421743e-21	0.597903299861678	0.291	0.132	1.74036827053092e-16	4.77853403740644e-25	0.728898965124551	0.328	0.114	9.11553152975652e-21	9.12333964421743e-21	9.5570680748129e-25
msi2a	6.44356037797283e-25	0.388641272639055	0.159	0.043	1.2291735777021e-20	6.45125900764084e-23	0.407807438242367	0.197	0.051	1.23064216829757e-18	6.45125900764084e-23	1.28871207559457e-24
mcl1b	7.72974307374869e-18	0.689267295527702	0.408	0.234	1.4745257887483e-13	6.66645066711265e-25	0.674237031497588	0.553	0.26	1.27169212925841e-20	7.72974307374869e-18	1.33329013342253e-24
CT583728.24	7.25237602832605e-25	0.774350708512888	0.398	0.189	1.38346325116348e-20	9.68554247416081e-15	0.439976278132106	0.287	0.117	1.84761408237092e-10	9.68554247416081e-15	1.45047520566522e-24
rin2	2.38846686769546e-13	0.448242718535723	0.142	0.053	4.55623939681586e-09	8.41098831182873e-25	0.417829143731048	0.189	0.044	1.60448013036445e-20	2.38846686769546e-13	1.68219766236575e-24
cblb	3.2625465045282e-07	0.385529237426433	0.235	0.144	0.00622363371203799	1.22825542446669e-24	0.506824959681638	0.357	0.126	2.34302004771267e-20	3.2625465045282e-07	2.4565108489334e-24
spry4	1.51941408931778e-24	0.638097333005558	0.393	0.186	2.89843431678259e-20	6.83452967242659e-18	0.523593989428362	0.385	0.167	1.3037548803121e-13	6.83452967242659e-18	3.03882817863555e-24
tmem176l.3a	3.07926848794913e-14	0.563073584154414	0.201	0.09	5.87401256761176e-10	1.58987211561298e-24	0.608822942278632	0.246	0.071	3.03284004774332e-20	3.07926848794913e-14	3.17974423122597e-24
myh10	1.81111889676549e-24	0.760434309660516	0.46	0.248	3.45489040746985e-20	5.76424550960537e-10	0.524276787891466	0.381	0.223	1.09958747341232e-05	5.76424550960537e-10	3.62223779353099e-24
tgm2b	4.19558834466663e-23	0.551608223207099	0.107	0.023	8.00350432628606e-19	1.86457439119491e-24	0.683058435703415	0.123	0.021	3.55686210864342e-20	4.19558834466663e-23	3.72914878238984e-24
socs3b	2.7363195371129e-24	0.852740755617723	0.28	0.113	5.21980314899657e-20	1.74382142564289e-22	0.795451962396918	0.336	0.126	3.32651375155637e-18	1.74382142564289e-22	5.4726390742258e-24
itgb1a	3.6426285300786e-24	0.47553627423719	0.152	0.041	6.94867818397793e-20	2.13638809226952e-17	0.405767450462039	0.18	0.053	4.07537392481334e-13	2.13638809226952e-17	7.2852570601572e-24
bmpr1ab	4.10147262554194e-24	0.480508917923147	0.111	0.024	7.82396918048381e-20	9.3467138242313e-15	0.331132590841984	0.115	0.028	1.78297912911036e-10	9.3467138242313e-15	8.20294525108392e-24
lhfpl6	8.15444353306345e-24	0.459732551913937	0.14	0.036	1.55554164836718e-19	5.1067680402073e-24	0.374192315777847	0.172	0.039	9.74167071349944e-20	8.15444353306345e-24	1.02135360804146e-23
pxdn	1.50417435094656e-12	0.284914076353877	0.128	0.046	2.86936299186565e-08	5.25214219034452e-24	0.49680082754496	0.152	0.031	1.00189864423012e-19	1.50417435094656e-12	1.05042843806891e-23
si:dkey-27i16.2	5.43799178898058e-24	0.738273644564434	0.289	0.12	1.03735131366594e-19	4.73813019117919e-11	0.531380083826612	0.27	0.126	9.03845715269342e-07	4.73813019117919e-11	1.08759835779612e-23
prnprs3	2.54153865551789e-19	0.628380333187683	0.213	0.084	4.84823913926593e-15	5.51238653688124e-24	0.542413537867625	0.283	0.091	1.05154285577547e-19	2.54153865551789e-19	1.10247730737625e-23
capns1b	8.03700905495e-08	0.344907130388204	0.251	0.156	0.00153313984732226	6.41545770003155e-24	0.751574471596769	0.361	0.141	1.22381271085802e-19	8.03700905495e-08	1.28309154000631e-23
sat1a.2	7.55936436544656e-24	0.804634162286352	0.602	0.411	1.44202434635259e-19	3.41911857799943e-23	0.965185801060858	0.648	0.404	6.52231059939172e-19	3.41911857799943e-23	1.51187287308931e-23
grb10b	1.3161352443702e-10	0.37604534149701	0.135	0.056	2.51065959216059e-06	1.0549566073247e-23	0.505066582349494	0.238	0.068	2.0124352241326e-19	1.3161352443702e-10	2.1099132146494e-23
BCR	6.6975380524169e-09	0.427095483578443	0.104	0.043	0.000127762235887905	1.53014184718334e-23	0.699820180902461	0.172	0.039	2.91889858768693e-19	6.6975380524169e-09	3.06028369436667e-23
prkd2	8.36982130604373e-11	0.419450313103932	0.254	0.136	1.5966271123409e-06	1.53545667517905e-23	0.525987550034676	0.344	0.122	2.92903715357155e-19	8.36982130604373e-11	3.07091335035809e-23
tram2	4.28701808016568e-08	0.316529922177026	0.121	0.055	0.000817791568972406	1.58230640006093e-23	0.596865457419073	0.213	0.057	3.01840768875622e-19	4.28701808016568e-08	3.16461280012186e-23
gadd45bb	2.07956967621072e-13	0.300192051976459	0.133	0.047	3.96698711433958e-09	1.75114698992047e-23	0.59307436636061	0.201	0.051	3.34048799797228e-19	2.07956967621072e-13	3.50229397984094e-23
si:ch211-39k3.2	3.51057935372188e-23	0.496531727121881	0.147	0.041	6.69678117515987e-19	5.56883277008954e-14	0.416009799378133	0.123	0.033	1.06231053922228e-09	5.56883277008954e-14	7.02115870744377e-23
cthrc1a	6.64155172547643e-14	0.413889969781551	0.107	0.033	1.26694240715188e-09	3.51430513777181e-23	0.589450850694559	0.172	0.039	6.7038884808135e-19	6.64155172547643e-14	7.02861027554364e-23
foxp4	4.67822349294023e-23	0.468138679199232	0.583	0.361	8.92417913513279e-19	5.70673692183617e-20	0.433774855047544	0.664	0.365	1.08861713520947e-15	5.70673692183617e-20	9.35644698588045e-23
rap2c	1.60800236491054e-15	0.622320089932274	0.325	0.181	3.06742531130334e-11	4.68164260522949e-23	0.725465147521645	0.393	0.167	8.93070143373577e-19	1.60800236491054e-15	9.36328521045896e-23
PKN2	5.14131212951775e-11	0.264268583256912	0.185	0.085	9.80756701826806e-07	4.96778291915823e-23	0.487507323843252	0.254	0.076	9.47654269658624e-19	5.14131212951775e-11	9.93556583831646e-23
mgat1b	4.55955514812728e-15	0.750559909369767	0.327	0.182	8.6978074005676e-11	5.69998401327639e-23	0.868569424273685	0.373	0.145	1.0873289503726e-18	4.55955514812728e-15	1.13999680265528e-22
nckap1	3.86805054294183e-13	0.525808929814869	0.367	0.225	7.37869321571583e-09	6.37388258563188e-23	0.732440812989191	0.418	0.182	1.21588184203514e-18	3.86805054294183e-13	1.27477651712638e-22
samd4a	4.50172939326205e-16	0.515539070678303	0.199	0.08	8.58749899058669e-12	9.77647383529537e-23	0.706240016998395	0.217	0.059	1.86496014882094e-18	4.50172939326205e-16	1.95529476705908e-22
hapln3	1.84504857592773e-16	0.444547684371268	0.107	0.029	3.51961466343973e-12	1.62210243993262e-22	0.323133598312962	0.123	0.022	3.09432261441547e-18	1.84504857592773e-16	3.24420487986526e-22
si:ch211-178n15.1	1.73106764911657e-22	0.613208887550791	0.161	0.047	3.30218464745477e-18	8.03125074327405e-15	0.672243477064774	0.152	0.044	1.53204139178696e-10	8.03125074327405e-15	3.46213529823316e-22
slc38a10	1.14599401561722e-08	0.417496385051335	0.246	0.146	0.00021860981841914	1.76758898661345e-22	0.762995779946606	0.352	0.136	3.37185275086383e-18	1.14599401561722e-08	3.53517797322692e-22
il6st	4.28520410042051e-17	0.469250314291369	0.168	0.061	8.17445534196216e-13	2.74018459722751e-22	0.576791956498819	0.217	0.062	5.22717613767119e-18	4.28520410042051e-17	5.48036919445503e-22
capns1a	9.84962464300077e-11	0.430700668204932	0.213	0.111	1.87891439689883e-06	2.76300859295742e-22	0.550845942645145	0.311	0.113	5.27071519192557e-18	9.84962464300077e-11	5.52601718591483e-22
pls3	1.55871919328188e-11	0.360632258851601	0.32	0.179	2.97341273310451e-07	2.76526196279759e-22	0.477666170850372	0.344	0.124	5.27501372023269e-18	1.55871919328188e-11	5.53052392559519e-22
dock1	6.0654881892071e-17	0.661595523606581	0.28	0.134	1.15705252697315e-12	2.85736642725593e-22	0.811469650327914	0.316	0.115	5.45071219663341e-18	6.0654881892071e-17	5.71473285451187e-22
mycn	4.44086449045122e-22	0.950942269974048	0.327	0.159	8.47139310198475e-18	9.1854146268734e-19	0.804316745038729	0.369	0.165	1.75220969422237e-14	9.1854146268734e-19	8.88172898090248e-22
trak1a	3.13291715385103e-17	0.415105348493385	0.154	0.052	5.97635276268622e-13	6.06073943450199e-22	0.426943652440571	0.201	0.054	1.1561466545256e-17	3.13291715385103e-17	1.2121478869004e-21
abcc2	6.93659733707651e-22	0.305803281080157	0.147	0.04	1.32322530802072e-17	1.06927753270056e-17	0.359420304150312	0.135	0.031	2.0397538213796e-13	1.06927753270056e-17	1.38731946741531e-21
agap1	8.58913560885471e-22	0.677699340156998	0.332	0.158	1.63846350874513e-17	4.23829258100818e-18	0.721246684963758	0.373	0.167	8.08496692753121e-14	4.23829258100818e-18	1.71782712177095e-21
lpp	9.97914631916094e-22	0.577820937032266	0.19	0.064	1.90362195184314e-17	9.10092573337333e-12	0.395342476881486	0.168	0.06	1.7360925928983e-07	9.10092573337333e-12	1.99582926383219e-21
ier2a	1.0155061420276e-21	0.674028308168661	0.552	0.328	1.93717951653185e-17	8.13252835463309e-19	0.678591919287824	0.582	0.315	1.55136110892981e-14	8.13252835463309e-19	2.03101228405521e-21
pleca	1.36135143146955e-21	0.555312089650253	0.344	0.16	2.59691399067132e-17	2.45880782310336e-11	0.41802444164527	0.311	0.151	4.69042180335198e-07	2.45880782310336e-11	2.72270286293911e-21
ece2b	1.37798647828591e-21	0.430730764544049	0.159	0.047	2.62864700597819e-17	3.47509335408784e-20	0.397131195777278	0.168	0.042	6.62908808225796e-16	3.47509335408784e-20	2.75597295657182e-21
epha2a	3.8563237659553e-10	0.390741647739875	0.209	0.105	7.35632321593633e-06	1.50402350428482e-21	0.699864137688118	0.25	0.077	2.86907523677373e-17	3.8563237659553e-10	3.00804700856966e-21
rap1b	7.5616245652716e-20	0.686787184352711	0.474	0.284	1.44245550207121e-15	1.55189553354792e-21	0.655567147908497	0.557	0.284	2.96039591979601e-17	7.5616245652716e-20	3.10379106709585e-21
cish	1.65633450243433e-21	0.513179491025905	0.118	0.03	3.15962369684373e-17	2.90034150394961e-15	0.569519874798879	0.143	0.041	5.53269145293428e-11	2.90034150394961e-15	3.31266900486867e-21
xbp1	1.40955566633308e-10	0.478747006995213	0.517	0.388	2.68886838909699e-06	1.78833649325106e-21	0.754952640850183	0.656	0.395	3.41143069452572e-17	1.40955566633308e-10	3.57667298650213e-21
ehd1b	7.4214323797407e-17	0.432044875178626	0.225	0.095	1.41571244075934e-12	1.85210109802805e-21	0.276327668543252	0.25	0.077	3.53306805459831e-17	7.4214323797407e-17	3.7042021960561e-21
wls	1.0376788817869e-06	0.280799483776942	0.211	0.127	0.019794762348967	1.98532226622428e-21	0.746842714193057	0.332	0.126	3.78720075504943e-17	1.0376788817869e-06	3.97064453244856e-21
atp11c	1.16112369076976e-19	0.49514001148603	0.147	0.044	2.21495955251239e-15	2.46190686540721e-21	0.359521693224554	0.156	0.035	4.6963335364508e-17	1.16112369076976e-19	4.92381373081444e-21
sptlc2b	9.64786652557343e-08	0.4095891212773	0.22	0.134	0.00184042701841839	3.32670463188053e-21	0.729317109727894	0.344	0.14	6.3460217557753e-17	9.64786652557343e-08	6.65340926376108e-21
lims1	4.56532676596637e-21	0.637575232426256	0.291	0.132	8.70881733875746e-17	7.0601156952398e-16	0.501287967601071	0.316	0.139	1.34678767002394e-11	7.0601156952398e-16	9.13065353193277e-21
arf1	7.51456734278616e-17	0.661918621898805	0.4	0.241	1.43347886630989e-12	4.81594893441454e-21	0.702613440010399	0.492	0.249	9.18690418728918e-17	7.51456734278616e-17	9.63189786882911e-21
tmem176	2.03741810811562e-16	0.356380405117255	0.154	0.054	3.88657878304135e-12	7.80532172446685e-21	0.304717758079362	0.189	0.049	1.4889431721593e-16	2.03741810811562e-16	1.56106434489337e-20
si:ch73-375g18.1	1.15649538898758e-13	0.337462357303582	0.161	0.063	2.20613060403272e-09	8.65925277051545e-21	0.488684157371204	0.197	0.053	1.65183905850353e-16	1.15649538898758e-13	1.73185055410309e-20
lpar1	1.0369973777528e-20	0.529696332154628	0.123	0.032	1.97817619780123e-16	1.34563484513666e-19	0.609038297620277	0.148	0.035	2.5669330305827e-15	1.34563484513666e-19	2.0739947555056e-20
nkd1	3.29326973161495e-15	0.391759790540103	0.254	0.118	6.28224134002867e-11	1.08554830311106e-20	0.578268047894603	0.336	0.128	2.07079194301466e-16	3.29326973161495e-15	2.17109660622213e-20
si:dkey-16l2.16	4.17710854429178e-07	0.39005556600175	0.135	0.07	0.007968252259091	1.13680873822286e-20	0.429794505467026	0.217	0.064	2.16857634903393e-16	4.17710854429178e-07	2.27361747644572e-20
PLEKHH3	1.0214440142784e-19	0.429017522904977	0.19	0.068	1.94850660163747e-15	1.62004267881994e-20	0.619898075470462	0.209	0.061	3.09039341411692e-16	1.0214440142784e-19	3.24008535763989e-20
nos1apa.1	4.80975868336309e-12	0.464646176935667	0.209	0.1	9.17509566438343e-08	2.08481567695218e-20	0.324441220585846	0.246	0.077	3.97699438535399e-16	4.80975868336309e-12	4.16963135390438e-20
jag2b	2.53597813655273e-08	0.257690928549134	0.265	0.157	0.000483763189328799	2.44697493571214e-20	0.437447249056517	0.332	0.123	4.66784938736448e-16	2.53597813655273e-08	4.89394987142428e-20
si:dkey-42i9.6	1.91906267469855e-19	0.554733878476183	0.223	0.09	3.66080395825496e-15	3.10200455753102e-20	0.417756442056464	0.254	0.085	5.91738389394617e-16	1.91906267469855e-19	6.20400911506205e-20
limk1b	2.74662126832804e-09	0.299035050189552	0.121	0.051	5.23945473146257e-05	3.17085376780189e-20	0.310150936428338	0.143	0.032	6.04872064745888e-16	2.74662126832804e-09	6.34170753560379e-20
dspb	1.9266983249693e-08	0.268490947373837	0.123	0.055	0.000367536972471143	3.36604811750198e-20	0.447236492387015	0.193	0.053	6.42107338894678e-16	1.9266983249693e-08	6.73209623500398e-20
plk3	3.72758150407437e-20	0.616668414845313	0.355	0.178	7.11073447717228e-16	1.00240712046447e-19	0.432024587128214	0.406	0.173	1.91219182299802e-15	1.00240712046447e-19	7.45516300814875e-20
BX548011.2	3.95912054737426e-20	0.600354687865329	0.78	0.592	7.55241835617114e-16	6.45618195711019e-10	0.45599494157856	0.713	0.528	1.23158127013834e-05	6.45618195711019e-10	7.91824109474852e-20
lamb1a	9.16525907573447e-16	0.383037588905447	0.123	0.039	1.74836482128711e-11	4.51464414008765e-20	0.525987141273144	0.156	0.037	8.6121351616312e-16	9.16525907573447e-16	9.02928828017529e-20
acsl4b	2.97092324417558e-10	0.50990954663116	0.133	0.058	5.66733318058934e-06	4.72533705683826e-20	0.672870599902627	0.221	0.07	9.01405296962467e-16	2.97092324417558e-10	9.45067411367655e-20
nhsl2	5.31381140112325e-20	0.636160636921348	0.211	0.08	1.01366266287827e-15	3.39120916295408e-13	0.462669486116353	0.193	0.07	6.4690705992512e-09	3.39120916295408e-13	1.06276228022465e-19
flrt3	5.7047906459734e-20	0.53048739649798	0.268	0.114	1.08824586362589e-15	4.79602325455228e-16	0.399405772981182	0.307	0.126	9.14889396038393e-12	4.79602325455228e-16	1.14095812919468e-19
slc25a43	1.79196837491542e-08	0.251187870247315	0.111	0.048	0.000341835887198865	7.23386798070145e-20	0.359749859429375	0.225	0.069	1.37993265599861e-15	1.79196837491542e-08	1.4467735961403e-19
lipf	2.24617965154816e-11	0.287391014234133	0.135	0.055	4.28481230329328e-07	9.04253611373833e-20	0.46994170422956	0.189	0.053	1.72495418905672e-15	2.24617965154816e-11	1.80850722274766e-19
tagln2	6.15173186671427e-13	0.357458320496567	0.379	0.215	1.17350437089441e-08	9.43262169922125e-20	0.564360380518682	0.426	0.184	1.79936691534345e-15	6.15173186671427e-13	1.88652433984426e-19
tnfrsf1a	6.29455216977628e-06	0.252593738945907	0.104	0.052	0.120074877190652	1.09367744527153e-19	0.411735041446739	0.18	0.049	2.08629909459997e-15	6.29455216977628e-06	2.18735489054307e-19
ptprea	1.24029376254511e-19	0.483793099102098	0.216	0.082	2.36598438143104e-15	6.19249340367027e-10	0.401716267219834	0.193	0.081	1.18128004168414e-05	6.19249340367027e-10	2.48058752509022e-19
plpp3	1.74567524846719e-19	0.505236077889031	0.427	0.228	3.33005010397601e-15	5.93710746698631e-17	0.588766583902486	0.402	0.185	1.13256262040231e-12	5.93710746698631e-17	3.49135049693437e-19
efnb2a	7.0806321354062e-14	0.532169157698644	0.315	0.17	1.35070138615009e-09	2.24925633847579e-19	0.681089910034505	0.398	0.173	4.29068139127641e-15	7.0806321354062e-14	4.49851267695158e-19
tek	5.44703567809423e-19	0.533623939715182	0.277	0.119	1.03907652595326e-14	2.40409760746849e-19	0.415011701590139	0.234	0.073	4.58605659600689e-15	5.44703567809423e-19	4.808195214937e-19
flot1b	6.14887097936745e-19	0.646620165237105	0.339	0.174	1.17295862802413e-14	2.94881633863616e-19	0.714136620455006	0.402	0.188	5.62516204758234e-15	6.14887097936745e-19	5.89763267727232e-19
rac1a	4.63925869612673e-11	0.457312414756557	0.367	0.238	8.84984988873135e-07	3.28333052630307e-19	0.56016158865418	0.434	0.204	6.26328131197574e-15	4.63925869612673e-11	6.56666105260615e-19
arhgef12b	4.72898132567048e-09	0.351456809970983	0.284	0.169	9.02100477684901e-05	3.79933839386809e-19	0.532666120998882	0.348	0.141	7.24761792014277e-15	4.72898132567048e-09	7.59867678773619e-19
bnip2	2.87184902277283e-08	0.373824164728923	0.14	0.068	0.000547833919584145	3.82775488001543e-19	0.390964211697553	0.213	0.066	7.30182520911742e-15	2.87184902277283e-08	7.65550976003089e-19
chac1	3.93021099771679e-19	0.733891771801245	0.626	0.451	7.49727049924456e-15	2.0962497907241e-18	0.778346829804968	0.684	0.433	3.9988061007853e-14	2.0962497907241e-18	7.86042199543359e-19
ccn1l2	6.8492359701807e-05	0.26014026843927	0.118	0.067	1	5.30573149133383e-19	0.558631627550104	0.152	0.036	1.01212133928684e-14	6.8492359701807e-05	1.06114629826677e-18
svild	6.18672020983115e-19	0.617116064080213	0.287	0.131	1.18017874722739e-14	4.05607681215468e-16	0.600677154050221	0.291	0.118	7.73737212686627e-12	4.05607681215468e-16	1.23734404196623e-18
creb3l2	7.07183034032943e-19	0.434089079962303	0.178	0.062	1.34902235572124e-14	1.9554997104891e-18	0.558412666047192	0.213	0.066	3.730311247729e-14	1.9554997104891e-18	1.41436606806589e-18
cdon	8.91419059580315e-19	0.386116016862428	0.216	0.083	1.70047099805541e-14	2.24324591268548e-09	0.377493018757726	0.213	0.096	4.27921590303882e-05	2.24324591268548e-09	1.78283811916063e-18
ano5b	1.04362486424447e-09	0.429750544758049	0.135	0.06	1.99081879103276e-05	8.99109183941162e-19	0.583143266165648	0.201	0.06	1.71514067928616e-14	1.04362486424447e-09	1.79821836788232e-18
tsc22d3	0.000723110827166579	0.300544110692005	0.197	0.139	1	9.56300340202487e-19	0.662861900290021	0.389	0.175	1.82423852897026e-14	0.000723110827166579	1.91260068040498e-18
rps27l	1.04594197495139e-18	0.720986131784825	0.32	0.163	1.99523891141728e-14	3.91911308609219e-16	0.609036492315051	0.369	0.174	7.47610012302947e-12	3.91911308609219e-16	2.09188394990279e-18
acsbg2	2.69473624637983e-08	0.46033094661905	0.315	0.211	0.000514047886359416	1.10991096665373e-18	0.813003683043032	0.422	0.206	2.11726615998865e-14	2.69473624637983e-08	2.21982193330746e-18
nkain4	1.50095326238027e-15	0.474897910817249	0.14	0.048	2.8632184433166e-11	1.17739240319782e-18	0.492422723186051	0.148	0.036	2.24599374834016e-14	1.50095326238027e-15	2.35478480639564e-18
adamts9	3.73341246045943e-16	0.279070743067327	0.133	0.042	7.12185760957242e-12	1.28030106146379e-18	0.583002767427212	0.143	0.035	2.44230230484832e-14	3.73341246045943e-16	2.56060212292758e-18
LO018188.1	7.49564837556648e-14	0.47575345619634	0.149	0.057	1.42986988412306e-09	1.54587354142412e-18	0.355627396811895	0.164	0.042	2.94890836762066e-14	7.49564837556648e-14	3.09174708284826e-18
atf4b	1.88527007049806e-18	0.638837829871134	0.68	0.523	3.59634118648211e-14	9.51168392982059e-13	0.561037858781607	0.676	0.463	1.81444882645258e-08	9.51168392982059e-13	3.77054014099614e-18
actb1	1.50344795872252e-17	0.325815474034296	0.938	0.871	2.86797732605909e-13	2.23002869338259e-18	0.516368255186966	0.951	0.853	4.25400273549663e-14	1.50344795872252e-17	4.4600573867652e-18
f13a1b	2.64112590371171e-18	0.521090971370872	0.201	0.077	5.03821177392046e-14	1.67122673659e-07	0.31884057682657	0.156	0.068	0.00318803212271908	1.67122673659e-07	5.28225180742342e-18
her9	2.90593732885012e-14	0.86622438038376	0.351	0.198	5.54336604851449e-10	2.82523101813458e-18	0.711311767172002	0.439	0.205	5.38941069019353e-14	2.90593732885012e-14	5.65046203626919e-18
ppfibp1a	2.17416727003609e-17	0.474642117808707	0.261	0.115	4.14744148432084e-13	2.93871432751716e-18	0.380030035263416	0.27	0.095	5.60589145117173e-14	2.17416727003609e-17	5.87742865503434e-18
ctdsp2	3.08625065812042e-18	0.606949973974076	0.332	0.167	5.8873317554305e-14	1.36843892239044e-10	0.354725882181921	0.344	0.183	2.61043408835201e-06	1.36843892239044e-10	6.17250131624084e-18
kif21b	3.27123977780781e-18	0.645992834335502	0.197	0.077	6.24021700014618e-14	2.88007913885787e-07	0.415815901598831	0.168	0.079	0.00549403896528527	2.88007913885787e-07	6.54247955561564e-18
serpinh1a	2.46439317833836e-11	0.391119709065321	0.18	0.083	4.70107642699825e-07	3.83574525271971e-18	0.707860358890309	0.213	0.068	7.31706764408812e-14	2.46439317833836e-11	7.67149050543944e-18
dock11	5.64190095522217e-09	0.499456547854665	0.111	0.047	0.000107624902621818	3.88594002540182e-18	0.784235636151335	0.254	0.093	7.41281919245651e-14	5.64190095522217e-09	7.77188005080366e-18
etv2	1.74189496948487e-11	0.31487170292814	0.329	0.181	3.32283884378933e-07	4.0092755153012e-18	0.325031944237643	0.34	0.129	7.64809397298857e-14	1.74189496948487e-11	8.01855103060242e-18
axin2	1.19489449999768e-07	0.285063759329529	0.187	0.105	0.00227938074819558	4.11618202171564e-18	0.650518454097167	0.307	0.122	7.85202882462475e-14	1.19489449999768e-07	8.23236404343131e-18
nfe2l2a	3.72803837313485e-16	0.669936955907407	0.23	0.102	7.11160600059204e-12	4.16114626070364e-18	0.657122659140278	0.291	0.11	7.93780260691826e-14	3.72803837313485e-16	8.32229252140729e-18
vaspb	2.1585401509364e-11	0.557477007485396	0.294	0.177	4.11763119192628e-07	4.68173282464652e-18	0.705914598936839	0.389	0.181	8.93087353629571e-14	2.1585401509364e-11	9.36346564929308e-18
tjp2b	9.78206480244378e-18	0.582277930299475	0.239	0.103	1.86602668171418e-13	6.70407617951745e-18	0.492289132624093	0.262	0.095	1.27886957200475e-13	9.78206480244378e-18	1.34081523590349e-17
magt1	1.83616800862583e-07	0.401568378073513	0.235	0.145	0.00350267409325463	8.82853484380072e-18	0.666988859088985	0.344	0.152	1.68413130680343e-13	1.83616800862583e-07	1.76570696876015e-17
crema	2.13480523479107e-13	0.530802038982558	0.201	0.092	4.07235446588745e-09	9.5006992892738e-18	0.523233353636598	0.262	0.095	1.81235339642187e-13	2.13480523479107e-13	1.90013985785477e-17
sh3pxd2aa	9.87312984279112e-18	0.441845813838563	0.187	0.07	1.88339824881083e-13	8.53179484375707e-12	0.294568134082756	0.205	0.08	1.6275251843951e-07	8.53179484375707e-12	1.97462596855823e-17
gask1b	6.78688962497846e-07	0.316431091649863	0.13	0.065	0.0129466706486089	9.9493098564698e-18	0.442665442818363	0.156	0.04	1.89793034822018e-13	6.78688962497846e-07	1.98986197129396e-17
abca1a	2.74463137599e-06	0.464595038486067	0.268	0.182	0.0523565881283852	1.00218696799535e-17	0.551391119687432	0.443	0.212	1.91177186014794e-13	2.74463137599e-06	2.00437393599071e-17
myl6	1.43718564426174e-13	0.569367005555426	0.251	0.127	2.74157533499369e-09	1.31734909749523e-17	0.403527799592657	0.303	0.119	2.51297513838191e-13	1.43718564426174e-13	2.63469819499046e-17
gpr146	1.37331891351562e-17	0.56363034987034	0.168	0.059	2.6197431594224e-13	2.94106515178442e-10	0.328140388544522	0.164	0.062	5.61037588354396e-06	2.94106515178442e-10	2.74663782703125e-17
snx9b	2.69331458305824e-08	0.301782767250454	0.232	0.133	0.000513776689864189	1.42397555365376e-17	0.519583646475697	0.283	0.108	2.7163757661499e-13	2.69331458305824e-08	2.84795110730752e-17
ddit3	8.11551778147033e-12	0.55199563293142	0.242	0.126	1.54811617199328e-07	1.48036520308354e-17	0.665873150516267	0.361	0.154	2.82394466140216e-13	8.11551778147033e-12	2.96073040616708e-17
ppp1r15a	1.62208091339454e-17	0.613306257238132	0.209	0.084	3.09428155039142e-13	6.50983460638503e-14	0.674428525222337	0.234	0.09	1.24181604951401e-09	6.50983460638503e-14	3.24416182678909e-17
ilk	1.78654027829255e-17	0.567581812562696	0.294	0.146	3.40800423487088e-13	3.54163220499856e-13	0.530682563120526	0.316	0.151	6.75601759425526e-09	3.54163220499856e-13	3.57308055658513e-17
calcrla	5.52826822848329e-15	0.688753421088433	0.185	0.077	1.05457244726547e-10	1.99185764376922e-17	0.650640648219288	0.164	0.045	3.79966764125416e-13	5.52826822848329e-15	3.98371528753844e-17
ARF5	2.17465737308116e-17	0.565957887241977	0.429	0.253	4.14837640488962e-13	7.39732955662072e-17	0.57342041913289	0.512	0.271	1.41111458622097e-12	7.39732955662072e-17	4.34931474616233e-17
slc43a1a	2.37309433063231e-17	0.582444943870504	0.232	0.103	4.52691474511419e-13	1.58687725831227e-08	0.377694195656883	0.217	0.107	0.000302712705795649	1.58687725831227e-08	4.74618866126463e-17
cxxc5b	1.34327442104014e-09	0.4688445386683	0.194	0.102	2.56243028557617e-05	2.57299016357507e-17	0.576999069498276	0.266	0.101	4.90823603603581e-13	1.34327442104014e-09	5.14598032715016e-17
si:ch1073-392o20.2	1.5133429739953e-11	0.462445503588157	0.239	0.127	2.88685305719343e-07	2.67920730519904e-17	0.555521113744835	0.303	0.123	5.1108558553977e-13	1.5133429739953e-11	5.3584146103981e-17
sema3fb	2.9732397039889e-08	0.336371833277143	0.111	0.048	0.000567175205932922	4.53964411426022e-17	0.501065440963969	0.152	0.04	8.65982511236279e-13	2.9732397039889e-08	9.07928822852044e-17
homeza	7.31277181667087e-11	0.317805315020447	0.14	0.059	1.39498435174814e-06	4.89590728517851e-17	0.489753615631546	0.217	0.073	9.33943273720653e-13	7.31277181667087e-11	9.79181457035704e-17
mcl1a	2.09946704054442e-11	0.514542763801327	0.538	0.421	4.00494332654254e-07	5.02433074594015e-17	0.605807719436797	0.664	0.429	9.58441333095544e-13	2.09946704054442e-11	1.00486614918804e-16
cdkn1bb	3.97247809097128e-06	0.369632988947644	0.493	0.402	0.0757789920633682	5.76775772748315e-17	0.657474164822295	0.664	0.416	1.10025746409469e-12	3.97247809097128e-06	1.15355154549664e-16
tln1	6.80361427925099e-17	0.662785819356791	0.427	0.252	1.29785745990992e-12	5.98300308750874e-17	0.605816758285772	0.496	0.252	1.14131766897317e-12	6.80361427925099e-17	1.19660061750175e-16
peak1	1.12755471632837e-11	0.386678056605773	0.118	0.043	2.15092337686801e-07	7.20525738061078e-17	0.297246676406672	0.143	0.036	1.37447489792531e-12	1.12755471632837e-11	1.44105147612216e-16
atp1a1a.1	1.93006380364627e-08	0.380540985254424	0.389	0.278	0.000368178971183562	7.89476691056376e-17	0.546664374874452	0.512	0.28	1.50600573585914e-12	1.93006380364627e-08	1.57895338211275e-16
ptpn21	7.96883126282029e-17	0.617142113834789	0.227	0.098	1.5201342516956e-12	4.15998298359429e-10	0.381456493595566	0.221	0.098	7.93558353950446e-06	4.15998298359429e-10	1.59376625256406e-16
rbms2a	1.79499573375594e-15	0.581299115905433	0.261	0.124	3.42413386171283e-11	8.36247291577017e-17	0.510891512039624	0.258	0.096	1.59522533341232e-12	1.79499573375594e-15	1.67249458315404e-16
pkp3b	1.07366039175798e-16	0.389201928197715	0.209	0.083	2.04811456331752e-12	5.3095775860338e-15	0.456314481679499	0.193	0.064	1.01285502031181e-10	5.3095775860338e-15	2.14732078351596e-16
wsb1	4.03213569903379e-10	0.400064108702126	0.322	0.198	7.69170205947685e-06	1.12368123805015e-16	0.518801225463796	0.402	0.191	2.14353432970446e-12	4.03213569903379e-10	2.24736247610029e-16
rsrp1	1.13950276885217e-16	0.736469412685593	0.462	0.299	2.1737154818624e-12	9.68976428347439e-12	0.573510518822834	0.471	0.281	1.84841943471557e-07	9.68976428347439e-12	2.27900553770434e-16
lrp10	5.90965393234194e-08	0.31357006070519	0.137	0.067	0.00112732558413355	1.16721999636132e-16	0.643867282912243	0.18	0.055	2.22658886505885e-12	5.90965393234194e-08	2.33443999272263e-16
wasf3b	2.51971147621126e-06	0.330360481216389	0.339	0.245	0.0480660161202059	1.29421078366603e-16	0.556960618862373	0.406	0.194	2.46883649092132e-12	2.51971147621126e-06	2.58842156733205e-16
sirt2	1.50567001214725e-07	0.389638640674362	0.149	0.078	0.00287221611517209	1.49215446111326e-16	0.387290425371582	0.217	0.075	2.84643385001965e-12	1.50567001214725e-07	2.98430892222653e-16
arl5c	3.77618091849754e-12	0.447388645503552	0.18	0.082	7.20344272012592e-08	1.60451751719907e-16	0.567790401503235	0.254	0.095	3.06077761580894e-12	3.77618091849754e-12	3.20903503439814e-16
afdna	7.31860629456975e-13	0.353546089925172	0.571	0.379	1.39609733675212e-08	1.75540323938618e-16	0.576373950704203	0.594	0.331	3.34860721945308e-12	7.31860629456975e-13	3.51080647877237e-16
jak1	5.12623243022348e-15	0.581742025687791	0.294	0.155	9.77880098389431e-11	1.96579639115365e-16	0.640039975743259	0.357	0.167	3.74995319576471e-12	5.12623243022348e-15	3.93159278230732e-16
atp2b4	2.21828077945303e-16	0.504402831208433	0.275	0.132	4.2315924148846e-12	2.2525663137096e-08	0.37810536865437	0.275	0.147	0.000429699550003243	2.2525663137096e-08	4.43656155890606e-16
zgc:153867	2.97692051198682e-16	0.553610321948937	0.654	0.518	5.67877356866605e-12	1.5679878387649e-13	0.660919691777936	0.664	0.502	2.99109360122792e-09	1.5679878387649e-13	5.95384102397363e-16
itm2ba	2.05097138146423e-05	0.362114597445679	0.374	0.295	0.391243300728116	3.34434180837074e-16	0.622762726324996	0.52	0.301	6.37966643364803e-12	2.05097138146423e-05	6.68868361674152e-16
fkbp1b	1.75946730469826e-11	0.312586160610667	0.123	0.048	3.35635983044241e-07	5.53441009061868e-16	0.368778599450616	0.172	0.052	1.05574406888642e-11	1.75946730469826e-11	1.10688201812374e-15
bambib	6.23411891452424e-16	0.353402437605456	0.111	0.033	1.18922052413464e-11	5.65517401942285e-12	0.263643312176647	0.148	0.049	1.0787809959451e-07	5.65517401942285e-12	1.24682378290485e-15
ssh2a	6.33969374853719e-11	0.327501604082556	0.197	0.096	1.20935997947095e-06	1.06934321002186e-15	0.618353185696459	0.234	0.086	2.0398791074377e-11	6.33969374853719e-11	2.13868642004371e-15
MDFIC	1.27686662687751e-15	0.485015569028467	0.142	0.049	2.43575077743153e-11	8.32600152091872e-15	0.328542847396108	0.164	0.049	1.58826805013046e-10	8.32600152091872e-15	2.55373325375501e-15
tcf3b	1.3118772011458e-15	0.658137401805475	0.486	0.327	2.50253694890573e-11	1.35677116765322e-08	0.368852551562463	0.5	0.332	0.000258817667941529	1.35677116765322e-08	2.6237544022916e-15
arhgef10	3.42517233855327e-09	0.289616065969887	0.104	0.041	6.53385875302422e-05	1.83261057826225e-15	0.423400958761559	0.131	0.034	3.49588793909307e-11	3.42517233855327e-09	3.66522115652449e-15
lypd6	2.04378619821459e-10	0.344108439543404	0.147	0.065	3.89872655171414e-06	2.13250742521496e-15	0.413291734393039	0.217	0.077	4.06797116434006e-11	2.04378619821459e-10	4.26501485042993e-15
calua	2.55095665074863e-07	0.371156081460706	0.263	0.167	0.0048662049069681	2.16559617490956e-15	0.705896585213045	0.344	0.157	4.13109126325748e-11	2.55095665074863e-07	4.33119234981912e-15
entpd1	1.59912594649162e-08	0.345023752892706	0.156	0.077	0.000305049265552741	2.24325175462692e-15	0.475153339550011	0.197	0.065	4.27922704712631e-11	1.59912594649162e-08	4.48650350925383e-15
vamp3	3.06124939002275e-05	0.392370055000867	0.256	0.188	0.58396393364074	2.42595881612645e-15	0.622903154188027	0.381	0.199	4.62775903764282e-11	3.06124939002275e-05	4.85191763225292e-15
hbp1	3.82675723637715e-07	0.321979919107519	0.13	0.064	0.00729992210411306	2.97199869380694e-15	0.470586486506491	0.197	0.066	5.66938470830612e-11	3.82675723637715e-07	5.9439973876139e-15
slc25a25a	7.28612616147084e-11	0.526739539537816	0.213	0.111	1.38990142656218e-06	3.15385864184088e-15	0.504759501539894	0.242	0.092	6.01630074517567e-11	7.28612616147084e-11	6.30771728368176e-15
furina	7.81605511227005e-11	0.346436741379331	0.145	0.062	1.49099067321663e-06	3.64536594296639e-15	0.496061499075617	0.209	0.074	6.95390007280269e-11	7.81605511227005e-11	7.29073188593276e-15
adam10a	9.9110537240681e-14	0.510546113304577	0.332	0.189	1.89063260840323e-09	3.73759355338783e-15	0.432501175272074	0.373	0.178	7.12983346244263e-11	9.9110537240681e-14	7.47518710677565e-15
cst14a.2	4.97929977162612e-07	0.362102176175833	0.291	0.202	0.00949851224435399	4.55270211589547e-15	0.638140565888155	0.406	0.219	8.6847345562822e-11	4.97929977162612e-07	9.10540423179096e-15
zfand5b	5.51773408024668e-09	0.506684547852686	0.469	0.36	0.000105256295314786	4.62733556558863e-15	0.645341704885505	0.582	0.361	8.82710532491688e-11	5.51773408024668e-09	9.25467113117725e-15
p4hb	5.01592736920294e-15	0.527549870182966	0.37	0.214	9.56838304949152e-11	1.08426228137254e-05	0.36964281281894	0.34	0.228	0.206833872794625	1.08426228137254e-05	1.00318547384059e-14
sept7b	5.17686539977624e-09	0.458703738057142	0.431	0.322	9.87538843661316e-05	6.15755513338652e-15	0.702339920128025	0.496	0.285	1.17461521724481e-10	5.17686539977624e-09	1.23151102667731e-14
spred2b	0.000102704082992795	0.339976322623579	0.194	0.13	1	6.19155018668836e-15	0.554570267121922	0.254	0.101	1.18110011361267e-10	0.000102704082992795	1.23831003733768e-14
sgk1	3.61448797600903e-12	0.330868505863294	0.301	0.163	6.89499726303483e-08	7.69173139263964e-15	0.340713727926292	0.352	0.161	1.46727468045994e-10	3.61448797600903e-12	1.53834627852792e-14
acap1	2.06184379613398e-13	0.519089101557364	0.121	0.043	3.93317322550519e-09	8.03789827228485e-15	0.568061496005641	0.18	0.06	1.53330947442106e-10	2.06184379613398e-13	1.60757965445696e-14
ptbp1a	5.82982094527e-06	0.400576861402868	0.389	0.297	0.111209664351971	8.54695195125269e-15	0.524597009234493	0.496	0.281	1.63041655422096e-10	5.82982094527e-06	1.70939039025053e-14
map1lc3a	2.48602222771462e-07	0.312031032315433	0.137	0.07	0.00474233600158841	9.09262401616636e-15	0.440395250239936	0.234	0.089	1.73450895732389e-10	2.48602222771462e-07	1.81852480323326e-14
lamc1	5.26687243188372e-14	0.321512990922539	0.178	0.072	1.00470858510614e-09	9.78107255551471e-15	0.428920142579957	0.205	0.071	1.86583740068999e-10	5.26687243188372e-14	1.95621451110294e-14
ephb4a	1.19561620011481e-14	0.48577280574031	0.201	0.086	2.280757463339e-10	3.49042335015143e-08	0.284359381983204	0.148	0.06	0.000665833158274886	3.49042335015143e-08	2.39123240022959e-14
zgc:113363	1.40088064828141e-14	0.389044034541817	0.142	0.051	2.67231992466162e-10	1.15456403318158e-10	0.292111401677913	0.135	0.045	2.20244634969719e-06	1.15456403318158e-10	2.80176129656279e-14
nxn	6.35880859940733e-12	0.312684703296492	0.194	0.09	1.21300632842294e-07	1.4130840809396e-14	0.33233359517059	0.234	0.088	2.69559919280037e-10	6.35880859940733e-12	2.82616816187917e-14
anxa11b	1.45661468267227e-10	0.378205210963116	0.282	0.164	2.77863816866562e-06	1.4182572608653e-14	0.522138989411066	0.348	0.166	2.70546755082665e-10	1.45661468267227e-10	2.83651452173059e-14
fhod1	2.45745256002689e-09	0.382359752784027	0.14	0.063	4.6878365035073e-05	1.80422455247277e-14	0.329926085377289	0.148	0.042	3.44173875629706e-10	2.45745256002689e-09	3.60844910494551e-14
rbms1a	2.13131791954797e-14	0.502754616187949	0.294	0.155	4.06570206332972e-10	2.66152216860505e-10	0.451867641375345	0.275	0.135	5.077119688831e-06	2.66152216860505e-10	4.2626358390959e-14
arhgap29a	7.89237152300934e-10	0.300170207781765	0.156	0.071	1.50554879172926e-05	2.21280772669596e-14	0.411272412081498	0.168	0.052	4.2211520194452e-10	7.89237152300934e-10	4.42561545339185e-14
irf2	2.24283801082349e-07	0.383893715610916	0.13	0.065	0.0042784377894469	2.32022285775283e-14	0.640796832859731	0.193	0.068	4.4260571234493e-10	2.24283801082349e-07	4.6404457155056e-14
si:ch211-218c6.8	5.1770131984948e-10	0.412130357326814	0.182	0.093	9.87567037744868e-06	3.38462637534907e-14	0.365094112661476	0.254	0.105	6.45651327361589e-10	5.1770131984948e-10	6.76925275069802e-14
cd276	5.20047301364616e-13	0.387224462090367	0.223	0.104	9.92042232083142e-09	4.04559483278225e-14	0.272522764706409	0.213	0.076	7.71737670301543e-10	5.20047301364616e-13	8.09118966556433e-14
trip10a	2.53679917906403e-05	0.265348612773064	0.137	0.078	0.483919811398254	4.10706576102072e-14	0.272915986192932	0.168	0.052	7.83463864572313e-10	2.53679917906403e-05	8.21413152204125e-14
crlf3	4.18837937131364e-14	0.593262940134325	0.142	0.054	7.9897524887179e-10	3.63817591433634e-12	0.552044271548493	0.18	0.068	6.940184374188e-08	3.63817591433634e-12	8.37675874262708e-14
ctsf	4.28339164631466e-14	0.432047820457487	0.28	0.142	8.17099790450985e-10	6.90416494157507e-12	0.559478808273569	0.287	0.136	1.31703850425486e-07	6.90416494157507e-12	8.56678329262914e-14
plscr3b	1.09771955428084e-13	0.510004497639043	0.237	0.117	2.09400982174612e-09	4.71753586718116e-14	0.426977705652564	0.295	0.131	8.99917142023479e-10	1.09771955428084e-13	9.43507173436208e-14
phactr4a	5.18019865019112e-10	0.35307019718501	0.137	0.06	9.88174694510459e-06	6.07180349882687e-14	0.519932950689901	0.193	0.069	1.15825723543621e-09	5.18019865019112e-10	1.21436069976534e-13
epn2	1.36736366089237e-05	0.318186310744852	0.209	0.137	0.260838291951829	6.64617602715955e-14	0.566981360446885	0.311	0.147	1.26782453894096e-09	1.36736366089237e-05	1.32923520543186e-13
higd1a	2.57905264821835e-06	0.336891289619596	0.289	0.199	0.0491980083174132	1.11145498420065e-13	0.656030606681	0.385	0.199	2.12021152786115e-09	2.57905264821835e-06	2.22290996840116e-13
prr13	1.36226279335566e-13	0.449994327599455	0.149	0.059	2.59865250460526e-09	7.1604740576549e-09	0.430262554719158	0.156	0.063	0.000136593203123825	7.1604740576549e-09	2.72452558671113e-13
ccng1	1.49804975209174e-13	0.718052048459888	0.519	0.366	2.85767970709019e-09	3.17291588387119e-09	0.540634618690257	0.504	0.327	6.05265434007268e-05	3.17291588387119e-09	2.99609950418324e-13
si:dkey-199f5.8	1.19023411199694e-12	0.425708131696913	0.178	0.078	2.27049059204537e-08	1.63102047386209e-13	0.555581400436303	0.193	0.07	3.11133465593931e-09	1.19023411199694e-12	3.2620409477239e-13
pik3c2a	2.7462870949275e-12	0.479152662535529	0.187	0.086	5.23881726228371e-08	1.69882241010336e-13	0.39690969877548	0.205	0.076	3.24067362951317e-09	2.7462870949275e-12	3.39764482020643e-13
myo7aa	1.71377610367659e-13	0.368922460297536	0.168	0.068	3.26919929537346e-09	5.13282512475132e-13	0.456445222940303	0.135	0.04	9.79137720797561e-09	5.13282512475132e-13	3.42755220735288e-13
flot2a	1.6641534517571e-08	0.325063496376087	0.348	0.231	0.000317453912457184	1.90034233659017e-13	0.531853214655336	0.443	0.249	3.62509304127942e-09	1.6641534517571e-08	3.80068467317999e-13
sash1a	1.06839601945324e-07	0.259151108393406	0.4	0.269	0.002038072246709	2.08969259641425e-13	0.432021209583643	0.426	0.216	3.98629759691982e-09	1.06839601945324e-07	4.17938519282806e-13
mycb	2.78048466592858e-13	0.809979349060584	0.242	0.124	5.30405254872535e-09	7.69638226502435e-09	0.80138376978293	0.291	0.161	0.000146816188087605	7.69638226502435e-09	5.56096933185638e-13
ier5	3.25202715899862e-13	0.503452297061807	0.678	0.54	6.20356700850576e-09	8.2765397583581e-11	0.513340024452913	0.717	0.513	1.57883272430439e-06	8.2765397583581e-11	6.50405431799616e-13
rab5aa	1.85218734666994e-05	0.272215544209439	0.296	0.214	0.353323258250757	3.41327154492422e-13	0.601242354202796	0.398	0.215	6.51115679909744e-09	1.85218734666994e-05	6.82654308984725e-13
UBB	0.000258051102359419	0.393657245905854	0.502	0.442	1	4.69762396160302e-13	0.61670273437691	0.586	0.386	8.96118746915393e-09	0.000258051102359419	9.39524792320381e-13
zeb1b	4.72288626426644e-13	0.518360120677072	0.204	0.094	9.00937783771466e-09	7.19959306995134e-07	0.264149136222497	0.217	0.112	0.0137339437402392	7.19959306995134e-07	9.44577252853062e-13
stard9	2.65986099031939e-11	0.314777509349634	0.211	0.102	5.07395082513327e-07	4.76002333793079e-13	0.257052339577546	0.23	0.089	9.08022051943677e-09	2.65986099031939e-11	9.5200466758593e-13
atf3	1.23063246770224e-09	0.286835525858685	0.223	0.12	2.3475544953888e-05	5.69739065075285e-13	0.563908496462456	0.324	0.15	1.08683424053761e-08	1.23063246770224e-09	1.13947813015024e-12
nucb1	4.90212253302608e-08	0.357014338915294	0.23	0.138	0.000935128894400055	6.57130421544847e-13	0.491262982853404	0.299	0.143	1.25354199213895e-08	4.90212253302608e-08	1.31426084308926e-12
eif3jb	5.20639840974687e-11	0.477558700173065	0.329	0.207	9.93172560643314e-07	6.74776371354402e-13	0.582114946662802	0.373	0.2	1.28720340599566e-08	5.20639840974687e-11	1.34955274270835e-12
ywhaz	0.000110920822269355	0.294764280575788	0.367	0.294	1	6.81759359585597e-13	0.469220751899109	0.512	0.303	1.30052415434549e-08	0.000110920822269355	1.36351871917073e-12
plod1a	2.03919239855944e-12	0.400104740878605	0.142	0.056	3.889963419492e-08	7.09938815171327e-13	0.317729945442416	0.18	0.063	1.35427928382082e-08	2.03919239855944e-12	1.41987763034214e-12
skia	1.18699492649836e-09	0.516498454230045	0.296	0.185	2.26431152178827e-05	7.60240261723687e-13	0.550073819782014	0.369	0.194	1.45023432326411e-08	1.18699492649836e-09	1.52048052344679e-12
slc12a4	1.17262478835546e-10	0.269413439962737	0.109	0.041	2.23689904626687e-06	8.05938988030264e-13	0.544117723257194	0.135	0.04	1.53740921356653e-08	1.17262478835546e-10	1.61187797605988e-12
cry1a	6.4327016351147e-07	0.325005651463953	0.142	0.075	0.0122710216391448	8.27535797156101e-13	0.381326003031834	0.164	0.056	1.57860728665498e-08	6.4327016351147e-07	1.65507159431152e-12
zgc:92140	0.000370905461751359	0.278407080416403	0.18	0.122	1	9.19152714900057e-13	0.313041891950977	0.27	0.119	1.75337571894335e-08	0.000370905461751359	1.83830542979927e-12
pacsin2	9.90437109760112e-13	0.482151295272064	0.182	0.082	1.88935783057839e-08	8.47209801856592e-10	0.352384774758066	0.18	0.075	1.61613741802163e-05	8.47209801856592e-10	1.98087421951924e-12
grinab	2.48945353673915e-09	0.528613672709604	0.37	0.257	4.7488815666836e-05	1.00718582489456e-12	0.537191460051221	0.434	0.244	1.92130767956886e-08	2.48945353673915e-09	2.0143716497881e-12
ablim1b	4.88693429215617e-08	0.433418787168235	0.159	0.082	0.000932231585571711	1.34315961969766e-12	0.446452526996003	0.221	0.09	2.56221129053527e-08	4.88693429215617e-08	2.68631923939352e-12
C3H16orf72.1	4.41011012711124e-05	0.449863784325313	0.427	0.361	0.84127260784774	1.35461265569022e-12	0.632026669742752	0.553	0.363	2.58405910199467e-08	4.41011012711124e-05	2.70922531137861e-12
bin3	1.42153406165785e-12	0.55058202874634	0.204	0.098	2.71171837601852e-08	3.92712716456833e-12	0.309499311376047	0.238	0.102	7.49138777913054e-08	3.92712716456833e-12	2.84306812331367e-12
tlnrd1	7.47975075110831e-08	0.272856466979463	0.175	0.093	0.00142683725328142	1.55555239333698e-12	0.404921529899092	0.189	0.069	2.96737174552962e-08	7.47975075110831e-08	3.11110478667154e-12
sdcbp2	7.60583661509609e-06	0.391547189307312	0.327	0.244	0.145088939269573	1.83762290618549e-12	0.492956668820998	0.422	0.244	3.50544945583944e-08	7.60583661509609e-06	3.6752458123676e-12
kctd5a	0.00651307263311305	0.28960031569195	0.346	0.301	1	1.92348588472542e-12	0.522727175398557	0.484	0.301	3.66924167370221e-08	0.00651307263311305	3.84697176944712e-12
MYADM	2.93682101506929e-08	0.308804074422559	0.187	0.1	0.000560227976834617	1.97843920707888e-12	0.376215932757787	0.209	0.082	3.77407063142368e-08	2.93682101506929e-08	3.95687841415385e-12
inppl1a	1.31073667207844e-10	0.397012883396804	0.19	0.092	2.50036127565683e-06	2.14924297645637e-12	0.547491551927046	0.213	0.085	4.09989590188817e-08	1.31073667207844e-10	4.29848595290811e-12
ulk2	8.64351211234031e-06	0.314328412739939	0.159	0.092	0.164883637055004	2.18053291721849e-12	0.425216589653139	0.25	0.108	4.15958459288599e-08	8.64351211234031e-06	4.36106583443223e-12
zgc:123010	2.47799250191616e-07	0.340044380121646	0.116	0.055	0.00472701849665527	2.36118256425436e-12	0.35830429650477	0.148	0.048	4.50419185957161e-08	2.47799250191616e-07	4.72236512850313e-12
csnk1a1	6.64050016478203e-09	0.445088480145563	0.604	0.497	0.000126674181143382	2.83973592768078e-12	0.468760531073225	0.676	0.471	5.41708025564385e-08	6.64050016478203e-09	5.67947185535348e-12
carhsp1	0.0108485546150737	0.318503261521031	0.204	0.163	1	3.14712910685249e-12	0.375209849357269	0.299	0.143	6.0034634842318e-08	0.0108485546150737	6.29425821369507e-12
chmp1b	0.00806925803179847	0.330645702926113	0.227	0.186	1	3.55889066037748e-12	0.424429910947038	0.377	0.209	6.78893982373607e-08	0.00806925803179847	7.11778132074227e-12
myl12.1	7.36539322921647e-12	0.428503553003183	0.654	0.55	1.40502241240533e-07	3.72074980213405e-12	0.462479560309998	0.73	0.531	7.09770232255092e-08	7.36539322921647e-12	7.44149960425425e-12
pgrmc1	0.0080408713598156	0.279896163504304	0.225	0.18	1	4.42811230677102e-12	0.573980905455699	0.344	0.182	8.44706703639641e-08	0.0080408713598156	8.85622461352244e-12
myo1cb	4.56626760930211e-12	0.366186027874948	0.301	0.163	8.71061209150471e-08	1.08484354975324e-10	0.334088191227378	0.287	0.135	2.06944755550928e-06	1.08484354975324e-10	9.13253521858335e-12
npc2	0.00173629764357308	0.251765067856558	0.206	0.152	1	4.8777489724774e-12	0.431997670985808	0.328	0.168	9.30479393989789e-08	0.00173629764357308	9.755497944931e-12
ccnl1a	1.89624058886028e-09	0.449940715287173	0.422	0.304	3.61726854730987e-05	5.2066677573386e-12	0.722081710552806	0.488	0.305	9.93223941389912e-08	1.89624058886028e-09	1.04133355146501e-11
mt-atp6	6.43224351901987e-12	0.399084793763284	0.993	0.961	1.22701477368823e-07	9.71441599436545e-07	0.516143943686109	0.996	0.978	0.0185312199508515	9.71441599436545e-07	1.28644870379984e-11
btg1	6.59497010067865e-12	0.480576143192404	0.709	0.575	1.25805649640546e-07	4.76977384094446e-10	0.48850639318715	0.77	0.609	9.09882057898566e-06	4.76977384094446e-10	1.31899402013138e-11
sptan1	1.85152155624885e-05	0.283061889790365	0.405	0.314	0.35319625207003	7.21900994924898e-12	0.597327453062894	0.48	0.285	1.37709833791874e-07	1.85152155624885e-05	1.44380198984458e-11
tuba8l	9.42585274590143e-08	0.388144836830302	0.616	0.475	0.00179807566980816	8.36893118696096e-12	0.65752402900696	0.709	0.472	1.59645731322467e-07	9.42585274590143e-08	1.67378623738519e-11
lgr4	1.18234768065564e-11	0.390626973808381	0.175	0.079	2.25544643561869e-07	3.63330277337457e-10	0.352286718872231	0.184	0.075	6.93088837048933e-06	3.63330277337457e-10	2.36469536129729e-11
lfng	7.12993297429707e-07	0.545271584804346	0.415	0.31	0.0136010601417691	1.44339984560686e-11	0.725689591064411	0.463	0.273	2.75342954547964e-07	7.12993297429707e-07	2.88679969119288e-11
tll1	1.32476957004329e-07	0.342065926704965	0.13	0.062	0.00252713043181459	1.48786616319173e-11	0.37118375223749	0.119	0.035	2.83825349290454e-07	1.32476957004329e-07	2.97573232636131e-11
ccn2a	1.50314449366175e-11	0.835983599069724	0.225	0.116	2.86739843610916e-07	4.12808829554228e-08	0.57977795295347	0.238	0.12	0.000787474123257645	4.12808829554228e-08	3.00628898730091e-11
boc	1.98545480642187e-11	0.259317531487836	0.23	0.115	3.78745358873036e-07	1.97034712679665e-09	0.260135153840493	0.303	0.155	3.75863417907729e-05	1.97034712679665e-09	3.97090961280432e-11
cab39l1	8.86285320504459e-09	0.397485895651866	0.19	0.103	0.000169067787739431	2.17144625539106e-11	0.275439248121888	0.258	0.119	4.14225087678399e-07	8.86285320504459e-09	4.34289251073497e-11
amot	7.4215128759954e-09	0.338574270169877	0.116	0.05	0.000141572779622488	2.30306083708627e-11	0.303621911775665	0.131	0.041	4.39331885282576e-07	7.4215128759954e-09	4.60612167411949e-11
rpz2	0.0219533196951221	0.303434549512557	0.107	0.078	1	2.32664631269433e-11	0.307405335506162	0.209	0.087	4.43831050609571e-07	0.0219533196951221	4.65329262533452e-11
mink1	4.20006373316139e-08	0.275212833235686	0.14	0.067	0.000801204157737868	3.10880375845541e-11	0.37533846392737	0.164	0.059	5.93035404962955e-07	4.20006373316139e-08	6.21760751681418e-11
mindy1	8.13511216331981e-05	0.434743115855802	0.109	0.062	1	3.72988288264659e-11	0.28107539120142	0.172	0.065	7.11512458693664e-07	8.13511216331981e-05	7.45976576515404e-11
rhoab	0.00966098522135504	0.264186705319578	0.474	0.451	1	3.75042467078071e-11	0.678422252590466	0.578	0.419	7.15431010198127e-07	0.00966098522135504	7.50084934142075e-11
necap2	1.59894927544442e-06	0.32929848155699	0.14	0.076	0.0305015563783777	4.4645960702752e-11	0.369140039586439	0.201	0.083	8.51666346365698e-07	1.59894927544442e-06	8.92919214035106e-11
txndc5	1.07623240318675e-10	0.544998789188453	0.216	0.116	2.05302093231904e-06	4.60469803904914e-11	0.547728948976149	0.254	0.121	8.78392197929015e-07	1.07623240318675e-10	9.20939607788624e-11
slco5a1a	2.34478128411982e-10	0.376948817369605	0.154	0.07	4.47290477758698e-06	4.72397362538383e-11	0.427034068896721	0.18	0.07	9.01145208778219e-07	2.34478128411982e-10	9.44794725054449e-11
pdia3	0.000133120037886636	0.30432990076718	0.389	0.31	1	5.16895591935548e-11	0.496556145535509	0.537	0.342	9.86030031176251e-07	0.000133120037886636	1.03379118384438e-10
asap1b	5.42369635280805e-11	0.301941450368585	0.358	0.213	1.03462431626166e-06	2.76341962777919e-10	0.421622853776318	0.316	0.164	5.27149928195159e-06	2.76341962777919e-10	1.08473927053219e-10
ap2m1a	4.94422705152866e-05	0.287251506364828	0.495	0.421	0.943160752349608	6.37123054918893e-11	0.335473887527858	0.615	0.426	1.21537593956328e-06	4.94422705152866e-05	1.27424610979719e-10
prkar1aa	1.18789653693347e-09	0.614973717147108	0.258	0.156	2.26603143385429e-05	6.37309810556192e-11	0.48183237460549	0.328	0.174	1.21573219461699e-06	1.18789653693347e-09	1.27461962107176e-10
soga1	1.41228289383318e-08	0.523240589944865	0.351	0.236	0.000269407084827617	6.57989773320398e-11	0.440025371301749	0.373	0.204	1.25518129158599e-06	1.41228289383318e-08	1.3159795465975e-10
mesd	0.0210371302378165	0.280400587817906	0.242	0.206	1	9.02540345294718e-11	0.579203887332405	0.369	0.21	1.7216859626842e-06	0.0210371302378165	1.80508069050797e-10
sntb2	9.6874238172873e-10	0.340800901289252	0.209	0.111	1.84797296738573e-05	1.33476310595732e-10	0.510259634428221	0.246	0.116	2.54619410092419e-06	9.6874238172873e-10	2.66952621173648e-10
chmp5b	8.02833265326866e-05	0.508511250236955	0.273	0.211	1	1.60310069660178e-10	0.447446023488421	0.365	0.212	3.05807488883755e-06	8.02833265326866e-05	3.20620139294655e-10
plod3	1.80324129576282e-10	0.367513928162726	0.178	0.086	3.43986309579716e-06	4.25794635900911e-08	0.419536513151772	0.189	0.089	0.000812245847444579	4.25794635900911e-08	3.60648259120047e-10
tenm3	1.85086042931824e-10	0.332704675220291	0.232	0.123	3.53070135496747e-06	0.00517219999739015	0.271308846918977	0.234	0.168	1	0.00517219999739015	3.7017208582939e-10
pkn1a	9.85545913506793e-10	0.402497171140422	0.225	0.124	1.88002738460556e-05	1.93530922689592e-10	0.431737307366405	0.238	0.11	3.69179588122665e-06	9.85545913506793e-10	3.87061845341729e-10
sh3pxd2b	0.000544944348868066	0.269454446445198	0.154	0.102	1	2.05256955961327e-10	0.482367387721065	0.221	0.098	3.91548169191827e-06	0.000544944348868066	4.10513911880522e-10
gab1	1.00570433758731e-09	0.359973168299501	0.216	0.115	1.91848159438155e-05	2.42708773305452e-10	0.324540467031475	0.225	0.1	4.6299125595748e-06	1.00570433758731e-09	4.85417546551995e-10
mark3b	1.97106600443777e-07	0.404142101479107	0.18	0.101	0.0037600055100655	2.44699518687774e-10	0.356323932567212	0.238	0.11	4.66788801848798e-06	1.97106600443777e-07	4.8939903731567e-10
ip6k2b	0.000424475700707207	0.274087724253132	0.251	0.186	1	2.73760628974513e-10	0.407845422290445	0.369	0.204	5.22225775831782e-06	0.000424475700707207	5.4752125787408e-10
rabac1	4.19301913903347e-07	0.464505126766534	0.164	0.092	0.00799860330962025	2.87498250093136e-10	0.259883520595321	0.225	0.102	5.48431661877666e-06	4.19301913903347e-07	5.74996500103616e-10
pdcd6	4.94216428984665e-08	0.284191775763271	0.126	0.059	0.000942767259931147	3.06407806544442e-10	0.337616951445177	0.18	0.073	5.84503531764177e-06	4.94216428984665e-08	6.12815612994997e-10
maff	5.0906548298148e-07	0.514689977814479	0.282	0.191	0.00971093315335471	3.17610689239083e-10	0.610187395234755	0.389	0.229	6.05874150792474e-06	5.0906548298148e-07	6.35221378377287e-10
nuak1b	0.00087265937472423	0.388015738972765	0.14	0.095	1	3.34138430015954e-10	0.429956538135682	0.234	0.107	6.37402469098433e-06	0.00087265937472423	6.68276859920257e-10
dvl2	8.43780583865916e-06	0.341638714586303	0.133	0.074	0.160959584178262	4.19396742739204e-10	0.493769096963565	0.197	0.085	8.00041226449305e-06	8.43780583865916e-06	8.38793485302512e-10
ttc3	3.67654341543976e-08	0.471701047903303	0.166	0.088	0.000701337421929288	4.33607802454664e-10	0.473709884727906	0.197	0.085	8.27150243962518e-06	3.67654341543976e-08	8.6721560472131e-10
lhfpl2a	6.78432834923752e-05	0.380587186012576	0.22	0.153	1	4.74699445667066e-10	0.480264391518545	0.299	0.157	9.05536662554494e-06	6.78432834923752e-05	9.49398891108792e-10
ptbp1b	3.98601756477534e-08	0.382767139169792	0.306	0.197	0.000760372710656544	4.80155788005742e-10	0.349519737217373	0.336	0.179	9.15945181199754e-06	3.98601756477534e-08	9.60311575780933e-10
snx12	0.000541425296033482	0.263921977912492	0.332	0.268	1	5.42907630667802e-10	0.402409606540102	0.422	0.26	1.0356505962619e-05	0.000541425296033482	1.08581526104085e-09
atf4a	1.04565851836682e-09	0.488058745439216	0.502	0.383	1.99469818963655e-05	1.1222922297373e-06	0.510583333312696	0.537	0.395	0.0214088465744688	1.1222922297373e-06	2.09131703564024e-09
si:ch211-191j22.3	0.0122716730014831	0.30455154244034	0.254	0.215	1	1.10508151975303e-09	0.323792548241423	0.377	0.223	2.10805350708089e-05	0.0122716730014831	2.21016303828486e-09
rock2a	1.23802704892504e-09	0.415045776763945	0.211	0.114	2.3616603985294e-05	3.79869874012306e-08	0.33327797245452	0.217	0.108	0.000724639771665875	3.79869874012306e-08	2.47605409631736e-09
srpra	0.000130874945929981	0.416487670909239	0.211	0.151	1	1.49240022671302e-09	0.47488214781473	0.291	0.157	2.84690267247776e-05	0.000130874945929981	2.98480045119878e-09
mef2d	5.45483298177373e-06	0.467759644355866	0.256	0.175	0.104056393960316	1.68411479900712e-09	0.543742892116765	0.328	0.186	3.21261739058598e-05	5.45483298177373e-06	3.368229595178e-09
pcyt2	0.000104557387210323	0.313498113281679	0.164	0.106	1	2.19292708732679e-09	0.409392969767831	0.23	0.109	4.18322771178458e-05	0.000104557387210323	4.38585416984464e-09
smad7	8.75803877840905e-09	0.430905403850357	0.379	0.255	0.000167068347736931	2.21907208581035e-09	0.294843930211357	0.422	0.242	4.23310191089182e-05	8.75803877840905e-09	4.43814416669641e-09
ext2	2.51933517818231e-09	0.360119947323574	0.18	0.093	4.80588378590058e-05	1.40471438578003e-08	0.419577144958349	0.189	0.087	0.000267963316231398	1.40471438578003e-08	5.03867035001756e-09
sri	1.71289446595489e-06	0.300735895964486	0.275	0.185	0.0326751748325554	3.37467042354354e-09	0.311863446011551	0.344	0.195	6.43752129995165e-05	1.71289446595489e-06	6.74934083569866e-09
stat1a	7.36064868613879e-07	0.414404501848985	0.126	0.063	0.0140411734336784	3.59312231466412e-09	0.397780152763038	0.184	0.08	6.85424012745327e-05	7.36064868613879e-07	7.18624461641768e-09
egln2	4.27560827779051e-06	0.566400517029592	0.135	0.075	0.0815615035071318	4.35795624659895e-09	0.357917207422881	0.201	0.09	8.31323733601216e-05	4.27560827779051e-06	8.71591247420611e-09
trim8a	2.46409063405379e-05	0.255992912065331	0.14	0.081	0.470049929352101	5.54436052415105e-09	0.265285258427914	0.201	0.091	0.000105764221358705	2.46409063405379e-05	1.10887210175621e-08
tp53	1.93934882317743e-05	0.49876934159887	0.322	0.25	0.369950181509327	6.24839147450934e-09	0.431074614142449	0.385	0.239	0.00011919431576774	1.93934882317743e-05	1.24967829099763e-08
nr4a1	1.27406227568923e-06	0.284373801468012	0.275	0.177	0.0243040119710478	6.45225050170374e-09	0.388043118336608	0.283	0.144	0.0001230831305705	1.27406227568923e-06	1.29045009617759e-08
dnase1l4.1	0.000514021879626817	0.275823473708515	0.149	0.096	1	6.74638282024594e-09	0.616108060749461	0.209	0.098	0.000128693998679012	0.000514021879626817	1.34927655949781e-08
DDX17	0.00247375961348971	0.325795291774852	0.358	0.307	1	6.76474663700509e-09	0.416479034770227	0.43	0.273	0.000129044306847509	0.00247375961348971	1.35294932282484e-08
galnt1	6.91462518306473e-09	0.294668745924355	0.187	0.097	0.000131903389992143	1.35605972051516e-08	0.412877518763758	0.213	0.103	0.000258681952285472	1.35605972051516e-08	1.38292503183174e-08
mt-cyb	7.82651027100232e-09	0.268095855377672	0.993	0.949	0.00014929850992964	3.60813955450097e-05	0.291311574162573	0.988	0.959	0.688288701416605	3.60813955450097e-05	1.56530204807503e-08
dad1	0.000706625362902304	0.320650928733607	0.479	0.432	1	8.09051250947038e-09	0.452509330021379	0.578	0.417	0.000154334616630657	0.000706625362902304	1.61810249534843e-08
ppp1r14bb	0.000287373965301892	0.258912520952645	0.282	0.213	1	8.95923536744909e-09	0.337938367325744	0.357	0.21	0.000170906373869459	0.000287373965301892	1.79184706546302e-08
syne3	0.00134462669613055	0.341691364292138	0.109	0.069	1	1.00592231358809e-08	0.338007543313371	0.16	0.068	0.000191889740540064	0.00134462669613055	2.01184461705738e-08
calr3b	1.38633781053531e-07	0.48037259931383	0.341	0.239	0.00264457800737715	1.03391259134475e-08	0.533313637394345	0.41	0.262	0.000197229165924924	1.38633781053531e-07	2.06782517199974e-08
slco5a1a.1	5.45038395346239e-06	0.259022824893235	0.128	0.069	0.103971524296249	1.08370766165054e-08	0.251097190651524	0.164	0.068	0.000206728073536456	5.45038395346239e-06	2.16741531155684e-08
lasp1	0.000457166884095333	0.256205021401744	0.365	0.293	1	1.09960171350313e-08	0.394533330041715	0.484	0.318	0.000209760022867858	0.000457166884095333	2.19920341491503e-08
slc44a2	0.000113820483231362	0.350317787453561	0.19	0.128	1	1.12373507255934e-08	0.499858559599654	0.23	0.114	0.00021436370244142	0.000113820483231362	2.24747013249087e-08
dock4b	4.537080177137e-06	0.403259821113202	0.14	0.078	0.0865493414590655	1.2403078940674e-08	0.373544665561021	0.176	0.076	0.000236601133872296	4.537080177137e-06	2.48061577275115e-08
lrp5	1.2975211789093e-08	0.261251779192381	0.173	0.089	0.000247515140088738	2.63919996436324e-05	0.302027890732255	0.184	0.103	0.503453785201931	2.63919996436324e-05	2.59504234098298e-08
fcho2	0.000500545281399773	0.330567869237486	0.194	0.139	1	1.59042802680158e-08	0.275906271345213	0.246	0.124	0.00030339005039267	0.000500545281399773	3.18085602830855e-08
sept6	4.91432575829002e-07	0.480918976047022	0.391	0.298	0.00937456781651404	1.80532562953388e-08	0.312300099638433	0.43	0.276	0.000344383917089883	4.91432575829002e-07	3.61065122647575e-08
map3k3	2.84172810596199e-08	0.372276476086582	0.133	0.062	0.000542088053493308	1.76940294866088e-07	0.329532234933186	0.127	0.051	0.00337531306486549	1.76940294866088e-07	5.68345613116977e-08
chmp2a	0.00013585786419103	0.368276976064377	0.261	0.194	1	3.56606570504467e-08	0.307774904680377	0.344	0.202	0.000680262693894321	0.00013585786419103	7.13213128292108e-08
dusp1	2.0982411144273e-07	0.435305640217338	0.441	0.331	0.00400260474988152	3.78290523015318e-08	0.467749206283449	0.48	0.317	0.000721627001704021	2.0982411144273e-07	7.56581031720262e-08
syne1a	3.23361502429939e-07	0.468436079961649	0.242	0.152	0.00616844402035351	4.35940523187912e-08	0.562754244393279	0.258	0.139	0.000831600142033262	3.23361502429939e-07	8.7188102737141e-08
ppp1r12a	0.000701774756193701	0.301953808140721	0.223	0.168	1	4.8598669158042e-08	0.334944047149482	0.311	0.18	0.00092706821285881	0.000701774756193701	9.71973359542534e-08
ggps1	6.24758250976049e-08	0.263057427540853	0.168	0.089	0.00119178883956191	1.24974292123208e-05	0.347882832972346	0.164	0.085	0.238400959654231	1.24974292123208e-05	1.24951646291981e-07
ndfip1l	0.000241409095973769	0.308597852957085	0.161	0.107	1	7.68064625828353e-08	0.307814386426131	0.213	0.105	0.00146516008023017	0.000241409095973769	1.53612919266438e-07
krtcap2	0.00388542789035199	0.255291620418141	0.263	0.213	1	7.7592090172564e-08	0.404987289046075	0.365	0.232	0.00148014671213183	0.00388542789035199	1.55184174324596e-07
eif5a2	7.89425528617561e-08	0.325999734158248	0.626	0.532	0.00150590813839086	7.9140264260762e-07	0.258019155086972	0.676	0.503	0.015096796810383	7.9140264260762e-07	1.57885099491586e-07
sele	0.000100897227686439	0.538015317133447	0.206	0.138	1	1.02491901363098e-07	0.764615657664295	0.18	0.082	0.00195513551040247	0.000100897227686439	2.04983792221607e-07
frmd8	1.28856959110002e-07	0.364644499687985	0.159	0.085	0.0024580753519824	2.58449874920415e-06	0.350120194017134	0.172	0.088	0.0493018981398183	2.58449874920415e-06	2.57713901615888e-07
csnk1db	1.4626617046689e-05	0.37383333672591	0.258	0.18	0.27901734678264	1.40304766105156e-07	0.355104598487737	0.299	0.174	0.00267645371822195	1.4626617046689e-05	2.80609512524885e-07
anxa11a	3.32763817081898e-06	0.335061355814815	0.175	0.106	0.0634780257465429	1.58544399031795e-07	0.266100451749709	0.23	0.12	0.00302439295593052	3.32763817081898e-06	3.17088772927263e-07
clk4a	2.11293147766842e-07	0.500580657274149	0.37	0.271	0.00403062808680027	8.49936678178515e-05	0.320851492634777	0.357	0.253	1	8.49936678178515e-05	4.22586250888889e-07
pdcd6ip	0.0106508205162462	0.332875129276817	0.171	0.133	1	2.73764882561807e-07	0.29869487127034	0.242	0.133	0.00522233889974903	0.0106508205162462	5.47529690176403e-07
zgc:56064	0.00132973255257761	0.357424291913609	0.318	0.263	1	3.21104681849469e-07	0.543038772412141	0.385	0.255	0.00612539291096046	0.00132973255257761	6.4220926059072e-07
wu:fc75a09	4.92942687646078e-07	0.481253600052552	0.123	0.062	0.00940337470953659	7.6910205658509e-06	0.33793791969885	0.131	0.062	0.146713908314172	7.6910205658509e-06	9.85885132299662e-07
rbbp6	5.35945119434694e-07	0.43368627305612	0.464	0.373	0.0102236890983362	4.29388913480559e-05	0.376904292346093	0.475	0.357	0.819102291355514	4.29388913480559e-05	1.07188995163222e-06
mgst3a	1.53323508874645e-05	0.401849917904561	0.265	0.192	0.292479925529273	5.68735075096927e-07	0.278534198284452	0.348	0.22	0.010849190292549	1.53323508874645e-05	1.13746982673427e-06
strn3	0.0198832601563458	0.260229762899121	0.265	0.229	1	6.15525576730018e-07	0.401511106800271	0.336	0.218	0.0117417659017018	0.0198832601563458	1.2310507745883e-06
taok1a	7.0444838309359e-07	0.396596071198069	0.225	0.139	0.0134380573558933	1.82924446053415e-05	0.329889292938733	0.23	0.136	0.348946673291495	1.82924446053415e-05	1.40889626993966e-06
git1	0.00228093831824791	0.323241071855518	0.121	0.08	1	7.33629170591836e-07	0.392813677462418	0.168	0.08	0.0139947100582099	0.00228093831824791	1.46725780297191e-06
clint1a	0.0225520603513863	0.259913928613714	0.194	0.16	1	9.0643473366745e-07	0.307606516565737	0.287	0.172	0.0172911489794403	0.0225520603513863	1.81286864571097e-06
igfbp1a	1.1649067243208e-06	0.452947397980612	0.291	0.189	0.0222217606731436	4.42041280897986e-05	0.431379005576133	0.283	0.177	0.843237947440997	4.42041280897986e-05	2.32981209163393e-06
vps26a	0.0129873099182456	0.268903820179397	0.137	0.102	1	1.42183544480571e-06	0.262596024885057	0.197	0.103	0.0271229329451137	0.0129873099182456	2.84366886799539e-06
igdcc3	1.69075217837699e-06	0.400833792401419	0.249	0.164	0.0322527885547195	0.000864760454001882	0.426539228276671	0.23	0.157	1	0.000864760454001882	3.38150149811106e-06
jpt2	0.000424879050178657	0.345526473701658	0.28	0.223	1	1.90771722935306e-06	0.298621512391674	0.373	0.247	0.0363916138671389	0.000424879050178657	3.81543081932109e-06
utrn	1.28351674404649e-05	0.325092010844554	0.159	0.094	0.244843654094308	2.11091935117808e-06	0.318938806732063	0.197	0.104	0.040267897543073	1.28351674404649e-05	4.22183424637565e-06
lgals3a	0.000113219937243094	0.254947640918878	0.218	0.154	1	2.49051569570469e-06	0.271664918039324	0.275	0.168	0.0475090774112626	0.000113219937243094	4.98102518874095e-06
dicer1	2.54107271977082e-06	0.412624758381775	0.396	0.299	0.0484735032023481	0.0543720977772023	0.280093418570617	0.328	0.278	1	0.0543720977772023	5.08213898249107e-06
atp10a	3.10207573954857e-06	0.322003540493955	0.14	0.076	0.0591751968076286	0.000423529539516352	0.428361581258988	0.115	0.061	1	0.000423529539516352	6.20414185622325e-06
acin1a	3.5470459580031e-06	0.352688317152779	0.727	0.651	0.0676634486948672	2.31336024039976e-05	0.291088918742637	0.77	0.604	0.441296599458658	2.31336024039976e-05	7.09407933447117e-06
mob1a	2.10855498896581e-05	0.360693152253937	0.192	0.125	0.402227949695118	3.87813097672984e-06	0.377467157442315	0.25	0.147	0.0739792265120985	2.10855498896581e-05	7.75624691355982e-06
nup37	7.53750772327483e-06	0.343588134738317	0.137	0.079	0.143785497329191	0.0842218864531119	0.264671335431869	0.123	0.095	1	0.0842218864531119	1.5074958632527e-05
slc7a3b	7.94168053120819e-06	0.325974797303705	0.116	0.062	0.151495497813327	0.000972827623370347	0.328908282717414	0.107	0.058	1	0.000972827623370347	1.58832979921267e-05
calr3a	0.00593881903402619	0.355785646761264	0.308	0.264	1	8.68382286231779e-06	0.30020069223164	0.402	0.275	0.165652604921574	0.00593881903402619	1.73675703158561e-05
cpne1	0.00526319127689407	0.294808471656871	0.225	0.18	1	8.89689326240816e-06	0.283397738106194	0.32	0.208	0.169717135873698	0.00526319127689407	1.77937073701066e-05
hsp90b1	2.31647365328609e-05	0.256233513797984	0.339	0.252	0.441890514100855	9.46674037596386e-06	0.285397033990035	0.414	0.283	0.180587539411887	2.31647365328609e-05	1.89333911327544e-05
polr2a	7.94648868376079e-05	0.361509719088117	0.408	0.331	1	1.04233844814175e-05	0.395211679991034	0.439	0.321	0.198836482367521	7.94648868376079e-05	2.0846660315891e-05
prkci	2.6024268037728e-05	0.324299662644332	0.168	0.106	0.4964389370877	1.0700163374923e-05	0.358533947474563	0.201	0.112	0.204116316540032	2.6024268037728e-05	2.14002122563498e-05
igf1rb	1.09488300972663e-05	0.373499019133071	0.216	0.141	0.208859882935453	6.5433914810011e-05	0.254574597664321	0.254	0.161	1	6.5433914810011e-05	2.18975403176522e-05
rhoac	0.000871218509125134	0.349550402499703	0.391	0.336	1	1.20800569673608e-05	0.360787180360392	0.451	0.343	0.230439166709375	0.000871218509125134	2.41599680069453e-05
gnaia	3.08793443328424e-05	0.325354975424491	0.246	0.175	0.589054372493302	1.34740853403878e-05	0.279318149235464	0.262	0.166	0.257031651953238	3.08793443328424e-05	2.69479891297999e-05
per3	1.48830836726201e-05	0.2761431615699	0.261	0.18	0.2839097041389	2.24038120741314e-05	0.277297416193227	0.242	0.149	0.427375119126131	2.24038120741314e-05	2.97659458390605e-05
lman2	0.158189973701108	0.309703795918788	0.216	0.197	1	1.98281043283334e-05	0.314518523724697	0.299	0.2	0.378240918167288	0.158189973701108	3.96558155029456e-05
arrb2b	0.00199829099181203	0.303281433464349	0.178	0.129	1	2.0463027390568e-05	0.284856854979574	0.217	0.128	0.390352710502475	0.00199829099181203	4.0925636045646e-05
slc20a1b	2.09844716612152e-05	0.435978278969441	0.301	0.229	0.400299781409341	0.000528770642720882	0.349898307708177	0.311	0.228	1	0.000528770642720882	4.19685029743795e-05
ptp4a2b	0.000780090103448363	0.274549995775757	0.244	0.188	1	2.45764586983811e-05	0.279847239079212	0.266	0.172	0.468820526130318	0.000780090103448363	4.91523133944401e-05
senp7b	2.70652884283142e-05	0.276149107251447	0.109	0.059	0.516297442058522	0.000228502387422906	0.316864463783792	0.127	0.068	1	0.000228502387422906	5.41298443267907e-05
smad2	0.00175601047201169	0.313835481298782	0.28	0.225	1	2.84674966107837e-05	0.408763673512847	0.316	0.217	0.543045965347309	0.00175601047201169	5.69341828232041e-05
mapk14b	2.98319878043269e-05	0.291204480676109	0.116	0.064	0.569074999355341	0.0173961448573053	0.252018142898437	0.119	0.08	1	0.0173961448573053	5.96630856611575e-05
fgfr4	4.0410581392563e-05	0.315045731115229	0.19	0.123	0.770872250644531	0.000336208579239471	0.298693914346263	0.176	0.106	1	0.000336208579239471	8.08195297700375e-05
csrnp1b	4.38551300403822e-05	0.263007559099967	0.173	0.108	0.836580460650331	0.000724316680889248	0.299116310092992	0.139	0.08	1	0.000724316680889248	8.77083368083336e-05
map3k4	4.43681257919559e-05	0.381606438544821	0.171	0.109	0.84636636760735	0.118963170542065	0.276071838772766	0.123	0.096	1	0.118963170542065	8.87342830533255e-05
hspa5	0.000137408173289155	0.330108170378859	0.348	0.274	1	4.94805550387591e-05	0.379417851375553	0.455	0.34	0.943891067919369	0.000137408173289155	9.89586617521913e-05
nr1d2a	0.00250905513953529	0.343036242325456	0.192	0.142	1	5.47091562796279e-05	0.318895391858522	0.283	0.185	1	0.00250905513953529	0.000109415319467475
slc30a7	0.000688736436981808	0.281491100461549	0.152	0.102	1	5.48933726046333e-05	0.256524783413441	0.184	0.106	1	0.000688736436981808	0.000109783731926911
kifc3	7.32798182868689e-05	0.296467105755762	0.111	0.062	1	0.00711940770635005	0.253120075707775	0.107	0.064	1	0.00711940770635005	0.00014655426664197
pim3	0.236654701724811	0.335953656420308	0.218	0.204	1	8.44511144514251e-05	0.318905818966481	0.311	0.21	1	0.236654701724811	0.000168895096912118
ubap2l	8.763856547357e-05	0.370636063499037	0.287	0.216	1	0.000281809372769707	0.335143059234317	0.295	0.205	1	0.000281809372769707	0.000175269450428982
srsf3a	0.000106277089711932	0.343094231639337	0.201	0.139	1	0.026768415949231	0.283186803672717	0.176	0.133	1	0.026768415949231	0.000212542884604067
ogdha	0.000570831438893609	0.310171159187373	0.277	0.216	1	0.000140575093056388	0.290489571851793	0.316	0.225	1	0.000570831438893609	0.000281130424755988
tmem131	0.00369785681185561	0.291056406814902	0.249	0.197	1	0.000163231083903375	0.325125805311231	0.279	0.192	1	0.00369785681185561	0.000326435523419999
zmynd11	0.0231637606351136	0.285211502333496	0.225	0.186	1	0.000217202116026013	0.376698490500306	0.262	0.178	1	0.0231637606351136	0.000434357055292819
rbm14b	0.000400055793393669	0.371164003321249	0.197	0.139	1	0.000360967598219478	0.363636393955847	0.205	0.133	1	0.000400055793393669	0.000721804898831992
vdrb	0.011490686876078	0.265754406582513	0.244	0.198	1	0.000454461535783409	0.460976475005101	0.299	0.215	1	0.011490686876078	0.000908716536279311
mgaa	0.000677305691095061	0.279592444682791	0.225	0.166	1	0.00273272791090353	0.367900418119717	0.213	0.15	1	0.00273272791090353	0.00135415263919093
brd2a	0.000801726743171672	0.316051055388117	0.41	0.346	1	0.00329120371819336	0.323697978095084	0.373	0.29	1	0.00329120371819336	0.00160281072057263
arrdc3a	0.000851779521805278	0.589730079824361	0.204	0.149	1	0.0566554260018208	0.341836387262918	0.344	0.287	1	0.0566554260018208	0.00170283351525679
mtap	0.00181699193580967	0.262754349054144	0.154	0.109	1	0.00602053527469647	0.275687421951023	0.176	0.123	1	0.00602053527469647	0.00363068241192454
spoplb	0.0471501536576463	0.280109563619145	0.159	0.131	1	0.00437700437460156	0.266097102698617	0.164	0.111	1	0.0471501536576463	0.00873485058190785
tp53bp1	0.0126843134665191	0.394175785988185	0.118	0.087	1	0.0262739040178217	0.255513859407454	0.115	0.079	1	0.0262739040178217	0.0252077351249213
