# Supplementary material for: Flow-mediated endothelial remodeling and inflammation drive developmental vascular susceptibility in ldlr loss of function
Source: Nat Commun. 2026 May 21;17:6926. doi: 10.1038/s41467-026-72756-3 (PMC13388945; doi:10.1038/s41467-026-72756-3)
Supplement: Supplementary file 5 — Supplementary Movie 1-10 [file 41467_2026_72756_MOESM5_ESM.zip]

Archive with 22 entries (21 files):
- Supplementary Movies/
- __MACOSX/._Supplementary Movies
- Supplementary Movies/Supplementary Movie 8.avi
- __MACOSX/Supplementary Movies/._Supplementary Movie 8.avi
- Supplementary Movies/Supplementary Movie 9.avi
- __MACOSX/Supplementary Movies/._Supplementary Movie 9.avi
- Supplementary Movies/Supplementary Movie 4.avi
- __MACOSX/Supplementary Movies/._Supplementary Movie 4.avi
- Supplementary Movies/Supplementary Movie 5.avi
- __MACOSX/Supplementary Movies/._Supplementary Movie 5.avi
- Supplementary Movies/Supplementary Movie 7.avi
- __MACOSX/Supplementary Movies/._Supplementary Movie 7.avi
- Supplementary Movies/Supplementary Movie 6.avi
- __MACOSX/Supplementary Movies/._Supplementary Movie 6.avi
- Supplementary Movies/Supplementary Movie 10.avi
- __MACOSX/Supplementary Movies/._Supplementary Movie 10.avi
- Supplementary Movies/Supplementary Movie 2.avi
- __MACOSX/Supplementary Movies/._Supplementary Movie 2.avi
- Supplementary Movies/Supplementary Movie 3.avi
- __MACOSX/Supplementary Movies/._Supplementary Movie 3.avi
- Supplementary Movies/Supplementary Movie 1.avi
- __MACOSX/Supplementary Movies/._Supplementary Movie 1.avi
