# Supplementary material for: Flow-mediated endothelial remodeling and inflammation drive developmental vascular susceptibility in ldlr loss of function
Source: Nat Commun. 2026 May 21;17:6926. doi: 10.1038/s41467-026-72756-3 (PMC13388945; doi:10.1038/s41467-026-72756-3)
Supplement: Supplementary file 7 — Source Data [file 41467_2026_72756_MOESM7_ESM.xlsx]

## Sheet: Fig1A
Figure 1A	CVP metrics: loop number, diameter and largest loop area in ldlr+/+ and ldlr-/- zebrafish
	Dpf	ldlr+/+ CVP loop #													ldlr-/- CVP loop #
	2	36	29	28	32	27	26	29	25	34	23	35	31		36	29	42	47	41	35	49	45	38	43	33	31
	3	21	20	19	25	23	17	26	23	22	24	19	18		24	30	21	28	20	21	19	28	22	26	29	29
	Stats: Two-way ANOVA and Holm-Sidak’s multiple comparison test
	2dpf ldlr+/+ vs ldlr-/-; p <0.0001 (****)
	3dpf ldlr+/+ vs ldlr-/-; p = 0.0793 (ns)
	Dpf	ldlr+/+ CVP diameter (um)													ldlr-/- CVP diameter (um)
	2	97	99	86	98	89	85	96	83	90	91	89	88		94	82	105	104	97	101	102	107	102	118	106	110
	3	60	75	70	70	67	65	68	71	64	72	65	71		86	90	71	76	78	74	77	77	76	72	70	95
	Stats: Two-way ANOVA and Holm-Sidak’s multiple comparison test
	2dpf ldlr+/+ vs ldlr-/-; p = 0.0003 (***)
	3dpf ldlr+/+ vs ldlr-/-; p = 0.0006 (***)
	Dpf	ldlr+/+ largest CVP loop area (um2)													ldlr-/- largest CVP loop area (um2)
	2	764	914	669	1312	729	646	1026	1108	840	426	603	802		1549	2022	1508	1543	1237	1405	728	1194	1153	1107	1323	1739
	3	141	367	254	182	114	131	93	186	126	100	231	264		150	333	191	199	160	319	103	117	207	329	151	908
	Stats: Two-way ANOVA and Holm-Sidak’s multiple comparison test
	2dpf ldlr+/+ vs ldlr-/-; p <0.0001 (****)
	3dpf ldlr+/+ vs ldlr-/-; p = 0.4036 (ns)

## Sheet: Fig1B
Figure 1B	Apoptotic endothelial cell numbers in the trunk vasculature of ldlr+/+ and ldlr-/- zebrafish
	Dpf	ldlr+/+ apoptotic trunk EC #														ldlr-/- apoptotic trunk EC #
	1	9	15	12	11	6	5	2	11	9	1	12	6	11		18	13	16	16	15	19	14	17	18	17	19	21	21	13
	2	44	46	31	43	28	52	41	42	35	41	34		23		53	64	46	52	74	43	43	48	51	49	50		72
	3	73	85	59	62	64	72	74	40	44	69	62	49			71	77	80	91	99	79	111	59	95	76	83	107
	4	10	5	10	14	11	15	22	7	7	8	21	12	10		14	6	12	9	15	10	14	22	8	11	13	15
	5	15	11	6	8	12	8	29	5	10	8	23	6	24		17	44	23	30	52	15	29	23	28	41	30	40	39	37
	Stats: Two-way ANOVA and Holm-Sidak’s multiple comparison test
	1dpf ldlr +/+ vs ldlr -/-; p <0.0001 (****)
	2dpf ldlr +/+ vs ldlr -/-; p = 0.0020 (**)
	3dpf ldlr +/+ vs ldlr -/-; p = 0.0020 (**)
	4dpf ldlr +/+ vs ldlr -/-; p = 0.7023 (ns)
	5dpf ldlr +/+ vs ldlr -/-; p <0.0001 (****)
	2dpf apoptotic trunk vessel EC#											3dpf apoptotic trunk vessel EC#
	ldlr +/+ CVP	ldlr -/- CVP	ldlr +/+ DA	ldlr -/- DA	ldlr +/+ ISV	ldlr -/- ISV	ldlr +/+ PCL	ldlr -/- PCL	ldlr +/+ DLAV	ldlr -/- DLAV		ldlr +/+ CVP	ldlr -/- CVP	ldlr +/+ DA	ldlr -/- DA	ldlr +/+ ISV	ldlr -/- ISV	ldlr +/+ PCL	ldlr -/- PCL	ldlr +/+ DLAV	ldlr -/- DLAV
	22	26	0	1	13	1	3	1	6	24		44	42	2	2	5	6	1	1	21	20
	23	25	2	3	1	3	0	2	20	31		54	41	2	2	2	5	0	2	27	27
	19	20	1	11	6	4	2	2	3	9		24	47	0	4	3	2	8	0	24	27
	24	23	2	6	1	2	2	0	14	21		37	56	2	1	3	4	1	0	19	30
	16	31	0	9	3	3	1	2	8	29		47	58	1	2	3	8	0	0	13	31
	14	16	2	8	5	4	3	0	28	15		40	43	3	1	3	4	2	2	24	29
	15	16	1	13	3	3	3	0	19	11		60	54	2	5	2	8	2	5	8	39
	14	19	1	3	4	2	0	1	23	23		17	29	2	0	2	9	2	3	17	18
	11	13	1	4	2	7	1	2	20	25		29	51	1	4	2	6	2	2	10	32
	15	22	1	7	4	2	6	0	15	18		54	39	1	1	2	4	1	1	11	31
	12	14	1	3	5	4	4	1	12	28		33	49	0	1	4	5	0	3	25	25
	10	25	0	12	3	6	2	1	8	28		35	64	1	3	2	3	1	2	10	35
	Stats: One-way ANOVA and Holm-Sidak’s multiple comparison test											Stats: One-way ANOVA and Holm-Sidak’s multiple comparison test
	ldlr +/+ CVP vs. ldlr -/- CVP; p = 0.0366 (*)											ldlr +/+ CVP vs. ldlr -/- CVP; p = 0.0039 (**)
	ldlr +/+ DA vs. ldlr -/- DA; p = 0.0085 (**)											ldlr +/+ DA vs. ldlr -/- DA; p = 0.9419 (ns)
	ldlr +/+ ISV vs. ldlr -/- ISV; p = 0.7391 (ns)											ldlr +/+ ISV vs. ldlr -/- ISV; p = 0.6444 (ns)
	ldlr +/+ PCL vs. ldlr -/- PCL; p = 0.7391 (ns)											ldlr +/+ PCL vs. ldlr -/- PCL; p = 0.9728 (ns)
	ldlr +/+ DLAV vs. ldlr -/- DLAV; p = 0.0006 (***)											ldlr +/+ DLAV vs. ldlr -/- DLAV; p <0.0001 (****)

## Sheet: Fig1C
Figure 1C	Trunk vessel cilia characterization in ldlr+/+ and ldlr-/- embryos
	Trunk vessel cilia #											Length of CVP cilia (um)
	ldlr +/+ CVP	ldlr -/- CVP	ldlr +/+ DA	ldlr -/- DA	ldlr +/+ DLAV	ldlr -/- DLAV	ldlr +/+ ISV	ldlr -/- ISV	ldlr +/+ PCL	ldlr -/- PCL		ldlr +/+	ldlr -/-
	33	31	0	0	8	14	1	1	0	1		6.175	5.875
	38	29	0	0	17	12	1	2	1	0		7.45	4.675
	36	19	1	0	13	7	2	1	2	0		5.6	4.875
	58	27	0	0	14	19	4	2	1	0		6.65	5.375
	45	32	0	1	19	16	3	1	1	1		7.375	5.75
	35	28	0	0	18	13	3	1	0	0		5.375	5.4
	36	31	0	0	16	15	3	1	2	0		6.6	5.775
	44	22	1	0	20	16	4	3	0	2		7.2	6.1
	40	36	0	1	18	18	2	2	0	0		6.95	5.35
	34	18	0	0	17	16	1	1	1	0		7.075	5.65
	31	23	0	0	11	15	1	3	0	0		5.8	4.8
	40	30	0	0	12	17	1	0	0	1		5.525	5.775
	34	33	0	0	15	17	0	2	1	1		7.45	4.43
	Stats: One-way ANOVA and Holm-Sidak’s multiple comparison test											Stats: Unpaired (two-tailed) t test
	ldlr +/+ CVP vs. ldlr -/- CVP; p <0.0001 (****)											ldlr +/+ vs ldlr -/-; p = 0.0001 (***)
	ldlr +/+ DA vs. ldlr -/- DA; p >0.9999 (ns)
	ldlr +/+ ISV vs. ldlr -/- ISV; p = 0.9971 (ns)
	ldlr +/+ PCL vs. ldlr -/- PCL; p = 0.9971 (ns)
	ldlr +/+ DLAV vs. ldlr -/- DLAV; p = 0.0006 (ns)

## Sheet: Fig1D
Figure 1D	RBC velocity in the CVP and DA of ldlr+/+ and ldlr-/- embryos
	Mean RBC velocity (um/sec)
	ldlr +/+ DA	ldlr -/- DA	ldlr +/+ CVP	ldlr -/- CVP	ldlr +/+ dCVP	ldlr -/- dCVP	ldlr +/+ vCVP	ldlr -/- vCVP
	109.084	100.159	99.8533	90.1356	94.5845	78.1124	105.122	102.159
	100.423	113.89	112.922	100.075	105.881	89.6126	119.962	110.537
	110.099	116.879	99.9654	96.429	84.8867	78.6025	115.044	114.256
	109.115	105.488	94.6956	94.665	84.1639	82.9379	105.227	106.392
	105.086	109.444	101.314	98.9401	94.2122	93.725	108.415	104.155
	113.916	111.945	105.691	94.9339	98.6256	73.0947	112.756	116.773
	116.954	118.259	101.535	98.1888	88.4565	85.4764	114.614	110.901
		111.557		102.809		91.8508		113.768
	Stats: One-way ANOVA and Holm-Sidak’s multiple comparison test
	ldlr +/+ DA vs. ldlr -/- DA; p = 0.8216 (ns)
	ldlr +/+ CVP vs. ldlr -/- CVP; p = 0.2545 (ns)
	ldlr +/+ dCVP vs. ldlr -/- dCVP; p = 0.0242 (*)
	ldlr +/+ vCVP vs. ldlr -/- vCVP; p = 0.8216 (ns)

## Sheet: Fig1E
Figure 1E	CVP sub-vessel metrics in ldlr+/+ and ldlr-/- embryos
	CVP sub-vessel loop #					CVP sub-vessel apoptotic EC #					CVP sub-vessel cilia #
	ldlr +/+ dCVP	ldlr -/- dCVP	ldlr +/+ vCVP	ldlr -/- vCVP		ldlr +/+ dCVP	ldlr -/- dCVP	ldlr +/+ vCVP	ldlr -/- vCVP		ldlr +/+ dCVP	ldlr -/- dCVP	ldlr +/+ vCVP	ldlr -/- vCVP
	30	29	6	7		20	22	2	4		21	17	12	14
	24	24	5	5		20	22	3	3		25	16	13	13
	25	35	3	7		18	18	1	2		23	12	13	7
	28	40	4	7		21	23	3	0		38	17	20	10
	21	32	6	9		14	25	2	6		30	20	15	12
	22	30	4	5		14	14	0	2		21	14	14	14
	22	40	7	9		12	15	3	1		20	17	16	14
	20	37	5	8		12	14	2	5		31	10	13	12
	28	32	6	6		8	12	3	1		28	20	12	16
	19	35	4	8		14	21	1	1		21	11	13	7
	29	26	6	7		10	11	2	3		21	12	10	11
	26	25	5	6		9	23	1	2		25	16	15	14
	Stats: Two-way ANOVA and Holm-Sidak’s multiple comparison test					10	22	0	3		26	18	8	15
	ldlr +/+ dCVP vs. ldlr -/- dCVP; p = <0.0001 (****)					Stats: Two-way ANOVA and Holm-Sidak’s multiple comparison test					Stats: Two-way ANOVA and Holm-Sidak’s multiple comparison test
	ldlr +/+ vCVP vs. ldlr -/- vCVP; p = 0.1918 (ns)					ldlr +/+ dCVP vs. ldlr -/- dCVP; p = 0.0012 (**)					ldlr +/+ dCVP vs. ldlr -/- dCVP; p <0.0001 (****)
	ldlr +/+ dCVP vs. ldlr +/+ vCVP; p <0.0001 (****)					ldlr +/+ vCVP vs. ldlr -/- vCVP; p = 0.5353 (ns)					ldlr +/+ vCVP vs. ldlr -/- vCVP; p = 0.3782 (ns)
	ldlr -/- dCVP vs. ldlr -/- vCVP; p = <0.0001 (****)					ldlr +/+ dCVP vs. ldlr +/+ vCVP; p <0.0001 (****)					ldlr +/+ dCVP vs. ldlr +/+ vCVP; p <0.0001 (****)
						ldlr -/- dCVP vs. ldlr -/- vCVP; p <0.0001 (****)					ldlr -/- dCVP vs. ldlr -/- vCVP; p = 0.0392 (*)

## Sheet: Fig2D
Figure 2D	Trunk vessel hsp70+ EC numbers in ldlr+/+ and ldlr-/- zebrafish
	Trunk vessel hsp70+ EC #											CVP sub-vessel hsp70+ EC #
	ldlr +/+ CVP	ldlr -/- CVP	ldlr +/+ DA	ldlr -/- DA	ldlr +/+ DLAV	ldlr -/- DLAV	ldlr +/+ ISV	ldlr -/- ISV	ldlr +/+ PCL	ldlr -/- PCL		ldlr -/- dCVP	ldlr -/- vCVP		Dpf	ldlr +/+ trunk vessel hsp70+ EC #																														ldlr +/- trunk vessel hsp70+ EC #
	1	1	0	1	1	3	0	2	0	1		3	0		1	0	0	0	1	0	0	0	1	0	0	2	0	0																		0	2	0	1
	0	1	0	1	0	1	0	1	0	1		4	1		2	1	0	1	1	2	0	1	1	0	0	0	4	2	0	2	0	0	0	0	2	1	1	2	0	0	3	0				2	1	2	3
	0	1	0	2	0	0	0	2	0	1		9	4		3	1	0	0	0	0	0	0	1	0	0	1	0	0	1	2	0	0	0	2	0	3	1	0	0	0	1	4	0	1		0	0	0	1
	0	0	0	0	0	2	0	0	0	0		7	3		4	1	4	0	0	0	1	2	0	0	0	0	0	0
	0	1	0	1	0	2	0	2	0	0		12	4		5	0	0	0	0	1	0	0	0	0	0	0	0	0	0
	2	3	0	2	0	3	0	2	0	0		9	3		Stats: Two-way ANOVA and Holm-Sidak’s multiple comparison test
	0	5	0	0	0	2	0	0	1	4		2	1		1dpf ldlr +/+ vs ldlr -/-; p = 0.1774 (ns)
	0	4	1	1	0	2	0	2	0	0		6	2		2dpf ldlr +/+ vs ldlr -/-; p <0.0001 (****)
	1	2	0	1	1	4	0	2	0	3		7	2		3dpf ldlr +/+ vs ldlr -/-; p = 0.5423 (ns)
	0	6	0	1	0	4	0	3	0	3		3	4		4dpf ldlr +/+ vs ldlr -/-; p = 0.8054 (ns)
	0	3	0	2	0	3	0	4	0	1		6	0		5dpf ldlr +/+ vs ldlr -/-; p = 0.8054 (ns)
	2	9	0	1	1	6	0	2	0	0		12	3
	0	4	0	3	0	2	0	1	0	0		1	0
	1	3	0	1	0	1	0	2	0	0		1	0
	0	5	0	2	0	3	0	1	0	0		1	0
	0	13	0	2	1	5	0	0	0	0		0	0
	0	10	0	0	1	0	0	1	0	0		1	0
	0	16	0	1	2	2	0	1	0	0		2	1
	0	12	0	1	0	1	0	3	0	0		4	1
	1	3	0	1	0	1	0	0	0	0		3	1
	1	8	0	1	0	0	0	0	0	1		1	1
	0	9	0	2	0	1	0	1	0	1		6	0
	0	7	0	2	0	2	0	2	0	0		2	1
	0	6	0	0	0	1	0	0	0	0		6	3
	0	15	0	2	3	2	1	3	0	0		4	0
	0		2		0		0		0			Stats: Paired (two-tailed) t test
	0		0		0		0		0			ldlr -/- dCVP vs ldlr vCVP -/-; p = 0.0001 (***)
	Stats: One-way ANOVA and Holm-Sidak’s multiple comparison test
	ldlr +/+ CVP vs. ldlr -/- CVP; p <0.0001 (****)
	ldlr +/+ DA vs. ldlr -/- DA; p = 0.0261 (*)
	ldlr +/+ DLAV vs. ldlr -/- DLAV; p = 0.0006 (***)
	ldlr +/+ ISV vs. ldlr -/- ISV; p = 0.0048 (**)
	ldlr +/+ PCL vs. ldlr -/- PCL; p = 0.1833 (ns)
[truncated: 51 more columns]

## Sheet: Fig2E
Figure 2E	RT-qPCR of cell stress response genes in ldlr+/+ and ldlr-/- zebrafish
		ddit3								atf4a
	Dpf	ldlr+/+			ldlr-/-				Dpf	ldlr+/+			ldlr-/-
	1	3.92101	2.36872	3.17549	9.61046	7.73593	10.2957		1	41.9647	45.598	38.6285	107.686	96.8308	83.7902
	2	2.76989	17.482	8.67924	12.2648	21.0116	27.8423		2	33.7576	62.7055	47.4087	38.8546	78.4025	85.5723
	3	13.808	9.86395	17.4866	23.26	27.4897	30.4689		3	50.1692	58.2468	41.868	60.8158	49.4692	64.1709
	Stats: Two-way ANOVA and Holm-Sidak’s multiple comparison test								Stats: Two-way ANOVA and Holm-Sidak’s multiple comparison test
	1dpf ldlr +/+ vs ldlr -/-; p = 0.0151 (*)								1dpf ldlr +/+ vs ldlr -/-; p = 0.0326 (*)
	2dpf ldlr +/+ vs ldlr -/-; p = 0.1594 (ns)								2dpf ldlr +/+ vs ldlr -/-; p = 0.4853 (ns)
	3dpf ldlr +/+ vs ldlr -/-; p = 0.0234 (*)								3dpf ldlr +/+ vs ldlr -/-; p = 0.4853 (ns)
		hspa5								dnajb1b
	Dpf	ldlr+/+			ldlr-/-				Dpf	ldlr+/+			ldlr-/-
	1	16.9296	20.4823	15.6834	27.0363	32.6872	35.8236		1	9.47179	13.9717	8.80724	17.7599	21.4809	18.9301
	2	32.063	48.9785	41.3897	36.1398	62.4161	57.4863		2	4.75778	26.4038	11.7019	10.8046	34.1873	27.5098
	3	34.4156	43.7395	50.9358	78.6524	66.9287	63.1073		3	12.1419	17.2988	7.70928	17.7912	9.68024	14.689
	Stats: Two-way ANOVA and Holm-Sidak’s multiple comparison test								Stats: Two-way ANOVA and Holm-Sidak’s multiple comparison test
	1dpf ldlr +/+ vs ldlr -/-; p = 0.0457 (*)								1dpf ldlr +/+ vs ldlr -/-; p = 0.0456 (*)
	2dpf ldlr +/+ vs ldlr -/-; p = 0.3134 (ns)								2dpf ldlr +/+ vs ldlr -/-; p = 0.5836 (ns)
	3dpf ldlr +/+ vs ldlr -/-; p = 0.0457 (*)								3dpf ldlr +/+ vs ldlr -/-; p = 0.6709 (ns)

## Sheet: Fig3D
Figure 3D	CVP metrics in ldlr+/+ and ldlr-/- embryos exposed to physiological, reduced and static flow
	CVP loop #							CVP diameter (um)							CVP hsp70+ EC #
	ldlr +/+ flow	ldlr -/- flow	ldlr +/+ red. flow	ldlr -/- red. flow	ldlr +/+ static flow	ldlr -/- static flow		ldlr +/+ flow	ldlr -/- flow	ldlr +/+ red. flow	ldlr -/- red. flow	ldlr +/+ static flow	ldlr -/- static flow		ldlr +/+ flow	ldlr -/- flow	ldlr +/+ red. flow	ldlr -/- red. flow	ldlr +/+ static flow	ldlr -/- static flow
	16	15	5	21	5	9		78	84	67	78	58	46		1	3	0	3	1	0
	13	27	7	10	4	10		74	89	69	75	51	61		0	5	1	2	0	0
	15	26	16	29	6	9		69	81	68	93	50	65		0	13	1	3	1	1
	14	18	6	22	5	9		71	79	66	76	56	67		0	10	2	4	0	0
	13	27	12	23	7	13		67	95	77	76	55	63		0	16	0	1	0	0
	15	11	10	14	8	10		75	79	66	51	40	55		0	12	3	6	1	0
	18	14	4	16	13	7		77	85	46	50	47	51		1	3	2	3	0	1
	14	12	9	17	9	11		85	82	47	79	51	45		1	8	1	2	1	0
	15	12	9	17	8	14		66	84	42	85	50	60		0	9	2	4	0	0
	10	21	4	26	3	17		56	77	53	62	35	63		0	7	1	1	1	0
	8	22	8	19	4	12		60	73	61	71	44	43		0	6
	11	25	7	24	10	5		70	90	57	67	43	56		0	15
	Stats: Two-way ANOVA and Holm-Sidak’s multiple comparison test							Stats: Two-way ANOVA and Holm-Sidak’s multiple comparison test							Stats: Two-way ANOVA and Holm-Sidak’s multiple comparison test
	ldlr +/+ flow vs. ldlr -/- flow; p = 0.0086 (**)							ldlr +/+ flow vs. ldlr -/- flow; p = 0.0030 (**)							ldlr +/+ flow vs. ldlr -/- flow; p <0.0001 (****)
	ldlr +/+ red. flow vs. ldlr -/- red. Flow; p <0.0001 (****)							ldlr +/+ red. flow vs. ldlr -/- red. Flow; p = 0.0039 (**)							ldlr +/+ red. flow vs. ldlr -/- red. Flow; p = 0.2918 (ns)
	ldlr +/+ static flow vs. ldlr -/- static flow; p = 0.1083 (ns)							ldlr +/+ static flow vs. ldlr -/- static flow; p = 0.0226 (*)							ldlr +/+ static flow vs. ldlr -/- static flow; p = 0.7410 (ns)
	ldlr +/+ flow vs. ldlr +/+ red. Flow; p = 0.0105 (*)							ldlr +/+ flow vs. ldlr +/+ red. Flow; p = 0.0048 (**)							ldlr +/+ flow vs. ldlr +/+ red. Flow; p = 0.4621 (ns)
	ldlr +/+ red. flow vs. ldlr +/+ static flow; p = 0.7196 (ns)							ldlr +/+ red. flow vs. ldlr +/+ static flow; p = 0.0046 (**)							ldlr +/+ red. flow vs. ldlr +/+ static flow; p = 0.6153 (ns)
	ldlr -/- red. flow vs. ldlr -/- static flow; p <0.0001 (****)							ldlr -/- red. flow vs. ldlr -/- static flow; p = 0.0046 (**)							ldlr -/- red. flow vs. ldlr -/- static flow; p = 0.0218 (*)
	ldlr -/- flow vs. ldlr -/- red. Flow; p = 0.7196 (ns)							ldlr -/- flow vs. ldlr -/- red. Flow; p = 0.0002 (***)							ldlr -/- flow vs. ldlr -/- red. Flow; p <0.0001 (****)

## Sheet: Fig3E
Figure 3E	Trunk vessel hsp70+ EC number in ldlr-/- embryos treated with BDM treatment
	Trunk vessel hsp70+ EC #
	ldlr -/- E3	ldlr -/- BDM
	12	0
	4	1
	2	0
	11	2
	10	0
	5	1
	14	0
	6	0
	7	2
	8	0
	8	1
	12	1
	9	0
	Stats: Paired (two-tailed) t test
	ldlr -/- E3 vs ldlr -/- BDM; p <0.0001 (****)

## Sheet: Fig5A
Figure 5A	Apoptotic trunk vessel EC number in ldlr+/+ and ldlr-/- embryos injected with hsp70 CRISPR guideRNA or tracRNA control
	Apoptotic trunk vessel EC #
	ldlr +/+ tracrRNA	ldlr +/+ hsp70 CRISPR	ldlr -/- tracRNA	ldlr -/- hsp70 CRISPR
	30	55	50	45
	21	46	30	90
	29	54	38	73
	35	90	29	134
	18	88	32	52
	28	57	45	75
	25	60	26	76
	49	44	28	66
	30	46	59	59
	26	43	39	84
	16	81	44
	29	103	53
	32	56	46
	Stats: One-way ANOVA and Holm-Sidak’s multiple comparison test
	ldlr +/+ tracrRNA vs. ldlr +/+ hsp70 CRISPR; p <0.0001 (****)
	ldlr -/- tracRNA vs. ldlr -/- hsp70 CRISPR; p <0.0001 (****)

[truncated: 35 more sheets: Fig5C, Fig5D, Fig5E, Fig6A, Fig6B, Fig6C, Fig6D, Fig6E, FigS1A, FigS1B, FigS2A, FigS2C, FigS2D, FigS3, FigS4, FigS5, FigS6, FigS8A, FigS8C, FigS9 …]
